# Supplementary material for: The complex transcriptional landscape of the anucleate human platelet
Source: BMC Genomics. 2013 Jan 16;14:1. doi: 10.1186/1471-2164-14-1 (PMC3722126; doi:10.1186/1471-2164-14-1)
Supplement: Additional file 2: Table S2A — Protein-coding transcripts in each of the four samples. List of the protein all coding transcripts whose expression is supported by the collected RNA-seq data. List for the four total RNA samples. In an effort to be conservative, and based on the data in Figures 1 and 2, we only considered protein-coding transcripts with an estimated abundance that was ≥ 2-10 times that of β-actin, and kept only those whose absolute ratio value was ≥ 2x between the two preparations. [file 1471-2164-14-1-S2.xls]

## Sheet: NORMAL-ALL-TOTAL
	1N1				2N2				3N3				4N4
	known length	% covered	log2(normalized expression)		known length	% covered	log2(normalized expression)		known length	% covered	log2(normalized expression)		known length	% covered	log2(normalized expression)
ENSG00000198888_ENST00000361390_MT-ND1	956	0.845188	3.95396	ENSG00000163736_ENST00000296028_PPBP	715	1	2.89114	ENSG00000244734_ENST00000335295_HBB	754	0.973475	1.10185	ENSG00000198888_ENST00000361390_MT-ND1	956	0.845188	2.44066
ENSG00000198763_ENST00000361453_MT-ND2	1042	0.736084	3.28795	ENSG00000198888_ENST00000361390_MT-ND1	956	0.839958	2.7912	ENSG00000244734_ENST00000380315_HBB	502	0.577689	1.07524	ENSG00000212907_ENST00000361335_MT-ND4L	297	1	2.01614
ENSG00000198886_ENST00000361381_MT-ND4	1378	1	3.09901	ENSG00000166710_ENST00000396754_B2M	433	0.935335	2.2729	ENSG00000163736_ENST00000296028_PPBP	715	1	0.977941	ENSG00000198886_ENST00000361381_MT-ND4	1378	1	1.95909
ENSG00000212907_ENST00000361335_MT-ND4L	297	1	3.09053	ENSG00000198763_ENST00000361453_MT-ND2	1042	0.693858	2.17678	ENSG00000166710_ENST00000396754_B2M	433	0.935335	0.237135	ENSG00000198763_ENST00000361453_MT-ND2	1042	0.728407	1.66698
ENSG00000198712_ENST00000361739_MT-CO2	684	0.919591	2.62087	ENSG00000212907_ENST00000361335_MT-ND4L	297	1	1.95865	ENSG00000075624_ENST00000320713_ACTB	1087	0.975161	0.140006	ENSG00000166710_ENST00000349264_B2M	999	0.965966	1.3436
ENSG00000198840_ENST00000361227_MT-ND3	346	1	2.61386	ENSG00000166710_ENST00000349264_B2M	999	0.921922	1.87302	ENSG00000198888_ENST00000361390_MT-ND1	956	0.844142	0.125305	ENSG00000163736_ENST00000296028_PPBP	715	1	1.30801
ENSG00000228253_ENST00000361851_J01415.25	207	1	2.47449	ENSG00000198886_ENST00000361381_MT-ND4	1378	1	1.84276	ENSG00000075624_ENST00000432588_ACTB	568	0.801056	0.0220182	ENSG00000166710_ENST00000396754_B2M	433	1	1.22409
ENSG00000198899_ENST00000361899_MT-ATP6	681	0.86931	2.26094	ENSG00000198712_ENST00000361739_MT-CO2	684	0.878655	1.83309	ENSG00000166710_ENST00000349264_B2M	999	0.933934	0.0128882	ENSG00000198840_ENST00000361227_MT-ND3	346	1	1.1505
ENSG00000198938_ENST00000362079_MT-CO3	784	0.947704	2.25413	ENSG00000198840_ENST00000361227_MT-ND3	346	1	1.3478	ENSG00000075624_ENST00000445914_ACTB	1485	0.931313	-0.00906366	ENSG00000198712_ENST00000361739_MT-CO2	684	0.910819	1.14453
ENSG00000198727_ENST00000361789_MT-CYB	1141	1	1.95909	ENSG00000198938_ENST00000362079_MT-CO3	784	0.904337	1.1272	ENSG00000075624_ENST00000400179_ACTB	1252	0.968051	-0.0322287	ENSG00000228253_ENST00000361851_J01415.25	207	1	1.11176
ENSG00000198804_ENST00000361624_MT-CO1	1542	0.658236	1.80176	ENSG00000166710_ENST00000544417_B2M	1027	0.369036	1.03314	ENSG00000075624_ENST00000331789_ACTB	1917	0.854982	-0.226035	ENSG00000198938_ENST00000362079_MT-CO3	784	0.945153	1.0242
ENSG00000166710_ENST00000396754_B2M	433	1	1.78417	ENSG00000198804_ENST00000361624_MT-CO1	1542	0.625162	0.992734	ENSG00000198886_ENST00000361381_MT-ND4	1378	1	-0.678628	ENSG00000198899_ENST00000361899_MT-ATP6	681	0.798825	0.916419
ENSG00000163736_ENST00000296028_PPBP	715	1	1.73636	ENSG00000198899_ENST00000361899_MT-ATP6	681	0.71953	0.917931	ENSG00000198763_ENST00000361453_MT-ND2	1042	0.696737	-0.684892	ENSG00000198727_ENST00000361789_MT-CYB	1141	1	0.850445
ENSG00000166710_ENST00000349264_B2M	999	0.980981	1.72004	ENSG00000198727_ENST00000361789_MT-CYB	1141	1	0.871066	ENSG00000166710_ENST00000544417_B2M	1027	0.369036	-1.00298	ENSG00000198804_ENST00000361624_MT-CO1	1542	0.651102	0.539084
ENSG00000198786_ENST00000361567_MT-ND5	1812	1	1.43373	ENSG00000198786_ENST00000361567_MT-ND5	1812	1	0.553366	ENSG00000120885_ENST00000521770_CLU	520	0.990385	-1.01334	ENSG00000198786_ENST00000361567_MT-ND5	1812	1	0.379321
ENSG00000166710_ENST00000544417_B2M	1027	0.392405	0.540316	ENSG00000228253_ENST00000361851_J01415.25	207	1	0.231852	ENSG00000198712_ENST00000361739_MT-CO2	684	0.888889	-1.02814	ENSG00000075624_ENST00000432588_ACTB	568	0.823944	0.124012
ENSG00000163737_ENST00000296029_PF4	604	0.89404	0.425533	ENSG00000075624_ENST00000320713_ACTB	1087	0.939282	-0.0110954	ENSG00000212907_ENST00000361335_MT-ND4L	297	1	-1.13225	ENSG00000075624_ENST00000320713_ACTB	1087	0.9954	0.0153636
ENSG00000075624_ENST00000320713_ACTB	1087	0.979761	0.0077924	ENSG00000075624_ENST00000445914_ACTB	1485	0.902357	-0.155256	ENSG00000101162_ENST00000217133_TUBB1	3496	0.976259	-1.22586	ENSG00000075624_ENST00000445914_ACTB	1485	0.956902	-0.0112228
ENSG00000075624_ENST00000432588_ACTB	568	0.801056	-0.0225378	ENSG00000075624_ENST00000400179_ACTB	1252	0.933706	-0.191403	ENSG00000154146_ENST00000284292_NRGN	1215	0.97037	-1.27196	ENSG00000166710_ENST00000544417_B2M	1027	0.714703	-0.0178052
ENSG00000075624_ENST00000445914_ACTB	1485	0.942761	-0.0689482	ENSG00000150681_ENST00000367460_RGS18	2150	0.969767	-0.204917	ENSG00000154146_ENST00000412681_NRGN	1218	0.970443	-1.27549	ENSG00000075624_ENST00000400179_ACTB	1252	0.99361	-0.16489
ENSG00000075624_ENST00000400179_ACTB	1252	0.972843	-0.174024	ENSG00000075624_ENST00000331789_ACTB	1917	0.832551	-0.26439	ENSG00000120885_ENST00000522098_CLU	850	1	-1.32674	ENSG00000075624_ENST00000331789_ACTB	1917	0.891497	-0.165698
ENSG00000075624_ENST00000331789_ACTB	1917	0.881586	-0.181827	ENSG00000101162_ENST00000217133_TUBB1	3496	0.958238	-0.303457	ENSG00000178852_ENST00000435993_C17orf57	2785	0.880431	-1.36722	ENSG00000163737_ENST00000296029_PF4	604	0.910596	-0.35495
ENSG00000154146_ENST00000284292_NRGN	1215	0.966255	-0.538069	ENSG00000163737_ENST00000296029_PF4	604	0.668874	-0.327251	ENSG00000120885_ENST00000380446_CLU	1530	0.998693	-1.4196	ENSG00000244734_ENST00000335295_HBB	754	0.887268	-0.667977
ENSG00000154146_ENST00000412681_NRGN	1218	0.966338	-0.541624	ENSG00000156265_ENST00000399925_C21orf7	692	0.702312	-0.463935	ENSG00000124491_ENST00000264870_F13A1	3999	0.969993	-1.52047	ENSG00000133316_ENST00000525239_WDR74	1736	0.163594	-0.84309
ENSG00000101162_ENST00000217133_TUBB1	3496	0.977403	-0.553832	ENSG00000075624_ENST00000432588_ACTB	568	0.760563	-0.479049	ENSG00000120885_ENST00000520012_CLU	1263	0.998416	-1.53552	ENSG00000101162_ENST00000217133_TUBB1	3496	0.983696	-1.01093
ENSG00000142669_ENST00000319041_SH3BGRL3	768	0.91276	-0.824779	ENSG00000168497_ENST00000304141_SDPR	3229	0.89904	-0.502925	ENSG00000120885_ENST00000523589_CLU	878	1	-1.56307	ENSG00000154146_ENST00000284292_NRGN	1215	0.938272	-1.03283
ENSG00000120885_ENST00000522098_CLU	850	0.998824	-0.882593	ENSG00000101608_ENST00000536605_MYL12A	899	0.863181	-0.503443	ENSG00000168497_ENST00000304141_SDPR	3229	0.966553	-1.5746	ENSG00000154146_ENST00000412681_NRGN	1218	0.935961	-1.03639
ENSG00000156265_ENST00000399925_C21orf7	692	0.774566	-0.946348	ENSG00000156265_ENST00000399926_C21orf7	749	0.632844	-0.600389	ENSG00000178852_ENST00000262017_C17orf57	4894	0.986105	-1.57889	ENSG00000142669_ENST00000319041_SH3BGRL3	768	0.940104	-1.25027
ENSG00000150681_ENST00000367460_RGS18	2150	1	-1.00734	ENSG00000161570_ENST00000366113_CCL5	1244	0.647106	-0.693608	ENSG00000198840_ENST00000361227_MT-ND3	346	0.991329	-1.63686	ENSG00000156265_ENST00000399925_C21orf7	692	0.774566	-1.57288
ENSG00000101608_ENST00000536605_MYL12A	899	0.931035	-1.08135	ENSG00000161570_ENST00000293272_CCL5	1352	0.625	-0.782739	ENSG00000188536_ENST00000397806_HBA2	513	0.276803	-1.65948	ENSG00000154146_ENST00000526916_NRGN	1969	0.96648	-1.61231
ENSG00000156265_ENST00000399926_C21orf7	749	0.748999	-1.08182	ENSG00000180573_ENST00000377791_HIST1H2AC	546	0.875458	-0.848488	ENSG00000198727_ENST00000361789_MT-CYB	1141	1	-1.67646	ENSG00000120885_ENST00000522098_CLU	850	0.997647	-1.6969
ENSG00000161570_ENST00000366113_CCL5	1244	0.717042	-1.09328	ENSG00000101608_ENST00000217652_MYL12A	1229	0.733116	-0.928731	ENSG00000120885_ENST00000520796_CLU	737	0.917232	-1.71517	ENSG00000156265_ENST00000399926_C21orf7	749	0.75968	-1.70779
ENSG00000154146_ENST00000526916_NRGN	1969	0.979177	-1.09418	ENSG00000152601_ENST00000465907_MBNL1	945	0.831746	-0.951783	ENSG00000198899_ENST00000361899_MT-ATP6	681	0.729809	-1.78022	ENSG00000161570_ENST00000366113_CCL5	1244	0.716238	-1.71765
ENSG00000120885_ENST00000520012_CLU	1263	0.999208	-1.12973	ENSG00000120885_ENST00000522098_CLU	850	0.963529	-1.02718	ENSG00000204592_ENST00000376630_HLA-E	2601	0.94233	-1.78111	ENSG00000161570_ENST00000293272_CCL5	1352	0.724852	-1.77856
ENSG00000161570_ENST00000293272_CCL5	1352	0.753698	-1.15751	ENSG00000154146_ENST00000284292_NRGN	1215	0.883128	-1.08769	ENSG00000120885_ENST00000405140_CLU	2098	0.85939	-1.79334	ENSG00000150681_ENST00000367460_RGS18	2150	1	-1.82431
ENSG00000120885_ENST00000380446_CLU	1530	0.99281	-1.16318	ENSG00000154146_ENST00000412681_NRGN	1218	0.880952	-1.09125	ENSG00000154146_ENST00000526916_NRGN	1969	0.984764	-1.80725	ENSG00000152601_ENST00000465907_MBNL1	945	0.953439	-1.83142
ENSG00000244734_ENST00000335295_HBB	754	0.96817	-1.17371	ENSG00000120885_ENST00000521770_CLU	520	0.990385	-1.14789	ENSG00000198804_ENST00000361624_MT-CO1	1542	0.607004	-1.82489	ENSG00000168497_ENST00000304141_SDPR	3229	0.987922	-1.83222
ENSG00000168497_ENST00000304141_SDPR	3229	0.996593	-1.34646	ENSG00000156265_ENST00000341618_C21orf7	1855	0.708895	-1.17908	ENSG00000160014_ENST00000391918_CALM3	655	0.876336	-1.83059	ENSG00000120885_ENST00000380446_CLU	1530	0.986928	-1.84482
ENSG00000120885_ENST00000521770_CLU	520	0.992308	-1.39645	ENSG00000124491_ENST00000264870_F13A1	3999	0.897724	-1.18166	ENSG00000198938_ENST00000362079_MT-CO3	784	0.918367	-1.83561	ENSG00000120885_ENST00000520012_CLU	1263	0.996041	-1.84711
ENSG00000148484_ENST00000377911_RSU1	955	0.92356	-1.45556	ENSG00000152601_ENST00000485509_MBNL1	1023	0.735093	-1.20994	ENSG00000124491_ENST00000414279_F13A1	582	0.938144	-1.86086	ENSG00000087460_ENST00000371082_GNAS	840	0.99881	-1.8935
ENSG00000087460_ENST00000371082_GNAS	840	0.997619	-1.46382	ENSG00000156265_ENST00000399928_C21orf7	1904	0.690651	-1.21669	ENSG00000124491_ENST00000431222_F13A1	519	0.859345	-1.86402	ENSG00000120885_ENST00000521770_CLU	520	0.990385	-1.94452
ENSG00000120885_ENST00000523589_CLU	878	1	-1.47011	ENSG00000156265_ENST00000399934_C21orf7	1964	0.669552	-1.26145	ENSG00000163737_ENST00000296029_PF4	604	0.759934	-1.87945	ENSG00000101608_ENST00000536605_MYL12A	899	0.919911	-1.98634
ENSG00000152601_ENST00000465907_MBNL1	945	0.977778	-1.49801	ENSG00000156265_ENST00000399947_C21orf7	2003	0.656515	-1.28982	ENSG00000137076_ENST00000540444_TLN1	8098	0.964806	-1.88247	ENSG00000152601_ENST00000485509_MBNL1	1023	0.971652	-2.07757
ENSG00000156265_ENST00000341618_C21orf7	1855	0.730458	-1.51445	ENSG00000120885_ENST00000380446_CLU	1530	0.938562	-1.32259	ENSG00000101608_ENST00000536605_MYL12A	899	0.85762	-1.88548	ENSG00000124491_ENST00000431222_F13A1	519	0.855491	-2.0915
ENSG00000101608_ENST00000217652_MYL12A	1229	0.981286	-1.51811	ENSG00000120885_ENST00000520012_CLU	1263	0.977831	-1.32271	ENSG00000188536_ENST00000534957_HBA2	605	0.234711	-1.89745	ENSG00000204592_ENST00000376630_HLA-E	2601	0.954248	-2.09593
ENSG00000156265_ENST00000399928_C21orf7	1904	0.754202	-1.55167	ENSG00000156265_ENST00000339024_C21orf7	2066	0.636496	-1.3345	ENSG00000188536_ENST00000251595_HBA2	605	0.234711	-1.89745	ENSG00000142669_ENST00000374243_SH3BGRL3	1653	0.493648	-2.09737
ENSG00000120885_ENST00000405140_CLU	2098	0.879886	-1.5667	ENSG00000156265_ENST00000545939_C21orf7	1682	0.509512	-1.34955	ENSG00000120885_ENST00000523500_CLU	2381	0.832423	-1.94256	ENSG00000142669_ENST00000270792_SH3BGRL3	1655	0.493051	-2.09912
ENSG00000156265_ENST00000399934_C21orf7	1964	0.712322	-1.59661	ENSG00000156265_ENST00000399935_C21orf7	2093	0.628285	-1.35323	ENSG00000137076_ENST00000314888_TLN1	8823	0.923042	-1.96074	ENSG00000124491_ENST00000264870_F13A1	3999	0.983246	-2.15202
ENSG00000156265_ENST00000399947_C21orf7	2003	0.676485	-1.6252	ENSG00000187699_ENST00000443551_C2orf88	692	0.822254	-1.38812	ENSG00000196924_ENST00000369852_FLNA	7319	0.982921	-2.00475	ENSG00000138293_ENST00000374082_NCOA4	3293	0.96447	-2.15653
ENSG00000142669_ENST00000374243_SH3BGRL3	1653	0.497278	-1.65696	ENSG00000103769_ENST00000435304_RAB11A	562	0.829181	-1.39145	ENSG00000196924_ENST00000344736_FLNA	7932	0.989536	-2.01917	ENSG00000156265_ENST00000341618_C21orf7	1855	0.741779	-2.15669
ENSG00000142669_ENST00000270792_SH3BGRL3	1655	0.496677	-1.65871	ENSG00000124491_ENST00000414279_F13A1	582	0.847079	-1.39446	ENSG00000196924_ENST00000360319_FLNA	8281	0.98732	-2.0448	ENSG00000138293_ENST00000374087_NCOA4	3431	0.959487	-2.1638
ENSG00000180573_ENST00000377791_HIST1H2AC	546	0.985348	-1.66787	ENSG00000180573_ENST00000314088_HIST1H2AC	1615	0.899071	-1.40694	ENSG00000087460_ENST00000349036_GNAS	581	0.678141	-2.04754	ENSG00000180573_ENST00000377791_HIST1H2AC	546	0.989011	-2.16565
ENSG00000156265_ENST00000339024_C21orf7	2066	0.695063	-1.66948	ENSG00000124491_ENST00000431222_F13A1	519	0.788054	-1.48651	ENSG00000206172_ENST00000397797_HBA1	504	0.285714	-2.05427	ENSG00000124491_ENST00000414279_F13A1	582	0.881443	-2.17923
ENSG00000156265_ENST00000399935_C21orf7	2093	0.686096	-1.68821	ENSG00000154146_ENST00000526916_NRGN	1969	0.92128	-1.50907	ENSG00000196924_ENST00000422373_FLNA	8486	0.97926	-2.07928	ENSG00000138293_ENST00000344348_NCOA4	3487	0.949814	-2.18719
ENSG00000180573_ENST00000314088_HIST1H2AC	1615	1	-1.71369	ENSG00000120885_ENST00000523589_CLU	878	0.914579	-1.51799	ENSG00000196924_ENST00000369850_FLNA	8382	0.977571	-2.09092	ENSG00000156265_ENST00000399928_C21orf7	1904	0.752101	-2.1933
ENSG00000124491_ENST00000264870_F13A1	3999	0.988997	-1.72165	ENSG00000120885_ENST00000405140_CLU	2098	0.752622	-1.67209	ENSG00000087460_ENST00000450130_GNAS	595	0.608403	-2.09959	ENSG00000120885_ENST00000523589_CLU	878	0.988611	-2.20298
ENSG00000152601_ENST00000485509_MBNL1	1023	0.973607	-1.72787	ENSG00000203813_ENST00000369163_HIST1H3H	473	0.84778	-1.67568	ENSG00000204525_ENST00000415537_HLA-C	782	0.872123	-2.10289	ENSG00000138293_ENST00000443446_NCOA4	3575	0.963357	-2.22135
ENSG00000120885_ENST00000523500_CLU	2381	0.842923	-1.73796	ENSG00000160014_ENST00000391918_CALM3	655	0.783206	-1.68117	ENSG00000104904_ENST00000322297_OAZ1	1142	0.920315	-2.16015	ENSG00000156265_ENST00000399934_C21orf7	1964	0.725051	-2.23808
ENSG00000204592_ENST00000376630_HLA-E	2601	0.959631	-1.75315	ENSG00000187699_ENST00000396974_C2orf88	998	0.668337	-1.68403	ENSG00000196924_ENST00000444578_FLNA	843	0.998814	-2.17807	ENSG00000120885_ENST00000405140_CLU	2098	0.880839	-2.23819
ENSG00000198695_ENST00000361681_MT-ND6	525	1	-1.75957	ENSG00000204592_ENST00000376630_HLA-E	2601	0.848904	-1.69545	ENSG00000198786_ENST00000361567_MT-ND5	1812	1	-2.18919	ENSG00000138293_ENST00000438493_NCOA4	3646	0.908118	-2.25136
ENSG00000113140_ENST00000231061_SPARC	3701	0.802216	-1.85121	ENSG00000087460_ENST00000371082_GNAS	840	0.875	-1.75358	ENSG00000196924_ENST00000369856_FLNA	3223	0.990071	-2.19388	ENSG00000156265_ENST00000399947_C21orf7	2003	0.68697	-2.26743
ENSG00000156265_ENST00000545939_C21orf7	1682	0.532699	-1.85326	ENSG00000142669_ENST00000319041_SH3BGRL3	768	0.77474	-1.76338	ENSG00000124491_ENST00000451619_F13A1	631	0.611727	-2.2086	ENSG00000156265_ENST00000339024_C21orf7	2066	0.693127	-2.3111
ENSG00000124491_ENST00000431222_F13A1	519	0.859345	-1.89251	ENSG00000120885_ENST00000520796_CLU	737	0.845319	-1.77431	ENSG00000120885_ENST00000546343_CLU	2836	0.64598	-2.22554	ENSG00000111348_ENST00000228945_ARHGDIB	1256	0.997611	-2.3219
ENSG00000204420_ENST00000375809_C6orf25	2396	0.966611	-1.97926	ENSG00000152601_ENST00000492948_MBNL1	1054	0.806452	-1.77658	ENSG00000206172_ENST00000320868_HBA1	577	0.249567	-2.24942	ENSG00000156265_ENST00000399935_C21orf7	2093	0.701863	-2.32937
ENSG00000124491_ENST00000414279_F13A1	582	0.936426	-1.99427	ENSG00000205542_ENST00000451311_TMSB4X	628	0.476115	-1.81278	ENSG00000142669_ENST00000319041_SH3BGRL3	768	0.904948	-2.25782	ENSG00000113140_ENST00000231061_SPARC	3701	0.777628	-2.35401
ENSG00000120885_ENST00000546343_CLU	2836	0.688293	-1.99767	ENSG00000125952_ENST00000358664_MAX	1546	0.804657	-1.81517	ENSG00000101608_ENST00000217652_MYL12A	1229	0.87144	-2.30893	ENSG00000158710_ENST00000368097_TAGLN2	1604	0.741272	-2.39748
ENSG00000120885_ENST00000316403_CLU	3080	0.612013	-2.12059	ENSG00000148908_ENST00000369101_RGS10	738	0.869919	-1.82034	ENSG00000184009_ENST00000447294_ACTG1	1793	0.924149	-2.31628	ENSG00000087460_ENST00000371085_GNAS	1972	0.822515	-2.39757
ENSG00000136156_ENST00000378549_ITM2B	805	0.951553	-2.13934	ENSG00000120885_ENST00000523500_CLU	2381	0.690466	-1.83829	ENSG00000184009_ENST00000331925_ACTG1	1919	0.92913	-2.32486	ENSG00000180573_ENST00000314088_HIST1H2AC	1615	0.977709	-2.40459
ENSG00000087460_ENST00000371085_GNAS	1972	0.890467	-2.14635	ENSG00000148484_ENST00000377911_RSU1	955	0.84712	-1.85655	ENSG00000120885_ENST00000316403_CLU	3080	0.578896	-2.34766	ENSG00000120885_ENST00000523500_CLU	2381	0.832003	-2.40643
ENSG00000167996_ENST00000406545_FTH1	860	0.710465	-2.17661	ENSG00000178852_ENST00000262017_C17orf57	4894	0.941561	-1.85845	ENSG00000204525_ENST00000458701_HLA-C	966	0.771222	-2.34819	ENSG00000101608_ENST00000217652_MYL12A	1229	0.858422	-2.41279
ENSG00000158710_ENST00000368097_TAGLN2	1604	0.782419	-2.19857	ENSG00000105887_ENST00000393085_MTPN	3738	0.843232	-1.94398	ENSG00000101335_ENST00000279022_MYL9	1199	0.933278	-2.35199	ENSG00000158710_ENST00000368096_TAGLN2	1603	0.731129	-2.41528
ENSG00000120885_ENST00000520796_CLU	737	0.951153	-2.21363	ENSG00000104904_ENST00000322297_OAZ1	1142	0.83275	-1.95687	ENSG00000196924_ENST00000438732_FLNA	696	0.988506	-2.35783	ENSG00000156265_ENST00000545939_C21orf7	1682	0.545184	-2.51368
ENSG00000158710_ENST00000368096_TAGLN2	1603	0.764816	-2.21794	ENSG00000124491_ENST00000451619_F13A1	631	0.603804	-1.96437	ENSG00000100345_ENST00000401701_MYH9	789	0.764259	-2.37734	ENSG00000152601_ENST00000492948_MBNL1	1054	0.946869	-2.6058
ENSG00000187699_ENST00000443551_C2orf88	692	0.973988	-2.25608	ENSG00000100351_ENST00000407075_GRAP2	1304	0.879601	-1.96802	ENSG00000087460_ENST00000419558_GNAS	729	0.474623	-2.42285	ENSG00000204420_ENST00000375809_C6orf25	2396	0.949917	-2.61399
ENSG00000167996_ENST00000532829_FTH1	912	0.726974	-2.25854	ENSG00000087460_ENST00000371085_GNAS	1972	0.712982	-1.96812	ENSG00000228253_ENST00000361851_J01415.25	207	1	-2.42444	ENSG00000111348_ENST00000541644_ARHGDIB	911	0.88584	-2.61981
ENSG00000152601_ENST00000492948_MBNL1	1054	0.974383	-2.27637	ENSG00000087460_ENST00000450130_GNAS	595	0.591597	-1.99467	ENSG00000092841_ENST00000547649_MYL6	655	0.859542	-2.4589	ENSG00000188536_ENST00000397806_HBA2	513	0.278752	-2.62599
ENSG00000167996_ENST00000526640_FTH1	786	0.703562	-2.2869	ENSG00000152601_ENST00000493459_MBNL1	4205	0.699643	-1.99865	ENSG00000124491_ENST00000445223_F13A1	454	0.557269	-2.47329	ENSG00000206172_ENST00000397797_HBA1	504	0.277778	-2.63913
ENSG00000136156_ENST00000378565_ITM2B	1876	0.966951	-2.30179	ENSG00000104267_ENST00000285379_CA2	1688	0.729858	-2.00615	ENSG00000092841_ENST00000293422_MYL6	664	0.856928	-2.47827	ENSG00000087460_ENST00000349036_GNAS	581	0.678141	-2.64805
ENSG00000205542_ENST00000451311_TMSB4X	628	0.531847	-2.35234	ENSG00000087460_ENST00000349036_GNAS	581	0.640275	-2.04051	ENSG00000101335_ENST00000346786_MYL9	1024	0.93457	-2.52373	ENSG00000124491_ENST00000451619_F13A1	631	0.616482	-2.65287
ENSG00000178852_ENST00000262017_C17orf57	4894	0.98631	-2.35523	ENSG00000198695_ENST00000361681_MT-ND6	525	0.973333	-2.04895	ENSG00000205542_ENST00000451311_TMSB4X	628	0.531847	-2.56109	ENSG00000120885_ENST00000546343_CLU	2836	0.667137	-2.6706
ENSG00000187699_ENST00000396974_C2orf88	998	0.784569	-2.4419	ENSG00000138293_ENST00000374087_NCOA4	3431	0.771204	-2.06668	ENSG00000087460_ENST00000371085_GNAS	1972	0.803245	-2.59363	ENSG00000205542_ENST00000451311_TMSB4X	628	0.47293	-2.68548
ENSG00000234745_ENST00000428231_HLA-B	1406	0.977952	-2.47114	ENSG00000113140_ENST00000231061_SPARC	3701	0.632262	-2.074	ENSG00000092841_ENST00000348108_MYL6	722	0.800554	-2.59899	ENSG00000087460_ENST00000450130_GNAS	595	0.618487	-2.69187
ENSG00000160014_ENST00000391918_CALM3	655	0.839695	-2.47423	ENSG00000138293_ENST00000374082_NCOA4	3293	0.751898	-2.07904	ENSG00000161570_ENST00000366113_CCL5	1244	0.707395	-2.60136	ENSG00000120885_ENST00000520796_CLU	737	0.914518	-2.7152
ENSG00000124491_ENST00000451619_F13A1	631	0.606973	-2.48268	ENSG00000205542_ENST00000380633_TMSB4X	495	0.440404	-2.08464	ENSG00000100345_ENST00000216181_MYH9	7501	0.968671	-2.61287	ENSG00000178852_ENST00000262017_C17orf57	4894	0.98631	-2.73414
ENSG00000205542_ENST00000380633_TMSB4X	495	0.509091	-2.4881	ENSG00000167996_ENST00000526640_FTH1	786	0.456743	-2.08845	ENSG00000100345_ENST00000397231_MYH9	7503	0.968546	-2.61381	ENSG00000092841_ENST00000547649_MYL6	655	0.931298	-2.73998
ENSG00000152601_ENST00000493459_MBNL1	4205	0.960999	-2.50784	ENSG00000138293_ENST00000344348_NCOA4	3487	0.749068	-2.09052	ENSG00000035403_ENST00000417648_VCL	1386	0.977633	-2.64071	ENSG00000198695_ENST00000361681_MT-ND6	525	0.992381	-2.74452
ENSG00000104904_ENST00000322297_OAZ1	1142	0.938704	-2.51859	ENSG00000120885_ENST00000546343_CLU	2836	0.568759	-2.10673	ENSG00000161570_ENST00000293272_CCL5	1352	0.743343	-2.64867	ENSG00000092841_ENST00000293422_MYL6	664	0.927711	-2.75933
ENSG00000138293_ENST00000374082_NCOA4	3293	0.980869	-2.52069	ENSG00000167996_ENST00000406545_FTH1	860	0.476744	-2.10828	ENSG00000100345_ENST00000456729_MYH9	449	0.730512	-2.65113	ENSG00000105887_ENST00000393085_MTPN	3738	0.988497	-2.7809
ENSG00000108960_ENST00000262065_MMD	2723	0.965112	-2.53063	ENSG00000178852_ENST00000435993_C17orf57	2785	0.837702	-2.11355	ENSG00000128245_ENST00000420430_YWHAH	502	0.858566	-2.65134	ENSG00000120885_ENST00000316403_CLU	3080	0.588961	-2.79264
ENSG00000138293_ENST00000374087_NCOA4	3431	0.971145	-2.53321	ENSG00000138293_ENST00000443446_NCOA4	3575	0.75049	-2.11491	ENSG00000204525_ENST00000396254_HLA-C	1532	0.870104	-2.65627	ENSG00000136156_ENST00000378565_ITM2B	1876	0.898721	-2.82209
ENSG00000125952_ENST00000358664_MAX	1546	1	-2.54513	ENSG00000152601_ENST00000485910_MBNL1	4257	0.674419	-2.14607	ENSG00000035403_ENST00000211998_VCL	5482	0.932689	-2.65972	ENSG00000203813_ENST00000369163_HIST1H3H	473	1	-2.82717
ENSG00000138293_ENST00000344348_NCOA4	3487	0.965873	-2.55624	ENSG00000138293_ENST00000438493_NCOA4	3646	0.725727	-2.15436	ENSG00000204525_ENST00000376228_HLA-C	1536	0.863932	-2.66006	ENSG00000206172_ENST00000320868_HBA1	577	0.242634	-2.83428
ENSG00000064601_ENST00000419493_CTSA	1075	0.96186	-2.55808	ENSG00000167996_ENST00000532829_FTH1	912	0.457237	-2.18916	ENSG00000204525_ENST00000376237_HLA-C	1538	0.862809	-2.66194	ENSG00000087460_ENST00000371075_GNAS	2551	0.550764	-2.83862
ENSG00000234745_ENST00000452596_HLA-B	1312	0.976372	-2.56238	ENSG00000112096_ENST00000444946_SOD2	917	0.863686	-2.1934	ENSG00000204525_ENST00000383329_HLA-C	1554	0.853925	-2.67687	ENSG00000087460_ENST00000313949_GNAS	2578	0.543832	-2.85401
ENSG00000087460_ENST00000371075_GNAS	2551	0.551156	-2.57061	ENSG00000112096_ENST00000367054_SOD2	815	0.737423	-2.21437	ENSG00000150681_ENST00000367460_RGS18	2150	0.987442	-2.70343	ENSG00000188536_ENST00000534957_HBA2	605	0.236364	-2.86397
ENSG00000122862_ENST00000242465_SRGN	1208	0.993378	-2.57978	ENSG00000092841_ENST00000547649_MYL6	655	0.716031	-2.21582	ENSG00000100345_ENST00000337818_MYH9	6179	0.963425	-2.70438	ENSG00000188536_ENST00000251595_HBA2	605	0.236364	-2.86397
ENSG00000105887_ENST00000393085_MTPN	3738	0.99786	-2.58132	ENSG00000152601_ENST00000324210_MBNL1	5465	0.701738	-2.22098	ENSG00000204525_ENST00000539307_HLA-C	1630	0.818405	-2.74574	ENSG00000092841_ENST00000348108_MYL6	722	0.909972	-2.87692
ENSG00000234745_ENST00000412585_HLA-B	1547	0.979961	-2.58355	ENSG00000150093_ENST00000488494_ITGB1	540	0.801852	-2.22591	ENSG00000067225_ENST00000434220_PKM2	2083	0.957273	-2.77659	ENSG00000148484_ENST00000377911_RSU1	955	0.889005	-2.89128
ENSG00000087460_ENST00000313949_GNAS	2578	0.54422	-2.58602	ENSG00000120885_ENST00000316403_CLU	3080	0.512662	-2.22601	ENSG00000156265_ENST00000399925_C21orf7	692	0.706647	-2.78427	ENSG00000244734_ENST00000380315_HBB	502	0.577689	-2.9067
ENSG00000138293_ENST00000443446_NCOA4	3575	0.97035	-2.58911	ENSG00000092841_ENST00000293422_MYL6	664	0.706325	-2.23551	ENSG00000035403_ENST00000436396_VCL	4412	0.922484	-2.79482	ENSG00000205542_ENST00000380633_TMSB4X	495	0.434343	-2.92605
ENSG00000035403_ENST00000436396_VCL	4412	0.982548	-2.60415	ENSG00000152601_ENST00000463374_MBNL1	5092	0.676159	-2.26355	ENSG00000092841_ENST00000548293_MYL6	753	0.464807	-2.80781	ENSG00000158869_ENST00000289902_FCER1G	591	0.913706	-2.94213
ENSG00000138293_ENST00000438493_NCOA4	3646	0.913604	-2.62093	ENSG00000150093_ENST00000437302_ITGB1	445	0.806742	-2.26721	ENSG00000113140_ENST00000231061_SPARC	3701	0.649014	-2.8267	ENSG00000138293_ENST00000430396_NCOA4	2124	0.943974	-2.94801
ENSG00000152601_ENST00000485910_MBNL1	4257	0.986375	-2.64316	ENSG00000101856_ENST00000217971_PGRMC1	1911	0.824176	-2.27499	ENSG00000148908_ENST00000369101_RGS10	738	0.899729	-2.83671	ENSG00000136156_ENST00000378549_ITM2B	805	0.884472	-2.95015
ENSG00000167996_ENST00000273550_FTH1	1229	0.764036	-2.66804	ENSG00000112096_ENST00000367055_SOD2	990	0.726263	-2.2844	ENSG00000152601_ENST00000465907_MBNL1	945	0.925926	-2.84766	ENSG00000035403_ENST00000436396_VCL	4412	0.970762	-2.9531
ENSG00000035403_ENST00000211998_VCL	5482	0.982853	-2.6715	ENSG00000152601_ENST00000545754_MBNL1	5147	0.695162	-2.30114	ENSG00000180573_ENST00000377791_HIST1H2AC	546	0.913919	-2.87058	ENSG00000167996_ENST00000406545_FTH1	860	0.740698	-2.95673
ENSG00000064601_ENST00000191018_CTSA	1898	0.953635	-2.6781	ENSG00000150093_ENST00000480226_ITGB1	585	0.753846	-2.31426	ENSG00000067225_ENST00000449901_PKM2	2254	0.906832	-2.8886	ENSG00000160014_ENST00000391918_CALM3	655	0.838168	-2.95974
ENSG00000092841_ENST00000547649_MYL6	655	0.916031	-2.70451	ENSG00000068796_ENST00000401507_KIF2A	2539	0.787712	-2.35489	ENSG00000067225_ENST00000335181_PKM2	2458	0.901953	-2.89293	ENSG00000104904_ENST00000322297_OAZ1	1142	0.920315	-2.96563
ENSG00000087086_ENST00000331825_FTL	870	0.842529	-2.70884	ENSG00000092841_ENST00000348108_MYL6	722	0.65651	-2.35605	ENSG00000158710_ENST00000320307_TAGLN2	709	0.847673	-2.89764	ENSG00000035403_ENST00000211998_VCL	5482	0.970266	-2.96628
ENSG00000111348_ENST00000228945_ARHGDIB	1256	0.968153	-2.70892	ENSG00000176783_ENST00000319449_RUFY1	2646	0.641723	-2.36405	ENSG00000234745_ENST00000428231_HLA-B	1406	0.875533	-2.9095	ENSG00000122862_ENST00000242465_SRGN	1208	0.988411	-2.98739
ENSG00000178852_ENST00000435993_C17orf57	2785	0.959066	-2.70965	ENSG00000136156_ENST00000378565_ITM2B	1876	0.775053	-2.3763	ENSG00000137801_ENST00000260356_THBS1	7394	0.793752	-2.91728	ENSG00000152601_ENST00000493459_MBNL1	4205	0.90654	-2.99064
ENSG00000092841_ENST00000293422_MYL6	664	0.912651	-2.72406	ENSG00000152601_ENST00000324196_MBNL1	5225	0.678277	-2.3883	ENSG00000156265_ENST00000399926_C21orf7	749	0.636849	-2.91782	ENSG00000100351_ENST00000407075_GRAP2	1304	0.960123	-2.9908
ENSG00000087460_ENST00000349036_GNAS	581	0.678141	-2.76465	ENSG00000131171_ENST00000373212_SH3BGRL	1923	0.789392	-2.39318	ENSG00000092841_ENST00000550697_MYL6	901	0.63818	-2.91829	ENSG00000087460_ENST00000419558_GNAS	729	0.474623	-2.99896
ENSG00000152601_ENST00000324210_MBNL1	5465	0.987191	-2.76519	ENSG00000150093_ENST00000534049_ITGB1	562	0.674377	-2.39657	ENSG00000160014_ENST00000291295_CALM3	2163	0.967638	-2.92199	ENSG00000178852_ENST00000435993_C17orf57	2785	0.886535	-3.01777
ENSG00000152601_ENST00000463374_MBNL1	5092	0.976826	-2.76535	ENSG00000100351_ENST00000544756_GRAP2	1425	0.701053	-2.39828	ENSG00000087460_ENST00000371082_GNAS	840	0.916667	-2.93457	ENSG00000064601_ENST00000419493_CTSA	1075	0.993488	-3.01998
ENSG00000087460_ENST00000450130_GNAS	595	0.611765	-2.79659	ENSG00000087460_ENST00000419558_GNAS	729	0.460905	-2.40635	ENSG00000125952_ENST00000358664_MAX	1546	0.919146	-2.94553	ENSG00000167996_ENST00000532829_FTH1	912	0.729167	-3.03958
ENSG00000152601_ENST00000545754_MBNL1	5147	0.987566	-2.80324	ENSG00000112096_ENST00000337404_SOD2	991	0.83552	-2.40761	ENSG00000187699_ENST00000443551_C2orf88	692	0.940751	-2.95402	ENSG00000167996_ENST00000526640_FTH1	786	0.699746	-3.11835
ENSG00000206172_ENST00000397797_HBA1	504	0.285714	-2.82981	ENSG00000142669_ENST00000374243_SH3BGRL3	1653	0.377495	-2.41381	ENSG00000205542_ENST00000380633_TMSB4X	495	0.515152	-2.96284	ENSG00000152601_ENST00000485910_MBNL1	4257	0.936575	-3.14123
ENSG00000064601_ENST00000372459_CTSA	1024	0.867188	-2.84022	ENSG00000142669_ENST00000270792_SH3BGRL3	1655	0.377039	-2.41555	ENSG00000100351_ENST00000407075_GRAP2	1304	0.96089	-2.98577	ENSG00000184009_ENST00000447294_ACTG1	1793	0.988288	-3.15498
ENSG00000150093_ENST00000437302_ITGB1	445	0.977528	-2.84041	ENSG00000184009_ENST00000447294_ACTG1	1793	0.720022	-2.42654	ENSG00000103769_ENST00000435304_RAB11A	562	0.875445	-3.00539	ENSG00000187699_ENST00000443551_C2orf88	692	0.82948	-3.15856
ENSG00000092841_ENST00000348108_MYL6	722	0.844875	-2.84392	ENSG00000005249_ENST00000543645_PRKAR2B	1385	0.838989	-2.42785	ENSG00000158710_ENST00000368097_TAGLN2	1604	0.712593	-3.01139	ENSG00000125952_ENST00000358664_MAX	1546	0.967012	-3.1692
ENSG00000161911_ENST00000373127_TREML1	1287	0.998446	-2.84697	ENSG00000136156_ENST00000378549_ITM2B	805	0.786335	-2.4384	ENSG00000234745_ENST00000412585_HLA-B	1547	0.857143	-3.03349	ENSG00000184009_ENST00000331925_ACTG1	1919	0.989057	-3.18538
ENSG00000064601_ENST00000372484_CTSA	2149	0.842252	-2.85729	ENSG00000152601_ENST00000282488_MBNL1	6164	0.597015	-2.44473	ENSG00000005961_ENST00000353281_ITGA2B	3232	0.961943	-3.03951	ENSG00000092841_ENST00000550697_MYL6	901	0.72697	-3.19805
ENSG00000150093_ENST00000488494_ITGB1	540	0.922222	-2.85969	ENSG00000035403_ENST00000436396_VCL	4412	0.801677	-2.44668	ENSG00000112096_ENST00000367055_SOD2	990	0.836364	-3.04733	ENSG00000138293_ENST00000414907_NCOA4	1755	0.939601	-3.20583
ENSG00000150093_ENST00000480226_ITGB1	585	0.839316	-2.8672	ENSG00000187699_ENST00000409870_C2orf88	1441	0.4483	-2.45024	ENSG00000112096_ENST00000367054_SOD2	815	0.866258	-3.04953	ENSG00000067225_ENST00000434220_PKM2	2083	0.983677	-3.20834
ENSG00000152601_ENST00000324196_MBNL1	5225	0.986603	-2.87618	ENSG00000035403_ENST00000211998_VCL	5482	0.823057	-2.45267	ENSG00000152601_ENST00000485509_MBNL1	1023	0.839687	-3.05075	ENSG00000152601_ENST00000324210_MBNL1	5465	0.941629	-3.21022
ENSG00000203813_ENST00000369163_HIST1H3H	473	0.985201	-2.87865	ENSG00000138293_ENST00000430396_NCOA4	2124	0.731168	-2.45269	ENSG00000234745_ENST00000452596_HLA-B	1312	0.85061	-3.0555	ENSG00000064601_ENST00000191018_CTSA	1898	0.969442	-3.2221
ENSG00000103769_ENST00000435304_RAB11A	562	0.957295	-2.8984	ENSG00000152601_ENST00000282486_MBNL1	6422	0.596855	-2.45316	ENSG00000072110_ENST00000538545_ACTN1	2814	0.921109	-3.06306	ENSG00000152601_ENST00000463374_MBNL1	5092	0.937746	-3.25081
ENSG00000064601_ENST00000354880_CTSA	2187	0.802926	-2.90202	ENSG00000087460_ENST00000371075_GNAS	2551	0.508428	-2.45794	ENSG00000005961_ENST00000262407_ITGA2B	3334	0.961008	-3.06865	ENSG00000158710_ENST00000320307_TAGLN2	709	0.843441	-3.26482
ENSG00000148484_ENST00000345264_RSU1	3834	0.902452	-2.92314	ENSG00000184009_ENST00000331925_ACTG1	1919	0.724857	-2.46875	ENSG00000158710_ENST00000368096_TAGLN2	1603	0.679351	-3.07168	ENSG00000152601_ENST00000545754_MBNL1	5147	0.940354	-3.27992
ENSG00000148484_ENST00000377921_RSU1	3919	0.919367	-2.95487	ENSG00000087460_ENST00000313949_GNAS	2578	0.502715	-2.47351	ENSG00000109272_ENST00000226524_PF4V1	522	0.584291	-3.08441	ENSG00000104267_ENST00000285379_CA2	1688	0.929502	-3.28525
ENSG00000101335_ENST00000279022_MYL9	1199	0.970809	-2.96355	ENSG00000108960_ENST00000262065_MMD	2723	0.850532	-2.48066	ENSG00000145335_ENST00000506244_SNCA	570	0.84386	-3.09324	ENSG00000087460_ENST00000371100_GNAS	3480	0.402874	-3.28685
ENSG00000187699_ENST00000340623_C2orf88	4035	0.968773	-2.96746	ENSG00000164924_ENST00000523848_YWHAZ	664	0.456325	-2.48393	ENSG00000142669_ENST00000374243_SH3BGRL3	1653	0.410768	-3.11837	ENSG00000064601_ENST00000372459_CTSA	1024	0.861328	-3.30385
ENSG00000148908_ENST00000369101_RGS10	738	0.932249	-2.98148	ENSG00000111348_ENST00000228945_ARHGDIB	1256	0.765127	-2.49147	ENSG00000142669_ENST00000270792_SH3BGRL3	1655	0.410272	-3.12011	ENSG00000067225_ENST00000335181_PKM2	2458	0.92677	-3.30899
ENSG00000152601_ENST00000282488_MBNL1	6164	0.845555	-2.98224	ENSG00000101856_ENST00000535419_PGRMC1	1682	0.839477	-2.49972	ENSG00000087460_ENST00000371075_GNAS	2551	0.521364	-3.12389	ENSG00000234745_ENST00000428231_HLA-B	1406	0.821479	-3.31427
ENSG00000152601_ENST00000282486_MBNL1	6422	0.842417	-2.99682	ENSG00000100351_ENST00000544006_GRAP2	1393	0.743001	-2.5045	ENSG00000087460_ENST00000313949_GNAS	2578	0.51474	-3.14025	ENSG00000111348_ENST00000541546_ARHGDIB	859	0.911525	-3.31645
ENSG00000100351_ENST00000407075_GRAP2	1304	0.977761	-3.00784	ENSG00000176783_ENST00000393448_RUFY1	2320	0.459914	-2.50885	ENSG00000176783_ENST00000319449_RUFY1	2646	0.728269	-3.17216	ENSG00000035403_ENST00000417648_VCL	1386	0.97114	-3.33028
ENSG00000067225_ENST00000434220_PKM2	2083	0.985598	-3.01454	ENSG00000128245_ENST00000420430_YWHAH	502	0.687251	-2.53996	ENSG00000064601_ENST00000419493_CTSA	1075	0.92093	-3.2125	ENSG00000112096_ENST00000367054_SOD2	815	0.933742	-3.33753
ENSG00000087460_ENST00000371100_GNAS	3480	0.403161	-3.01885	ENSG00000138293_ENST00000414907_NCOA4	1755	0.719088	-2.552	ENSG00000148175_ENST00000347359_STOM	870	0.957471	-3.26676	ENSG00000148908_ENST00000369101_RGS10	738	0.936314	-3.33964
ENSG00000206172_ENST00000320868_HBA1	577	0.249567	-3.02495	ENSG00000152601_ENST00000357472_MBNL1	5256	0.692922	-2.60583	ENSG00000112096_ENST00000444946_SOD2	917	0.976009	-3.27894	ENSG00000112096_ENST00000367055_SOD2	990	0.89596	-3.3409
ENSG00000035403_ENST00000417648_VCL	1386	0.983405	-3.0308	ENSG00000035403_ENST00000417648_VCL	1386	0.877345	-2.61424	ENSG00000100351_ENST00000544006_GRAP2	1393	0.811917	-3.2925	ENSG00000087086_ENST00000331825_FTL	870	0.821839	-3.35131
ENSG00000150093_ENST00000534049_ITGB1	562	0.763345	-3.0311	ENSG00000167996_ENST00000273550_FTH1	1229	0.340928	-2.61863	ENSG00000005249_ENST00000543645_PRKAR2B	1385	0.952347	-3.29988	ENSG00000128245_ENST00000248975_YWHAH	1825	0.842192	-3.35235
ENSG00000111348_ENST00000541644_ARHGDIB	911	0.88584	-3.0417	ENSG00000125952_ENST00000284165_MAX	3155	0.560697	-2.62788	ENSG00000100351_ENST00000544756_GRAP2	1425	0.819649	-3.30399	ENSG00000150093_ENST00000488494_ITGB1	540	0.833333	-3.35331
ENSG00000101856_ENST00000217971_PGRMC1	1911	0.96023	-3.04242	ENSG00000187699_ENST00000340623_C2orf88	4035	0.7772	-2.64684	ENSG00000112096_ENST00000337404_SOD2	991	0.952573	-3.30922	ENSG00000152601_ENST00000324196_MBNL1	5225	0.944115	-3.36612
ENSG00000233276_ENST00000419783_GPX1	1146	0.5637	-3.04974	ENSG00000067225_ENST00000434220_PKM2	2083	0.900144	-2.65868	ENSG00000072110_ENST00000193403_ACTN1	3722	0.887157	-3.31555	ENSG00000100345_ENST00000401701_MYH9	789	0.764259	-3.3853
ENSG00000112096_ENST00000367055_SOD2	990	0.921212	-3.05002	ENSG00000150093_ENST00000475184_ITGB1	552	0.59058	-2.66784	ENSG00000072110_ENST00000438964_ACTN1	3707	0.883194	-3.31808	ENSG00000150093_ENST00000480226_ITGB1	585	0.777778	-3.39194
ENSG00000005249_ENST00000539794_PRKAR2B	3468	0.986159	-3.05175	ENSG00000205542_ENST00000380635_TMSB4X	767	0.372881	-2.6726	ENSG00000167996_ENST00000526640_FTH1	786	0.553435	-3.32864	ENSG00000067225_ENST00000449901_PKM2	2254	0.932121	-3.39285
ENSG00000112096_ENST00000367054_SOD2	815	0.948466	-3.05488	ENSG00000067225_ENST00000335181_PKM2	2458	0.845403	-2.67554	ENSG00000072110_ENST00000394419_ACTN1	3788	0.883052	-3.34009	ENSG00000128245_ENST00000397492_YWHAH	1879	0.817988	-3.39441
ENSG00000184009_ENST00000447294_ACTG1	1793	0.993307	-3.06513	ENSG00000092841_ENST00000550697_MYL6	901	0.520533	-2.67585	ENSG00000137801_ENST00000397593_THBS1	1235	0.984615	-3.36193	ENSG00000150093_ENST00000437302_ITGB1	445	0.838202	-3.39864
ENSG00000112096_ENST00000444946_SOD2	917	1	-3.06952	ENSG00000128245_ENST00000248975_YWHAH	1825	0.692603	-2.68023	ENSG00000176783_ENST00000393448_RUFY1	2320	0.534914	-3.36826	ENSG00000064601_ENST00000372484_CTSA	2149	0.872964	-3.40096
ENSG00000101335_ENST00000346786_MYL9	1024	0.980469	-3.06954	ENSG00000072110_ENST00000538545_ACTN1	2814	0.814144	-2.69548	ENSG00000167996_ENST00000406545_FTH1	860	0.612791	-3.37944	ENSG00000187699_ENST00000396974_C2orf88	998	0.774549	-3.40671
ENSG00000101856_ENST00000535419_PGRMC1	1682	0.976813	-3.07403	ENSG00000128245_ENST00000397492_YWHAH	1879	0.672698	-2.7223	ENSG00000107438_ENST00000329399_PDLIM1	1452	0.909091	-3.38996	ENSG00000152601_ENST00000282488_MBNL1	6164	0.826898	-3.4274
ENSG00000152601_ENST00000357472_MBNL1	5256	0.986682	-3.08274	ENSG00000092841_ENST00000548293_MYL6	753	0.393094	-2.73352	ENSG00000138293_ENST00000430396_NCOA4	2124	0.935499	-3.39223	ENSG00000138449_ENST00000544056_SLC40A1	2286	0.989939	-3.42965
ENSG00000205542_ENST00000380635_TMSB4X	767	0.520209	-3.08447	ENSG00000100345_ENST00000401701_MYH9	789	0.752852	-2.73623	ENSG00000187699_ENST00000396974_C2orf88	998	0.762525	-3.39488	ENSG00000167996_ENST00000273550_FTH1	1229	0.74939	-3.43378
ENSG00000184009_ENST00000331925_ACTG1	1919	0.993747	-3.08567	ENSG00000067225_ENST00000449901_PKM2	2254	0.85315	-2.77261	ENSG00000234745_ENST00000426590_HLA-B	1008	0.740079	-3.39534	ENSG00000234745_ENST00000412585_HLA-B	1547	0.813187	-3.43484
ENSG00000158869_ENST00000289902_FCER1G	591	0.937394	-3.09333	ENSG00000150867_ENST00000422321_PIP4K2A	768	0.588542	-2.79823	ENSG00000064601_ENST00000372459_CTSA	1024	0.845703	-3.39992	ENSG00000101856_ENST00000217971_PGRMC1	1911	0.920984	-3.43578
ENSG00000087460_ENST00000419558_GNAS	729	0.474623	-3.10624	ENSG00000125952_ENST00000246163_MAX	897	0.35563	-2.80683	ENSG00000138293_ENST00000414907_NCOA4	1755	0.939031	-3.4237	ENSG00000152601_ENST00000282486_MBNL1	6422	0.826689	-3.43978
ENSG00000067225_ENST00000335181_PKM2	2458	0.930431	-3.1105	ENSG00000137076_ENST00000540444_TLN1	8098	0.803532	-2.80997	ENSG00000138293_ENST00000374087_NCOA4	3431	0.941999	-3.42692	ENSG00000196924_ENST00000369856_FLNA	3223	0.982315	-3.441
ENSG00000158710_ENST00000320307_TAGLN2	709	0.919605	-3.13929	ENSG00000005249_ENST00000539794_PRKAR2B	3468	0.811419	-2.8106	ENSG00000148175_ENST00000538954_STOM	1511	0.855063	-3.435	ENSG00000064601_ENST00000354880_CTSA	2187	0.834476	-3.44229
ENSG00000160014_ENST00000291295_CALM3	2163	0.967175	-3.1495	ENSG00000164924_ENST00000521309_YWHAZ	1399	0.442459	-2.81486	ENSG00000128245_ENST00000248975_YWHAH	1825	0.801644	-3.44472	ENSG00000101335_ENST00000279022_MYL9	1199	0.981651	-3.45373
ENSG00000005249_ENST00000265717_PRKAR2B	3745	0.950601	-3.16159	ENSG00000158710_ENST00000368097_TAGLN2	1604	0.571072	-2.82148	ENSG00000138293_ENST00000344348_NCOA4	3487	0.942644	-3.44845	ENSG00000112096_ENST00000444946_SOD2	917	0.994547	-3.46099
ENSG00000092841_ENST00000550697_MYL6	901	0.680355	-3.16423	ENSG00000100351_ENST00000420971_GRAP2	568	0.475352	-2.82253	ENSG00000145335_ENST00000508895_SNCA	905	0.878453	-3.44977	ENSG00000138449_ENST00000481497_SLC40A1	2368	0.938767	-3.46355
ENSG00000107438_ENST00000329399_PDLIM1	1452	0.980028	-3.18711	ENSG00000160014_ENST00000291295_CALM3	2163	0.723994	-2.82864	ENSG00000105887_ENST00000393085_MTPN	3738	0.941413	-3.46526	ENSG00000205542_ENST00000380635_TMSB4X	767	0.51369	-3.46812
ENSG00000125952_ENST00000284165_MAX	3155	0.787956	-3.19698	ENSG00000100345_ENST00000456729_MYH9	449	0.712695	-2.86243	ENSG00000167996_ENST00000532829_FTH1	912	0.604167	-3.46902	ENSG00000101335_ENST00000346786_MYL9	1024	0.986328	-3.46877
ENSG00000131171_ENST00000373212_SH3BGRL	1923	0.935517	-3.21154	ENSG00000122862_ENST00000242465_SRGN	1208	0.826159	-2.86317	ENSG00000204420_ENST00000375806_C6orf25	833	0.978391	-3.47958	ENSG00000161911_ENST00000373127_TREML1	1287	0.904429	-3.47469
ENSG00000188536_ENST00000397806_HBA2	513	0.276803	-3.22675	ENSG00000137076_ENST00000314888_TLN1	8823	0.767653	-2.87831	ENSG00000138293_ENST00000443446_NCOA4	3575	0.93007	-3.48095	ENSG00000108960_ENST00000262065_MMD	2723	0.949321	-3.49978
ENSG00000112096_ENST00000337404_SOD2	991	0.967709	-3.2272	ENSG00000124491_ENST00000445223_F13A1	454	0.449339	-2.88355	ENSG00000166681_ENST00000372635_NGFRAP1	805	0.734161	-3.48401	ENSG00000172757_ENST00000308162_CFL1	1234	0.835494	-3.50302
ENSG00000184678_ENST00000369155_HIST2H2BE	2223	0.960864	-3.22853	ENSG00000127920_ENST00000248564_GNG11	964	0.543568	-2.885	ENSG00000128245_ENST00000397492_YWHAH	1879	0.778606	-3.48679	ENSG00000234745_ENST00000452596_HLA-B	1312	0.785823	-3.51586
ENSG00000244734_ENST00000380315_HBB	502	0.577689	-3.23577	ENSG00000111348_ENST00000541644_ARHGDIB	911	0.732162	-2.89893	ENSG00000092841_ENST00000536128_MYL6	1221	0.316134	-3.4987	ENSG00000150093_ENST00000534049_ITGB1	562	0.699288	-3.54266
ENSG00000150093_ENST00000475184_ITGB1	552	0.677536	-3.25103	ENSG00000164924_ENST00000522542_YWHAZ	1394	0.408895	-2.90199	ENSG00000064601_ENST00000191018_CTSA	1898	0.916754	-3.51033	ENSG00000166681_ENST00000372635_NGFRAP1	805	0.757764	-3.56541
ENSG00000198478_ENST00000369838_SH3BGRL2	4649	0.974403	-3.25144	ENSG00000087460_ENST00000371100_GNAS	3480	0.372414	-2.90634	ENSG00000138293_ENST00000438493_NCOA4	3646	0.886451	-3.51461	ENSG00000101856_ENST00000535419_PGRMC1	1682	0.931629	-3.57155
ENSG00000067225_ENST00000449901_PKM2	2254	0.933895	-3.25547	ENSG00000005249_ENST00000265717_PRKAR2B	3745	0.761549	-2.92039	ENSG00000180573_ENST00000314088_HIST1H2AC	1615	0.949226	-3.52652	ENSG00000112096_ENST00000337404_SOD2	991	0.958628	-3.58083
ENSG00000102265_ENST00000441738_TIMP1	341	0.759531	-3.25793	ENSG00000164924_ENST00000517797_YWHAZ	1012	0.383399	-2.9303	ENSG00000138293_ENST00000374082_NCOA4	3293	0.948679	-3.55177	ENSG00000152601_ENST00000357472_MBNL1	5256	0.939307	-3.58654
ENSG00000137076_ENST00000540444_TLN1	8098	0.96246	-3.2912	ENSG00000064601_ENST00000419493_CTSA	1075	0.867907	-2.94674	ENSG00000095303_ENST00000362012_PTGS1	4964	0.983078	-3.55504	ENSG00000196924_ENST00000369852_FLNA	7319	0.967209	-3.58886
ENSG00000100345_ENST00000401701_MYH9	789	0.769328	-3.29422	ENSG00000158710_ENST00000368096_TAGLN2	1603	0.538366	-2.95644	ENSG00000205542_ENST00000380635_TMSB4X	767	0.490222	-3.55834	ENSG00000100351_ENST00000544756_GRAP2	1425	0.824561	-3.59532
ENSG00000164924_ENST00000523848_YWHAZ	664	0.521084	-3.30455	ENSG00000072110_ENST00000438964_ACTN1	3707	0.737793	-2.95804	ENSG00000122862_ENST00000242465_SRGN	1208	0.870033	-3.57255	ENSG00000137076_ENST00000540444_TLN1	8098	0.959249	-3.61175
ENSG00000187699_ENST00000409870_C2orf88	1441	0.627342	-3.31012	ENSG00000072110_ENST00000193403_ACTN1	3722	0.734551	-2.97059	ENSG00000087460_ENST00000371100_GNAS	3480	0.381322	-3.57309	ENSG00000196924_ENST00000360319_FLNA	8281	0.970656	-3.62637
ENSG00000128245_ENST00000248975_YWHAH	1825	0.847671	-3.3202	ENSG00000101335_ENST00000279022_MYL9	1199	0.756464	-2.98052	ENSG00000203813_ENST00000369163_HIST1H3H	473	0.921776	-3.57503	ENSG00000176783_ENST00000319449_RUFY1	2646	0.777022	-3.62916
ENSG00000138293_ENST00000430396_NCOA4	2124	0.955744	-3.32511	ENSG00000072110_ENST00000394419_ACTN1	3788	0.730993	-2.9884	ENSG00000095303_ENST00000540753_PTGS1	2312	0.903979	-3.58779	ENSG00000100345_ENST00000456729_MYH9	449	0.730512	-3.63218
ENSG00000138449_ENST00000544056_SLC40A1	2286	0.994751	-3.33452	ENSG00000087460_ENST00000338783_GNAS	641	0.279251	-2.99331	ENSG00000159840_ENST00000392910_ZYX	2123	0.845031	-3.59263	ENSG00000196924_ENST00000344736_FLNA	7932	0.970625	-3.63312
ENSG00000196924_ENST00000369856_FLNA	3223	0.996587	-3.34329	ENSG00000164924_ENST00000395948_YWHAZ	812	0.362069	-3.00421	ENSG00000166681_ENST00000299872_NGFRAP1	884	0.613122	-3.62333	ENSG00000138449_ENST00000261024_SLC40A1	3442	0.941894	-3.63473
ENSG00000128245_ENST00000397492_YWHAH	1879	0.848856	-3.36084	ENSG00000101335_ENST00000346786_MYL9	1024	0.732422	-3.00433	ENSG00000233276_ENST00000419783_GPX1	1146	0.509599	-3.63471	ENSG00000196924_ENST00000444578_FLNA	843	1	-3.63713
ENSG00000137076_ENST00000314888_TLN1	8823	0.940043	-3.36504	ENSG00000130830_ENST00000369534_MPP1	2042	0.684133	-3.01067	ENSG00000111348_ENST00000228945_ARHGDIB	1256	0.902866	-3.64348	ENSG00000103769_ENST00000435304_RAB11A	562	0.912811	-3.64306
ENSG00000127920_ENST00000248564_GNG11	964	0.78527	-3.37316	ENSG00000234745_ENST00000428231_HLA-B	1406	0.64936	-3.01136	ENSG00000156265_ENST00000341618_C21orf7	1855	0.71159	-3.64762	ENSG00000196924_ENST00000422373_FLNA	8486	0.952156	-3.6615
ENSG00000005249_ENST00000543645_PRKAR2B	1385	0.968953	-3.37853	ENSG00000070190_ENST00000512369_DAPP1	1440	0.724306	-3.01482	ENSG00000166681_ENST00000372645_NGFRAP1	913	0.693319	-3.64781	ENSG00000128245_ENST00000420430_YWHAH	502	0.828685	-3.6676
ENSG00000115935_ENST00000392546_WIPF1	2180	0.916514	-3.3813	ENSG00000150093_ENST00000528877_ITGB1	546	0.485348	-3.02204	ENSG00000150093_ENST00000480226_ITGB1	585	0.77265	-3.68032	ENSG00000107438_ENST00000329399_PDLIM1	1452	0.947658	-3.67514
ENSG00000068796_ENST00000401507_KIF2A	2539	0.970855	-3.44979	ENSG00000184678_ENST00000369155_HIST2H2BE	2223	0.785875	-3.03241	ENSG00000145335_ENST00000336904_SNCA	1087	0.873045	-3.68127	ENSG00000160014_ENST00000291295_CALM3	2163	0.97411	-3.6769
ENSG00000148175_ENST00000347359_STOM	870	0.948276	-3.45347	ENSG00000158710_ENST00000320307_TAGLN2	709	0.57969	-3.03676	ENSG00000156265_ENST00000399928_C21orf7	1904	0.693277	-3.68524	ENSG00000137076_ENST00000314888_TLN1	8823	0.930523	-3.68725
ENSG00000188536_ENST00000534957_HBA2	605	0.234711	-3.46473	ENSG00000198478_ENST00000369838_SH3BGRL2	4649	0.797591	-3.05628	ENSG00000064601_ENST00000372484_CTSA	2149	0.809679	-3.68952	ENSG00000005249_ENST00000539794_PRKAR2B	3468	0.984141	-3.69373
ENSG00000188536_ENST00000251595_HBA2	605	0.234711	-3.46473	ENSG00000108953_ENST00000264335_YWHAE	2044	0.624755	-3.06335	ENSG00000150093_ENST00000488494_ITGB1	540	0.9	-3.68991	ENSG00000196924_ENST00000369850_FLNA	8382	0.950131	-3.69655
ENSG00000138449_ENST00000481497_SLC40A1	2368	0.945524	-3.48459	ENSG00000234745_ENST00000452596_HLA-B	1312	0.602134	-3.07067	ENSG00000111348_ENST00000541644_ARHGDIB	911	0.87157	-3.70744	ENSG00000166681_ENST00000299872_NGFRAP1	884	0.652715	-3.70137
ENSG00000095303_ENST00000362012_PTGS1	4964	0.996172	-3.48944	ENSG00000092531_ENST00000249647_SNAP23	2344	0.644198	-3.07954	ENSG00000148484_ENST00000377911_RSU1	955	0.870157	-3.71499	ENSG00000166681_ENST00000372645_NGFRAP1	913	0.771084	-3.70304
ENSG00000196924_ENST00000369852_FLNA	7319	0.979642	-3.50923	ENSG00000100351_ENST00000399090_GRAP2	1066	0.681051	-3.08315	ENSG00000152601_ENST00000492948_MBNL1	1054	0.905123	-3.71854	ENSG00000233276_ENST00000419783_GPX1	1146	0.513962	-3.71136
ENSG00000196924_ENST00000444578_FLNA	843	1	-3.51807	ENSG00000095303_ENST00000362012_PTGS1	4964	0.816479	-3.08648	ENSG00000064601_ENST00000354880_CTSA	2187	0.772291	-3.72153	ENSG00000068796_ENST00000401507_KIF2A	2539	0.932651	-3.71996
ENSG00000150867_ENST00000422321_PIP4K2A	768	0.66276	-3.53727	ENSG00000196924_ENST00000444578_FLNA	843	0.862396	-3.09441	ENSG00000156265_ENST00000399934_C21orf7	1964	0.672098	-3.73	ENSG00000170043_ENST00000540486_TRAPPC1	759	0.982872	-3.72047
ENSG00000115935_ENST00000359761_WIPF1	2003	0.900649	-3.53972	ENSG00000234745_ENST00000412585_HLA-B	1547	0.646412	-3.09505	ENSG00000125952_ENST00000284165_MAX	3155	0.715055	-3.7361	ENSG00000187653_ENST00000380638_TMSL3	565	0.419469	-3.72492
ENSG00000196924_ENST00000360319_FLNA	8281	0.98406	-3.54639	ENSG00000064601_ENST00000191018_CTSA	1898	0.832982	-3.09776	ENSG00000087460_ENST00000371081_GNAS	730	0.526027	-3.73618	ENSG00000119801_ENST00000261353_YPEL5	2182	0.998167	-3.73137
ENSG00000095303_ENST00000540753_PTGS1	2312	0.981401	-3.5486	ENSG00000130830_ENST00000413259_MPP1	2195	0.636446	-3.11491	ENSG00000198695_ENST00000361681_MT-ND6	525	0.977143	-3.75598	ENSG00000100351_ENST00000544006_GRAP2	1393	0.882986	-3.73334
ENSG00000123091_ENST00000242719_RNF11	3084	0.926394	-3.54982	ENSG00000087460_ENST00000371081_GNAS	730	0.29863	-3.1151	ENSG00000087460_ENST00000338783_GNAS	641	0.460218	-3.75754	ENSG00000119801_ENST00000402003_YPEL5	2197	0.971325	-3.74473
ENSG00000166681_ENST00000372635_NGFRAP1	805	0.762733	-3.55512	ENSG00000244734_ENST00000335295_HBB	754	0.645889	-3.15144	ENSG00000156265_ENST00000399947_C21orf7	2003	0.659011	-3.75837	ENSG00000095303_ENST00000540753_PTGS1	2312	0.938581	-3.74817
ENSG00000169756_ENST00000393310_LIMS1	4392	0.750228	-3.56263	ENSG00000130066_ENST00000379254_SAT1	868	0.812212	-3.15501	ENSG00000156265_ENST00000545939_C21orf7	1682	0.514269	-3.76301	ENSG00000130830_ENST00000369534_MPP1	2042	0.952498	-3.75662
ENSG00000196924_ENST00000344736_FLNA	7932	0.983737	-3.56475	ENSG00000107438_ENST00000329399_PDLIM1	1452	0.732782	-3.17281	ENSG00000130830_ENST00000369534_MPP1	2042	0.942214	-3.77978	ENSG00000164924_ENST00000523848_YWHAZ	664	0.50753	-3.78177
ENSG00000164924_ENST00000353245_YWHAZ	2829	0.708378	-3.56642	ENSG00000164924_ENST00000521607_YWHAZ	750	0.302667	-3.1734	ENSG00000142192_ENST00000439274_APP	2517	0.937227	-3.78563	ENSG00000005249_ENST00000265717_PRKAR2B	3745	0.923097	-3.80341
ENSG00000167996_ENST00000530019_FTH1	550	0.612727	-3.56844	ENSG00000120727_ENST00000510080_PAIP2	858	0.693473	-3.17521	ENSG00000142192_ENST00000448388_APP	2518	0.879666	-3.78801	ENSG00000100351_ENST00000420971_GRAP2	568	0.535211	-3.81037
ENSG00000138293_ENST00000414907_NCOA4	1755	0.959544	-3.57147	ENSG00000150867_ENST00000376565_PIP4K2A	1040	0.572115	-3.18627	ENSG00000130066_ENST00000379254_SAT1	868	0.956221	-3.78853	ENSG00000150867_ENST00000422321_PIP4K2A	768	0.77474	-3.81143
ENSG00000204420_ENST00000375806_C6orf25	833	0.987995	-3.57291	ENSG00000150093_ENST00000417122_ITGB1	569	0.507909	-3.19385	ENSG00000204420_ENST00000375809_C6orf25	2396	0.924457	-3.79874	ENSG00000170043_ENST00000303731_TRAPPC1	818	0.910758	-3.81175
ENSG00000100351_ENST00000544756_GRAP2	1425	0.825965	-3.57495	ENSG00000164924_ENST00000522819_YWHAZ	875	0.241143	-3.19925	ENSG00000156265_ENST00000339024_C21orf7	2066	0.638916	-3.80305	ENSG00000095303_ENST00000362012_PTGS1	4964	0.979855	-3.82653
ENSG00000196924_ENST00000422373_FLNA	8486	0.971247	-3.58148	ENSG00000137801_ENST00000260356_THBS1	7394	0.57736	-3.20857	ENSG00000142192_ENST00000440126_APP	2737	0.8692	-3.81279	ENSG00000150093_ENST00000475184_ITGB1	552	0.612319	-3.83085
ENSG00000150093_ENST00000528877_ITGB1	546	0.57326	-3.58507	ENSG00000205542_ENST00000380636_TMSB4X	1702	0.240306	-3.21132	ENSG00000159840_ENST00000322764_ZYX	2493	0.775371	-3.81433	ENSG00000005249_ENST00000543645_PRKAR2B	1385	0.944404	-3.83665
ENSG00000102804_ENST00000458659_TSC22D1	4820	0.528008	-3.58773	ENSG00000197459_ENST00000356350_HIST1H2BH	425	0.691765	-3.21291	ENSG00000145335_ENST00000394991_SNCA	1290	0.837209	-3.81838	ENSG00000167996_ENST00000530019_FTH1	550	0.667273	-3.85989
ENSG00000204525_ENST00000396254_HLA-C	1532	0.863577	-3.59191	ENSG00000204420_ENST00000375809_C6orf25	2396	0.770451	-3.2151	ENSG00000071127_ENST00000439733_WDR1	1411	0.897945	-3.81841	ENSG00000130830_ENST00000413259_MPP1	2195	0.901595	-3.86045
ENSG00000204525_ENST00000376228_HLA-C	1536	0.858073	-3.59582	ENSG00000112096_ENST00000538183_SOD2	4259	0.659779	-3.2172	ENSG00000156265_ENST00000399935_C21orf7	2093	0.630674	-3.82178	ENSG00000102804_ENST00000458659_TSC22D1	4820	0.55	-3.86253
ENSG00000204525_ENST00000376237_HLA-C	1538	0.845904	-3.59853	ENSG00000095303_ENST00000540753_PTGS1	2312	0.711938	-3.22389	ENSG00000136156_ENST00000378549_ITM2B	805	0.797516	-3.83338	ENSG00000100345_ENST00000337818_MYH9	6179	0.950963	-3.87066
ENSG00000124491_ENST00000445223_F13A1	454	0.577093	-3.60524	ENSG00000100345_ENST00000216181_MYH9	7501	0.795361	-3.22957	ENSG00000100351_ENST00000344138_GRAP2	3893	0.8112	-3.83698	ENSG00000131171_ENST00000373212_SH3BGRL	1923	0.905356	-3.88313
ENSG00000130830_ENST00000369534_MPP1	2042	0.970127	-3.60743	ENSG00000100345_ENST00000397231_MYH9	7503	0.794882	-3.23017	ENSG00000100351_ENST00000399090_GRAP2	1066	0.789869	-3.846	ENSG00000198478_ENST00000369838_SH3BGRL2	4649	0.975909	-3.89249
ENSG00000138449_ENST00000261024_SLC40A1	3442	0.952063	-3.60991	ENSG00000112096_ENST00000546260_SOD2	4302	0.653185	-3.23169	ENSG00000127920_ENST00000248564_GNG11	964	0.830913	-3.85837	ENSG00000125952_ENST00000284165_MAX	3155	0.747068	-3.8963
ENSG00000204525_ENST00000383329_HLA-C	1554	0.848134	-3.61263	ENSG00000111348_ENST00000541546_ARHGDIB	859	0.608847	-3.23402	ENSG00000167996_ENST00000273550_FTH1	1229	0.622457	-3.8646	ENSG00000005961_ENST00000353281_ITGA2B	3232	0.951733	-3.90144
ENSG00000105329_ENST00000221930_TGFB1	2199	0.914052	-3.61409	ENSG00000150867_ENST00000545335_PIP4K2A	1436	0.649025	-3.24617	ENSG00000204420_ENST00000480039_C6orf25	790	0.779747	-3.86583	ENSG00000119801_ENST00000379519_YPEL5	2499	0.961985	-3.91191
ENSG00000196924_ENST00000369850_FLNA	8382	0.969458	-3.62716	ENSG00000164924_ENST00000395953_YWHAZ	994	0.357143	-3.24946	ENSG00000130830_ENST00000413259_MPP1	2195	0.910706	-3.87793	ENSG00000117289_ENST00000425134_TXNIP	1116	0.773297	-3.92831
ENSG00000070190_ENST00000512369_DAPP1	1440	0.984028	-3.63694	ENSG00000100345_ENST00000337818_MYH9	6179	0.79317	-3.2606	ENSG00000130066_ENST00000379270_SAT1	1065	0.892958	-3.87849	ENSG00000005961_ENST00000262407_ITGA2B	3334	0.95021	-3.92876
ENSG00000164924_ENST00000395958_YWHAZ	3064	0.720953	-3.63882	ENSG00000064601_ENST00000372484_CTSA	2149	0.735691	-3.27694	ENSG00000111348_ENST00000541546_ARHGDIB	859	0.754366	-3.8885	ENSG00000002586_ENST00000381187_CD99	892	0.876682	-3.93958
ENSG00000164924_ENST00000395956_YWHAZ	2974	0.670477	-3.63886	ENSG00000148175_ENST00000347359_STOM	870	0.714943	-3.27714	ENSG00000085733_ENST00000376561_CTTN	2247	0.929684	-3.90643	ENSG00000119801_ENST00000379520_YPEL5	2560	0.962891	-3.94456
ENSG00000164924_ENST00000457309_YWHAZ	3007	0.717326	-3.6461	ENSG00000072135_ENST00000347849_PTPN18	2472	0.475324	-3.29451	ENSG00000149781_ENST00000279227_FERMT3	2489	0.960225	-3.92339	ENSG00000100351_ENST00000399090_GRAP2	1066	0.795497	-3.9457
ENSG00000196236_ENST00000465561_XPNPEP3	221	0.479638	-3.6469	ENSG00000164924_ENST00000353245_YWHAZ	2829	0.453871	-3.29901	ENSG00000005961_ENST00000377068_ITGA2B	1212	0.760726	-3.94817	ENSG00000184602_ENST00000329565_SNN	3312	0.949879	-3.9503
ENSG00000196236_ENST00000476644_XPNPEP3	457	0.748359	-3.65648	ENSG00000169756_ENST00000393310_LIMS1	4392	0.535519	-3.2992	ENSG00000145335_ENST00000394986_SNCA	1420	0.760563	-3.9569	ENSG00000110880_ENST00000421578_CORO1C	1296	0.971451	-3.95661
ENSG00000119801_ENST00000261353_YPEL5	2182	0.985793	-3.6582	ENSG00000127947_ENST00000543073_PTPN12	2253	0.730581	-3.30411	ENSG00000071127_ENST00000499869_WDR1	3054	0.941716	-3.95962	ENSG00000184678_ENST00000369155_HIST2H2BE	2223	0.945119	-3.96044
ENSG00000100345_ENST00000456729_MYH9	449	0.730512	-3.66708	ENSG00000108953_ENST00000414131_YWHAE	1295	0.714286	-3.30863	ENSG00000145335_ENST00000345009_SNCA	1096	0.891423	-3.97328	ENSG00000115935_ENST00000392546_WIPF1	2180	0.901835	-3.96119
ENSG00000119801_ENST00000402003_YPEL5	2197	0.964497	-3.67078	ENSG00000064601_ENST00000354880_CTSA	2187	0.702789	-3.31088	ENSG00000205542_ENST00000380636_TMSB4X	1702	0.342538	-3.97531	ENSG00000150867_ENST00000545335_PIP4K2A	1436	0.891365	-3.9694
ENSG00000204525_ENST00000539307_HLA-C	1630	0.801227	-3.68233	ENSG00000064601_ENST00000372459_CTSA	1024	0.746094	-3.31588	ENSG00000159840_ENST00000449423_ZYX	2050	0.897561	-3.98676	ENSG00000100345_ENST00000216181_MYH9	7501	0.954273	-3.97344
ENSG00000115758_ENST00000405333_ODC1	1943	0.827072	-3.68849	ENSG00000180628_ENST00000543648_PCGF5	1399	0.662616	-3.32639	ENSG00000159840_ENST00000354434_ZYX	2050	0.897561	-3.98676	ENSG00000100345_ENST00000397231_MYH9	7503	0.954152	-3.97399
ENSG00000166681_ENST00000299872_NGFRAP1	884	0.649321	-3.691	ENSG00000147394_ENST00000454925_ZNF185	3191	0.659668	-3.33054	ENSG00000068796_ENST00000401507_KIF2A	2539	0.911382	-3.99347	ENSG00000170315_ENST00000535788_UBB	704	0.801136	-3.97597
ENSG00000164924_ENST00000395957_YWHAZ	3197	0.731311	-3.69458	ENSG00000196924_ENST00000344736_FLNA	7932	0.788578	-3.3377	ENSG00000071127_ENST00000382452_WDR1	3142	0.915977	-4.0005	ENSG00000105329_ENST00000221930_TGFB1	2199	0.852206	-3.97633
ENSG00000166681_ENST00000372645_NGFRAP1	913	0.765608	-3.69875	ENSG00000130066_ENST00000379270_SAT1	1065	0.769953	-3.33894	ENSG00000145335_ENST00000502987_SNCA	728	0.461538	-4.01094	ENSG00000187990_ENST00000244601_HIST1H2BG	445	1	-3.98643
ENSG00000196236_ENST00000472203_XPNPEP3	307	0.625407	-3.70132	ENSG00000196924_ENST00000369856_FLNA	3223	0.828421	-3.3443	ENSG00000184602_ENST00000329565_SNN	3312	0.882548	-4.01362	ENSG00000187699_ENST00000340623_C2orf88	4035	0.941264	-3.98873
ENSG00000104267_ENST00000285379_CA2	1688	0.965047	-3.70188	ENSG00000100351_ENST00000344138_GRAP2	3893	0.627793	-3.34476	ENSG00000115758_ENST00000405333_ODC1	1943	0.78281	-4.01765	ENSG00000206503_ENST00000376802_HLA-A	1334	0.681409	-3.99203
ENSG00000113732_ENST00000265093_ATP6V0E1	773	0.917206	-3.70987	ENSG00000144746_ENST00000412089_ARL6IP5	2060	0.636893	-3.34566	ENSG00000187699_ENST00000409870_C2orf88	1441	0.571131	-4.01784	ENSG00000196924_ENST00000438732_FLNA	696	0.962644	-3.99309
ENSG00000130830_ENST00000413259_MPP1	2195	0.930752	-3.71009	ENSG00000177119_ENST00000423947_ANO6	5504	0.608467	-3.34987	ENSG00000150093_ENST00000534049_ITGB1	562	0.69395	-4.02918	ENSG00000002586_ENST00000381192_CD99	1245	0.853012	-4.00281
ENSG00000176783_ENST00000319449_RUFY1	2646	0.780423	-3.71039	ENSG00000164924_ENST00000395958_YWHAZ	3064	0.438969	-3.35079	ENSG00000104765_ENST00000520409_BNIP3L	739	0.829499	-4.03326	ENSG00000172757_ENST00000525451_CFL1	1752	0.58847	-4.00868
ENSG00000234745_ENST00000426590_HLA-B	1008	0.900794	-3.71739	ENSG00000144746_ENST00000273258_ARL6IP5	2101	0.633984	-3.35214	ENSG00000110880_ENST00000421578_CORO1C	1296	0.926698	-4.03608	ENSG00000180628_ENST00000543648_PCGF5	1399	0.868477	-4.02539
ENSG00000005961_ENST00000353281_ITGA2B	3232	0.974629	-3.72443	ENSG00000137801_ENST00000397593_THBS1	1235	0.761134	-3.36075	ENSG00000100351_ENST00000420971_GRAP2	568	0.533451	-4.0376	ENSG00000127947_ENST00000543073_PTPN12	2253	0.909898	-4.03234
ENSG00000184602_ENST00000329565_SNN	3312	0.975242	-3.73658	ENSG00000196924_ENST00000360319_FLNA	8281	0.788311	-3.36889	ENSG00000150093_ENST00000437302_ITGB1	445	0.835955	-4.03882	ENSG00000150867_ENST00000376565_PIP4K2A	1040	0.669231	-4.03933
ENSG00000205542_ENST00000380636_TMSB4X	1702	0.43772	-3.74616	ENSG00000164924_ENST00000395956_YWHAZ	2974	0.43275	-3.37032	ENSG00000166333_ENST00000420936_ILK	1692	0.926714	-4.05521	ENSG00000070190_ENST00000512369_DAPP1	1440	0.961111	-4.04575
ENSG00000197459_ENST00000356350_HIST1H2BH	425	1	-3.75123	ENSG00000164924_ENST00000457309_YWHAZ	3007	0.44729	-3.37806	ENSG00000085733_ENST00000538675_CTTN	1326	0.907994	-4.0565	ENSG00000164924_ENST00000353245_YWHAZ	2829	0.663485	-4.05354
ENSG00000005961_ENST00000262407_ITGA2B	3334	0.973005	-3.75267	ENSG00000117592_ENST00000340385_PRDX6	1751	0.729298	-3.38011	ENSG00000161911_ENST00000373127_TREML1	1287	0.995338	-4.05884	ENSG00000149177_ENST00000418331_PTPRJ	5122	0.90121	-4.05421
ENSG00000072135_ENST00000347849_PTPN18	2472	0.660194	-3.75712	ENSG00000120727_ENST00000265192_PAIP2	1459	0.705963	-3.38083	ENSG00000166333_ENST00000537806_ILK	1591	0.89692	-4.07502	ENSG00000157514_ENST00000372397_TSC22D3	2027	0.927972	-4.05627
ENSG00000150867_ENST00000545335_PIP4K2A	1436	0.912256	-3.76108	ENSG00000147394_ENST00000426821_ZNF185	3626	0.669884	-3.38244	ENSG00000143761_ENST00000272102_ARF1	1885	0.934748	-4.07744	ENSG00000092841_ENST00000548293_MYL6	753	0.677291	-4.07078
ENSG00000196236_ENST00000466988_XPNPEP3	259	0.555985	-3.76677	ENSG00000196924_ENST00000369852_FLNA	7319	0.779751	-3.38386	ENSG00000142192_ENST00000346798_APP	3467	0.85261	-4.08424	ENSG00000124491_ENST00000445223_F13A1	454	0.568282	-4.07455
ENSG00000170043_ENST00000540486_TRAPPC1	759	0.959157	-3.77566	ENSG00000105329_ENST00000221930_TGFB1	2199	0.606185	-3.39104	ENSG00000148175_ENST00000286713_STOM	3010	0.874419	-4.10141	ENSG00000205542_ENST00000380636_TMSB4X	1702	0.505875	-4.07651
ENSG00000172757_ENST00000308162_CFL1	1234	0.850891	-3.78199	ENSG00000142875_ENST00000432111_PRKACB	662	0.471299	-3.40037	ENSG00000005249_ENST00000539794_PRKAR2B	3468	0.909458	-4.10179	ENSG00000125971_ENST00000357156_DYNLRB1	675	0.985185	-4.07854
ENSG00000100345_ENST00000337818_MYH9	6179	0.958408	-3.78333	ENSG00000103769_ENST00000261890_RAB11A	4930	0.419878	-3.40137	ENSG00000172757_ENST00000308162_CFL1	1234	0.814425	-4.10398	ENSG00000127920_ENST00000248564_GNG11	964	0.757261	-4.0879
ENSG00000102265_ENST00000218388_TIMP1	892	0.910314	-3.78477	ENSG00000196924_ENST00000422373_FLNA	8486	0.772802	-3.40404	ENSG00000142192_ENST00000357903_APP	3543	0.833757	-4.12041	ENSG00000150867_ENST00000376573_PIP4K2A	3802	0.90768	-4.09318
ENSG00000117592_ENST00000340385_PRDX6	1751	0.926328	-3.79746	ENSG00000164924_ENST00000395957_YWHAZ	3197	0.436034	-3.40627	ENSG00000136156_ENST00000378565_ITM2B	1876	0.78145	-4.12309	ENSG00000115935_ENST00000359761_WIPF1	2003	0.879181	-4.09778
ENSG00000164924_ENST00000521309_YWHAZ	1399	0.608292	-3.79887	ENSG00000196924_ENST00000369850_FLNA	8382	0.768552	-3.40676	ENSG00000152601_ENST00000493459_MBNL1	4205	0.803092	-4.12941	ENSG00000137801_ENST00000397593_THBS1	1235	0.962753	-4.10445
ENSG00000150867_ENST00000376565_PIP4K2A	1040	0.659615	-3.80425	ENSG00000148175_ENST00000538954_STOM	1511	0.583058	-3.41313	ENSG00000142192_ENST00000348990_APP	3355	0.830402	-4.13345	ENSG00000164924_ENST00000395958_YWHAZ	3064	0.641319	-4.11537
ENSG00000130066_ENST00000379254_SAT1	868	0.993088	-3.80729	ENSG00000164924_ENST00000419477_YWHAZ	891	0.264871	-3.41859	ENSG00000171552_ENST00000439267_BCL2L1	781	0.838668	-4.1366	ENSG00000150093_ENST00000528877_ITGB1	546	0.507326	-4.12138
ENSG00000167460_ENST00000300933_TPM4	2645	0.806805	-3.81557	ENSG00000184602_ENST00000329565_SNN	3312	0.691727	-3.42231	ENSG00000166333_ENST00000299421_ILK	1802	0.90788	-4.14046	ENSG00000164924_ENST00000395956_YWHAZ	2974	0.612307	-4.1311
ENSG00000111640_ENST00000396856_GAPDH	1266	0.814376	-3.82019	ENSG00000147394_ENST00000370270_ZNF185	3607	0.653729	-3.42272	ENSG00000143761_ENST00000540651_ARF1	1972	0.897566	-4.1412	ENSG00000206503_ENST00000376809_HLA-A	1548	0.697028	-4.13368
ENSG00000100351_ENST00000544006_GRAP2	1393	0.81766	-3.82579	ENSG00000148484_ENST00000345264_RSU1	3834	0.44627	-3.42299	ENSG00000164924_ENST00000521309_YWHAZ	1399	0.50822	-4.14951	ENSG00000164924_ENST00000457309_YWHAZ	3007	0.671101	-4.13393
ENSG00000157514_ENST00000372397_TSC22D3	2027	0.946226	-3.83182	ENSG00000092841_ENST00000536128_MYL6	1221	0.242424	-3.43087	ENSG00000070190_ENST00000512369_DAPP1	1440	0.938194	-4.16041	ENSG00000119801_ENST00000402708_YPEL5	1735	0.752161	-4.14251
ENSG00000100351_ENST00000399090_GRAP2	1066	0.796435	-3.83473	ENSG00000177119_ENST00000320560_ANO6	5975	0.60318	-3.44426	ENSG00000142192_ENST00000354192_APP	3167	0.827281	-4.1638	ENSG00000204420_ENST00000375806_C6orf25	833	0.984394	-4.14967
ENSG00000111640_ENST00000396859_GAPDH	1256	0.795382	-3.8415	ENSG00000148484_ENST00000377921_RSU1	3919	0.43557	-3.45453	ENSG00000142192_ENST00000359726_APP	3464	0.820439	-4.17121	ENSG00000164924_ENST00000395957_YWHAZ	3197	0.651548	-4.16833
ENSG00000119801_ENST00000379519_YPEL5	2499	0.952781	-3.8429	ENSG00000142875_ENST00000417530_PRKACB	686	0.437318	-3.46202	ENSG00000166333_ENST00000528995_ILK	1559	0.928159	-4.1798	ENSG00000176783_ENST00000393448_RUFY1	2320	0.596552	-4.16843
ENSG00000180628_ENST00000543648_PCGF5	1399	0.857041	-3.85258	ENSG00000142875_ENST00000446538_PRKACB	638	0.365204	-3.46829	ENSG00000171552_ENST00000450273_BCL2L1	894	0.814318	-4.18125	ENSG00000117289_ENST00000369317_TXNIP	2927	0.965494	-4.1721
ENSG00000128245_ENST00000420430_YWHAH	502	0.850598	-3.85598	ENSG00000142875_ENST00000436133_PRKACB	648	0.390432	-3.47585	ENSG00000171552_ENST00000434194_BCL2L1	381	0.724409	-4.18268	ENSG00000105374_ENST00000221978_NKG7	826	1	-4.17441
ENSG00000149177_ENST00000418331_PTPRJ	5122	0.901601	-3.85733	ENSG00000070190_ENST00000296414_DAPP1	2955	0.594247	-3.4781	ENSG00000171552_ENST00000420488_BCL2L1	820	0.846341	-4.18492	ENSG00000102265_ENST00000441738_TIMP1	341	0.741935	-4.17718
ENSG00000170043_ENST00000303731_TRAPPC1	818	0.9022	-3.8599	ENSG00000147394_ENST00000318529_ZNF185	3878	0.622228	-3.48615	ENSG00000143761_ENST00000541182_ARF1	2006	0.842971	-4.18819	ENSG00000157514_ENST00000372390_TSC22D3	1812	0.887969	-4.18225
ENSG00000150867_ENST00000376573_PIP4K2A	3802	0.926618	-3.86977	ENSG00000119801_ENST00000261353_YPEL5	2182	0.746563	-3.48662	ENSG00000130429_ENST00000252725_ARPC1B	1551	0.88717	-4.19171	ENSG00000110880_ENST00000420959_CORO1C	1633	0.854256	-4.19368
ENSG00000119801_ENST00000379520_YPEL5	2560	0.930078	-3.87769	ENSG00000164924_ENST00000395951_YWHAZ	964	0.257261	-3.487	ENSG00000158457_ENST00000289407_TSPAN33	1883	0.886352	-4.19268	ENSG00000113732_ENST00000265093_ATP6V0E1	773	0.90815	-4.19844
ENSG00000170315_ENST00000535788_UBB	704	0.826705	-3.88024	ENSG00000150093_ENST00000302278_ITGB1	3640	0.417308	-3.4904	ENSG00000110880_ENST00000420959_CORO1C	1633	0.830374	-4.20057	ENSG00000146859_ENST00000275767_TMEM140	1680	0.964286	-4.21115
ENSG00000111640_ENST00000396861_GAPDH	1348	0.778932	-3.88041	ENSG00000119801_ENST00000402003_YPEL5	2197	0.735093	-3.50088	ENSG00000005249_ENST00000265717_PRKAR2B	3745	0.858745	-4.20967	ENSG00000187699_ENST00000409870_C2orf88	1441	0.517002	-4.21306
ENSG00000100345_ENST00000216181_MYH9	7501	0.965471	-3.88129	ENSG00000142192_ENST00000448388_APP	2518	0.635822	-3.50207	ENSG00000152601_ENST00000485910_MBNL1	4257	0.833216	-4.21633	ENSG00000164924_ENST00000521309_YWHAZ	1399	0.540386	-4.23003
ENSG00000198948_ENST00000361618_MFAP3L	6318	0.969769	-3.8813	ENSG00000169756_ENST00000332345_LIMS1	1235	0.408907	-3.50579	ENSG00000115935_ENST00000392546_WIPF1	2180	0.899083	-4.22266	ENSG00000100351_ENST00000344138_GRAP2	3893	0.87028	-4.25344
ENSG00000100345_ENST00000397231_MYH9	7503	0.96548	-3.8818	ENSG00000187109_ENST00000549596_NAP1L1	1838	0.556039	-3.50709	ENSG00000164924_ENST00000522542_YWHAZ	1394	0.462697	-4.2382	ENSG00000148484_ENST00000345264_RSU1	3834	0.754825	-4.25373
ENSG00000110880_ENST00000421578_CORO1C	1296	0.940586	-3.88549	ENSG00000187109_ENST00000431879_NAP1L1	2031	0.554899	-3.51044	ENSG00000105329_ENST00000221930_TGFB1	2199	0.828558	-4.24168	ENSG00000123091_ENST00000242719_RNF11	3084	0.873865	-4.25959
ENSG00000111348_ENST00000541546_ARHGDIB	859	0.795111	-3.88672	ENSG00000110880_ENST00000421578_CORO1C	1296	0.762346	-3.52364	ENSG00000110934_ENST00000267012_BIN2	2210	0.898643	-4.244	ENSG00000110880_ENST00000549772_CORO1C	1710	0.815789	-4.26015
ENSG00000164924_ENST00000522542_YWHAZ	1394	0.545194	-3.89125	ENSG00000150093_ENST00000423113_ITGB1	3729	0.39823	-3.52728	ENSG00000148834_ENST00000432659_GSTO1	592	0.746622	-4.24666	ENSG00000115758_ENST00000405333_ODC1	1943	0.863613	-4.26257
ENSG00000102804_ENST00000501704_TSC22D1	2335	0.450535	-3.89169	ENSG00000143761_ENST00000272102_ARF1	1885	0.661008	-3.52839	ENSG00000152601_ENST00000324210_MBNL1	5465	0.845746	-4.25027	ENSG00000157540_ENST00000455097_DYRK1A	338	0.66568	-4.26618
ENSG00000102265_ENST00000377017_TIMP1	626	1	-3.89198	ENSG00000127314_ENST00000540209_RAP1B	1264	0.25712	-3.53098	ENSG00000187109_ENST00000393263_NAP1L1	1896	0.691456	-4.25348	ENSG00000148484_ENST00000377921_RSU1	3919	0.768308	-4.28261
ENSG00000115935_ENST00000272746_WIPF1	3028	0.922721	-3.89916	ENSG00000110934_ENST00000267012_BIN2	2210	0.622172	-3.53478	ENSG00000115956_ENST00000234313_PLEK	2869	0.910422	-4.25673	ENSG00000072135_ENST00000347849_PTPN18	2472	0.622573	-4.28297
ENSG00000158457_ENST00000289407_TSPAN33	1883	0.925651	-3.89941	ENSG00000142192_ENST00000440126_APP	2737	0.640482	-3.53499	ENSG00000104765_ENST00000523515_BNIP3L	915	0.837158	-4.25714	ENSG00000130066_ENST00000379254_SAT1	868	0.990783	-4.28527
ENSG00000130066_ENST00000379270_SAT1	1065	0.977465	-3.90563	ENSG00000150093_ENST00000374956_ITGB1	3758	0.404204	-3.53643	ENSG00000167460_ENST00000300933_TPM4	2645	0.708507	-4.26231	ENSG00000164924_ENST00000517797_YWHAZ	1012	0.557312	-4.2889
ENSG00000164924_ENST00000517797_YWHAZ	1012	0.62253	-3.90629	ENSG00000198948_ENST00000361618_MFAP3L	6318	0.70133	-3.53992	ENSG00000110880_ENST00000549772_CORO1C	1710	0.792982	-4.26704	ENSG00000198586_ENST00000434911_TLK1	2156	0.849722	-4.29115
ENSG00000147394_ENST00000454925_ZNF185	3191	0.95738	-3.90972	ENSG00000142192_ENST00000439274_APP	2517	0.687326	-3.54109	ENSG00000184702_ENST00000383045_SEPT5	1588	0.803526	-4.26737	ENSG00000133112_ENST00000379060_TPT1	764	0.959424	-4.32879
ENSG00000100351_ENST00000420971_GRAP2	568	0.536972	-3.92015	ENSG00000142875_ENST00000413538_PRKACB	730	0.427397	-3.54144	ENSG00000112576_ENST00000372991_CCND3	2085	0.905995	-4.26819	ENSG00000203618_ENST00000366425_GP1BB	1553	0.70895	-4.32946
ENSG00000150093_ENST00000417122_ITGB1	569	0.859402	-3.92604	ENSG00000150093_ENST00000396033_ITGB1	3784	0.392442	-3.54841	ENSG00000187109_ENST00000542344_NAP1L1	1675	0.722388	-4.27154	ENSG00000102804_ENST00000501704_TSC22D1	2335	0.447537	-4.33943
ENSG00000143761_ENST00000272102_ARF1	1885	0.953846	-3.9279	ENSG00000088986_ENST00000392508_DYNLL1	697	0.592539	-3.5529	ENSG00000085733_ENST00000301843_CTTN	3272	0.905868	-4.27629	ENSG00000169756_ENST00000393310_LIMS1	4392	0.708106	-4.3407
ENSG00000157514_ENST00000372390_TSC22D3	1812	0.870309	-3.945	ENSG00000168300_ENST00000522514_PCMTD1	1287	0.406371	-3.5577	ENSG00000085733_ENST00000346329_CTTN	3272	0.895171	-4.27733	ENSG00000164924_ENST00000522542_YWHAZ	1394	0.561693	-4.34798
ENSG00000148175_ENST00000538954_STOM	1511	0.915288	-3.94576	ENSG00000147394_ENST00000318504_ZNF185	4148	0.589923	-3.5689	ENSG00000197746_ENST00000373120_PSAP	1809	0.8911	-4.28026	ENSG00000130066_ENST00000379270_SAT1	1065	0.969953	-4.35397
ENSG00000144746_ENST00000412089_ARL6IP5	2060	0.977184	-3.94875	ENSG00000147394_ENST00000324823_ZNF185	4034	0.584531	-3.58413	ENSG00000187109_ENST00000549596_NAP1L1	1838	0.638738	-4.28305	ENSG00000157514_ENST00000372384_TSC22D3	2199	0.903138	-4.37306
ENSG00000144746_ENST00000273258_ARL6IP5	2101	0.97763	-3.95954	ENSG00000156642_ENST00000545878_NPTN	1373	0.394756	-3.58685	ENSG00000157514_ENST00000514426_TSC22D3	569	0.820738	-4.2915	ENSG00000149177_ENST00000278456_PTPRJ	7846	0.916645	-4.37468
ENSG00000111640_ENST00000396858_GAPDH	1292	0.708204	-3.9624	ENSG00000143761_ENST00000540651_ARF1	1972	0.633367	-3.59318	ENSG00000198478_ENST00000369838_SH3BGRL2	4649	0.901914	-4.30455	ENSG00000157514_ENST00000315660_TSC22D3	2213	0.903751	-4.38078
ENSG00000072135_ENST00000175756_PTPN18	3669	0.688744	-3.96792	ENSG00000138735_ENST00000264805_PDE5A	3020	0.657947	-3.59321	ENSG00000187699_ENST00000340623_C2orf88	4035	0.863941	-4.30685	ENSG00000112096_ENST00000538183_SOD2	4259	0.891524	-4.38208
ENSG00000196924_ENST00000438732_FLNA	696	0.989943	-3.97917	ENSG00000147394_ENST00000535156_ZNF185	4235	0.586541	-3.59509	ENSG00000130429_ENST00000451682_ARPC1B	1715	0.822157	-4.3362	ENSG00000157514_ENST00000372383_TSC22D3	2266	0.930274	-4.38755
ENSG00000198586_ENST00000434911_TLK1	2156	0.912802	-3.9901	ENSG00000088986_ENST00000242577_DYNLL1	720	0.573611	-3.59974	ENSG00000187109_ENST00000544816_NAP1L1	1597	0.726362	-4.34046	ENSG00000206503_ENST00000376806_HLA-A	1854	0.602481	-4.39313
ENSG00000196236_ENST00000498684_XPNPEP3	576	0.59375	-3.99035	ENSG00000170043_ENST00000540486_TRAPPC1	759	0.575758	-3.60042	ENSG00000171552_ENST00000456404_BCL2L1	914	0.7593	-4.34149	ENSG00000112096_ENST00000546260_SOD2	4302	0.88145	-4.39662
ENSG00000143761_ENST00000540651_ARF1	1972	0.915821	-3.99112	ENSG00000115758_ENST00000405333_ODC1	1943	0.58981	-3.60889	ENSG00000166333_ENST00000396751_ILK	2074	0.804725	-4.34201	ENSG00000196236_ENST00000476644_XPNPEP3	457	0.772429	-4.40143
ENSG00000133316_ENST00000525239_WDR74	1736	0.0915899	-3.99444	ENSG00000166681_ENST00000372635_NGFRAP1	805	0.49441	-3.60958	ENSG00000187109_ENST00000552056_NAP1L1	1981	0.716305	-4.3443	ENSG00000206503_ENST00000396634_HLA-A	1868	0.597966	-4.40399
ENSG00000125534_ENST00000370179_PPDPF	868	0.915899	-3.99551	ENSG00000162852_ENST00000366511_CNST	645	0.665116	-3.61487	ENSG00000152601_ENST00000463374_MBNL1	5092	0.829733	-4.34997	ENSG00000197903_ENST00000396891_HIST1H2BK	820	0.781707	-4.40465
ENSG00000197903_ENST00000396891_HIST1H2BK	820	0.803659	-3.99605	ENSG00000187109_ENST00000544816_NAP1L1	1597	0.545398	-3.61628	ENSG00000115935_ENST00000359761_WIPF1	2003	0.890165	-4.35718	ENSG00000132670_ENST00000430705_PTPRA	733	0.849932	-4.4055
ENSG00000112096_ENST00000538183_SOD2	4259	0.923691	-3.99714	ENSG00000147394_ENST00000370268_ZNF185	4305	0.577003	-3.61874	ENSG00000158578_ENST00000335854_ALAS2	1795	0.911978	-4.35785	ENSG00000187109_ENST00000431879_NAP1L1	2031	0.849828	-4.41006
ENSG00000112096_ENST00000546260_SOD2	4302	0.920735	-4.01121	ENSG00000147394_ENST00000449285_ZNF185	4328	0.573937	-3.62643	ENSG00000128266_ENST00000456059_GNAZ	1429	0.972708	-4.35856	ENSG00000127947_ENST00000248594_PTPN12	3406	0.895479	-4.41489
ENSG00000115758_ENST00000234111_ODC1	2653	0.739163	-4.01303	ENSG00000147394_ENST00000539731_ZNF185	4334	0.57245	-3.62955	ENSG00000149925_ENST00000412304_ALDOA	1450	0.866207	-4.36152	ENSG00000198586_ENST00000521943_TLK1	2605	0.853743	-4.41679
ENSG00000127947_ENST00000543073_PTPN12	2253	0.918331	-4.01381	ENSG00000157514_ENST00000394928_TSC22D3	1316	0.738602	-3.63521	ENSG00000152601_ENST00000545754_MBNL1	5147	0.844764	-4.3626	ENSG00000150093_ENST00000417122_ITGB1	569	0.678383	-4.42112
ENSG00000115935_ENST00000392547_WIPF1	4587	0.956181	-4.02158	ENSG00000187109_ENST00000542344_NAP1L1	1675	0.527761	-3.63952	ENSG00000149177_ENST00000418331_PTPRJ	5122	0.855525	-4.36783	ENSG00000138449_ENST00000427241_SLC40A1	824	0.826456	-4.42303
ENSG00000180354_ENST00000415604_C7orf41	1376	0.973837	-4.02171	ENSG00000072135_ENST00000175756_PTPN18	3669	0.455983	-3.64373	ENSG00000112576_ENST00000372988_CCND3	2133	0.766526	-4.36985	ENSG00000196236_ENST00000465561_XPNPEP3	221	0.615385	-4.42423
ENSG00000170271_ENST00000517938_C5orf4	1203	0.884456	-4.02208	ENSG00000157514_ENST00000372397_TSC22D3	2027	0.644302	-3.64433	ENSG00000115758_ENST00000234111_ODC1	2653	0.690539	-4.37571	ENSG00000177119_ENST00000423947_ANO6	5504	0.943677	-4.43098
ENSG00000109272_ENST00000226524_PF4V1	522	0.626437	-4.02709	ENSG00000187109_ENST00000393263_NAP1L1	1896	0.498418	-3.6458	ENSG00000197746_ENST00000404083_PSAP	2319	0.912462	-4.38479	ENSG00000170315_ENST00000395839_UBB	1012	0.65415	-4.43601
ENSG00000177119_ENST00000423947_ANO6	5504	0.968205	-4.0365	ENSG00000157514_ENST00000372390_TSC22D3	1812	0.605408	-3.64843	ENSG00000112576_ENST00000372987_CCND3	2233	0.762651	-4.39175	ENSG00000170315_ENST00000395837_UBB	1014	0.65286	-4.43886
ENSG00000143761_ENST00000541182_ARF1	2006	0.885344	-4.03664	ENSG00000233276_ENST00000419783_GPX1	1146	0.342932	-3.65049	ENSG00000101856_ENST00000217971_PGRMC1	1911	0.839874	-4.41146	ENSG00000132670_ENST00000431048_PTPRA	707	0.646393	-4.44172
ENSG00000087086_ENST00000397259_FTL	573	0.794066	-4.04642	ENSG00000147394_ENST00000535861_ZNF185	4421	0.569554	-3.65448	ENSG00000112096_ENST00000538183_SOD2	4259	0.83212	-4.41184	ENSG00000072135_ENST00000175756_PTPN18	3669	0.646225	-4.44284
ENSG00000147394_ENST00000426821_ZNF185	3626	0.984832	-4.05049	ENSG00000138449_ENST00000544056_SLC40A1	2286	0.627297	-3.66062	ENSG00000157514_ENST00000394928_TSC22D3	1316	0.879179	-4.42399	ENSG00000132670_ENST00000418580_PTPRA	749	0.845127	-4.44437
ENSG00000147394_ENST00000370270_ZNF185	3607	0.983088	-4.05056	ENSG00000173542_ENST00000396051_MOBKL1A	1107	0.597109	-3.66063	ENSG00000002586_ENST00000381187_CD99	892	0.826233	-4.42431	ENSG00000144746_ENST00000412089_ARL6IP5	2060	0.909223	-4.46046
ENSG00000157540_ENST00000455097_DYRK1A	338	0.633136	-4.05968	ENSG00000112096_ENST00000546087_SOD2	2558	0.25215	-3.6662	ENSG00000112096_ENST00000546260_SOD2	4302	0.821246	-4.4271	ENSG00000133112_ENST00000527226_TPT1	613	0.998369	-4.4644
ENSG00000125971_ENST00000357156_DYNLRB1	675	0.992593	-4.07482	ENSG00000143761_ENST00000541182_ARF1	2006	0.601695	-3.67044	ENSG00000149925_ENST00000395240_ALDOA	1539	0.864198	-4.42764	ENSG00000143761_ENST00000272102_ARF1	1885	0.950663	-4.46626
ENSG00000125952_ENST00000246163_MAX	897	0.93534	-4.08884	ENSG00000102804_ENST00000458659_TSC22D1	4820	0.304357	-3.67636	ENSG00000184702_ENST00000455784_SEPT5	2070	0.851691	-4.42796	ENSG00000144746_ENST00000273258_ARL6IP5	2101	0.910995	-4.47038
ENSG00000203618_ENST00000366425_GP1BB	1553	0.768191	-4.08942	ENSG00000157514_ENST00000372383_TSC22D3	2266	0.683142	-3.67989	ENSG00000152601_ENST00000324196_MBNL1	5225	0.829091	-4.43014	ENSG00000138449_ENST00000440626_SLC40A1	209	0.669856	-4.47331
ENSG00000110880_ENST00000420959_CORO1C	1633	0.849969	-4.09079	ENSG00000119801_ENST00000379519_YPEL5	2499	0.651861	-3.68232	ENSG00000129355_ENST00000335766_CDKN2D	1144	0.83479	-4.44107	ENSG00000187109_ENST00000544816_NAP1L1	1597	0.857232	-4.48723
ENSG00000198586_ENST00000521943_TLK1	2605	0.908253	-4.09375	ENSG00000123091_ENST00000242719_RNF11	3084	0.631647	-3.68677	ENSG00000150093_ENST00000475184_ITGB1	552	0.610507	-4.44709	ENSG00000125534_ENST00000370179_PPDPF	868	0.753456	-4.48808
ENSG00000092841_ENST00000548293_MYL6	753	0.501992	-4.09532	ENSG00000198586_ENST00000434911_TLK1	2156	0.630334	-3.68729	ENSG00000150093_ENST00000302278_ITGB1	3640	0.54533	-4.45655	ENSG00000148175_ENST00000347359_STOM	870	0.902299	-4.49403
ENSG00000070190_ENST00000296414_DAPP1	2955	0.949239	-4.09647	ENSG00000198586_ENST00000521943_TLK1	2605	0.645681	-3.68735	ENSG00000158578_ENST00000396198_ALAS2	1936	0.895661	-4.45994	ENSG00000115935_ENST00000272746_WIPF1	3028	0.885733	-4.49787
ENSG00000180354_ENST00000324453_C7orf41	5937	0.933973	-4.09888	ENSG00000170043_ENST00000303731_TRAPPC1	818	0.53423	-3.70842	ENSG00000180354_ENST00000415604_C7orf41	1376	0.863372	-4.47278	ENSG00000087086_ENST00000397259_FTL	573	0.773124	-4.50219
ENSG00000177119_ENST00000320560_ANO6	5975	0.983264	-4.10648	ENSG00000196236_ENST00000476644_XPNPEP3	457	0.474836	-3.71201	ENSG00000152601_ENST00000282488_MBNL1	6164	0.728099	-4.48265	ENSG00000187109_ENST00000542344_NAP1L1	1675	0.83403	-4.51016
ENSG00000071127_ENST00000499869_WDR1	3054	0.951212	-4.11179	ENSG00000041353_ENST00000262094_RAB27B	7003	0.632015	-3.71318	ENSG00000152601_ENST00000282486_MBNL1	6422	0.725475	-4.48319	ENSG00000177119_ENST00000320560_ANO6	5975	0.951967	-4.51167
ENSG00000149357_ENST00000278671_LAMTOR1	1179	0.896522	-4.11319	ENSG00000119801_ENST00000379520_YPEL5	2560	0.636328	-3.71712	ENSG00000087086_ENST00000397259_FTL	573	0.640489	-4.48546	ENSG00000157514_ENST00000394928_TSC22D3	1316	0.964286	-4.516
ENSG00000157514_ENST00000372384_TSC22D3	2199	0.939063	-4.12246	ENSG00000149177_ENST00000418331_PTPRJ	5122	0.661851	-3.71831	ENSG00000010278_ENST00000009180_CD9	1169	0.786142	-4.48829	ENSG00000166340_ENST00000453338_TPP1	1527	0.869024	-4.51657
ENSG00000157514_ENST00000372383_TSC22D3	2266	0.963813	-4.12846	ENSG00000150637_ENST00000280200_CD226	4661	0.651577	-3.71988	ENSG00000065534_ENST00000354792_MYLK	2337	0.904579	-4.48863	ENSG00000159346_ENST00000436244_ADIPOR1	2125	0.872471	-4.51764
ENSG00000157514_ENST00000315660_TSC22D3	2213	0.939449	-4.1298	ENSG00000115935_ENST00000392546_WIPF1	2180	0.779358	-3.72375	ENSG00000112096_ENST00000546087_SOD2	2558	0.288507	-4.48984	ENSG00000234745_ENST00000426590_HLA-B	1008	0.742063	-4.52366
ENSG00000132670_ENST00000431048_PTPRA	707	0.595474	-4.1389	ENSG00000157514_ENST00000315660_TSC22D3	2213	0.639404	-3.72485	ENSG00000102265_ENST00000377017_TIMP1	626	0.846645	-4.49388	ENSG00000167460_ENST00000300933_TPM4	2645	0.748204	-4.52476
ENSG00000132670_ENST00000430705_PTPRA	733	0.79809	-4.14347	ENSG00000157514_ENST00000372384_TSC22D3	2199	0.637108	-3.72847	ENSG00000188677_ENST00000404989_PARVB	1591	0.886864	-4.49615	ENSG00000138449_ENST00000427419_SLC40A1	299	0.705686	-4.52593
ENSG00000148175_ENST00000286713_STOM	3010	0.956146	-4.14497	ENSG00000110880_ENST00000420959_CORO1C	1633	0.702388	-3.73304	ENSG00000170315_ENST00000535788_UBB	704	0.752841	-4.49713	ENSG00000143761_ENST00000540651_ARF1	1972	0.912272	-4.53021
ENSG00000147394_ENST00000318529_ZNF185	3878	0.970088	-4.14524	ENSG00000087086_ENST00000331825_FTL	870	0.552874	-3.73479	ENSG00000188677_ENST00000444029_PARVB	742	0.603774	-4.49831	ENSG00000173542_ENST00000396051_MOBKL1A	1107	0.927733	-4.53766
ENSG00000110321_ENST00000429377_EIF4G2	3045	0.919212	-4.14893	ENSG00000151023_ENST00000376363_ENKUR	1318	0.586495	-3.73509	ENSG00000158578_ENST00000330807_ALAS2	2027	0.866798	-4.50141	ENSG00000071127_ENST00000499869_WDR1	3054	0.933857	-4.53918
ENSG00000127314_ENST00000540209_RAP1B	1264	0.439082	-4.14949	ENSG00000161911_ENST00000373127_TREML1	1287	0.636364	-3.73572	ENSG00000150093_ENST00000374956_ITGB1	3758	0.530867	-4.5025	ENSG00000170315_ENST00000302182_UBB	1225	0.582857	-4.54151
ENSG00000149177_ENST00000278456_PTPRJ	7846	0.924802	-4.15209	ENSG00000127314_ENST00000450214_RAP1B	1466	0.231241	-3.73796	ENSG00000150093_ENST00000423113_ITGB1	3729	0.515956	-4.50291	ENSG00000149357_ENST00000278671_LAMTOR1	1179	0.810857	-4.54634
ENSG00000071127_ENST00000382452_WDR1	3142	0.925207	-4.15275	ENSG00000157514_ENST00000514426_TSC22D3	569	0.711775	-3.74558	ENSG00000177119_ENST00000423947_ANO6	5504	0.896621	-4.50491	ENSG00000070190_ENST00000296414_DAPP1	2955	0.890694	-4.54766
ENSG00000119801_ENST00000402708_YPEL5	1735	0.647839	-4.15585	ENSG00000166681_ENST00000299872_NGFRAP1	884	0.411765	-3.74663	ENSG00000108953_ENST00000414131_YWHAE	1295	0.856371	-4.51422	ENSG00000150093_ENST00000302278_ITGB1	3640	0.544231	-4.5505
ENSG00000110880_ENST00000549772_CORO1C	1710	0.811696	-4.15726	ENSG00000110321_ENST00000429377_EIF4G2	3045	0.695566	-3.74827	ENSG00000171552_ENST00000422920_BCL2L1	1157	0.758859	-4.51849	ENSG00000159346_ENST00000340990_ADIPOR1	2177	0.851631	-4.55252
ENSG00000128266_ENST00000456059_GNAZ	1429	0.980406	-4.16612	ENSG00000180354_ENST00000324453_C7orf41	5937	0.636517	-3.749	ENSG00000115935_ENST00000272746_WIPF1	3028	0.840489	-4.52057	ENSG00000157514_ENST00000506081_TSC22D3	956	0.848326	-4.55373
ENSG00000132670_ENST00000418580_PTPRA	749	0.829105	-4.17391	ENSG00000156642_ENST00000351217_NPTN	2098	0.49571	-3.75957	ENSG00000150093_ENST00000396033_ITGB1	3784	0.517442	-4.52351	ENSG00000126247_ENST00000246533_CAPNS1	1477	0.856466	-4.5544
ENSG00000164924_ENST00000395948_YWHAZ	812	0.635468	-4.17678	ENSG00000169756_ENST00000410093_LIMS1	1526	0.420708	-3.76273	ENSG00000010278_ENST00000543424_CD9	915	0.753005	-4.5298	ENSG00000158457_ENST00000289407_TSPAN33	1883	0.915029	-4.55882
ENSG00000108953_ENST00000264335_YWHAE	2044	0.842955	-4.17759	ENSG00000131504_ENST00000523100_DIAPH1	1180	0.586441	-3.76353	ENSG00000184702_ENST00000431044_SEPT5	3173	0.812165	-4.53056	ENSG00000204525_ENST00000396254_HLA-C	1532	0.631854	-4.55998
ENSG00000187653_ENST00000380638_TMSL3	565	0.699115	-4.17817	ENSG00000158457_ENST00000289407_TSPAN33	1883	0.642061	-3.76531	ENSG00000127824_ENST00000248437_TUBA4A	2162	0.691489	-4.53145	ENSG00000204525_ENST00000376228_HLA-C	1536	0.644531	-4.56048
ENSG00000159346_ENST00000436244_ADIPOR1	2125	0.921412	-4.18187	ENSG00000127947_ENST00000248594_PTPN12	3406	0.598062	-3.76674	ENSG00000184702_ENST00000438754_SEPT5	2241	0.850513	-4.53163	ENSG00000204525_ENST00000376237_HLA-C	1538	0.643693	-4.56236
ENSG00000088832_ENST00000400137_FKBP1A	1622	0.679408	-4.18813	ENSG00000166681_ENST00000372645_NGFRAP1	913	0.50931	-3.77189	ENSG00000183785_ENST00000316027_TUBA8	1518	0.809618	-4.53464	ENSG00000137801_ENST00000260356_THBS1	7394	0.822288	-4.56677
ENSG00000166340_ENST00000453338_TPP1	1527	0.937787	-4.19026	ENSG00000187109_ENST00000547773_NAP1L1	1967	0.533299	-3.77389	ENSG00000112576_ENST00000511642_CCND3	2394	0.682957	-4.53639	ENSG00000196236_ENST00000472203_XPNPEP3	307	0.687296	-4.56822
ENSG00000169313_ENST00000455408_P2RY12	1348	0.93546	-4.19445	ENSG00000142875_ENST00000370684_PRKACB	869	0.411968	-3.77599	ENSG00000022267_ENST00000449474_FHL1	539	0.925789	-4.54203	ENSG00000156642_ENST00000545878_NPTN	1373	0.703569	-4.56879
ENSG00000185245_ENST00000438881_GP1BA	2339	0.991877	-4.2037	ENSG00000187109_ENST00000552056_NAP1L1	1981	0.497728	-3.77903	ENSG00000087086_ENST00000331825_FTL	870	0.71954	-4.54218	ENSG00000143761_ENST00000541182_ARF1	2006	0.866401	-4.5689
ENSG00000146859_ENST00000275767_TMEM140	1680	0.997619	-4.2071	ENSG00000142192_ENST00000346798_APP	3467	0.609749	-3.78645	ENSG00000104765_ENST00000221209_BNIP3L	1234	0.927066	-4.54227	ENSG00000198668_ENST00000447653_CALM1	1000	0.914	-4.57377
ENSG00000110321_ENST00000525681_EIF4G2	3654	0.949918	-4.21058	ENSG00000110880_ENST00000549772_CORO1C	1710	0.67076	-3.79951	ENSG00000187109_ENST00000431879_NAP1L1	2031	0.74643	-4.54969	ENSG00000204525_ENST00000383329_HLA-C	1554	0.648649	-4.57673
ENSG00000147394_ENST00000324823_ZNF185	4034	0.905057	-4.21073	ENSG00000150867_ENST00000376573_PIP4K2A	3802	0.623619	-3.79993	ENSG00000010278_ENST00000425469_CD9	1229	0.794955	-4.55239	ENSG00000110880_ENST00000541050_CORO1C	2487	0.875352	-4.57909
ENSG00000159346_ENST00000340990_ADIPOR1	2177	0.877354	-4.21708	ENSG00000180354_ENST00000415604_C7orf41	1376	0.763081	-3.80697	ENSG00000187109_ENST00000547773_NAP1L1	1967	0.717844	-4.55406	ENSG00000071127_ENST00000382452_WDR1	3142	0.908339	-4.58013
ENSG00000100351_ENST00000344138_GRAP2	3893	0.867711	-4.21759	ENSG00000162366_ENST00000294338_PDZK1IP1	846	0.606383	-3.80967	ENSG00000157514_ENST00000506081_TSC22D3	956	0.811715	-4.55426	ENSG00000187109_ENST00000393263_NAP1L1	1896	0.811181	-4.58254
ENSG00000166340_ENST00000299427_TPP1	3530	0.95779	-4.21991	ENSG00000169756_ENST00000544547_LIMS1	1767	0.406338	-3.8144	ENSG00000110880_ENST00000541050_CORO1C	2487	0.821472	-4.55594	ENSG00000180596_ENST00000396984_HIST1H2BC	571	0.705779	-4.58496
ENSG00000137801_ENST00000397593_THBS1	1235	0.998381	-4.22038	ENSG00000142192_ENST00000357903_APP	3543	0.591307	-3.81958	ENSG00000133316_ENST00000525239_WDR74	1736	0.0702765	-4.55629	ENSG00000150093_ENST00000423113_ITGB1	3729	0.523465	-4.58568
ENSG00000110321_ENST00000339995_EIF4G2	3978	0.926848	-4.226	ENSG00000142192_ENST00000348990_APP	3355	0.577943	-3.82366	ENSG00000197746_ENST00000394936_PSAP	2866	0.888695	-4.55888	ENSG00000124635_ENST00000339812_HIST1H2BJ	381	0.866142	-4.58877
ENSG00000147394_ENST00000318504_ZNF185	4148	0.907425	-4.24012	ENSG00000111640_ENST00000396859_GAPDH	1256	0.562898	-3.83142	ENSG00000164924_ENST00000517797_YWHAZ	1012	0.498024	-4.57347	ENSG00000187109_ENST00000547773_NAP1L1	1967	0.847992	-4.58932
ENSG00000150093_ENST00000302278_ITGB1	3640	0.576374	-4.247	ENSG00000111640_ENST00000396856_GAPDH	1266	0.589257	-3.83217	ENSG00000022267_ENST00000458357_FHL1	601	0.898502	-4.5746	ENSG00000117592_ENST00000340385_PRDX6	1751	0.900057	-4.58953
ENSG00000187109_ENST00000431879_NAP1L1	2031	0.903988	-4.24745	ENSG00000102265_ENST00000441738_TIMP1	341	0.630499	-3.83909	ENSG00000177119_ENST00000320560_ANO6	5975	0.88251	-4.59411	ENSG00000115935_ENST00000392547_WIPF1	4587	0.909963	-4.59001
ENSG00000164924_ENST00000522819_YWHAZ	875	0.366857	-4.25445	ENSG00000169756_ENST00000542845_LIMS1	1459	0.338588	-3.8391	ENSG00000131504_ENST00000523100_DIAPH1	1180	0.770339	-4.59837	ENSG00000086232_ENST00000536084_EIF2AK1	2294	0.8483	-4.59265
ENSG00000124635_ENST00000541790_HIST1H2BJ	718	0.970752	-4.25523	ENSG00000005961_ENST00000353281_ITGA2B	3232	0.655941	-3.84044	ENSG00000188677_ENST00000338758_PARVB	1706	0.800703	-4.59931	ENSG00000150093_ENST00000374956_ITGB1	3758	0.541245	-4.59528
ENSG00000002586_ENST00000381187_CD99	892	0.940583	-4.25909	ENSG00000169756_ENST00000409441_LIMS1	1627	0.394591	-3.85519	ENSG00000132471_ENST00000433525_WBP2	928	0.91056	-4.60271	ENSG00000196236_ENST00000466988_XPNPEP3	259	0.633205	-4.59725
ENSG00000002586_ENST00000381192_CD99	1245	0.901205	-4.26097	ENSG00000085733_ENST00000538675_CTTN	1326	0.647813	-3.85564	ENSG00000126247_ENST00000246533_CAPNS1	1477	0.737982	-4.60374	ENSG00000180596_ENST00000314332_HIST1H2BC	647	0.92272	-4.59743
ENSG00000147394_ENST00000535156_ZNF185	4235	0.908146	-4.2619	ENSG00000142192_ENST00000359726_APP	3464	0.573614	-3.85916	ENSG00000150867_ENST00000376565_PIP4K2A	1040	0.716346	-4.60471	ENSG00000125952_ENST00000246163_MAX	897	0.67893	-4.60387
ENSG00000196236_ENST00000479286_XPNPEP3	340	0.311765	-4.26839	ENSG00000148175_ENST00000286713_STOM	3010	0.519934	-3.86487	ENSG00000172757_ENST00000525451_CFL1	1752	0.57363	-4.60964	ENSG00000164924_ENST00000395948_YWHAZ	812	0.568965	-4.60539
ENSG00000169313_ENST00000302632_P2RY12	1766	0.917327	-4.26912	ENSG00000118680_ENST00000400175_MYL12B	1025	0.423415	-3.86688	ENSG00000010278_ENST00000382515_CD9	1229	0.653377	-4.61146	ENSG00000150093_ENST00000396033_ITGB1	3784	0.515856	-4.60681
ENSG00000206503_ENST00000376802_HLA-A	1334	0.706147	-4.27221	ENSG00000087460_ENST00000453292_GNAS	632	0.137658	-3.86733	ENSG00000157514_ENST00000372390_TSC22D3	1812	0.759382	-4.6199	ENSG00000157514_ENST00000372382_TSC22D3	1216	0.643092	-4.61133
ENSG00000067560_ENST00000418115_RHOA	2031	0.888725	-4.27246	ENSG00000005961_ENST00000262407_ITGA2B	3334	0.654469	-3.86963	ENSG00000140022_ENST00000267540_STON2	2919	0.914354	-4.62054	ENSG00000130429_ENST00000252725_ARPC1B	1551	0.891683	-4.61694
ENSG00000234745_ENST00000434333_HLA-B	863	0.863268	-4.27682	ENSG00000142192_ENST00000354192_APP	3167	0.573413	-3.88357	ENSG00000099785_ENST00000215555_MARCH2	1376	0.84811	-4.62571	ENSG00000157540_ENST00000426672_DYRK1A	519	0.749518	-4.62237
ENSG00000185245_ENST00000329125_GP1BA	2501	0.973211	-4.28099	ENSG00000111640_ENST00000396861_GAPDH	1348	0.567507	-3.88441	ENSG00000104765_ENST00000518611_BNIP3L	1352	0.826183	-4.62919	ENSG00000110934_ENST00000267012_BIN2	2210	0.931674	-4.62296
ENSG00000147394_ENST00000370268_ZNF185	4305	0.914286	-4.28208	ENSG00000150093_ENST00000414670_ITGB1	500	0.334	-3.88687	ENSG00000143549_ENST00000328159_TPM3	1771	0.635799	-4.63922	ENSG00000120727_ENST00000510080_PAIP2	858	0.792541	-4.62619
ENSG00000150093_ENST00000423113_ITGB1	3729	0.564494	-4.28273	ENSG00000010278_ENST00000009180_CD9	1169	0.675791	-3.89065	ENSG00000157514_ENST00000372382_TSC22D3	1216	0.583059	-4.64088	ENSG00000124635_ENST00000541790_HIST1H2BJ	718	0.862117	-4.6278
ENSG00000172757_ENST00000525451_CFL1	1752	0.60274	-4.2876	ENSG00000157514_ENST00000506081_TSC22D3	956	0.658996	-3.89494	ENSG00000188677_ENST00000406477_PARVB	1569	0.711918	-4.64153	ENSG00000187109_ENST00000549596_NAP1L1	1838	0.797062	-4.62839
ENSG00000173542_ENST00000396051_MOBKL1A	1107	0.886179	-4.28851	ENSG00000170315_ENST00000535788_UBB	704	0.534091	-3.89874	ENSG00000138735_ENST00000264805_PDE5A	3020	0.818543	-4.6535	ENSG00000115758_ENST00000234111_ODC1	2653	0.716924	-4.63823
ENSG00000147394_ENST00000449285_ZNF185	4328	0.909427	-4.28977	ENSG00000110321_ENST00000525681_EIF4G2	3654	0.701149	-3.90124	ENSG00000150867_ENST00000545335_PIP4K2A	1436	0.851671	-4.66062	ENSG00000127824_ENST00000248437_TUBA4A	2162	0.707216	-4.64573
ENSG00000142192_ENST00000439274_APP	2517	0.967024	-4.29096	ENSG00000111640_ENST00000396858_GAPDH	1292	0.528638	-3.90991	ENSG00000143321_ENST00000416666_HDGF	1292	0.801084	-4.66549	ENSG00000147065_ENST00000360270_MSN	3942	0.93379	-4.64717
ENSG00000150093_ENST00000374956_ITGB1	3758	0.569186	-4.29291	ENSG00000115935_ENST00000359761_WIPF1	2003	0.770844	-3.9106	ENSG00000143549_ENST00000302206_TPM3	741	0.7139	-4.67052	ENSG00000204525_ENST00000539307_HLA-C	1630	0.603067	-4.64848
ENSG00000176783_ENST00000393448_RUFY1	2320	0.569828	-4.29599	ENSG00000159840_ENST00000392910_ZYX	2123	0.515308	-3.91887	ENSG00000180354_ENST00000324453_C7orf41	5937	0.841334	-4.67432	ENSG00000071127_ENST00000439733_WDR1	1411	0.902197	-4.65741
ENSG00000147394_ENST00000539731_ZNF185	4334	0.901707	-4.29941	ENSG00000118680_ENST00000400174_MYL12B	1064	0.407895	-3.92075	ENSG00000022267_ENST00000456445_FHL1	775	0.869677	-4.67526	ENSG00000102265_ENST00000218388_TIMP1	892	0.835202	-4.65869
ENSG00000150093_ENST00000396033_ITGB1	3784	0.568975	-4.3035	ENSG00000119414_ENST00000456642_PPP6C	569	0.367311	-3.9254	ENSG00000149177_ENST00000278456_PTPRJ	7846	0.851134	-4.67806	ENSG00000067560_ENST00000418115_RHOA	2031	0.885771	-4.66302
ENSG00000127824_ENST00000248437_TUBA4A	2162	0.746994	-4.30357	ENSG00000158985_ENST00000360515_CDC42SE2	3591	0.524366	-3.92952	ENSG00000198668_ENST00000447653_CALM1	1000	0.794	-4.67869	ENSG00000156642_ENST00000351217_NPTN	2098	0.869876	-4.66557
ENSG00000140022_ENST00000267540_STON2	2919	0.957862	-4.3055	ENSG00000172757_ENST00000308162_CFL1	1234	0.526742	-3.93174	ENSG00000157514_ENST00000372397_TSC22D3	2027	0.780464	-4.68149	ENSG00000142192_ENST00000439274_APP	2517	0.967819	-4.66839
ENSG00000142192_ENST00000448388_APP	2518	0.918983	-4.31144	ENSG00000180596_ENST00000396984_HIST1H2BC	571	0.544658	-3.93263	ENSG00000166086_ENST00000299106_JAM3	3912	0.808538	-4.68178	ENSG00000142192_ENST00000448388_APP	2518	0.914615	-4.68269
ENSG00000170315_ENST00000395839_UBB	1012	0.632411	-4.3187	ENSG00000002586_ENST00000381187_CD99	892	0.470852	-3.93604	ENSG00000110880_ENST00000261401_CORO1C	3892	0.89517	-4.68517	ENSG00000087460_ENST00000371081_GNAS	730	0.678082	-4.68705
ENSG00000147394_ENST00000535861_ZNF185	4421	0.902511	-4.31994	ENSG00000138449_ENST00000261024_SLC40A1	3442	0.58774	-3.93655	ENSG00000138293_ENST00000431200_NCOA4	792	0.806818	-4.68724	ENSG00000110321_ENST00000429377_EIF4G2	3045	0.906732	-4.68885
ENSG00000170315_ENST00000395837_UBB	1014	0.631164	-4.32155	ENSG00000115758_ENST00000234111_ODC1	2653	0.491519	-3.94754	ENSG00000147394_ENST00000426821_ZNF185	3626	0.8861	-4.69302	ENSG00000166340_ENST00000299427_TPP1	3530	0.920113	-4.6958
ENSG00000110934_ENST00000267012_BIN2	2210	0.977376	-4.32582	ENSG00000071127_ENST00000499869_WDR1	3054	0.616896	-3.95519	ENSG00000157514_ENST00000372383_TSC22D3	2266	0.86143	-4.69958	ENSG00000111640_ENST00000396856_GAPDH	1266	0.766983	-4.70006
ENSG00000204525_ENST00000415537_HLA-C	782	0.822251	-4.32696	ENSG00000138449_ENST00000481497_SLC40A1	2368	0.611909	-3.95703	ENSG00000150867_ENST00000422321_PIP4K2A	768	0.695312	-4.70123	ENSG00000180354_ENST00000415604_C7orf41	1376	0.934593	-4.70574
ENSG00000164924_ENST00000395953_YWHAZ	994	0.544266	-4.32785	ENSG00000010278_ENST00000425469_CD9	1229	0.664768	-3.96154	ENSG00000072135_ENST00000347849_PTPN18	2472	0.644417	-4.70207	ENSG00000133112_ENST00000530705_TPT1	1028	0.756809	-4.71254
ENSG00000111640_ENST00000229239_GAPDH	1875	0.597333	-4.32992	ENSG00000198586_ENST00000409443_TLK1	2783	0.53216	-3.9648	ENSG00000157514_ENST00000372384_TSC22D3	2199	0.795816	-4.70313	ENSG00000005961_ENST00000377068_ITGA2B	1212	0.808581	-4.71404
ENSG00000187109_ENST00000544816_NAP1L1	1597	0.896681	-4.33261	ENSG00000164181_ENST00000425382_ELOVL7	3827	0.503266	-3.96731	ENSG00000148834_ENST00000445155_GSTO1	829	0.541616	-4.7039	ENSG00000133112_ENST00000379056_TPT1	1101	0.852861	-4.71764
ENSG00000142192_ENST00000440126_APP	2737	0.905005	-4.33974	ENSG00000142875_ENST00000450730_PRKACB	944	0.295551	-3.97069	ENSG00000164924_ENST00000353245_YWHAZ	2829	0.576529	-4.70598	ENSG00000133112_ENST00000379055_TPT1	948	0.781646	-4.72199
ENSG00000110321_ENST00000526148_EIF4G2	4001	0.87928	-4.34111	ENSG00000158985_ENST00000395246_CDC42SE2	3485	0.507317	-3.9777	ENSG00000022267_ENST00000452016_FHL1	796	0.853015	-4.70772	ENSG00000125971_ENST00000374846_DYNLRB1	1044	0.66954	-4.72227
ENSG00000124635_ENST00000339812_HIST1H2BJ	381	0.955381	-4.34394	ENSG00000197959_ENST00000355305_DNM3	3280	0.632317	-3.9784	ENSG00000022267_ENST00000434885_FHL1	796	0.853015	-4.70772	ENSG00000111640_ENST00000396859_GAPDH	1256	0.762739	-4.72349
ENSG00000103769_ENST00000261890_RAB11A	4930	0.783976	-4.34814	ENSG00000156642_ENST00000345330_NPTN	2444	0.425532	-3.9798	ENSG00000157514_ENST00000315660_TSC22D3	2213	0.797108	-4.7078	ENSG00000147394_ENST00000454925_ZNF185	3191	0.952366	-4.72848
ENSG00000127314_ENST00000450214_RAP1B	1466	0.342428	-4.35854	ENSG00000164181_ENST00000438340_ELOVL7	3871	0.497804	-3.98278	ENSG00000110321_ENST00000429377_EIF4G2	3045	0.886699	-4.71181	ENSG00000142192_ENST00000440126_APP	2737	0.900621	-4.72876
ENSG00000187109_ENST00000542344_NAP1L1	1675	0.901493	-4.36583	ENSG00000088986_ENST00000392509_DYNLL1	814	0.434889	-3.9877	ENSG00000111640_ENST00000396859_GAPDH	1256	0.718153	-4.72251	ENSG00000108953_ENST00000264335_YWHAE	2044	0.811644	-4.72929
ENSG00000088986_ENST00000392508_DYNLL1	697	0.942611	-4.37399	ENSG00000101745_ENST00000540578_ANKRD12	1313	0.504951	-3.9881	ENSG00000152601_ENST00000357472_MBNL1	5256	0.842276	-4.72325	ENSG00000196236_ENST00000498684_XPNPEP3	576	0.670139	-4.72979
ENSG00000170271_ENST00000326080_C5orf4	3251	0.851123	-4.37443	ENSG00000149925_ENST00000412304_ALDOA	1450	0.648276	-3.98917	ENSG00000111640_ENST00000396856_GAPDH	1266	0.743286	-4.72411	ENSG00000092841_ENST00000536128_MYL6	1221	0.556102	-4.73581
ENSG00000156642_ENST00000351217_NPTN	2098	0.921354	-4.37519	ENSG00000071127_ENST00000382452_WDR1	3142	0.599618	-3.99617	ENSG00000182093_ENST00000398753_WRB	699	0.69814	-4.72452	ENSG00000112096_ENST00000546087_SOD2	2558	0.309226	-4.73903
ENSG00000127947_ENST00000248594_PTPN12	3406	0.906048	-4.37532	ENSG00000138735_ENST00000394439_PDE5A	6733	0.605674	-3.99951	ENSG00000147394_ENST00000370270_ZNF185	3607	0.876074	-4.72928	ENSG00000102265_ENST00000377017_TIMP1	626	0.956869	-4.74165
ENSG00000122643_ENST00000242210_NT5C3	1670	0.857485	-4.37765	ENSG00000127314_ENST00000456697_RAP1B	1942	0.22863	-4.01015	ENSG00000129355_ENST00000393599_CDKN2D	1398	0.683119	-4.73034	ENSG00000187109_ENST00000552056_NAP1L1	1981	0.848561	-4.74342
ENSG00000187109_ENST00000547773_NAP1L1	1967	0.906965	-4.38543	ENSG00000110321_ENST00000339995_EIF4G2	3978	0.683761	-4.01413	ENSG00000185245_ENST00000438881_GP1BA	2339	0.907225	-4.73155	ENSG00000087460_ENST00000338783_GNAS	641	0.633385	-4.74792
ENSG00000198586_ENST00000409443_TLK1	2783	0.927057	-4.3879	ENSG00000198898_ENST00000458284_CAPZA2	1423	0.556571	-4.01745	ENSG00000131236_ENST00000417287_CAP1	610	0.822951	-4.74432	ENSG00000198586_ENST00000409443_TLK1	2783	0.828243	-4.7493
ENSG00000072110_ENST00000538545_ACTN1	2814	0.941009	-4.39266	ENSG00000164181_ENST00000508821_ELOVL7	3994	0.494241	-4.02367	ENSG00000164924_ENST00000395958_YWHAZ	3064	0.594321	-4.74491	ENSG00000164924_ENST00000522819_YWHAZ	875	0.430857	-4.75403
ENSG00000071127_ENST00000439733_WDR1	1411	0.900071	-4.3986	ENSG00000156052_ENST00000411677_GNAQ	551	0.361162	-4.02437	ENSG00000171552_ENST00000420653_BCL2L1	2588	0.912287	-4.75058	ENSG00000111640_ENST00000396861_GAPDH	1348	0.73368	-4.75761
ENSG00000072110_ENST00000438964_ACTN1	3707	0.916374	-4.41199	ENSG00000197903_ENST00000396891_HIST1H2BK	820	0.467073	-4.03189	ENSG00000143549_ENST00000341372_TPM3	2010	0.635323	-4.75092	ENSG00000115523_ENST00000524600_GNLY	750	0.924	-4.75801
ENSG00000072110_ENST00000193403_ACTN1	3722	0.918592	-4.41403	ENSG00000110321_ENST00000526148_EIF4G2	4001	0.64034	-4.03212	ENSG00000108953_ENST00000264335_YWHAE	2044	0.709883	-4.75229	ENSG00000110880_ENST00000261401_CORO1C	3892	0.936023	-4.76073
ENSG00000041353_ENST00000262094_RAB27B	7003	0.952306	-4.41683	ENSG00000120727_ENST00000394795_PAIP2	2294	0.448997	-4.03372	ENSG00000162852_ENST00000366511_CNST	645	0.810853	-4.75508	ENSG00000130429_ENST00000451682_ARPC1B	1715	0.826239	-4.76098
ENSG00000157540_ENST00000426672_DYRK1A	519	0.83815	-4.41833	ENSG00000170271_ENST00000517938_C5orf4	1203	0.531172	-4.03757	ENSG00000171552_ENST00000307677_BCL2L1	2610	0.911494	-4.75998	ENSG00000164924_ENST00000395953_YWHAZ	994	0.495976	-4.76993
ENSG00000088832_ENST00000381724_FKBP1A	976	0.656762	-4.41964	ENSG00000196236_ENST00000498684_XPNPEP3	576	0.376736	-4.04588	ENSG00000102265_ENST00000218388_TIMP1	892	0.789238	-4.76421	ENSG00000149925_ENST00000412304_ALDOA	1450	0.837931	-4.77669
ENSG00000157514_ENST00000394928_TSC22D3	1316	0.980243	-4.42008	ENSG00000149925_ENST00000395240_ALDOA	1539	0.654971	-4.04662	ENSG00000071051_ENST00000522586_NCK2	490	0.961224	-4.77258	ENSG00000170271_ENST00000517938_C5orf4	1203	0.797174	-4.78348
ENSG00000088986_ENST00000242577_DYNLL1	720	0.893056	-4.42364	ENSG00000085733_ENST00000376561_CTTN	2247	0.667112	-4.05022	ENSG00000164924_ENST00000395956_YWHAZ	2974	0.549428	-4.77774	ENSG00000140264_ENST00000249786_SERF2	1537	0.425504	-4.78662
ENSG00000086232_ENST00000536084_EIF2AK1	2294	0.924586	-4.42415	ENSG00000197959_ENST00000367733_DNM3	2322	0.497416	-4.05042	ENSG00000147394_ENST00000454925_ZNF185	3191	0.858352	-4.77774	ENSG00000164924_ENST00000521607_YWHAZ	750	0.484	-4.79794
ENSG00000164924_ENST00000521607_YWHAZ	750	0.544	-4.43095	ENSG00000087460_ENST00000423897_GNAS	736	0.146739	-4.05063	ENSG00000127824_ENST00000392088_TUBA4A	2499	0.629452	-4.77905	ENSG00000112576_ENST00000372991_CCND3	2085	0.883453	-4.79803
ENSG00000112096_ENST00000546087_SOD2	2558	0.322518	-4.43228	ENSG00000118680_ENST00000237500_MYL12B	1210	0.386777	-4.05302	ENSG00000128266_ENST00000248996_GNAZ	3340	0.883533	-4.78299	ENSG00000128266_ENST00000456059_GNAZ	1429	0.93212	-4.80298
ENSG00000204310_ENST00000375104_AGPAT1	2017	0.918195	-4.43239	ENSG00000087086_ENST00000397259_FTL	573	0.439791	-4.05305	ENSG00000164924_ENST00000457309_YWHAZ	3007	0.573329	-4.78735	ENSG00000110321_ENST00000525681_EIF4G2	3654	0.941434	-4.8134
ENSG00000206503_ENST00000376809_HLA-A	1548	0.697674	-4.43275	ENSG00000204420_ENST00000375806_C6orf25	833	0.752701	-4.05389	ENSG00000117592_ENST00000340385_PRDX6	1751	0.830954	-4.78913	ENSG00000138293_ENST00000431200_NCOA4	792	0.828283	-4.81497
ENSG00000187109_ENST00000549596_NAP1L1	1838	0.840044	-4.43383	ENSG00000138735_ENST00000354960_PDE5A	7154	0.591138	-4.05818	ENSG00000171552_ENST00000376055_BCL2L1	2383	0.91901	-4.78942	ENSG00000180354_ENST00000324453_C7orf41	5937	0.907529	-4.81914
ENSG00000204310_ENST00000336984_AGPAT1	2021	0.916378	-4.43525	ENSG00000169756_ENST00000338045_LIMS1	1876	0.342217	-4.06063	ENSG00000147394_ENST00000433245_ZNF185	1599	0.666667	-4.79032	ENSG00000140022_ENST00000267540_STON2	2919	0.948955	-4.82406
ENSG00000110880_ENST00000541050_CORO1C	2487	0.886208	-4.43563	ENSG00000102265_ENST00000377017_TIMP1	626	0.693291	-4.06097	ENSG00000002586_ENST00000381192_CD99	1245	0.723695	-4.79258	ENSG00000147394_ENST00000426821_ZNF185	3626	0.977386	-4.82718
ENSG00000120727_ENST00000510080_PAIP2	858	0.843823	-4.43679	ENSG00000010278_ENST00000543424_CD9	915	0.640437	-4.06992	ENSG00000143549_ENST00000330188_TPM3	2108	0.640892	-4.7976	ENSG00000138449_ENST00000455320_SLC40A1	592	0.511824	-4.83666
ENSG00000072110_ENST00000394419_ACTN1	3788	0.917899	-4.43743	ENSG00000132670_ENST00000430705_PTPRA	733	0.572988	-4.07578	ENSG00000100614_ENST00000529574_PPM1A	1546	0.735446	-4.79992	ENSG00000147394_ENST00000370270_ZNF185	3607	0.971722	-4.8406
ENSG00000204420_ENST00000480039_C6orf25	790	0.837975	-4.44367	ENSG00000157514_ENST00000372382_TSC22D3	1216	0.486842	-4.0777	ENSG00000143549_ENST00000341485_TPM3	2063	0.615124	-4.80072	ENSG00000110321_ENST00000339995_EIF4G2	3978	0.897184	-4.84903
ENSG00000156642_ENST00000545878_NPTN	1373	0.788784	-4.44667	ENSG00000010278_ENST00000382515_CD9	1229	0.576078	-4.07815	ENSG00000147394_ENST00000318529_ZNF185	3878	0.845797	-4.80076	ENSG00000111640_ENST00000396858_GAPDH	1292	0.664087	-4.85335
ENSG00000187109_ENST00000393263_NAP1L1	1896	0.875527	-4.44866	ENSG00000174175_ENST00000458599_SELP	2371	0.64361	-4.08047	ENSG00000111640_ENST00000396861_GAPDH	1348	0.710683	-4.80312	ENSG00000149925_ENST00000395240_ALDOA	1539	0.88564	-4.85338
ENSG00000092531_ENST00000249647_SNAP23	2344	0.941553	-4.45042	ENSG00000115935_ENST00000272746_WIPF1	3028	0.691215	-4.08066	ENSG00000111640_ENST00000396858_GAPDH	1292	0.643963	-4.80322	ENSG00000142192_ENST00000346798_APP	3467	0.963369	-4.85999
ENSG00000138735_ENST00000264805_PDE5A	3020	0.877152	-4.45398	ENSG00000127314_ENST00000393436_RAP1B	2049	0.221083	-4.08436	ENSG00000164924_ENST00000395957_YWHAZ	3197	0.583359	-4.80386	ENSG00000112576_ENST00000372988_CCND3	2133	0.791842	-4.86189
ENSG00000142192_ENST00000346798_APP	3467	0.960196	-4.46235	ENSG00000143933_ENST00000456319_CALM2	703	0.342817	-4.09339	ENSG00000124635_ENST00000339812_HIST1H2BJ	381	0.784777	-4.80519	ENSG00000127824_ENST00000392088_TUBA4A	2499	0.626651	-4.86597
ENSG00000102265_ENST00000456754_TIMP1	1095	0.483105	-4.4666	ENSG00000196236_ENST00000472203_XPNPEP3	307	0.47557	-4.0944	ENSG00000185245_ENST00000329125_GP1BA	2501	0.866853	-4.80611	ENSG00000180644_ENST00000373209_PRF1	2488	0.936093	-4.87034
ENSG00000137801_ENST00000260356_THBS1	7394	0.847173	-4.46789	ENSG00000167460_ENST00000300933_TPM4	2645	0.556144	-4.09522	ENSG00000131504_ENST00000521457_DIAPH1	3857	0.850402	-4.80878	ENSG00000148175_ENST00000538954_STOM	1511	0.873594	-4.87189
ENSG00000170315_ENST00000302182_UBB	1225	0.603265	-4.48168	ENSG00000119801_ENST00000402708_YPEL5	1735	0.520461	-4.09578	ENSG00000131236_ENST00000424977_CAP1	702	0.887464	-4.81402	ENSG00000131236_ENST00000372792_CAP1	1496	0.887701	-4.8733
ENSG00000022267_ENST00000456218_FHL1	2297	0.97475	-4.48476	ENSG00000109272_ENST00000226524_PF4V1	522	0.431034	-4.09708	ENSG00000158578_ENST00000455688_ALAS2	664	0.950301	-4.81454	ENSG00000142192_ENST00000354192_APP	3167	0.94348	-4.87448
ENSG00000183726_ENST00000374358_TMEM50A	2683	0.88483	-4.48674	ENSG00000196236_ENST00000466988_XPNPEP3	259	0.444015	-4.10331	ENSG00000164924_ENST00000523848_YWHAZ	664	0.486446	-4.81482	ENSG00000120727_ENST00000265192_PAIP2	1459	0.890336	-4.87675
ENSG00000204310_ENST00000395496_AGPAT1	2103	0.880647	-4.49263	ENSG00000146859_ENST00000275767_TMEM140	1680	0.655357	-4.10584	ENSG00000156642_ENST00000545878_NPTN	1373	0.702841	-4.81665	ENSG00000180644_ENST00000318971_PRF1	2507	0.930594	-4.88021
ENSG00000142192_ENST00000354192_APP	3167	0.938743	-4.50098	ENSG00000163374_ENST00000454523_YY1AP1	810	0.283951	-4.10773	ENSG00000188677_ENST00000402876_PARVB	560	0.453571	-4.81919	ENSG00000156642_ENST00000345330_NPTN	2444	0.782324	-4.88305
ENSG00000142192_ENST00000357903_APP	3543	0.932825	-4.50181	ENSG00000113732_ENST00000265093_ATP6V0E1	773	0.513583	-4.10857	ENSG00000153815_ENST00000398040_AC092135.1	4003	0.868599	-4.81935	ENSG00000019582_ENST00000377795_CD74	1138	0.938489	-4.88454
ENSG00000174175_ENST00000458599_SELP	2371	0.961198	-4.50201	ENSG00000150867_ENST00000432610_PIP4K2A	304	0.381579	-4.10889	ENSG00000072135_ENST00000175756_PTPN18	3669	0.653857	-4.81997	ENSG00000129353_ENST00000407327_SLC44A2	3375	0.919407	-4.88705
ENSG00000142192_ENST00000348990_APP	3355	0.93532	-4.50604	ENSG00000152061_ENST00000478442_RABGAP1L	648	0.225309	-4.11379	ENSG00000131236_ENST00000420216_CAP1	668	0.899701	-4.82256	ENSG00000158985_ENST00000360515_CDC42SE2	3591	0.914787	-4.88742
ENSG00000198898_ENST00000458284_CAPZA2	1423	0.950808	-4.51462	ENSG00000180596_ENST00000314332_HIST1H2BC	647	0.499227	-4.11985	ENSG00000115935_ENST00000392547_WIPF1	4587	0.849793	-4.82664	ENSG00000118855_ENST00000264266_MFSD1	2361	0.834392	-4.88867
ENSG00000022267_ENST00000449474_FHL1	539	0.951762	-4.51772	ENSG00000132670_ENST00000431048_PTPRA	707	0.541726	-4.12189	ENSG00000171552_ENST00000376062_BCL2L1	2578	0.845229	-4.82804	ENSG00000142192_ENST00000348990_APP	3355	0.939791	-4.88973
ENSG00000159840_ENST00000392910_ZYX	2123	0.875177	-4.51825	ENSG00000196236_ENST00000465561_XPNPEP3	221	0.411765	-4.12224	ENSG00000148834_ENST00000369710_GSTO1	900	0.532222	-4.83515	ENSG00000180644_ENST00000441259_PRF1	2533	0.930122	-4.89218
ENSG00000174175_ENST00000426706_SELP	3205	0.963495	-4.51999	ENSG00000114978_ENST00000396049_MOBKL1B	2375	0.504421	-4.12307	ENSG00000099785_ENST00000393944_MARCH2	1647	0.783242	-4.84266	ENSG00000111328_ENST00000261692_CDK2AP1	1625	0.611077	-4.89696
ENSG00000128266_ENST00000248996_GNAZ	3340	0.939521	-4.52352	ENSG00000132670_ENST00000418580_PTPRA	749	0.508678	-4.13793	ENSG00000150093_ENST00000528877_ITGB1	546	0.505495	-4.8435	ENSG00000198948_ENST00000361618_MFAP3L	6318	0.944444	-4.89796
ENSG00000022267_ENST00000394153_FHL1	2374	0.943555	-4.5289	ENSG00000159840_ENST00000322764_ZYX	2493	0.452467	-4.14039	ENSG00000070190_ENST00000296414_DAPP1	2955	0.788156	-4.84532	ENSG00000142192_ENST00000357903_APP	3543	0.936777	-4.90059
ENSG00000158985_ENST00000360515_CDC42SE2	3591	0.957672	-4.52922	ENSG00000127314_ENST00000250559_RAP1B	2129	0.208549	-4.14279	ENSG00000110321_ENST00000525681_EIF4G2	3654	0.877121	-4.84552	ENSG00000112576_ENST00000372987_CCND3	2233	0.786386	-4.9089
ENSG00000174175_ENST00000544572_SELP	3049	0.96589	-4.53326	ENSG00000174175_ENST00000367786_SELP	2496	0.626603	-4.145	ENSG00000170043_ENST00000540486_TRAPPC1	759	0.914361	-4.85588	ENSG00000129353_ENST00000335757_SLC44A2	3434	0.903611	-4.91206
ENSG00000108953_ENST00000414131_YWHAE	1295	0.914286	-4.53394	ENSG00000034713_ENST00000037243_GABARAPL2	1002	0.505988	-4.14927	ENSG00000131236_ENST00000427843_CAP1	739	0.890392	-4.85887	ENSG00000147394_ENST00000318529_ZNF185	3878	0.94559	-4.92052
ENSG00000127824_ENST00000392088_TUBA4A	2499	0.732693	-4.53592	ENSG00000168274_ENST00000303910_HIST1H2AE	547	0.563071	-4.14932	ENSG00000147394_ENST00000535156_ZNF185	4235	0.804959	-4.86014	ENSG00000100453_ENST00000382539_GZMB	559	0.991055	-4.92132
ENSG00000005961_ENST00000377068_ITGA2B	1212	0.787954	-4.53611	ENSG00000113558_ENST00000522855_SKP1	802	0.427681	-4.15174	ENSG00000170315_ENST00000302182_UBB	1225	0.548571	-4.86671	ENSG00000142192_ENST00000359726_APP	3464	0.924654	-4.92521
ENSG00000204310_ENST00000395497_AGPAT1	2168	0.854244	-4.53654	ENSG00000118680_ENST00000400177_MYL12B	1249	0.347478	-4.15203	ENSG00000204424_ENST00000375832_LY6G6F	920	0.952174	-4.86714	ENSG00000165702_ENST00000372122_GFI1B	1653	0.966727	-4.9258
ENSG00000153071_ENST00000320816_DAB2	4534	0.960079	-4.53934	ENSG00000149177_ENST00000278456_PTPRJ	7846	0.575198	-4.15763	ENSG00000158856_ENST00000432128_EPB49	2508	0.825758	-4.87004	ENSG00000211592_ENST00000390237_IGKC	523	0.99044	-4.92585
ENSG00000138449_ENST00000427241_SLC40A1	824	0.84466	-4.5409	ENSG00000110880_ENST00000541050_CORO1C	2487	0.568154	-4.16098	ENSG00000125952_ENST00000246163_MAX	897	0.462653	-4.87055	ENSG00000118855_ENST00000415822_MFSD1	2423	0.813454	-4.92598
ENSG00000142192_ENST00000359726_APP	3464	0.922344	-4.54296	ENSG00000102265_ENST00000218388_TIMP1	892	0.639013	-4.17225	ENSG00000170271_ENST00000517938_C5orf4	1203	0.725686	-4.87394	ENSG00000131236_ENST00000417287_CAP1	610	0.855738	-4.93074
ENSG00000204525_ENST00000458701_HLA-C	966	0.781573	-4.55075	ENSG00000183726_ENST00000374358_TMEM50A	2683	0.35259	-4.17393	ENSG00000158856_ENST00000265800_EPB49	2554	0.877839	-4.8779	ENSG00000110321_ENST00000526148_EIF4G2	4001	0.901025	-4.93241
ENSG00000204310_ENST00000375107_AGPAT1	2234	0.921218	-4.55076	ENSG00000174175_ENST00000426706_SELP	3205	0.606864	-4.17638	ENSG00000125971_ENST00000357156_DYNLRB1	675	0.965926	-4.8783	ENSG00000131236_ENST00000372798_CAP1	1563	0.863084	-4.93251
ENSG00000174175_ENST00000367786_SELP	2496	0.945513	-4.55249	ENSG00000140022_ENST00000267540_STON2	2919	0.680713	-4.18375	ENSG00000147394_ENST00000370268_ZNF185	4305	0.804878	-4.8785	ENSG00000184702_ENST00000431044_SEPT5	3173	0.786637	-4.94325
ENSG00000174175_ENST00000263686_SELP	3169	0.960871	-4.55315	ENSG00000130429_ENST00000252725_ARPC1B	1551	0.577047	-4.18791	ENSG00000147394_ENST00000318504_ZNF185	4148	0.802073	-4.8797	ENSG00000168274_ENST00000303910_HIST1H2AE	547	0.928702	-4.94951
ENSG00000174175_ENST00000367790_SELP	3171	0.960265	-4.55406	ENSG00000152061_ENST00000347255_RABGAP1L	1744	0.486812	-4.19328	ENSG00000163735_ENST00000296027_CXCL5	2538	0.701734	-4.88427	ENSG00000185245_ENST00000438881_GP1BA	2339	0.952971	-4.95583
ENSG00000174175_ENST00000367794_SELP	2983	0.959102	-4.56366	ENSG00000151023_ENST00000496261_ENKUR	1943	0.459084	-4.19333	ENSG00000147394_ENST00000449285_ZNF185	4328	0.800601	-4.88619	ENSG00000132670_ENST00000455631_PTPRA	1107	0.677507	-4.95687
ENSG00000174175_ENST00000367795_SELP	2713	0.960929	-4.56577	ENSG00000140264_ENST00000249786_SERF2	1537	0.239427	-4.2016	ENSG00000131504_ENST00000518047_DIAPH1	4659	0.855548	-4.88634	ENSG00000115523_ENST00000263863_GNLY	846	0.826241	-4.96648
ENSG00000022267_ENST00000535737_FHL1	2437	0.919163	-4.56669	ENSG00000115935_ENST00000392547_WIPF1	4587	0.65533	-4.20366	ENSG00000067560_ENST00000418115_RHOA	2031	0.805022	-4.88827	ENSG00000131236_ENST00000424977_CAP1	702	0.894587	-4.96843
ENSG00000118855_ENST00000264266_MFSD1	2361	0.839898	-4.56671	ENSG00000158985_ENST00000505065_CDC42SE2	4352	0.433824	-4.20578	ENSG00000214265_ENST00000338327_SNURF	331	0.679758	-4.88897	ENSG00000131236_ENST00000435719_CAP1	817	0.905753	-4.97654
ENSG00000174175_ENST00000446728_SELP	2660	0.955263	-4.56786	ENSG00000140374_ENST00000267950_ETFA	1350	0.581481	-4.21772	ENSG00000147394_ENST00000324823_ZNF185	4034	0.795736	-4.88979	ENSG00000150867_ENST00000432610_PIP4K2A	304	0.592105	-4.97666
ENSG00000022267_ENST00000370690_FHL1	2441	0.920115	-4.5689	ENSG00000174175_ENST00000367788_SELP	2996	0.584446	-4.22254	ENSG00000148834_ENST00000369713_GSTO1	972	0.536008	-4.89062	ENSG00000158985_ENST00000395246_CDC42SE2	3485	0.894118	-4.97938
ENSG00000120727_ENST00000265192_PAIP2	1459	0.915696	-4.57617	ENSG00000072042_ENST00000381346_RDH11	2564	0.444618	-4.22365	ENSG00000131236_ENST00000372792_CAP1	1496	0.782086	-4.8916	ENSG00000131236_ENST00000427843_CAP1	739	0.909337	-4.98827
ENSG00000174175_ENST00000367791_SELP	2611	0.957488	-4.57795	ENSG00000143933_ENST00000409563_CALM2	770	0.312987	-4.22472	ENSG00000010278_ENST00000382518_CD9	1554	0.608752	-4.89429	ENSG00000127314_ENST00000540209_RAP1B	1264	0.4375	-4.99344
ENSG00000151023_ENST00000376363_ENKUR	1318	0.978756	-4.57928	ENSG00000158869_ENST00000289902_FCER1G	591	0.505922	-4.22663	ENSG00000105701_ENST00000453489_FKBP8	1672	0.850478	-4.89589	ENSG00000165702_ENST00000450530_GFI1B	1790	0.96648	-5.00091
ENSG00000113732_ENST00000519374_ATP6V0E1	1433	0.561759	-4.58135	ENSG00000165682_ENST00000298527_CLEC1B	952	0.665966	-4.2268	ENSG00000197746_ENST00000394929_PSAP	1915	0.897128	-4.89661	ENSG00000147394_ENST00000324823_ZNF185	4034	0.886465	-5.001
ENSG00000164181_ENST00000425382_ELOVL7	3827	0.950091	-4.5828	ENSG00000101109_ENST00000396731_STK4	1457	0.568977	-4.22703	ENSG00000158856_ENST00000541895_EPB49	1569	0.838751	-4.89729	ENSG00000157514_ENST00000514426_TSC22D3	569	0.86116	-5.00588
ENSG00000174175_ENST00000367789_SELP	2589	0.955195	-4.59206	ENSG00000174175_ENST00000544572_SELP	3049	0.594621	-4.22787	ENSG00000158856_ENST00000517600_EPB49	1569	0.838113	-4.89738	ENSG00000215472_ENST00000418495_RPL17	927	0.346278	-5.01243
ENSG00000156642_ENST00000345330_NPTN	2444	0.849836	-4.59213	ENSG00000174175_ENST00000263686_SELP	3169	0.597349	-4.2281	ENSG00000131236_ENST00000414281_CAP1	772	0.893782	-4.89836	ENSG00000147394_ENST00000318504_ZNF185	4148	0.889585	-5.01484
ENSG00000158985_ENST00000395246_CDC42SE2	3485	0.940029	-4.59361	ENSG00000174175_ENST00000367790_SELP	3171	0.596973	-4.22901	ENSG00000132471_ENST00000344296_WBP2	1374	0.80131	-4.90107	ENSG00000185245_ENST00000329125_GP1BA	2501	0.930828	-5.02252
ENSG00000022267_ENST00000345434_FHL1	2458	0.90358	-4.59785	ENSG00000125971_ENST00000357156_DYNLRB1	675	0.739259	-4.22997	ENSG00000131236_ENST00000449311_CAP1	681	0.726872	-4.90423	ENSG00000145287_ENST00000509973_PLAC8	489	0.785276	-5.02282
ENSG00000164181_ENST00000438340_ELOVL7	3871	0.940067	-4.59887	ENSG00000102804_ENST00000501704_TSC22D1	2335	0.215418	-4.23342	ENSG00000147394_ENST00000535861_ZNF185	4421	0.795974	-4.91485	ENSG00000103769_ENST00000261890_RAB11A	4930	0.703245	-5.02837
ENSG00000127314_ENST00000456697_RAP1B	1942	0.363543	-4.60353	ENSG00000108946_ENST00000392710_PRKAR1A	3617	0.609068	-4.23523	ENSG00000049323_ENST00000404816_LTBP1	6333	0.788726	-4.91984	ENSG00000112576_ENST00000511642_CCND3	2394	0.685464	-5.03004
ENSG00000118855_ENST00000415822_MFSD1	2423	0.81882	-4.6041	ENSG00000106868_ENST00000415074_SUSD1	842	0.54038	-4.23953	ENSG00000100243_ENST00000402438_CYB5R3	1050	0.800952	-4.92022	ENSG00000131236_ENST00000420216_CAP1	668	0.899701	-5.03097
ENSG00000166333_ENST00000528995_ILK	1559	0.985247	-4.60437	ENSG00000152061_ENST00000367687_RABGAP1L	1849	0.471606	-4.2399	ENSG00000203618_ENST00000366425_GP1BB	1553	0.728912	-4.92051	ENSG00000196236_ENST00000479286_XPNPEP3	340	0.497059	-5.03416
ENSG00000174175_ENST00000367788_SELP	2996	0.962283	-4.60593	ENSG00000131504_ENST00000546094_DIAPH1	2676	0.472347	-4.24185	ENSG00000022267_ENST00000370676_FHL1	833	0.797119	-4.93133	ENSG00000149177_ENST00000440289_PTPRJ	3158	0.4943	-5.03428
ENSG00000174175_ENST00000367792_SELP	2617	0.951853	-4.60662	ENSG00000088986_ENST00000549989_DYNLL1	719	0.429764	-4.24645	ENSG00000101856_ENST00000535419_PGRMC1	1682	0.853746	-4.9323	ENSG00000147394_ENST00000535156_ZNF185	4235	0.890673	-5.0352
ENSG00000187109_ENST00000552056_NAP1L1	1981	0.892479	-4.60888	ENSG00000108946_ENST00000358598_PRKAR1A	3644	0.595225	-4.24733	ENSG00000153815_ENST00000537098_AC092135.1	4357	0.831076	-4.93355	ENSG00000131236_ENST00000372805_CAP1	2217	0.870095	-5.03548
ENSG00000130429_ENST00000252725_ARPC1B	1551	0.905867	-4.61437	ENSG00000108946_ENST00000392711_PRKAR1A	3648	0.603893	-4.24754	ENSG00000170043_ENST00000303731_TRAPPC1	818	0.886308	-4.93386	ENSG00000072110_ENST00000538545_ACTN1	2814	0.895522	-5.03864
ENSG00000174175_ENST00000367793_SELP	2983	0.959772	-4.61445	ENSG00000070831_ENST00000411827_CDC42	597	0.298157	-4.24905	ENSG00000022267_ENST00000420362_FHL1	926	0.759179	-4.93448	ENSG00000156639_ENST00000373389_ZFAND3	531	0.822976	-5.03906
ENSG00000180596_ENST00000314332_HIST1H2BC	647	0.941267	-4.61692	ENSG00000163735_ENST00000296027_CXCL5	2538	0.553191	-4.25318	ENSG00000147394_ENST00000539731_ZNF185	4334	0.793032	-4.93544	ENSG00000164924_ENST00000419477_YWHAZ	891	0.414141	-5.04299
ENSG00000022267_ENST00000458357_FHL1	601	0.920133	-4.61733	ENSG00000142875_ENST00000370681_PRKACB	1380	0.448551	-4.25375	ENSG00000131171_ENST00000373212_SH3BGRL	1923	0.837754	-4.93704	ENSG00000164924_ENST00000395951_YWHAZ	964	0.543568	-5.04601
ENSG00000164181_ENST00000508821_ELOVL7	3994	0.923385	-4.62664	ENSG00000166333_ENST00000528995_ILK	1559	0.596536	-4.25892	ENSG00000183785_ENST00000330423_TUBA8	2018	0.6556	-4.9374	ENSG00000131236_ENST00000414281_CAP1	772	0.904145	-5.04679
ENSG00000022267_ENST00000539015_FHL1	2313	0.936446	-4.62949	ENSG00000174175_ENST00000367795_SELP	2713	0.617029	-4.26078	ENSG00000110321_ENST00000339995_EIF4G2	3978	0.850427	-4.93829	ENSG00000072110_ENST00000193403_ACTN1	3722	0.897367	-5.04939
ENSG00000114978_ENST00000396049_MOBKL1B	2375	0.946947	-4.6391	ENSG00000108946_ENST00000536854_PRKAR1A	3693	0.605741	-4.26455	ENSG00000133606_ENST00000255977_MKRN1	3151	0.799746	-4.94027	ENSG00000138735_ENST00000264805_PDE5A	3020	0.819205	-5.04948
ENSG00000110880_ENST00000261401_CORO1C	3892	0.935252	-4.64178	ENSG00000163374_ENST00000438245_YY1AP1	906	0.259382	-4.26727	ENSG00000131236_ENST00000435719_CAP1	817	0.79437	-4.94574	ENSG00000108518_ENST00000225655_PFN1	1291	0.671572	-5.04948
ENSG00000213625_ENST00000371065_LEPROT	4622	0.8836	-4.64396	ENSG00000159346_ENST00000436244_ADIPOR1	2125	0.608941	-4.26908	ENSG00000102265_ENST00000441738_TIMP1	341	0.715542	-4.95385	ENSG00000108953_ENST00000414131_YWHAE	1295	0.923552	-5.05148
ENSG00000157514_ENST00000506081_TSC22D3	956	0.870293	-4.64689	ENSG00000174175_ENST00000367793_SELP	2983	0.583641	-4.27146	ENSG00000158856_ENST00000523266_EPB49	2735	0.872029	-4.95465	ENSG00000153071_ENST00000320816_DAB2	4534	0.898544	-5.05153
ENSG00000184702_ENST00000431044_SEPT5	3173	0.838954	-4.65022	ENSG00000113558_ENST00000517625_SKP1	876	0.364155	-4.2736	ENSG00000131236_ENST00000372798_CAP1	1563	0.746001	-4.95603	ENSG00000072110_ENST00000438964_ACTN1	3707	0.881575	-5.0524
ENSG00000150637_ENST00000280200_CD226	4661	0.927269	-4.65321	ENSG00000131504_ENST00000521457_DIAPH1	3857	0.510241	-4.2743	ENSG00000119862_ENST00000238875_AC008074.1	3539	0.890647	-4.95709	ENSG00000086232_ENST00000199389_EIF2AK1	4463	0.76406	-5.05296
ENSG00000166333_ENST00000537806_ILK	1591	0.956631	-4.65781	ENSG00000124635_ENST00000541790_HIST1H2BJ	718	0.479109	-4.27683	ENSG00000022267_ENST00000456218_FHL1	2297	0.897257	-4.95825	ENSG00000147394_ENST00000370268_ZNF185	4305	0.892218	-5.05532
ENSG00000157514_ENST00000372382_TSC22D3	1216	0.658717	-4.66037	ENSG00000071127_ENST00000439733_WDR1	1411	0.571935	-4.28015	ENSG00000023902_ENST00000441340_PLEKHO1	708	0.911017	-4.96179	ENSG00000131236_ENST00000340450_CAP1	2592	0.873071	-5.0588
ENSG00000164924_ENST00000419477_YWHAZ	891	0.453423	-4.67701	ENSG00000164924_ENST00000521328_YWHAZ	511	0.227006	-4.28699	ENSG00000124635_ENST00000541790_HIST1H2BJ	718	0.743733	-4.96438	ENSG00000147394_ENST00000449285_ZNF185	4328	0.887477	-5.06301
ENSG00000127314_ENST00000393436_RAP1B	2049	0.357247	-4.67983	ENSG00000173812_ENST00000469257_EIF1	2330	0.387124	-4.2888	ENSG00000105701_ENST00000222308_FKBP8	1766	0.839751	-4.96478	ENSG00000099785_ENST00000215555_MARCH2	1376	0.90843	-5.06563
ENSG00000166333_ENST00000420936_ILK	1692	0.975177	-4.68013	ENSG00000111640_ENST00000229239_GAPDH	1875	0.4304	-4.29081	ENSG00000172794_ENST00000481224_RAB37	1654	0.866385	-4.96487	ENSG00000183283_ENST00000412716_DAZAP2	2450	0.729796	-5.06636
ENSG00000169756_ENST00000410093_LIMS1	1526	0.566186	-4.68077	ENSG00000174175_ENST00000367791_SELP	2611	0.621218	-4.29122	ENSG00000087460_ENST00000453292_GNAS	632	0.140823	-4.96823	ENSG00000197111_ENST00000546463_PCBP2	1457	0.849005	-5.06678
ENSG00000162852_ENST00000366511_CNST	645	0.837209	-4.68091	ENSG00000174175_ENST00000367794_SELP	2983	0.593362	-4.29423	ENSG00000158856_ENST00000358242_EPB49	2772	0.866162	-4.97357	ENSG00000197111_ENST00000552296_PCBP2	1335	0.835955	-5.06777
ENSG00000164924_ENST00000395951_YWHAZ	964	0.589212	-4.6884	ENSG00000010278_ENST00000382518_CD9	1554	0.508366	-4.30137	ENSG00000170315_ENST00000395839_UBB	1012	0.579051	-4.97422	ENSG00000168461_ENST00000306096_RAB31	3994	0.949925	-5.06792
ENSG00000150867_ENST00000432610_PIP4K2A	304	0.569079	-4.68924	ENSG00000152061_ENST00000325589_RABGAP1L	1880	0.451596	-4.30161	ENSG00000110321_ENST00000526148_EIF4G2	4001	0.8003	-4.97647	ENSG00000104765_ENST00000520409_BNIP3L	739	0.843031	-5.07107
ENSG00000153815_ENST00000398040_AC092135.1	4003	0.94654	-4.69136	ENSG00000159346_ENST00000340990_ADIPOR1	2177	0.594396	-4.30395	ENSG00000131504_ENST00000546094_DIAPH1	2676	0.772795	-4.97664	ENSG00000204310_ENST00000375104_AGPAT1	2017	0.903322	-5.07108
ENSG00000163735_ENST00000296027_CXCL5	2538	0.920804	-4.69146	ENSG00000101109_ENST00000372801_STK4	2038	0.523062	-4.30747	ENSG00000170315_ENST00000395837_UBB	1014	0.577909	-4.97707	ENSG00000104765_ENST00000523515_BNIP3L	915	0.852459	-5.07132
ENSG00000206503_ENST00000376806_HLA-A	1854	0.592233	-4.69237	ENSG00000163374_ENST00000443231_YY1AP1	932	0.246781	-4.31014	ENSG00000166086_ENST00000441717_JAM3	3353	0.898002	-4.98233	ENSG00000147394_ENST00000539731_ZNF185	4334	0.876096	-5.07207
ENSG00000198668_ENST00000447653_CALM1	1000	0.835	-4.6952	ENSG00000162704_ENST00000359856_ARPC5	1838	0.554951	-4.31171	ENSG00000174175_ENST00000367793_SELP	2983	0.863225	-4.98522	ENSG00000204310_ENST00000336984_AGPAT1	2021	0.901534	-5.07393
ENSG00000022267_ENST00000536581_FHL1	1432	0.912011	-4.6993	ENSG00000111328_ENST00000261692_CDK2AP1	1625	0.500923	-4.31685	ENSG00000174175_ENST00000367788_SELP	2996	0.847463	-4.98563	ENSG00000072110_ENST00000394419_ACTN1	3788	0.881732	-5.07475
ENSG00000169756_ENST00000544547_LIMS1	1767	0.569327	-4.70021	ENSG00000166333_ENST00000420936_ILK	1692	0.614066	-4.32064	ENSG00000148834_ENST00000539281_GSTO1	1052	0.646388	-4.9864	ENSG00000108298_ENST00000225430_RPL19	732	0.535519	-5.0754
ENSG00000100387_ENST00000216225_RBX1	1188	0.495791	-4.70366	ENSG00000122545_ENST00000493670_SEPT7	1464	0.467896	-4.32116	ENSG00000166086_ENST00000529443_JAM3	3363	0.895332	-4.98663	ENSG00000113732_ENST00000519374_ATP6V0E1	1433	0.547104	-5.07989
ENSG00000206503_ENST00000396634_HLA-A	1868	0.58137	-4.70377	ENSG00000143995_ENST00000450027_MEIS1	558	0.390681	-4.3252	ENSG00000143549_ENST00000271850_TPM3	1219	0.512715	-4.99618	ENSG00000132471_ENST00000344296_WBP2	1374	0.840611	-5.08278
ENSG00000102265_ENST00000445623_TIMP1	595	0.687395	-4.71083	ENSG00000130429_ENST00000451682_ARPC1B	1715	0.521866	-4.33292	ENSG00000123091_ENST00000242719_RNF11	3084	0.829767	-4.99693	ENSG00000131236_ENST00000449311_CAP1	681	0.74743	-5.09049
ENSG00000180596_ENST00000396984_HIST1H2BC	571	0.71979	-4.71259	ENSG00000112078_ENST00000536244_KCTD20	1339	0.425691	-4.33317	ENSG00000162704_ENST00000359856_ARPC5	1838	0.792165	-4.99886	ENSG00000147394_ENST00000535861_ZNF185	4421	0.877403	-5.09119
ENSG00000159840_ENST00000449423_ZYX	2050	0.943415	-4.7135	ENSG00000170271_ENST00000326080_C5orf4	3251	0.467241	-4.33628	ENSG00000198948_ENST00000361618_MFAP3L	6318	0.862931	-4.99918	ENSG00000162704_ENST00000359856_ARPC5	1838	0.832971	-5.09189
ENSG00000159840_ENST00000354434_ZYX	2050	0.943415	-4.7135	ENSG00000244734_ENST00000380315_HBB	502	0.507968	-4.33837	ENSG00000022267_ENST00000394153_FHL1	2374	0.868997	-5.00179	ENSG00000197111_ENST00000552819_PCBP2	1418	0.85402	-5.1025
ENSG00000088986_ENST00000549989_DYNLL1	719	0.705146	-4.71383	ENSG00000002586_ENST00000381192_CD99	1245	0.415261	-4.34838	ENSG00000127947_ENST00000543073_PTPN12	2253	0.846427	-5.00188	ENSG00000082074_ENST00000515010_FYB	2578	0.854926	-5.10597
ENSG00000125971_ENST00000374846_DYNLRB1	1044	0.604406	-4.71556	ENSG00000147394_ENST00000433245_ZNF185	1599	0.425266	-4.35827	ENSG00000143933_ENST00000456319_CALM2	703	0.637269	-5.0025	ENSG00000124762_ENST00000244741_CDKN1A	2180	0.877064	-5.11037
ENSG00000022267_ENST00000394155_FHL1	2706	0.842202	-4.71628	ENSG00000166333_ENST00000537806_ILK	1591	0.580138	-4.36428	ENSG00000131504_ENST00000520569_DIAPH1	5495	0.82384	-5.00341	ENSG00000082074_ENST00000540520_FYB	2747	0.870404	-5.1112
ENSG00000088986_ENST00000392509_DYNLL1	814	0.662162	-4.71819	ENSG00000140941_ENST00000534986_MAP1LC3B	2618	0.427807	-4.36498	ENSG00000120727_ENST00000510080_PAIP2	858	0.763403	-5.00897	ENSG00000148175_ENST00000286713_STOM	3010	0.90897	-5.11275
ENSG00000159840_ENST00000322764_ZYX	2493	0.81428	-4.72	ENSG00000152061_ENST00000486220_RABGAP1L	772	0.189119	-4.3664	ENSG00000131236_ENST00000421589_CAP1	824	0.788835	-5.01253	ENSG00000132471_ENST00000254806_WBP2	1944	0.912037	-5.11584
ENSG00000132670_ENST00000455631_PTPRA	1107	0.650406	-4.72162	ENSG00000170315_ENST00000395839_UBB	1012	0.432806	-4.36768	ENSG00000150867_ENST00000376573_PIP4K2A	3802	0.866123	-5.01718	ENSG00000140264_ENST00000381359_SERF2	1931	0.338685	-5.11585
ENSG00000127314_ENST00000250559_RAP1B	2129	0.370127	-4.72685	ENSG00000170315_ENST00000395837_UBB	1014	0.431953	-4.37053	ENSG00000174175_ENST00000263686_SELP	3169	0.863364	-5.01884	ENSG00000204420_ENST00000480039_C6orf25	790	0.813924	-5.11654
ENSG00000138735_ENST00000394439_PDE5A	6733	0.978613	-4.72764	ENSG00000114209_ENST00000461494_PDCD10	934	0.554604	-4.37062	ENSG00000174175_ENST00000367790_SELP	3171	0.863765	-5.01907	ENSG00000122643_ENST00000242210_NT5C3	1670	0.77485	-5.13078
ENSG00000162367_ENST00000371884_TAL1	4641	0.893773	-4.73365	ENSG00000140941_ENST00000268607_MAP1LC3B	2688	0.436384	-4.37105	ENSG00000149925_ENST00000338110_ALDOA	2303	0.630482	-5.02156	ENSG00000204310_ENST00000395496_AGPAT1	2103	0.866381	-5.13131
ENSG00000188921_ENST00000513293_PTPLAD2	2131	0.796809	-4.73428	ENSG00000197111_ENST00000552296_PCBP2	1335	0.481648	-4.37447	ENSG00000022267_ENST00000542704_FHL1	969	0.824561	-5.02603	ENSG00000146376_ENST00000275189_ARHGAP18	3498	0.899943	-5.13345
ENSG00000089327_ENST00000392219_FXYD5	872	0.959862	-4.73498	ENSG00000128266_ENST00000456059_GNAZ	1429	0.636809	-4.37931	ENSG00000143811_ENST00000316940_PYCR2	999	0.821822	-5.02927	ENSG00000131236_ENST00000372794_CAP1	1746	0.852234	-5.13959
ENSG00000204310_ENST00000395499_AGPAT1	2496	0.741987	-4.7398	ENSG00000114209_ENST00000470131_PDCD10	1026	0.551657	-4.3798	ENSG00000174175_ENST00000426706_SELP	3205	0.85117	-5.03455	ENSG00000019582_ENST00000353334_CD74	1449	0.864734	-5.15424
ENSG00000166333_ENST00000299421_ILK	1802	0.961709	-4.7407	ENSG00000198586_ENST00000431350_TLK1	5663	0.440932	-4.38406	ENSG00000102804_ENST00000458659_TSC22D1	4820	0.356846	-5.03544	ENSG00000124762_ENST00000448526_CDKN1A	1157	0.784788	-5.15484
ENSG00000126247_ENST00000246533_CAPNS1	1477	0.811781	-4.74841	ENSG00000169313_ENST00000455408_P2RY12	1348	0.650593	-4.38444	ENSG00000174175_ENST00000544572_SELP	3049	0.868481	-5.03606	ENSG00000158985_ENST00000505065_CDC42SE2	4352	0.801471	-5.15489
ENSG00000130429_ENST00000451682_ARPC1B	1715	0.864723	-4.75377	ENSG00000166333_ENST00000299421_ILK	1802	0.590455	-4.38977	ENSG00000022267_ENST00000535737_FHL1	2437	0.846533	-5.03957	ENSG00000170271_ENST00000326080_C5orf4	3251	0.788065	-5.15699
ENSG00000198586_ENST00000431350_TLK1	5663	0.933604	-4.75896	ENSG00000119862_ENST00000238875_AC008074.1	3539	0.528115	-4.39436	ENSG00000022267_ENST00000370690_FHL1	2441	0.845145	-5.04194	ENSG00000198586_ENST00000431350_TLK1	5663	0.822885	-5.16156
ENSG00000022267_ENST00000456445_FHL1	775	0.907097	-4.76542	ENSG00000099785_ENST00000215555_MARCH2	1376	0.608285	-4.39986	ENSG00000149357_ENST00000278671_LAMTOR1	1179	0.79983	-5.04624	ENSG00000198898_ENST00000458284_CAPZA2	1423	0.909346	-5.1616
ENSG00000128272_ENST00000396680_ATF4	1420	0.829577	-4.76618	ENSG00000198586_ENST00000360843_TLK1	5726	0.436081	-4.40002	ENSG00000022267_ENST00000345434_FHL1	2458	0.845403	-5.04829	ENSG00000124762_ENST00000405375_CDKN1A	2261	0.860681	-5.16202
ENSG00000169756_ENST00000409441_LIMS1	1627	0.531039	-4.77323	ENSG00000198586_ENST00000442919_TLK1	5730	0.435777	-4.40103	ENSG00000135218_ENST00000426978_CD36	565	0.826549	-5.04859	ENSG00000204525_ENST00000415537_HLA-C	782	0.606138	-5.16391
ENSG00000198586_ENST00000360843_TLK1	5726	0.923332	-4.77492	ENSG00000101782_ENST00000339486_RIOK3	4038	0.396483	-4.40146	ENSG00000169756_ENST00000393310_LIMS1	4392	0.638661	-5.05209	ENSG00000132471_ENST00000433525_WBP2	928	0.918103	-5.16578
ENSG00000198586_ENST00000442919_TLK1	5730	0.93089	-4.77543	ENSG00000122545_ENST00000399035_SEPT7	2323	0.447266	-4.40862	ENSG00000180628_ENST00000543648_PCGF5	1399	0.793424	-5.05218	ENSG00000100453_ENST00000415355_GZMB	882	0.938776	-5.16635
ENSG00000138449_ENST00000440626_SLC40A1	209	0.669856	-4.77579	ENSG00000174175_ENST00000446728_SELP	2660	0.598496	-4.41066	ENSG00000022267_ENST00000539015_FHL1	2313	0.859922	-5.05744	ENSG00000204310_ENST00000395497_AGPAT1	2168	0.858395	-5.16936
ENSG00000022267_ENST00000370683_FHL1	2565	0.844444	-4.77868	ENSG00000167996_ENST00000530019_FTH1	550	0.350909	-4.41317	ENSG00000131504_ENST00000398562_DIAPH1	5717	0.804093	-5.05956	ENSG00000198586_ENST00000360843_TLK1	5726	0.813832	-5.17752
ENSG00000135926_ENST00000445635_TMBIM1	1251	0.97522	-4.78049	ENSG00000124635_ENST00000339812_HIST1H2BJ	381	0.648294	-4.41371	ENSG00000140264_ENST00000249786_SERF2	1537	0.3162	-5.06451	ENSG00000198586_ENST00000442919_TLK1	5730	0.813264	-5.17853
ENSG00000092841_ENST00000536128_MYL6	1221	0.339066	-4.78127	ENSG00000134352_ENST00000381286_IL6ST	201	0.522388	-4.41778	ENSG00000150093_ENST00000417122_ITGB1	569	0.789104	-5.06486	ENSG00000088986_ENST00000392508_DYNLL1	697	0.827834	-5.18061
ENSG00000183785_ENST00000316027_TUBA8	1518	0.921607	-4.78234	ENSG00000006652_ENST00000536259_IFRD1	1114	0.536804	-4.42306	ENSG00000100243_ENST00000438270_CYB5R3	675	0.717037	-5.06796	ENSG00000171552_ENST00000376055_BCL2L1	2383	0.890055	-5.18645
ENSG00000148834_ENST00000432659_GSTO1	592	0.908784	-4.78465	ENSG00000149177_ENST00000440289_PTPRJ	3158	0.387904	-4.42581	ENSG00000131504_ENST00000389057_DIAPH1	5762	0.801978	-5.07033	ENSG00000131236_ENST00000421589_CAP1	824	0.796117	-5.18739
ENSG00000149925_ENST00000412304_ALDOA	1450	0.893793	-4.78599	ENSG00000085733_ENST00000301843_CTTN	3272	0.572738	-4.42693	ENSG00000131504_ENST00000398566_DIAPH1	5765	0.801561	-5.07108	ENSG00000088832_ENST00000400137_FKBP1A	1622	0.609741	-5.18895
ENSG00000087460_ENST00000371081_GNAS	730	0.619178	-4.79448	ENSG00000085733_ENST00000346329_CTTN	3272	0.572738	-4.42693	ENSG00000166340_ENST00000453338_TPP1	1527	0.917485	-5.07191	ENSG00000204310_ENST00000375107_AGPAT1	2234	0.894808	-5.19284
ENSG00000158985_ENST00000505065_CDC42SE2	4352	0.810662	-4.7966	ENSG00000197111_ENST00000546463_PCBP2	1457	0.500343	-4.42708	ENSG00000131504_ENST00000389054_DIAPH1	5786	0.798652	-5.07633	ENSG00000111640_ENST00000229239_GAPDH	1875	0.562667	-5.19331
ENSG00000089327_ENST00000541435_FXYD5	907	0.942668	-4.79722	ENSG00000197111_ENST00000552819_PCBP2	1418	0.486601	-4.43155	ENSG00000131504_ENST00000398557_DIAPH1	5789	0.798238	-5.07708	ENSG00000151023_ENST00000376363_ENKUR	1318	0.901366	-5.19497
ENSG00000022267_ENST00000452016_FHL1	796	0.889447	-4.79824	ENSG00000110880_ENST00000261401_CORO1C	3892	0.516958	-4.43317	ENSG00000206503_ENST00000376802_HLA-A	1334	0.637931	-5.0774	ENSG00000164181_ENST00000425382_ELOVL7	3827	0.885289	-5.19628
ENSG00000022267_ENST00000434885_FHL1	796	0.889447	-4.79824	ENSG00000172757_ENST00000525451_CFL1	1752	0.371005	-4.4374	ENSG00000131504_ENST00000253811_DIAPH1	5792	0.797825	-5.07782	ENSG00000118680_ENST00000400175_MYL12B	1025	0.742439	-5.19898
ENSG00000138735_ENST00000354960_PDE5A	7154	0.945205	-4.80103	ENSG00000162852_ENST00000366513_CNST	5126	0.544869	-4.44475	ENSG00000108960_ENST00000262065_MMD	2723	0.860081	-5.08188	ENSG00000100385_ENST00000453962_IL2RB	660	0.816667	-5.19952
ENSG00000168300_ENST00000522514_PCMTD1	1287	0.880342	-4.8053	ENSG00000206560_ENST00000451422_ANKRD28	2485	0.509054	-4.44493	ENSG00000071051_ENST00000425756_NCK2	494	0.696356	-5.09217	ENSG00000183785_ENST00000316027_TUBA8	1518	0.817523	-5.20046
ENSG00000140264_ENST00000249786_SERF2	1537	0.512687	-4.80905	ENSG00000131504_ENST00000518047_DIAPH1	4659	0.479931	-4.44645	ENSG00000022267_ENST00000536581_FHL1	1432	0.853352	-5.09239	ENSG00000153815_ENST00000398040_AC092135.1	4003	0.910067	-5.20362
ENSG00000022267_ENST00000543669_FHL1	2888	0.776316	-4.81086	ENSG00000049323_ENST00000404816_LTBP1	6333	0.442444	-4.44838	ENSG00000149177_ENST00000440289_PTPRJ	3158	0.472134	-5.10121	ENSG00000092531_ENST00000249647_SNAP23	2344	0.899744	-5.20806
ENSG00000104765_ENST00000523515_BNIP3L	915	0.881967	-4.81271	ENSG00000197111_ENST00000548933_PCBP2	1202	0.46173	-4.44975	ENSG00000198898_ENST00000458284_CAPZA2	1423	0.764582	-5.10171	ENSG00000127314_ENST00000450214_RAP1B	1466	0.361528	-5.21007
ENSG00000153815_ENST00000537098_AC092135.1	4357	0.906587	-4.81278	ENSG00000183785_ENST00000316027_TUBA8	1518	0.522398	-4.45308	ENSG00000143321_ENST00000368209_HDGF	2171	0.791801	-5.10713	ENSG00000128266_ENST00000248996_GNAZ	3340	0.883234	-5.21079
ENSG00000124762_ENST00000244741_CDKN1A	2180	0.92844	-4.81439	ENSG00000143995_ENST00000409517_MEIS1	579	0.39551	-4.45474	ENSG00000132471_ENST00000254806_WBP2	1944	0.829733	-5.10777	ENSG00000022267_ENST00000449474_FHL1	539	0.923933	-5.21161
ENSG00000089327_ENST00000423817_FXYD5	897	0.859532	-4.81544	ENSG00000185245_ENST00000438881_GP1BA	2339	0.687901	-4.46687	ENSG00000061918_ENST00000505154_GUCY1B3	2316	0.834629	-5.10799	ENSG00000164181_ENST00000438340_ELOVL7	3871	0.876001	-5.21242
ENSG00000102265_ENST00000377018_TIMP1	1415	0.431802	-4.82625	ENSG00000174175_ENST00000367789_SELP	2589	0.594824	-4.46902	ENSG00000149925_ENST00000395248_ALDOA	2447	0.592154	-5.10917	ENSG00000081237_ENST00000418674_PTPRC	462	0.820346	-5.21246
ENSG00000168461_ENST00000306096_RAB31	3994	0.967702	-4.8315	ENSG00000112576_ENST00000372991_CCND3	2085	0.552998	-4.47022	ENSG00000061918_ENST00000513437_GUCY1B3	2355	0.847983	-5.11316	ENSG00000100385_ENST00000429622_IL2RB	569	0.724077	-5.21483
ENSG00000104765_ENST00000221209_BNIP3L	1234	0.963533	-4.83384	ENSG00000140374_ENST00000433983_ETFA	1346	0.524517	-4.47892	ENSG00000156642_ENST00000351217_NPTN	2098	0.693994	-5.11962	ENSG00000099785_ENST00000393944_MARCH2	1647	0.867638	-5.2166
ENSG00000135218_ENST00000441034_CD36	545	0.948624	-4.83547	ENSG00000196924_ENST00000438732_FLNA	696	0.74569	-4.47893	ENSG00000105701_ENST00000544835_FKBP8	1286	0.783826	-5.12938	ENSG00000197111_ENST00000439930_PCBP2	1614	0.814126	-5.21897
ENSG00000086232_ENST00000199389_EIF2AK1	4463	0.84181	-4.83785	ENSG00000174175_ENST00000367792_SELP	2617	0.58846	-4.48453	ENSG00000143933_ENST00000409563_CALM2	770	0.568831	-5.13453	ENSG00000100385_ENST00000216223_IL2RB	4113	0.897885	-5.22635
ENSG00000162367_ENST00000294339_TAL1	5001	0.862428	-4.83888	ENSG00000115956_ENST00000234313_PLEK	2869	0.592889	-4.4877	ENSG00000119801_ENST00000261353_YPEL5	2182	0.913841	-5.13997	ENSG00000088986_ENST00000242577_DYNLL1	720	0.801389	-5.22744
ENSG00000162367_ENST00000371883_TAL1	5008	0.861621	-4.8408	ENSG00000067560_ENST00000418115_RHOA	2031	0.534712	-4.48772	ENSG00000022267_ENST00000370674_FHL1	1017	0.722714	-5.14082	ENSG00000108946_ENST00000392710_PRKAR1A	3617	0.881117	-5.22836
ENSG00000197959_ENST00000355305_DNM3	3280	0.868598	-4.85347	ENSG00000170315_ENST00000302182_UBB	1225	0.412245	-4.49235	ENSG00000135218_ENST00000436384_CD36	536	0.794776	-5.14811	ENSG00000131504_ENST00000523100_DIAPH1	1180	0.839831	-5.23198
ENSG00000149925_ENST00000395240_ALDOA	1539	0.932424	-4.85388	ENSG00000104765_ENST00000520409_BNIP3L	739	0.618403	-4.49263	ENSG00000061918_ENST00000505764_GUCY1B3	2456	0.827362	-5.15025	ENSG00000171552_ENST00000420653_BCL2L1	2588	0.889104	-5.23388
ENSG00000162704_ENST00000359856_ARPC5	1838	0.910773	-4.85612	ENSG00000169313_ENST00000302632_P2RY12	1766	0.634768	-4.49329	ENSG00000119801_ENST00000402003_YPEL5	2197	0.908056	-5.1517	ENSG00000143363_ENST00000431193_PRUNE	845	0.897041	-5.23648
ENSG00000124762_ENST00000405375_CDKN1A	2261	0.910217	-4.86666	ENSG00000136938_ENST00000447173_ANP32B	826	0.288136	-4.49451	ENSG00000183508_ENST00000369448_FAM46C	5751	0.86385	-5.15179	ENSG00000108946_ENST00000358598_PRKAR1A	3644	0.874588	-5.23909
ENSG00000143363_ENST00000431193_PRUNE	845	0.892308	-4.86958	ENSG00000143995_ENST00000444274_MEIS1	1499	0.50567	-4.49677	ENSG00000087460_ENST00000423897_GNAS	736	0.317935	-5.15659	ENSG00000197459_ENST00000356350_HIST1H2BH	425	0.809412	-5.23999
ENSG00000129562_ENST00000250498_DAD1	731	0.920657	-4.8737	ENSG00000065534_ENST00000354792_MYLK	2337	0.596063	-4.50317	ENSG00000164924_ENST00000521607_YWHAZ	750	0.385333	-5.15801	ENSG00000108946_ENST00000392711_PRKAR1A	3648	0.874452	-5.24061
ENSG00000065534_ENST00000354792_MYLK	2337	0.964912	-4.87465	ENSG00000185245_ENST00000329125_GP1BA	2501	0.660536	-4.50819	ENSG00000134287_ENST00000541959_ARF3	807	0.855019	-5.1609	ENSG00000171552_ENST00000307677_BCL2L1	2610	0.885057	-5.24586
ENSG00000104765_ENST00000520409_BNIP3L	739	0.879567	-4.88392	ENSG00000203618_ENST00000366425_GP1BB	1553	0.380554	-4.51321	ENSG00000135218_ENST00000428497_CD36	541	0.787431	-5.16151	ENSG00000164181_ENST00000508821_ELOVL7	3994	0.873811	-5.25005
ENSG00000149177_ENST00000440289_PTPRJ	3158	0.510766	-4.88471	ENSG00000104765_ENST00000523515_BNIP3L	915	0.621858	-4.51968	ENSG00000102265_ENST00000445623_TIMP1	595	0.532773	-5.16562	ENSG00000140264_ENST00000445816_SERF2	2099	0.485946	-5.25127
ENSG00000077984_ENST00000376835_CST7	928	0.943965	-4.88718	ENSG00000122545_ENST00000350320_SEPT7	2516	0.412957	-4.52376	ENSG00000127314_ENST00000540209_RAP1B	1264	0.388449	-5.17109	ENSG00000118680_ENST00000400174_MYL12B	1064	0.725564	-5.25142
ENSG00000087460_ENST00000338783_GNAS	641	0.566303	-4.88808	ENSG00000122545_ENST00000399034_SEPT7	2522	0.411975	-4.5272	ENSG00000135218_ENST00000544133_CD36	1353	0.801922	-5.17316	ENSG00000135926_ENST00000445635_TMBIM1	1251	0.914468	-5.25223
ENSG00000077984_ENST00000480798_CST7	930	0.941935	-4.89028	ENSG00000140264_ENST00000381359_SERF2	1931	0.190575	-4.53083	ENSG00000174175_ENST00000458599_SELP	2371	0.867566	-5.17324	ENSG00000108946_ENST00000536854_PRKAR1A	3693	0.875711	-5.25463
ENSG00000168274_ENST00000303910_HIST1H2AE	547	0.97989	-4.89351	ENSG00000122643_ENST00000242210_NT5C3	1670	0.470659	-4.53337	ENSG00000143321_ENST00000357325_HDGF	2380	0.754202	-5.18009	ENSG00000162367_ENST00000371884_TAL1	4641	0.86727	-5.25695
ENSG00000143418_ENST00000368949_LASS2	1002	0.898204	-4.89532	ENSG00000110422_ENST00000525975_HIPK3	3668	0.449291	-4.54546	ENSG00000119801_ENST00000402708_YPEL5	1735	0.64611	-5.18318	ENSG00000114978_ENST00000396049_MOBKL1B	2375	0.917053	-5.26297
ENSG00000124762_ENST00000448526_CDKN1A	1157	0.861711	-4.90164	ENSG00000114209_ENST00000497056_PDCD10	1276	0.525078	-4.54702	ENSG00000086232_ENST00000536084_EIF2AK1	2294	0.758936	-5.18341	ENSG00000133112_ENST00000309246_TPT1	1008	0.673611	-5.26381
ENSG00000143363_ENST00000368937_PRUNE	1850	0.932973	-4.90315	ENSG00000061918_ENST00000505154_GUCY1B3	2316	0.516408	-4.55279	ENSG00000022267_ENST00000394155_FHL1	2706	0.774945	-5.18418	ENSG00000129226_ENST00000250092_CD68	1741	0.856404	-5.26495
ENSG00000138293_ENST00000431200_NCOA4	792	0.843434	-4.90391	ENSG00000166333_ENST00000396751_ILK	2074	0.524108	-4.55382	ENSG00000144746_ENST00000412089_ARL6IP5	2060	0.816019	-5.1843	ENSG00000077984_ENST00000376835_CST7	928	0.84375	-5.26527
ENSG00000129226_ENST00000250092_CD68	1741	0.898909	-4.90948	ENSG00000140264_ENST00000445816_SERF2	2099	0.205812	-4.55613	ENSG00000148180_ENST00000373805_GSN	748	0.803476	-5.18477	ENSG00000077984_ENST00000480798_CST7	930	0.844086	-5.26748
ENSG00000128294_ENST00000445720_TPST2	675	0.475556	-4.91965	ENSG00000213625_ENST00000371065_LEPROT	4622	0.465599	-4.55682	ENSG00000144746_ENST00000273258_ARL6IP5	2101	0.817706	-5.18513	ENSG00000197111_ENST00000359282_PCBP2	1730	0.822543	-5.27306
ENSG00000131236_ENST00000372792_CAP1	1496	0.897059	-4.92437	ENSG00000061918_ENST00000513437_GUCY1B3	2355	0.508705	-4.56452	ENSG00000166501_ENST00000321728_PRKCB	2689	0.705839	-5.18618	ENSG00000104763_ENST00000314146_ASAH1	1690	0.833728	-5.27586
ENSG00000166333_ENST00000396751_ILK	2074	0.960463	-4.92727	ENSG00000143363_ENST00000450884_PRUNE	825	0.356364	-4.56631	ENSG00000234745_ENST00000434333_HLA-B	863	0.65701	-5.18833	ENSG00000104765_ENST00000221209_BNIP3L	1234	0.907618	-5.27838
ENSG00000149564_ENST00000278927_ESAM	1826	0.893209	-4.92907	ENSG00000112576_ENST00000372988_CCND3	2133	0.51805	-4.56646	ENSG00000137198_ENST00000259727_GMPR	1515	0.805941	-5.2007	ENSG00000041353_ENST00000262094_RAB27B	7003	0.907611	-5.27982
ENSG00000151023_ENST00000496261_ENKUR	1943	0.954195	-4.93109	ENSG00000112576_ENST00000372987_CCND3	2233	0.516346	-4.56916	ENSG00000104267_ENST00000285379_CA2	1688	0.69609	-5.20196	ENSG00000128294_ENST00000445720_TPST2	675	0.527407	-5.28365
ENSG00000132471_ENST00000254806_WBP2	1944	0.945988	-4.93253	ENSG00000159840_ENST00000449423_ZYX	2050	0.504878	-4.57117	ENSG00000111328_ENST00000261692_CDK2AP1	1625	0.595077	-5.20252	ENSG00000168329_ENST00000538756_CX3CR1	3040	0.965132	-5.28801
ENSG00000135218_ENST00000433696_CD36	1421	0.938072	-4.93383	ENSG00000159840_ENST00000354434_ZYX	2050	0.504878	-4.57117	ENSG00000116688_ENST00000412236_MFN2	489	0.707566	-5.20283	ENSG00000100453_ENST00000382542_GZMB	951	0.872765	-5.28953
ENSG00000104763_ENST00000417108_ASAH1	2231	0.963693	-4.94159	ENSG00000122545_ENST00000435235_SEPT7	2601	0.399462	-4.5717	ENSG00000022267_ENST00000370683_FHL1	2565	0.775439	-5.20663	ENSG00000131504_ENST00000546094_DIAPH1	2676	0.857623	-5.29407
ENSG00000135218_ENST00000413265_CD36	855	0.975439	-4.94786	ENSG00000158406_ENST00000289352_HIST1H4H	1034	0.473888	-4.57667	ENSG00000074370_ENST00000352011_ATP2A3	4786	0.894693	-5.21399	ENSG00000185885_ENST00000408968_IFITM1	855	0.647953	-5.29424
ENSG00000147065_ENST00000360270_MSN	3942	0.925926	-4.94795	ENSG00000197111_ENST00000439930_PCBP2	1614	0.421933	-4.5802	ENSG00000131236_ENST00000372805_CAP1	2217	0.728462	-5.21979	ENSG00000100453_ENST00000216341_GZMB	967	0.874871	-5.29621
ENSG00000143363_ENST00000368934_PRUNE	2214	0.97832	-4.94812	ENSG00000187109_ENST00000261182_NAP1L1	5202	0.349673	-4.58447	ENSG00000206503_ENST00000376809_HLA-A	1548	0.637597	-5.22429	ENSG00000131236_ENST00000372802_CAP1	2964	0.738192	-5.30104
ENSG00000145335_ENST00000508895_SNCA	905	0.883978	-4.95338	ENSG00000166340_ENST00000299427_TPP1	3530	0.596601	-4.59168	ENSG00000156639_ENST00000373389_ZFAND3	531	0.873823	-5.22991	ENSG00000197746_ENST00000404083_PSAP	2319	0.907719	-5.30107
ENSG00000127314_ENST00000539091_RAP1B	977	0.397134	-4.96081	ENSG00000204525_ENST00000396254_HLA-C	1532	0.442559	-4.59519	ENSG00000041353_ENST00000262094_RAB27B	7003	0.818935	-5.23527	ENSG00000169313_ENST00000455408_P2RY12	1348	0.85905	-5.30293
ENSG00000104765_ENST00000518611_BNIP3L	1352	0.907544	-4.96626	ENSG00000198668_ENST00000447653_CALM1	1000	0.538	-4.5957	ENSG00000013016_ENST00000541626_EHD3	3328	0.785156	-5.23703	ENSG00000162722_ENST00000366481_TRIM58	3225	0.742015	-5.30313
ENSG00000127314_ENST00000341355_RAP1B	714	0.565826	-4.96852	ENSG00000204525_ENST00000376228_HLA-C	1536	0.441406	-4.59895	ENSG00000148180_ENST00000373806_GSN	879	0.780432	-5.23757	ENSG00000163466_ENST00000315717_ARPC2	1505	0.815282	-5.31225
ENSG00000131236_ENST00000340450_CAP1	2592	0.885031	-4.97196	ENSG00000204525_ENST00000376237_HLA-C	1538	0.440832	-4.60083	ENSG00000174175_ENST00000367786_SELP	2496	0.834535	-5.23768	ENSG00000182899_ENST00000448864_RPL35A	549	0.777778	-5.31244
ENSG00000111328_ENST00000261692_CDK2AP1	1625	0.626462	-4.97704	ENSG00000114209_ENST00000492396_PDCD10	814	0.4914	-4.60088	ENSG00000164924_ENST00000395948_YWHAZ	812	0.419951	-5.23994	ENSG00000168329_ENST00000399220_CX3CR1	3106	0.96716	-5.31428
ENSG00000169756_ENST00000338045_LIMS1	1876	0.460554	-4.97868	ENSG00000127824_ENST00000248437_TUBA4A	2162	0.474098	-4.60122	ENSG00000128272_ENST00000396680_ATF4	1420	0.614789	-5.24286	ENSG00000197111_ENST00000359462_PCBP2	1814	0.84344	-5.3154
ENSG00000183283_ENST00000412716_DAZAP2	2450	0.750204	-4.98137	ENSG00000147065_ENST00000360270_MSN	3942	0.50964	-4.60549	ENSG00000130066_ENST00000379253_SAT1	909	0.469747	-5.24364	ENSG00000162852_ENST00000366511_CNST	645	0.71938	-5.31595
ENSG00000131236_ENST00000372798_CAP1	1563	0.87652	-4.98158	ENSG00000122545_ENST00000537785_SEPT7	1404	0.420228	-4.60654	ENSG00000135218_ENST00000538969_CD36	1364	0.769062	-5.24661	ENSG00000153815_ENST00000537098_AC092135.1	4357	0.872848	-5.31658
ENSG00000104763_ENST00000314146_ASAH1	1690	0.881065	-4.98734	ENSG00000148700_ENST00000356080_ADD3	3081	0.454398	-4.60834	ENSG00000150637_ENST00000280200_CD226	4661	0.807123	-5.24756	ENSG00000136929_ENST00000259456_HEMGN	2186	0.78591	-5.31684
ENSG00000165702_ENST00000372122_GFI1B	1653	0.979431	-4.98747	ENSG00000082074_ENST00000540520_FYB	2747	0.439024	-4.61008	ENSG00000165702_ENST00000372122_GFI1B	1653	0.913491	-5.25101	ENSG00000131236_ENST00000372797_CAP1	3105	0.736876	-5.31779
ENSG00000143363_ENST00000450884_PRUNE	825	0.876364	-4.99419	ENSG00000146376_ENST00000275189_ARHGAP18	3498	0.528588	-4.61022	ENSG00000143549_ENST00000323144_TPM3	1088	0.453125	-5.25107	ENSG00000089327_ENST00000392219_FXYD5	872	0.923165	-5.31808
ENSG00000132471_ENST00000433525_WBP2	928	0.981681	-4.99584	ENSG00000204525_ENST00000383329_HLA-C	1554	0.436293	-4.61576	ENSG00000165702_ENST00000450530_GFI1B	1790	0.915084	-5.25475	ENSG00000150637_ENST00000280200_CD226	4661	0.858614	-5.32
ENSG00000165682_ENST00000298527_CLEC1B	952	0.941176	-4.99792	ENSG00000086232_ENST00000536084_EIF2AK1	2294	0.484743	-4.6176	ENSG00000148484_ENST00000345264_RSU1	3834	0.576421	-5.25503	ENSG00000197111_ENST00000548933_PCBP2	1202	0.821963	-5.32192
ENSG00000162722_ENST00000366481_TRIM58	3225	0.817985	-4.99835	ENSG00000131504_ENST00000520569_DIAPH1	5495	0.434395	-4.61862	ENSG00000159023_ENST00000398861_EPB41	5450	0.816514	-5.25743	ENSG00000065534_ENST00000354792_MYLK	2337	0.92255	-5.32434
ENSG00000149781_ENST00000279227_FERMT3	2489	0.985536	-5.00171	ENSG00000143363_ENST00000431193_PRUNE	845	0.411834	-4.62888	ENSG00000174175_ENST00000367791_SELP	2611	0.855994	-5.25863	ENSG00000185885_ENST00000528780_IFITM1	730	0.660274	-5.32732
ENSG00000131236_ENST00000372805_CAP1	2217	0.876861	-5.00505	ENSG00000149925_ENST00000338110_ALDOA	2303	0.41815	-4.63709	ENSG00000147065_ENST00000360270_MSN	3942	0.84551	-5.25893	ENSG00000138735_ENST00000394439_PDE5A	6733	0.896926	-5.32834
ENSG00000162852_ENST00000366513_CNST	5126	0.913578	-5.00614	ENSG00000061918_ENST00000505764_GUCY1B3	2456	0.486971	-4.63747	ENSG00000146859_ENST00000275767_TMEM140	1680	0.835714	-5.25991	ENSG00000198668_ENST00000356978_CALM1	4254	0.897743	-5.32963
ENSG00000171552_ENST00000376055_BCL2L1	2383	0.949643	-5.00832	ENSG00000114209_ENST00000473645_PDCD10	1360	0.492647	-4.63899	ENSG00000116688_ENST00000235329_MFN2	4539	0.839612	-5.26293	ENSG00000022267_ENST00000458357_FHL1	601	0.856905	-5.33098
ENSG00000135926_ENST00000258412_TMBIM1	2371	0.944327	-5.01271	ENSG00000131236_ENST00000417287_CAP1	610	0.604918	-4.64573	ENSG00000159023_ENST00000356093_EPB41	5831	0.824387	-5.26702	ENSG00000171552_ENST00000376062_BCL2L1	2578	0.84678	-5.3313
ENSG00000169756_ENST00000332345_LIMS1	1235	0.540891	-5.01379	ENSG00000197111_ENST00000359282_PCBP2	1730	0.420809	-4.65175	ENSG00000071051_ENST00000393348_NCK2	790	0.787342	-5.26732	ENSG00000168329_ENST00000358309_CX3CR1	3151	0.941606	-5.3374
ENSG00000099785_ENST00000215555_MARCH2	1376	0.888081	-5.01557	ENSG00000122545_ENST00000432293_SEPT7	1362	0.391336	-4.65256	ENSG00000116688_ENST00000444836_MFN2	4531	0.827632	-5.26805	ENSG00000172794_ENST00000528438_RAB37	1494	0.87751	-5.33938
ENSG00000022267_ENST00000420362_FHL1	926	0.791577	-5.02491	ENSG00000082074_ENST00000515010_FYB	2578	0.418541	-4.65662	ENSG00000111640_ENST00000229239_GAPDH	1875	0.530667	-5.27031	ENSG00000174175_ENST00000458599_SELP	2371	0.888233	-5.34056
ENSG00000135218_ENST00000544133_CD36	1353	0.941611	-5.02512	ENSG00000005020_ENST00000535331_SKAP2	1351	0.46262	-4.65693	ENSG00000150991_ENST00000544656_UBC	583	0.675815	-5.27625	ENSG00000165702_ENST00000339463_GFI1B	2449	0.788077	-5.34429
ENSG00000197959_ENST00000367733_DNM3	2322	0.646856	-5.0256	ENSG00000099785_ENST00000393944_MARCH2	1647	0.508197	-4.65922	ENSG00000023902_ENST00000025469_PLEKHO1	1540	0.817532	-5.2773	ENSG00000104763_ENST00000417108_ASAH1	2231	0.887494	-5.3469
ENSG00000123505_ENST00000368877_AMD1	1605	0.932087	-5.0305	ENSG00000184500_ENST00000348974_PROS1	806	0.367246	-4.65975	ENSG00000170271_ENST00000326080_C5orf4	3251	0.763457	-5.28164	ENSG00000102265_ENST00000456754_TIMP1	1095	0.47032	-5.34761
ENSG00000078668_ENST00000022615_VDAC3	1355	0.951292	-5.03154	ENSG00000131504_ENST00000398562_DIAPH1	5717	0.43257	-4.66115	ENSG00000174175_ENST00000367794_SELP	2983	0.854844	-5.28174	ENSG00000129355_ENST00000335766_CDKN2D	1144	0.829545	-5.34955
ENSG00000108946_ENST00000392710_PRKAR1A	3617	0.927841	-5.03928	ENSG00000143995_ENST00000495021_MEIS1	1913	0.420282	-4.66481	ENSG00000148484_ENST00000377921_RSU1	3919	0.584078	-5.28297	ENSG00000185201_ENST00000399817_IFITM2	659	0.751138	-5.35051
ENSG00000131236_ENST00000372794_CAP1	1746	0.864261	-5.04065	ENSG00000115310_ENST00000394609_RTN4	1896	0.42827	-4.66957	ENSG00000082781_ENST00000296181_ITGB5	4372	0.668115	-5.28398	ENSG00000162367_ENST00000294339_TAL1	5001	0.816437	-5.35847
ENSG00000022267_ENST00000370676_FHL1	833	0.836735	-5.04273	ENSG00000132670_ENST00000455631_PTPRA	1107	0.407407	-4.67162	ENSG00000022267_ENST00000543669_FHL1	2888	0.714681	-5.28449	ENSG00000164924_ENST00000521328_YWHAZ	511	0.493151	-5.35891
ENSG00000143363_ENST00000271619_PRUNE	2361	0.94155	-5.04636	ENSG00000131504_ENST00000389057_DIAPH1	5762	0.429191	-4.67246	ENSG00000159023_ENST00000343067_EPB41	5930	0.810624	-5.29131	ENSG00000162367_ENST00000371883_TAL1	5008	0.815895	-5.36022
ENSG00000132471_ENST00000344296_WBP2	1374	0.874818	-5.0471	ENSG00000131504_ENST00000398566_DIAPH1	5765	0.428968	-4.67321	ENSG00000159023_ENST00000373798_EPB41	5928	0.803138	-5.29286	ENSG00000174175_ENST00000426706_SELP	3205	0.895788	-5.36027
ENSG00000135926_ENST00000396809_TMBIM1	2422	0.963253	-5.04763	ENSG00000128266_ENST00000248996_GNAZ	3340	0.537126	-4.67428	ENSG00000135218_ENST00000441034_CD36	545	0.891743	-5.29375	ENSG00000184007_ENST00000344035_PTP4A2	3932	0.746185	-5.36049
ENSG00000108946_ENST00000358598_PRKAR1A	3644	0.920966	-5.05001	ENSG00000125534_ENST00000370179_PPDPF	868	0.554147	-4.67648	ENSG00000102265_ENST00000456754_TIMP1	1095	0.454795	-5.29414	ENSG00000131504_ENST00000518047_DIAPH1	4659	0.923803	-5.36184
ENSG00000108946_ENST00000392711_PRKAR1A	3648	0.919956	-5.0516	ENSG00000131504_ENST00000389054_DIAPH1	5786	0.427411	-4.67846	ENSG00000172794_ENST00000528438_RAB37	1494	0.774431	-5.29493	ENSG00000143363_ENST00000450884_PRUNE	825	0.881212	-5.36235
ENSG00000022267_ENST00000542704_FHL1	969	0.884417	-5.05379	ENSG00000131504_ENST00000398557_DIAPH1	5789	0.427189	-4.67921	ENSG00000138735_ENST00000394439_PDE5A	6733	0.778702	-5.29497	ENSG00000149781_ENST00000279227_FERMT3	2489	0.944154	-5.3664
ENSG00000145335_ENST00000336904_SNCA	1087	0.914443	-5.05383	ENSG00000131504_ENST00000253811_DIAPH1	5792	0.426968	-4.67996	ENSG00000123405_ENST00000312156_NFE2	1658	0.810615	-5.30094	ENSG00000174175_ENST00000367795_SELP	2713	0.865094	-5.36722
ENSG00000135218_ENST00000426978_CD36	565	0.936283	-5.05668	ENSG00000067167_ENST00000536748_TRAM1	1296	0.570988	-4.68052	ENSG00000169756_ENST00000332345_LIMS1	1235	0.497166	-5.30148	ENSG00000168329_ENST00000542107_CX3CR1	3215	0.927216	-5.36759
ENSG00000156639_ENST00000373389_ZFAND3	531	0.838041	-5.0576	ENSG00000143549_ENST00000328159_TPM3	1771	0.452852	-4.68084	ENSG00000100243_ENST00000407332_CYB5R3	1849	0.881017	-5.30252	ENSG00000089327_ENST00000541435_FXYD5	907	0.919515	-5.37204
ENSG00000171552_ENST00000420653_BCL2L1	2588	0.938949	-5.0656	ENSG00000204525_ENST00000539307_HLA-C	1630	0.414724	-4.6855	ENSG00000078369_ENST00000378606_GNB1	1176	0.902211	-5.30828	ENSG00000204310_ENST00000395499_AGPAT1	2496	0.757212	-5.37439
ENSG00000127314_ENST00000543393_RAP1B	874	0.338673	-5.06738	ENSG00000197111_ENST00000359462_PCBP2	1814	0.42172	-4.70269	ENSG00000159023_ENST00000398863_EPB41	5639	0.822664	-5.31184	ENSG00000137154_ENST00000315377_RPS6	863	0.746234	-5.3765
ENSG00000108946_ENST00000536854_PRKAR1A	3693	0.919848	-5.06843	ENSG00000143933_ENST00000272298_CALM2	1302	0.387865	-4.70518	ENSG00000174175_ENST00000367795_SELP	2713	0.826023	-5.31218	ENSG00000089327_ENST00000423817_FXYD5	897	0.823857	-5.37778
ENSG00000144677_ENST00000273179_CTDSPL	4459	0.94954	-5.0689	ENSG00000104765_ENST00000518611_BNIP3L	1352	0.524408	-4.70643	ENSG00000135218_ENST00000438020_CD36	720	0.726389	-5.315	ENSG00000131504_ENST00000520569_DIAPH1	5495	0.926115	-5.37928
ENSG00000061918_ENST00000505154_GUCY1B3	2316	0.92962	-5.06902	ENSG00000153815_ENST00000398040_AC092135.1	4003	0.527604	-4.70963	ENSG00000156642_ENST00000345330_NPTN	2444	0.673486	-5.31628	ENSG00000136929_ENST00000375112_HEMGN	2290	0.750218	-5.38389
ENSG00000171552_ENST00000307677_BCL2L1	2610	0.939464	-5.07409	ENSG00000197111_ENST00000541275_PCBP2	1571	0.322724	-4.71001	ENSG00000131236_ENST00000340450_CAP1	2592	0.720293	-5.31807	ENSG00000187837_ENST00000343677_HIST1H1C	732	0.775956	-5.38409
ENSG00000165702_ENST00000450530_GFI1B	1790	0.978212	-5.0744	ENSG00000166340_ENST00000453338_TPP1	1527	0.627374	-4.71109	ENSG00000123405_ENST00000553070_NFE2	1523	0.753119	-5.31948	ENSG00000168329_ENST00000541347_CX3CR1	3255	0.910906	-5.38427
ENSG00000169704_ENST00000307395_GP9	889	0.867267	-5.07702	ENSG00000162366_ENST00000371885_PDZK1IP1	770	0.418182	-4.71407	ENSG00000174175_ENST00000367792_SELP	2617	0.849828	-5.32634	ENSG00000174175_ENST00000367786_SELP	2496	0.877003	-5.38665
ENSG00000061918_ENST00000513437_GUCY1B3	2355	0.940552	-5.08646	ENSG00000149925_ENST00000395248_ALDOA	2447	0.398447	-4.71411	ENSG00000119801_ENST00000379519_YPEL5	2499	0.834734	-5.33096	ENSG00000174175_ENST00000367791_SELP	2611	0.871697	-5.38752
ENSG00000112078_ENST00000536244_KCTD20	1339	0.948469	-5.08752	ENSG00000005020_ENST00000539623_SKAP2	1420	0.456338	-4.71479	ENSG00000184702_ENST00000455843_SEPT5	4113	0.542183	-5.33101	ENSG00000163466_ENST00000295685_ARPC2	1605	0.83676	-5.38782
ENSG00000085733_ENST00000376561_CTTN	2247	0.955051	-5.09186	ENSG00000198898_ENST00000361183_CAPZA2	2394	0.419382	-4.72508	ENSG00000135218_ENST00000413265_CD36	855	0.807018	-5.33231	ENSG00000100387_ENST00000216225_RBX1	1188	0.406566	-5.3893
ENSG00000106868_ENST00000415074_SUSD1	842	0.91924	-5.0943	ENSG00000131236_ENST00000420216_CAP1	668	0.597305	-4.72996	ENSG00000132471_ENST00000416574_WBP2	987	0.549139	-5.33346	ENSG00000204525_ENST00000458701_HLA-C	966	0.547619	-5.38957
ENSG00000112576_ENST00000372991_CCND3	2085	0.905995	-5.09504	ENSG00000115310_ENST00000402434_RTN4	1456	0.382555	-4.73069	ENSG00000174175_ENST00000367789_SELP	2589	0.84859	-5.33473	ENSG00000131504_ENST00000521457_DIAPH1	3857	0.908478	-5.39037
ENSG00000138449_ENST00000427419_SLC40A1	299	0.595318	-5.09566	ENSG00000204525_ENST00000415537_HLA-C	782	0.452685	-4.73244	ENSG00000173542_ENST00000396051_MOBKL1A	1107	0.852755	-5.33542	ENSG00000138735_ENST00000354960_PDE5A	7154	0.860777	-5.39225
ENSG00000104763_ENST00000381733_ASAH1	2511	0.912386	-5.0963	ENSG00000112576_ENST00000511642_CCND3	2394	0.461571	-4.733	ENSG00000145335_ENST00000420646_SNCA	3127	0.472977	-5.33861	ENSG00000185885_ENST00000328221_IFITM1	844	0.657583	-5.39231
ENSG00000158856_ENST00000432128_EPB49	2508	0.874801	-5.09818	ENSG00000061918_ENST00000264424_GUCY1B3	3124	0.472151	-4.73302	ENSG00000135218_ENST00000433696_CD36	1421	0.798733	-5.33873	ENSG00000100614_ENST00000529574_PPM1A	1546	0.741915	-5.3938
ENSG00000023902_ENST00000441340_PLEKHO1	708	0.980226	-5.0995	ENSG00000173960_ENST00000535786_UBXN2A	748	0.216578	-4.73415	ENSG00000138735_ENST00000354960_PDE5A	7154	0.766005	-5.33878	ENSG00000143418_ENST00000368949_LASS2	1002	0.814371	-5.39552
ENSG00000082074_ENST00000515010_FYB	2578	0.878976	-5.10262	ENSG00000143549_ENST00000341372_TPM3	2010	0.464677	-4.74177	ENSG00000143811_ENST00000343818_PYCR2	1689	0.795145	-5.3398	ENSG00000174175_ENST00000544572_SELP	3049	0.904559	-5.39617
ENSG00000131236_ENST00000424977_CAP1	702	0.918803	-5.10449	ENSG00000196236_ENST00000479286_XPNPEP3	340	0.267647	-4.74373	ENSG00000187109_ENST00000261182_NAP1L1	5202	0.540177	-5.34219	ENSG00000213654_ENST00000375040_GPSM3	1476	0.886179	-5.39814
ENSG00000133112_ENST00000379060_TPT1	764	0.865183	-5.10764	ENSG00000079950_ENST00000309255_STX7	870	0.403448	-4.74452	ENSG00000143549_ENST00000368531_TPM3	1115	0.381166	-5.34454	ENSG00000213625_ENST00000371065_LEPROT	4622	0.808741	-5.40091
ENSG00000131236_ENST00000427843_CAP1	739	0.925575	-5.10796	ENSG00000129226_ENST00000250092_CD68	1741	0.4417	-4.74792	ENSG00000167461_ENST00000300935_RAB8A	2175	0.708966	-5.34477	ENSG00000254600_ENST00000267853_AC090651.1	2361	0.878018	-5.40278
ENSG00000157514_ENST00000514426_TSC22D3	569	0.894552	-5.10824	ENSG00000173542_ENST00000309395_MOBKL1A	6963	0.449088	-4.7491	ENSG00000149218_ENST00000278505_ENDOD1	4687	0.830809	-5.34515	ENSG00000159840_ENST00000392910_ZYX	2123	0.799341	-5.40337
ENSG00000104763_ENST00000520781_ASAH1	2507	0.871161	-5.10948	ENSG00000151023_ENST00000331161_ENKUR	3382	0.371674	-4.75101	ENSG00000184678_ENST00000369155_HIST2H2BE	2223	0.825461	-5.34662	ENSG00000131236_ENST00000414893_CAP1	528	0.888258	-5.40496
ENSG00000112335_ENST00000230085_SNX3	1755	0.655271	-5.11356	ENSG00000143811_ENST00000316940_PYCR2	999	0.423423	-4.75918	ENSG00000127947_ENST00000248594_PTPN12	3406	0.785379	-5.3479	ENSG00000166333_ENST00000537806_ILK	1591	0.917662	-5.4063
ENSG00000101439_ENST00000398409_CST3	832	0.841346	-5.11481	ENSG00000149781_ENST00000279227_FERMT3	2489	0.718361	-4.76105	ENSG00000174175_ENST00000446728_SELP	2660	0.833083	-5.34897	ENSG00000174175_ENST00000263686_SELP	3169	0.890817	-5.40673
ENSG00000188921_ENST00000495827_PTPLAD2	4161	0.878875	-5.11549	ENSG00000135218_ENST00000433696_CD36	1421	0.524279	-4.76857	ENSG00000158869_ENST00000289902_FCER1G	591	0.80203	-5.35099	ENSG00000174175_ENST00000367790_SELP	3171	0.891201	-5.40749
ENSG00000158856_ENST00000265800_EPB49	2554	0.880579	-5.11708	ENSG00000143995_ENST00000402908_MEIS1	2373	0.469869	-4.77279	ENSG00000172794_ENST00000392613_RAB37	2617	0.786397	-5.35711	ENSG00000104765_ENST00000518611_BNIP3L	1352	0.846154	-5.40763
ENSG00000197111_ENST00000546463_PCBP2	1457	0.883322	-5.11724	ENSG00000203879_ENST00000369741_GDI1	1495	0.396656	-4.77645	ENSG00000138449_ENST00000427241_SLC40A1	824	0.730583	-5.36196	ENSG00000149925_ENST00000338110_ALDOA	2303	0.67564	-5.40786
ENSG00000148834_ENST00000445155_GSTO1	829	0.799759	-5.12378	ENSG00000143549_ENST00000341485_TPM3	2063	0.45904	-4.77942	ENSG00000119801_ENST00000379520_YPEL5	2560	0.828125	-5.36506	ENSG00000143549_ENST00000328159_TPM3	1771	0.750988	-5.40815
ENSG00000184007_ENST00000344035_PTP4A2	3932	0.799593	-5.1241	ENSG00000134308_ENST00000539979_YWHAQ	1651	0.33192	-4.78154	ENSG00000124172_ENST00000395663_ATP5E	697	0.202296	-5.36862	ENSG00000075151_ENST00000374927_EIF4G3	1910	0.877487	-5.40843
ENSG00000153162_ENST00000540959_BMP6	1543	0.848347	-5.12736	ENSG00000185630_ENST00000401534_PBX1	1044	0.533525	-4.78634	ENSG00000143363_ENST00000431193_PRUNE	845	0.798817	-5.36867	ENSG00000158856_ENST00000432128_EPB49	2508	0.859649	-5.40943
ENSG00000135218_ENST00000419819_CD36	1686	0.922894	-5.12915	ENSG00000224453_ENST00000456304_AC073610.1	1187	0.460826	-4.79136	ENSG00000160789_ENST00000392353_LMNA	1577	0.758402	-5.37139	ENSG00000174175_ENST00000367794_SELP	2983	0.88468	-5.41146
ENSG00000129353_ENST00000407327_SLC44A2	3375	0.950222	-5.12993	ENSG00000204420_ENST00000480039_C6orf25	790	0.56962	-4.79181	ENSG00000143549_ENST00000368533_TPM3	3131	0.426701	-5.37261	ENSG00000174175_ENST00000446728_SELP	2660	0.875188	-5.41443
ENSG00000082074_ENST00000540520_FYB	2747	0.897707	-5.13031	ENSG00000104765_ENST00000221209_BNIP3L	1234	0.524311	-4.79898	ENSG00000213719_ENST00000375779_CLIC1	1127	0.69299	-5.37457	ENSG00000137878_ENST00000469853_GCOM1	2384	0.869547	-5.41677
ENSG00000099785_ENST00000393944_MARCH2	1647	0.864602	-5.13336	ENSG00000086666_ENST00000261749_ZFAND6	1814	0.291069	-4.79903	ENSG00000013016_ENST00000322054_EHD3	4636	0.811907	-5.37643	ENSG00000174175_ENST00000367788_SELP	2996	0.890187	-5.41809
ENSG00000061918_ENST00000505764_GUCY1B3	2456	0.949919	-5.13411	ENSG00000110422_ENST00000456517_HIPK3	4478	0.378741	-4.80282	ENSG00000162852_ENST00000366513_CNST	5126	0.762778	-5.38182	ENSG00000169313_ENST00000302632_P2RY12	1766	0.856172	-5.42779
ENSG00000131236_ENST00000435719_CAP1	817	0.931457	-5.13475	ENSG00000100266_ENST00000402229_PACSIN2	1883	0.490706	-4.80288	ENSG00000101109_ENST00000372801_STK4	2038	0.664377	-5.38185	ENSG00000158856_ENST00000265800_EPB49	2554	0.85787	-5.43079
ENSG00000198898_ENST00000361183_CAPZA2	2394	0.844194	-5.13526	ENSG00000131236_ENST00000449311_CAP1	681	0.54185	-4.80458	ENSG00000105698_ENST00000379134_USF2	648	0.739198	-5.38228	ENSG00000118680_ENST00000237500_MYL12B	1210	0.677686	-5.43085
ENSG00000197111_ENST00000552296_PCBP2	1335	0.874157	-5.1368	ENSG00000143549_ENST00000330188_TPM3	2108	0.454934	-4.80916	ENSG00000157978_ENST00000374338_LDLRAP1	2940	0.820748	-5.38343	ENSG00000127314_ENST00000456697_RAP1B	1942	0.362513	-5.43248
ENSG00000119242_ENST00000545891_CCDC92	1790	0.867598	-5.13685	ENSG00000234745_ENST00000426590_HLA-B	1008	0.490079	-4.8098	ENSG00000112096_ENST00000452684_SOD2	2045	0.16088	-5.3845	ENSG00000166333_ENST00000420936_ILK	1692	0.930851	-5.43392
ENSG00000140264_ENST00000381359_SERF2	1931	0.408079	-5.13828	ENSG00000180628_ENST00000336126_PCGF5	7018	0.394984	-4.81216	ENSG00000164924_ENST00000395953_YWHAZ	994	0.352113	-5.39152	ENSG00000172794_ENST00000392613_RAB37	2617	0.919755	-5.43683
ENSG00000101082_ENST00000262866_SLA2	2757	0.918027	-5.13891	ENSG00000149357_ENST00000278671_LAMTOR1	1179	0.540288	-4.81341	ENSG00000131236_ENST00000446031_CAP1	273	0.721612	-5.39191	ENSG00000187109_ENST00000261182_NAP1L1	5202	0.679931	-5.43924
ENSG00000105698_ENST00000222305_USF2	1709	0.884143	-5.1409	ENSG00000118855_ENST00000264266_MFSD1	2361	0.551038	-4.81405	ENSG00000088826_ENST00000379460_SMOX	2230	0.784753	-5.39288	ENSG00000166333_ENST00000528995_ILK	1559	0.944836	-5.44137
ENSG00000143418_ENST00000421609_LASS2	738	0.746612	-5.14395	ENSG00000100266_ENST00000403744_PACSIN2	2110	0.496209	-4.81733	ENSG00000140264_ENST00000381359_SERF2	1931	0.251683	-5.39374	ENSG00000153162_ENST00000540959_BMP6	1543	0.829553	-5.44267
ENSG00000171552_ENST00000376062_BCL2L1	2578	0.867727	-5.14433	ENSG00000153815_ENST00000537098_AC092135.1	4357	0.492541	-4.82503	ENSG00000088826_ENST00000305958_SMOX	2233	0.798925	-5.394	ENSG00000072042_ENST00000428130_RDH11	1064	0.906955	-5.44268
ENSG00000143418_ENST00000345896_LASS2	2080	0.864423	-5.14443	ENSG00000153071_ENST00000320816_DAB2	4534	0.486546	-4.82552	ENSG00000127314_ENST00000450214_RAP1B	1466	0.327422	-5.39799	ENSG00000088832_ENST00000381724_FKBP1A	976	0.622951	-5.44312
ENSG00000143363_ENST00000368936_PRUNE	2788	0.951937	-5.14605	ENSG00000166501_ENST00000321728_PRKCB	2689	0.380067	-4.82555	ENSG00000123405_ENST00000435572_NFE2	1762	0.753121	-5.4002	ENSG00000145335_ENST00000508895_SNCA	905	0.849724	-5.44436
ENSG00000143363_ENST00000302413_PRUNE	2796	0.949213	-5.15018	ENSG00000175582_ENST00000400470_RAB6A	522	0.35249	-4.83463	ENSG00000135218_ENST00000419819_CD36	1686	0.745552	-5.40068	ENSG00000131504_ENST00000398562_DIAPH1	5717	0.902047	-5.44453
ENSG00000104763_ENST00000262097_ASAH1	2609	0.869299	-5.15188	ENSG00000138293_ENST00000431200_NCOA4	792	0.513889	-4.83544	ENSG00000108946_ENST00000392710_PRKAR1A	3617	0.754769	-5.40113	ENSG00000127314_ENST00000341355_RAP1B	714	0.528011	-5.4448
ENSG00000153162_ENST00000537240_BMP6	1844	0.825922	-5.15396	ENSG00000102265_ENST00000445623_TIMP1	595	0.423529	-4.84042	ENSG00000164924_ENST00000395951_YWHAZ	964	0.461618	-5.40252	ENSG00000131504_ENST00000389057_DIAPH1	5762	0.90125	-5.44585
ENSG00000129353_ENST00000335757_SLC44A2	3434	0.917589	-5.15815	ENSG00000131236_ENST00000424977_CAP1	702	0.559829	-4.84459	ENSG00000160789_ENST00000392355_LMNA	1683	0.768271	-5.40592	ENSG00000131504_ENST00000398566_DIAPH1	5765	0.900781	-5.4466
ENSG00000112576_ENST00000372988_CCND3	2133	0.768401	-5.16204	ENSG00000115392_ENST00000540646_FANCL	906	0.304636	-4.84739	ENSG00000172794_ENST00000392614_RAB37	2704	0.735947	-5.40633	ENSG00000174175_ENST00000367793_SELP	2983	0.887362	-5.45036
ENSG00000181104_ENST00000319211_F2R	3821	0.880921	-5.16703	ENSG00000010017_ENST00000539980_RANBP9	1640	0.387805	-4.84775	ENSG00000164924_ENST00000419477_YWHAZ	891	0.331089	-5.40673	ENSG00000173889_ENST00000479467_PHC3	987	0.807497	-5.45084
ENSG00000067167_ENST00000536748_TRAM1	1296	0.921296	-5.1692	ENSG00000118855_ENST00000415822_MFSD1	2423	0.53735	-4.85066	ENSG00000022840_ENST00000458409_RNF10	3066	0.772016	-5.40867	ENSG00000131504_ENST00000389054_DIAPH1	5786	0.899067	-5.45135
ENSG00000153162_ENST00000283147_BMP6	2780	0.847482	-5.16931	ENSG00000127824_ENST00000392088_TUBA4A	2499	0.422169	-4.85077	ENSG00000177156_ENST00000528097_TALDO1	1231	0.807474	-5.41127	ENSG00000021355_ENST00000537185_SERPINB1	1529	0.856115	-5.45158
ENSG00000101439_ENST00000376925_CST3	873	0.829324	-5.17108	ENSG00000081154_ENST00000265260_PCNP	2342	0.399658	-4.85266	ENSG00000108946_ENST00000358598_PRKAR1A	3644	0.749177	-5.41186	ENSG00000131504_ENST00000398557_DIAPH1	5789	0.898601	-5.4521
ENSG00000131236_ENST00000417287_CAP1	610	0.847541	-5.17193	ENSG00000184702_ENST00000431044_SEPT5	3173	0.454775	-4.85802	ENSG00000108946_ENST00000392711_PRKAR1A	3648	0.748355	-5.41345	ENSG00000131504_ENST00000253811_DIAPH1	5792	0.898135	-5.45285
ENSG00000075151_ENST00000374927_EIF4G3	1910	0.941361	-5.17405	ENSG00000125971_ENST00000374846_DYNLRB1	1044	0.477969	-4.85913	ENSG00000180596_ENST00000314332_HIST1H2BC	647	0.769706	-5.4177	ENSG00000197746_ENST00000394936_PSAP	2866	0.902652	-5.45465
ENSG00000123505_ENST00000451850_AMD1	1181	0.934801	-5.17647	ENSG00000067167_ENST00000262213_TRAM1	2785	0.517774	-4.85983	ENSG00000172794_ENST00000392612_RAB37	2528	0.770174	-5.42495	ENSG00000174175_ENST00000367789_SELP	2589	0.874083	-5.45529
ENSG00000131236_ENST00000414281_CAP1	772	0.920984	-5.17697	ENSG00000140416_ENST00000358278_TPM1	1786	0.424412	-4.86008	ENSG00000100266_ENST00000402229_PACSIN2	1883	0.847584	-5.42612	ENSG00000085733_ENST00000376561_CTTN	2247	0.890521	-5.45959
ENSG00000088986_ENST00000548342_DYNLL1	662	0.435045	-5.18256	ENSG00000206560_ENST00000412318_ANKRD28	4408	0.385209	-4.86131	ENSG00000108946_ENST00000536854_PRKAR1A	3693	0.748443	-5.42707	ENSG00000021355_ENST00000542771_SERPINB1	1593	0.843691	-5.45988
ENSG00000183785_ENST00000330423_TUBA8	2018	0.756194	-5.18854	ENSG00000183785_ENST00000330423_TUBA8	2018	0.392963	-4.86384	ENSG00000022840_ENST00000325954_RNF10	3119	0.758897	-5.4334	ENSG00000172794_ENST00000481224_RAB37	1654	0.906892	-5.46266
ENSG00000197111_ENST00000552819_PCBP2	1418	0.85402	-5.18893	ENSG00000175582_ENST00000541973_RAB6A	1104	0.336957	-4.86492	ENSG00000104765_ENST00000380629_BNIP3L	3610	0.752078	-5.43386	ENSG00000088986_ENST00000549989_DYNLL1	719	0.616134	-5.46573
ENSG00000123405_ENST00000553070_NFE2	1523	0.956665	-5.19108	ENSG00000214265_ENST00000338327_SNURF	331	0.450151	-4.86626	ENSG00000103769_ENST00000261890_RAB11A	4930	0.590061	-5.43561	ENSG00000010278_ENST00000009180_CD9	1169	0.876818	-5.46591
ENSG00000128272_ENST00000404241_ATF4	1910	0.617801	-5.19391	ENSG00000131100_ENST00000399798_ATP6V1E1	994	0.472837	-4.86953	ENSG00000143418_ENST00000368949_LASS2	1002	0.759481	-5.43672	ENSG00000110422_ENST00000525975_HIPK3	3668	0.85687	-5.46722
ENSG00000166086_ENST00000441717_JAM3	3353	0.973158	-5.19399	ENSG00000138449_ENST00000427241_SLC40A1	824	0.479369	-4.87115	ENSG00000148180_ENST00000432226_GSN	1042	0.757198	-5.4375	ENSG00000070756_ENST00000318607_PABPC1	3485	0.678049	-5.46847
ENSG00000166086_ENST00000529443_JAM3	3363	0.973238	-5.19704	ENSG00000078668_ENST00000022615_VDAC3	1355	0.513653	-4.87275	ENSG00000118680_ENST00000400175_MYL12B	1025	0.56878	-5.43766	ENSG00000153162_ENST00000537240_BMP6	1844	0.778742	-5.46973
ENSG00000118680_ENST00000400175_MYL12B	1025	0.736585	-5.19768	ENSG00000124693_ENST00000244661_HIST1H3B	472	0.36017	-4.87317	ENSG00000138449_ENST00000481497_SLC40A1	2368	0.795186	-5.43971	ENSG00000174175_ENST00000367792_SELP	2617	0.871227	-5.46986
ENSG00000119862_ENST00000238875_AC008074.1	3539	0.975134	-5.1991	ENSG00000102265_ENST00000456754_TIMP1	1095	0.378082	-4.87593	ENSG00000166340_ENST00000299427_TPP1	3530	0.882436	-5.44152	ENSG00000172794_ENST00000392612_RAB37	2528	0.910997	-5.4715
ENSG00000148834_ENST00000369713_GSTO1	972	0.774691	-5.1998	ENSG00000178852_ENST00000344176_C17orf57	1978	0.407482	-4.88003	ENSG00000160789_ENST00000292302_LMNA	1692	0.778369	-5.44192	ENSG00000197746_ENST00000373120_PSAP	1809	0.896075	-5.47411
ENSG00000158856_ENST00000523266_EPB49	2735	0.903108	-5.20128	ENSG00000157978_ENST00000374338_LDLRAP1	2940	0.416327	-4.88163	ENSG00000112078_ENST00000544295_KCTD20	1494	0.864793	-5.44214	ENSG00000198668_ENST00000544280_CALM1	4230	0.886052	-5.47499
ENSG00000123405_ENST00000312156_NFE2	1658	0.963812	-5.20168	ENSG00000162614_ENST00000334785_NEXN	2607	0.484081	-4.88191	ENSG00000150991_ENST00000541645_UBC	548	0.479927	-5.44523	ENSG00000135926_ENST00000258412_TMBIM1	2371	0.880219	-5.47607
ENSG00000023902_ENST00000025469_PLEKHO1	1540	0.872078	-5.20193	ENSG00000256316_ENST00000446824_HIST1H3F	466	0.356223	-4.88209	ENSG00000143321_ENST00000537739_HDGF	2073	0.801737	-5.4473	ENSG00000022267_ENST00000456218_FHL1	2297	0.942534	-5.4761
ENSG00000112576_ENST00000372987_CCND3	2233	0.809225	-5.20677	ENSG00000175746_ENST00000318578_C15orf54	3078	0.418778	-4.88555	ENSG00000120727_ENST00000265192_PAIP2	1459	0.755312	-5.45055	ENSG00000135218_ENST00000441034_CD36	545	0.777982	-5.48389
ENSG00000085733_ENST00000301843_CTTN	3272	0.947127	-5.20743	ENSG00000105698_ENST00000379134_USF2	648	0.45679	-4.88707	ENSG00000161203_ENST00000292807_AP2M1	1931	0.83014	-5.45102	ENSG00000118680_ENST00000400177_MYL12B	1249	0.609287	-5.48413
ENSG00000085733_ENST00000346329_CTTN	3272	0.925122	-5.20928	ENSG00000115310_ENST00000317610_RTN4	2333	0.371625	-4.89012	ENSG00000072042_ENST00000428130_RDH11	1064	0.926692	-5.45476	ENSG00000151023_ENST00000496261_ENKUR	1943	0.819351	-5.48841
ENSG00000143549_ENST00000328159_TPM3	1771	0.787126	-5.21398	ENSG00000163320_ENST00000462901_CGGBP1	1063	0.277516	-4.89075	ENSG00000088826_ENST00000457205_SMOX	1669	0.832834	-5.45696	ENSG00000153162_ENST00000283147_BMP6	2780	0.817626	-5.4925
ENSG00000123505_ENST00000368876_AMD1	3040	0.911184	-5.21477	ENSG00000100387_ENST00000216225_RBX1	1188	0.271044	-4.89753	ENSG00000160789_ENST00000368297_LMNA	1679	0.712329	-5.46181	ENSG00000104763_ENST00000381733_ASAH1	2511	0.859419	-5.49285
ENSG00000197111_ENST00000439930_PCBP2	1614	0.846344	-5.21521	ENSG00000169504_ENST00000374379_CLIC4	4346	0.467326	-4.90171	ENSG00000077549_ENST00000375145_CAPZB	1175	0.815319	-5.46195	ENSG00000172794_ENST00000392614_RAB37	2704	0.869453	-5.49354
ENSG00000196787_ENST00000359193_HIST1H2AG	2239	0.899509	-5.21688	ENSG00000172794_ENST00000528438_RAB37	1494	0.531459	-4.90255	ENSG00000172794_ENST00000469248_RAB37	1730	0.536994	-5.4693	ENSG00000077549_ENST00000375144_CAPZB	1568	0.880102	-5.49388
ENSG00000131236_ENST00000372802_CAP1	2964	0.748313	-5.21769	ENSG00000162368_ENST00000371871_CMPK1	1212	0.371287	-4.90273	ENSG00000125534_ENST00000370179_PPDPF	868	0.626728	-5.47226	ENSG00000130066_ENST00000379253_SAT1	909	0.546755	-5.49665
ENSG00000158856_ENST00000358242_EPB49	2772	0.89899	-5.21994	ENSG00000152061_ENST00000367688_RABGAP1L	1425	0.461053	-4.90618	ENSG00000123405_ENST00000540264_NFE2	1833	0.703219	-5.47261	ENSG00000149925_ENST00000395248_ALDOA	2447	0.621986	-5.4984
ENSG00000143363_ENST00000271620_PRUNE	2997	0.949616	-5.22071	ENSG00000138758_ENST00000502584_SEPT11	2615	0.43021	-4.91129	ENSG00000061918_ENST00000264424_GUCY1B3	3124	0.74904	-5.47376	ENSG00000188921_ENST00000513293_PTPLAD2	2131	0.639606	-5.50273
ENSG00000135218_ENST00000394788_CD36	1942	0.864573	-5.22084	ENSG00000066294_ENST00000311224_CD84	1116	0.507168	-4.91489	ENSG00000187653_ENST00000380638_TMSL3	565	0.385841	-5.47593	ENSG00000180628_ENST00000336126_PCGF5	7018	0.836563	-5.50403
ENSG00000135218_ENST00000432207_CD36	1808	0.855088	-5.22149	ENSG00000142875_ENST00000370680_PRKACB	1914	0.187043	-4.91515	ENSG00000213719_ENST00000375784_CLIC1	1254	0.703349	-5.47814	ENSG00000135926_ENST00000396809_TMBIM1	2422	0.899257	-5.50413
ENSG00000187990_ENST00000244601_HIST1H2BG	445	1	-5.22187	ENSG00000131236_ENST00000427843_CAP1	739	0.545332	-4.91711	ENSG00000213719_ENST00000395892_CLIC1	1197	0.620718	-5.48039	ENSG00000127314_ENST00000393436_RAP1B	2049	0.354807	-5.50753
ENSG00000101782_ENST00000339486_RIOK3	4038	0.807578	-5.22359	ENSG00000158406_ENST00000377727_HIST1H4H	397	0.523929	-4.92148	ENSG00000148180_ENST00000341272_GSN	2655	0.844444	-5.48367	ENSG00000022267_ENST00000456445_FHL1	775	0.856774	-5.50804
ENSG00000145335_ENST00000394991_SNCA	1290	0.85814	-5.22523	ENSG00000115310_ENST00000357732_RTN4	2390	0.362761	-4.92494	ENSG00000172794_ENST00000392610_RAB37	2858	0.720084	-5.4842	ENSG00000127314_ENST00000539091_RAP1B	977	0.452405	-5.50911
ENSG00000187109_ENST00000261182_NAP1L1	5202	0.801999	-5.22721	ENSG00000124333_ENST00000460621_VAMP7	658	0.431611	-4.92567	ENSG00000206503_ENST00000376806_HLA-A	1854	0.532362	-5.48453	ENSG00000166333_ENST00000299421_ILK	1802	0.90899	-5.50998
ENSG00000184702_ENST00000455784_SEPT5	2070	0.866667	-5.22745	ENSG00000172794_ENST00000481224_RAB37	1654	0.57497	-4.92631	ENSG00000112078_ENST00000536244_KCTD20	1339	0.835698	-5.48481	ENSG00000104763_ENST00000520781_ASAH1	2507	0.803351	-5.51292
ENSG00000119242_ENST00000238156_CCDC92	2000	0.834	-5.22859	ENSG00000117586_ENST00000545292_TNFSF4	1240	0.570968	-4.9276	ENSG00000152061_ENST00000347255_RABGAP1L	1744	0.643922	-5.48783	ENSG00000213719_ENST00000375779_CLIC1	1127	0.874002	-5.51307
ENSG00000071051_ENST00000451463_NCK2	1795	0.924234	-5.22891	ENSG00000079950_ENST00000448348_STX7	1085	0.395392	-4.92787	ENSG00000143363_ENST00000450884_PRUNE	825	0.729697	-5.48802	ENSG00000019582_ENST00000518797_CD74	1727	0.733063	-5.51631
ENSG00000123505_ENST00000368885_AMD1	3438	0.920884	-5.23079	ENSG00000131236_ENST00000414281_CAP1	772	0.562176	-4.93198	ENSG00000148180_ENST00000545652_GSN	2428	0.822488	-5.48861	ENSG00000075151_ENST00000356916_EIF4G3	2264	0.809187	-5.51891
ENSG00000206560_ENST00000451422_ANKRD28	2485	0.956539	-5.23213	ENSG00000115091_ENST00000535589_ACTR3	1381	0.441709	-4.93287	ENSG00000150991_ENST00000546271_UBC	559	0.440072	-5.4909	ENSG00000010278_ENST00000425469_CD9	1229	0.882832	-5.51935
ENSG00000131236_ENST00000372797_CAP1	3105	0.746538	-5.2323	ENSG00000055208_ENST00000536230_TAB2	2336	0.336901	-4.93428	ENSG00000118680_ENST00000400174_MYL12B	1064	0.547932	-5.49154	ENSG00000158856_ENST00000523266_EPB49	2735	0.861426	-5.52094
ENSG00000180628_ENST00000336126_PCGF5	7018	0.909233	-5.23479	ENSG00000129562_ENST00000250498_DAD1	731	0.4829	-4.93481	ENSG00000206503_ENST00000396634_HLA-A	1868	0.528373	-5.49538	ENSG00000022267_ENST00000394153_FHL1	2374	0.912384	-5.52101
ENSG00000131504_ENST00000546094_DIAPH1	2676	0.858371	-5.23666	ENSG00000123505_ENST00000368877_AMD1	1605	0.457321	-4.94046	ENSG00000100266_ENST00000403744_PACSIN2	2110	0.84455	-5.49849	ENSG00000101745_ENST00000540578_ANKRD12	1313	0.785986	-5.52389
ENSG00000072042_ENST00000428130_RDH11	1064	0.977444	-5.23715	ENSG00000143622_ENST00000368322_RIT1	855	0.564912	-4.94072	ENSG00000198586_ENST00000521943_TLK1	2605	0.773129	-5.49865	ENSG00000143549_ENST00000341372_TPM3	2010	0.751741	-5.52391
ENSG00000072042_ENST00000381346_RDH11	2564	0.901326	-5.23833	ENSG00000185883_ENST00000330398_ATP6V0C	1175	0.368511	-4.94468	ENSG00000023902_ENST00000369124_PLEKHO1	2050	0.777073	-5.49915	ENSG00000131051_ENST00000427743_RBM39	915	0.817486	-5.52587
ENSG00000143418_ENST00000361419_LASS2	997	0.808425	-5.23858	ENSG00000071051_ENST00000393348_NCK2	790	0.505063	-4.94716	ENSG00000160789_ENST00000361308_LMNA	2069	0.755437	-5.49916	ENSG00000120727_ENST00000394795_PAIP2	2294	0.594159	-5.52891
ENSG00000131236_ENST00000420216_CAP1	668	0.920659	-5.24029	ENSG00000168300_ENST00000360540_PCMTD1	4252	0.283631	-4.94985	ENSG00000135218_ENST00000432207_CD36	1808	0.692478	-5.49986	ENSG00000143418_ENST00000421609_LASS2	738	0.662602	-5.53246
ENSG00000120727_ENST00000394795_PAIP2	2294	0.598518	-5.24316	ENSG00000088986_ENST00000548342_DYNLL1	662	0.280967	-4.95309	ENSG00000140264_ENST00000445816_SERF2	2099	0.313483	-5.50075	ENSG00000162852_ENST00000366513_CNST	5126	0.874561	-5.53286
ENSG00000123405_ENST00000435572_NFE2	1762	0.92622	-5.24753	ENSG00000188677_ENST00000404989_PARVB	1591	0.396606	-4.96102	ENSG00000150991_ENST00000535131_UBC	563	0.436945	-5.50118	ENSG00000143363_ENST00000368937_PRUNE	1850	0.905405	-5.53288
ENSG00000118680_ENST00000400174_MYL12B	1064	0.709586	-5.25156	ENSG00000123505_ENST00000451850_AMD1	1181	0.441152	-4.96515	ENSG00000161203_ENST00000540821_AP2M1	1750	0.832	-5.50144	ENSG00000127314_ENST00000543393_RAP1B	874	0.401602	-5.53351
ENSG00000169756_ENST00000542845_LIMS1	1459	0.460589	-5.252	ENSG00000151414_ENST00000367383_NEK7	586	0.233788	-4.96911	ENSG00000197903_ENST00000396891_HIST1H2BK	820	0.623171	-5.50149	ENSG00000169756_ENST00000544547_LIMS1	1767	0.52292	-5.5345
ENSG00000022267_ENST00000370674_FHL1	1017	0.755162	-5.2527	ENSG00000109572_ENST00000504131_CLCN3	3157	0.455179	-4.96972	ENSG00000100243_ENST00000352397_CYB5R3	2124	0.766949	-5.50255	ENSG00000070831_ENST00000411827_CDC42	597	0.407035	-5.53598
ENSG00000131504_ENST00000523100_DIAPH1	1180	0.781356	-5.25345	ENSG00000143995_ENST00000398506_MEIS1	2659	0.415946	-4.97106	ENSG00000113732_ENST00000265093_ATP6V0E1	773	0.843467	-5.50531	ENSG00000022267_ENST00000452016_FHL1	796	0.840452	-5.53908
ENSG00000133112_ENST00000527226_TPT1	613	0.867863	-5.25457	ENSG00000135218_ENST00000538969_CD36	1364	0.5	-4.97281	ENSG00000162368_ENST00000371871_CMPK1	1212	0.755776	-5.50539	ENSG00000022267_ENST00000434885_FHL1	796	0.840452	-5.53908
ENSG00000146376_ENST00000275189_ARHGAP18	3498	0.941681	-5.25799	ENSG00000102572_ENST00000539966_STK24	1579	0.494617	-4.97328	ENSG00000103187_ENST00000262428_COTL1	1843	0.792729	-5.5084	ENSG00000158856_ENST00000358242_EPB49	2772	0.850289	-5.54027
ENSG00000131504_ENST00000518047_DIAPH1	4659	0.93797	-5.25816	ENSG00000135218_ENST00000419819_CD36	1686	0.48102	-4.97384	ENSG00000134287_ENST00000447318_ARF3	1089	0.850321	-5.5098	ENSG00000173542_ENST00000309395_MOBKL1A	6963	0.899612	-5.54185
ENSG00000100243_ENST00000407332_CYB5R3	1849	0.946998	-5.26109	ENSG00000149218_ENST00000278505_ENDOD1	4687	0.410497	-4.97561	ENSG00000100243_ENST00000407623_CYB5R3	2153	0.784951	-5.51006	ENSG00000143549_ENST00000341485_TPM3	2063	0.729035	-5.5481
ENSG00000143418_ENST00000271688_LASS2	2505	0.828343	-5.26617	ENSG00000013016_ENST00000541626_EHD3	3328	0.453425	-4.97622	ENSG00000138449_ENST00000440626_SLC40A1	209	0.602871	-5.51068	ENSG00000127314_ENST00000250559_RAP1B	2129	0.370127	-5.54886
ENSG00000135218_ENST00000447544_CD36	2298	0.953003	-5.26698	ENSG00000135218_ENST00000441034_CD36	545	0.53578	-4.9763	ENSG00000172794_ENST00000392615_RAB37	2690	0.698513	-5.51678	ENSG00000197959_ENST00000355305_DNM3	3280	0.80122	-5.54911
ENSG00000134548_ENST00000256969_C12orf39	1845	0.837398	-5.268	ENSG00000143549_ENST00000302206_TPM3	741	0.496626	-4.97822	ENSG00000152061_ENST00000367687_RABGAP1L	1849	0.633315	-5.51692	ENSG00000113732_ENST00000517669_ATP6V0E1	502	0.545817	-5.55097
ENSG00000167461_ENST00000300935_RAB8A	2175	0.921839	-5.26941	ENSG00000129355_ENST00000335766_CDKN2D	1144	0.491259	-4.98531	ENSG00000148180_ENST00000394353_GSN	2717	0.825175	-5.51697	ENSG00000010278_ENST00000543424_CD9	915	0.854645	-5.55469
ENSG00000143418_ENST00000368954_LASS2	2504	0.817891	-5.27036	ENSG00000089053_ENST00000344395_ANAPC5	1932	0.390269	-4.98594	ENSG00000082074_ENST00000515010_FYB	2578	0.807991	-5.51768	ENSG00000104763_ENST00000262097_ASAH1	2609	0.803756	-5.55622
ENSG00000128272_ENST00000337304_ATF4	2019	0.606241	-5.27261	ENSG00000112096_ENST00000452684_SOD2	2045	0.122738	-4.99027	ENSG00000148180_ENST00000436847_GSN	2726	0.82245	-5.52174	ENSG00000088986_ENST00000392509_DYNLL1	814	0.654791	-5.5563
ENSG00000166086_ENST00000299106_JAM3	3912	0.875511	-5.27353	ENSG00000108039_ENST00000403138_XPNPEP1	1006	0.45825	-4.99048	ENSG00000148180_ENST00000373808_GSN	2562	0.839969	-5.52216	ENSG00000213654_ENST00000375043_GPSM3	1456	0.694368	-5.55834
ENSG00000140374_ENST00000267950_ETFA	1350	0.871111	-5.27388	ENSG00000163320_ENST00000482016_CGGBP1	1147	0.290323	-4.99273	ENSG00000197959_ENST00000355305_DNM3	3280	0.802134	-5.52273	ENSG00000143363_ENST00000368934_PRUNE	2214	0.952575	-5.55839
ENSG00000145335_ENST00000345009_SNCA	1096	0.929745	-5.27406	ENSG00000086232_ENST00000199389_EIF2AK1	4463	0.396818	-4.99674	ENSG00000131236_ENST00000372794_CAP1	1746	0.688431	-5.525	ENSG00000022267_ENST00000535737_FHL1	2437	0.888798	-5.5588
ENSG00000135218_ENST00000538969_CD36	1364	0.929619	-5.27475	ENSG00000113732_ENST00000519374_ATP6V0E1	1433	0.277041	-4.99907	ENSG00000131236_ENST00000372802_CAP1	2964	0.620445	-5.52543	ENSG00000171552_ENST00000434194_BCL2L1	381	0.700787	-5.55946
ENSG00000173542_ENST00000309395_MOBKL1A	6963	0.935229	-5.27603	ENSG00000204525_ENST00000458701_HLA-C	966	0.406832	-5.00123	ENSG00000148180_ENST00000412819_GSN	2734	0.820044	-5.52597	ENSG00000159840_ENST00000449423_ZYX	2050	0.829268	-5.55961
ENSG00000067167_ENST00000262213_TRAM1	2785	0.931418	-5.27941	ENSG00000013016_ENST00000322054_EHD3	4636	0.432916	-5.00619	ENSG00000197959_ENST00000367733_DNM3	2322	0.643411	-5.53181	ENSG00000159840_ENST00000354434_ZYX	2050	0.829268	-5.55961
ENSG00000221823_ENST00000234310_PPP3R1	3023	0.910354	-5.2803	ENSG00000131236_ENST00000435719_CAP1	817	0.566707	-5.00625	ENSG00000168461_ENST00000306096_RAB31	3994	0.850275	-5.53198	ENSG00000145335_ENST00000336904_SNCA	1087	0.885005	-5.55975
ENSG00000148834_ENST00000369710_GSTO1	900	0.737778	-5.2817	ENSG00000136938_ENST00000339399_ANP32B	1463	0.266576	-5.00663	ENSG00000092531_ENST00000249647_SNAP23	2344	0.749573	-5.53396	ENSG00000022267_ENST00000370690_FHL1	2441	0.887341	-5.56116
ENSG00000197111_ENST00000359282_PCBP2	1730	0.833526	-5.2823	ENSG00000132471_ENST00000433525_WBP2	928	0.434267	-5.00939	ENSG00000164924_ENST00000522819_YWHAZ	875	0.301714	-5.53687	ENSG00000172794_ENST00000392610_RAB37	2858	0.857593	-5.56257
ENSG00000157978_ENST00000374338_LDLRAP1	2940	0.912925	-5.28237	ENSG00000163466_ENST00000315717_ARPC2	1505	0.426578	-5.01	ENSG00000014216_ENST00000533129_CAPN1	2792	0.80659	-5.53726	ENSG00000078668_ENST00000022615_VDAC3	1355	0.898155	-5.56856
ENSG00000204310_ENST00000412465_AGPAT1	991	0.929364	-5.28698	ENSG00000023902_ENST00000025469_PLEKHO1	1540	0.40974	-5.01053	ENSG00000127314_ENST00000456697_RAP1B	1942	0.315654	-5.53734	ENSG00000143549_ENST00000330188_TPM3	2108	0.729127	-5.57096
ENSG00000129355_ENST00000335766_CDKN2D	1144	0.913462	-5.29455	ENSG00000134287_ENST00000447318_ARF3	1089	0.424242	-5.01194	ENSG00000177156_ENST00000319006_TALDO1	1346	0.740713	-5.53999	ENSG00000172794_ENST00000392615_RAB37	2690	0.832714	-5.57144
ENSG00000075151_ENST00000356916_EIF4G3	2264	0.836572	-5.29607	ENSG00000169704_ENST00000307395_GP9	889	0.424072	-5.01359	ENSG00000148180_ENST00000449733_GSN	2767	0.82472	-5.54004	ENSG00000055208_ENST00000536230_TAB2	2336	0.869007	-5.57154
ENSG00000140264_ENST00000445816_SERF2	2099	0.617437	-5.29751	ENSG00000113851_ENST00000450014_CRBN	878	0.433941	-5.01784	ENSG00000161013_ENST00000292591_MGAT4B	2446	0.720769	-5.5401	ENSG00000145287_ENST00000411416_PLAC8	786	0.71883	-5.57175
ENSG00000148834_ENST00000539281_GSTO1	1052	0.782319	-5.29856	ENSG00000133112_ENST00000527226_TPT1	613	0.531811	-5.01992	ENSG00000143933_ENST00000272298_CALM2	1302	0.572197	-5.54106	ENSG00000169756_ENST00000410093_LIMS1	1526	0.530144	-5.57379
ENSG00000085733_ENST00000538675_CTTN	1326	0.917798	-5.30037	ENSG00000162722_ENST00000366481_TRIM58	3225	0.458295	-5.02012	ENSG00000169756_ENST00000410093_LIMS1	1526	0.466579	-5.54158	ENSG00000142676_ENST00000374550_RPL11	634	0.77918	-5.57418
ENSG00000131504_ENST00000521457_DIAPH1	3857	0.934405	-5.31101	ENSG00000146416_ENST00000447498_AIG1	444	0.391892	-5.02197	ENSG00000088986_ENST00000392508_DYNLL1	697	0.809182	-5.5416	ENSG00000142534_ENST00000270625_RPS11	609	0.829228	-5.58082
ENSG00000135218_ENST00000534394_CD36	1741	0.76278	-5.31545	ENSG00000131236_ENST00000421589_CAP1	824	0.524272	-5.02221	ENSG00000165702_ENST00000339463_GFI1B	2449	0.747244	-5.54212	ENSG00000135218_ENST00000413265_CD36	855	0.870175	-5.58116
ENSG00000150093_ENST00000414670_ITGB1	500	0.71	-5.32448	ENSG00000135218_ENST00000544133_CD36	1353	0.518108	-5.02311	ENSG00000078369_ENST00000424622_GNB1	1240	0.78629	-5.54281	ENSG00000072042_ENST00000381346_RDH11	2564	0.803042	-5.5829
ENSG00000061918_ENST00000264424_GUCY1B3	3124	0.921575	-5.3249	ENSG00000169504_ENST00000444041_CLIC4	2721	0.464535	-5.02538	ENSG00000082074_ENST00000540520_FYB	2747	0.82126	-5.54301	ENSG00000076770_ENST00000436215_MBNL3	891	0.919192	-5.58334
ENSG00000135926_ENST00000444881_TMBIM1	2936	0.794619	-5.32528	ENSG00000169504_ENST00000488683_CLIC4	2723	0.464194	-5.02644	ENSG00000180596_ENST00000396984_HIST1H2BC	571	0.632224	-5.54343	ENSG00000108654_ENST00000225792_DDX5	2114	0.93614	-5.58946
ENSG00000143549_ENST00000341372_TPM3	2010	0.787065	-5.32532	ENSG00000021355_ENST00000542771_SERPINB1	1593	0.557439	-5.02711	ENSG00000150991_ENST00000535859_UBC	582	0.42268	-5.54907	ENSG00000022267_ENST00000345434_FHL1	2458	0.887307	-5.59049
ENSG00000140941_ENST00000268607_MAP1LC3B	2688	0.627604	-5.32605	ENSG00000109572_ENST00000360642_CLCN3	3208	0.436097	-5.02715	ENSG00000006652_ENST00000536259_IFRD1	1114	0.814183	-5.55287	ENSG00000077549_ENST00000375142_CAPZB	1686	0.854093	-5.59316
ENSG00000108839_ENST00000251535_ALOX12	2358	0.919423	-5.32629	ENSG00000131100_ENST00000399796_ATP6V1E1	1208	0.433775	-5.0298	ENSG00000156052_ENST00000411677_GNAQ	551	0.635209	-5.55603	ENSG00000168300_ENST00000522514_PCMTD1	1287	0.815074	-5.59401
ENSG00000112576_ENST00000511642_CCND3	2394	0.693818	-5.3266	ENSG00000071051_ENST00000522586_NCK2	490	0.634694	-5.0306	ENSG00000162367_ENST00000371884_TAL1	4641	0.747253	-5.55619	ENSG00000183785_ENST00000330423_TUBA8	2018	0.684341	-5.60064
ENSG00000197111_ENST00000359462_PCBP2	1814	0.851709	-5.32884	ENSG00000163430_ENST00000539471_FSTL1	1506	0.368526	-5.03137	ENSG00000102572_ENST00000539966_STK24	1579	0.792907	-5.55742	ENSG00000022267_ENST00000536581_FHL1	1432	0.867318	-5.60526
ENSG00000131236_ENST00000449311_CAP1	681	0.743025	-5.3317	ENSG00000206560_ENST00000383777_ANKRD28	6295	0.36108	-5.03203	ENSG00000250641_ENST00000503322_XXbac-BPG32J3.19	1266	0.680885	-5.56176	ENSG00000151702_ENST00000429175_FLI1	3051	0.921009	-5.60603
ENSG00000131504_ENST00000520569_DIAPH1	5495	0.952866	-5.33173	ENSG00000185630_ENST00000540236_PBX1	1263	0.486936	-5.03797	ENSG00000135218_ENST00000394788_CD36	1942	0.681771	-5.56563	ENSG00000085733_ENST00000301843_CTTN	3272	0.886308	-5.60693
ENSG00000021355_ENST00000537185_SERPINB1	1529	0.939176	-5.34012	ENSG00000089053_ENST00000441917_ANAPC5	2147	0.386586	-5.03844	ENSG00000131236_ENST00000372797_CAP1	3105	0.617391	-5.5682	ENSG00000179029_ENST00000449985_TMEM107	1210	0.417355	-5.60755
ENSG00000188677_ENST00000404989_PARVB	1591	0.903834	-5.34221	ENSG00000151702_ENST00000429175_FLI1	3051	0.448378	-5.03969	ENSG00000125971_ENST00000374846_DYNLRB1	1044	0.58046	-5.57133	ENSG00000131100_ENST00000399798_ATP6V1E1	994	0.762575	-5.60756
ENSG00000034713_ENST00000037243_GABARAPL2	1002	0.906188	-5.34652	ENSG00000143995_ENST00000407092_MEIS1	3084	0.403697	-5.0412	ENSG00000197459_ENST00000356350_HIST1H2BH	425	0.764706	-5.575	ENSG00000078369_ENST00000455156_GNB1	2827	0.857446	-5.60992
ENSG00000184702_ENST00000438754_SEPT5	2241	0.854083	-5.3468	ENSG00000100243_ENST00000402438_CYB5R3	1050	0.492381	-5.04275	ENSG00000077549_ENST00000457768_CAPZB	432	0.777778	-5.57803	ENSG00000131051_ENST00000374038_RBM39	1026	0.812865	-5.61162
ENSG00000165702_ENST00000339463_GFI1B	2449	0.796652	-5.34786	ENSG00000164924_ENST00000437293_YWHAZ	701	0.185449	-5.04638	ENSG00000148180_ENST00000373818_GSN	2657	0.792247	-5.58252	ENSG00000085733_ENST00000346329_CTTN	3272	0.875611	-5.61165
ENSG00000140941_ENST00000534986_MAP1LC3B	2618	0.615737	-5.35419	ENSG00000125037_ENST00000245046_TMEM111	2777	0.238387	-5.04739	ENSG00000169756_ENST00000542845_LIMS1	1459	0.370802	-5.58317	ENSG00000159840_ENST00000322764_ZYX	2493	0.719214	-5.61227
ENSG00000143549_ENST00000341485_TPM3	2063	0.767814	-5.35435	ENSG00000140416_ENST00000267996_TPM1	1786	0.382979	-5.0505	ENSG00000198668_ENST00000356978_CALM1	4254	0.749882	-5.58349	ENSG00000100385_ENST00000445595_IL2RB	587	0.465077	-5.61271
ENSG00000145335_ENST00000506244_SNCA	570	0.84386	-5.3548	ENSG00000152061_ENST00000489615_RABGAP1L	6821	0.299663	-5.05697	ENSG00000023902_ENST00000369126_PLEKHO1	1809	0.608624	-5.58586	ENSG00000198821_ENST00000362089_CD247	1609	0.943443	-5.61625
ENSG00000135218_ENST00000309881_CD36	2094	0.775549	-5.35537	ENSG00000006652_ENST00000535603_IFRD1	1597	0.414527	-5.05868	ENSG00000146376_ENST00000275189_ARHGAP18	3498	0.685249	-5.58895	ENSG00000213719_ENST00000395892_CLIC1	1197	0.776942	-5.61631
ENSG00000145335_ENST00000394986_SNCA	1420	0.847183	-5.35549	ENSG00000138594_ENST00000544199_TMOD3	2054	0.381694	-5.05952	ENSG00000172432_ENST00000419497_GTPBP2	1394	0.740316	-5.58926	ENSG00000224453_ENST00000456304_AC073610.1	1187	0.839933	-5.61792
ENSG00000021355_ENST00000542771_SERPINB1	1593	0.924043	-5.35876	ENSG00000055208_ENST00000286332_TAB2	4058	0.336126	-5.06039	ENSG00000014216_ENST00000279247_CAPN1	3007	0.802461	-5.59201	ENSG00000077549_ENST00000401084_CAPZB	1710	0.807018	-5.61895
ENSG00000151023_ENST00000331161_ENKUR	3382	0.93288	-5.3592	ENSG00000188677_ENST00000338758_PARVB	1706	0.369871	-5.06171	ENSG00000197111_ENST00000548933_PCBP2	1202	0.751248	-5.59443	ENSG00000022267_ENST00000539015_FHL1	2313	0.904453	-5.62054
ENSG00000131236_ENST00000421589_CAP1	824	0.786408	-5.36081	ENSG00000140416_ENST00000357980_TPM1	1800	0.38	-5.06177	ENSG00000088986_ENST00000242577_DYNLL1	720	0.768056	-5.59504	ENSG00000022267_ENST00000370676_FHL1	833	0.779112	-5.62069
ENSG00000010278_ENST00000009180_CD9	1169	0.942686	-5.36865	ENSG00000006652_ENST00000005558_IFRD1	1834	0.427481	-5.06205	ENSG00000148180_ENST00000449773_GSN	985	0.675127	-5.59637	ENSG00000134287_ENST00000447318_ARF3	1089	0.854913	-5.62074
ENSG00000173812_ENST00000469257_EIF1	2330	0.751073	-5.37468	ENSG00000166770_ENST00000299997_AC004696.1	660	0.218182	-5.0668	ENSG00000129226_ENST00000250092_CD68	1741	0.723722	-5.59705	ENSG00000197746_ENST00000394929_PSAP	1915	0.901828	-5.62145
ENSG00000123505_ENST00000368882_AMD1	3121	0.916053	-5.3779	ENSG00000089053_ENST00000544314_ANAPC5	1508	0.39191	-5.06983	ENSG00000089327_ENST00000392219_FXYD5	872	0.840596	-5.59764	ENSG00000197622_ENST00000357235_CDC42SE1	3009	0.846793	-5.62537
ENSG00000143549_ENST00000330188_TPM3	2108	0.772296	-5.37947	ENSG00000135218_ENST00000432207_CD36	1808	0.46958	-5.07046	ENSG00000034713_ENST00000037243_GABARAPL2	1002	0.725549	-5.59853	ENSG00000102265_ENST00000445623_TIMP1	595	0.690756	-5.63465
ENSG00000010278_ENST00000543424_CD9	915	0.931148	-5.38026	ENSG00000187837_ENST00000343677_HIST1H1C	732	0.203552	-5.07354	ENSG00000122786_ENST00000417172_CALD1	1915	0.803655	-5.60025	ENSG00000101439_ENST00000398409_CST3	832	0.759615	-5.63519
ENSG00000156052_ENST00000411677_GNAQ	551	0.756806	-5.38117	ENSG00000162367_ENST00000371884_TAL1	4641	0.394096	-5.07545	ENSG00000182093_ENST00000380708_WRB	1464	0.590164	-5.60252	ENSG00000129355_ENST00000393599_CDKN2D	1398	0.703147	-5.63663
ENSG00000130066_ENST00000379253_SAT1	909	0.454345	-5.38131	ENSG00000021355_ENST00000537185_SERPINB1	1529	0.58535	-5.08043	ENSG00000014216_ENST00000524773_CAPN1	2960	0.790203	-5.60355	ENSG00000112308_ENST00000378102_C6orf62	741	0.852901	-5.64099
ENSG00000132824_ENST00000541235_SERINC3	1708	0.917447	-5.39402	ENSG00000162368_ENST00000371873_CMPK1	2930	0.369283	-5.08059	ENSG00000077549_ENST00000264202_CAPZB	883	0.793884	-5.60518	ENSG00000136167_ENST00000323076_LCP1	3787	0.863744	-5.64259
ENSG00000135926_ENST00000543441_TMBIM1	1037	0.970106	-5.39543	ENSG00000177565_ENST00000536758_TBL1XR1	1882	0.327843	-5.0842	ENSG00000150991_ENST00000540351_UBC	622	0.448553	-5.60695	ENSG00000143363_ENST00000368936_PRUNE	2788	0.930416	-5.64716
ENSG00000013016_ENST00000541626_EHD3	3328	0.893029	-5.39607	ENSG00000168461_ENST00000306096_RAB31	3994	0.503255	-5.085	ENSG00000127314_ENST00000393436_RAP1B	2049	0.320156	-5.61099	ENSG00000143363_ENST00000302413_PRUNE	2796	0.927754	-5.6513
ENSG00000173889_ENST00000479467_PHC3	987	0.791287	-5.39646	ENSG00000148834_ENST00000432659_GSTO1	592	0.344595	-5.08585	ENSG00000160789_ENST00000368299_LMNA	2253	0.756769	-5.61148	ENSG00000078369_ENST00000437146_GNB1	423	0.834515	-5.65171
ENSG00000072135_ENST00000409022_PTPN18	2084	0.517274	-5.39794	ENSG00000143995_ENST00000272369_MEIS1	3181	0.391386	-5.08587	ENSG00000197111_ENST00000552296_PCBP2	1335	0.761049	-5.61168	ENSG00000101782_ENST00000339486_RIOK3	4038	0.755572	-5.65533
ENSG00000158406_ENST00000289352_HIST1H4H	1034	0.970019	-5.39913	ENSG00000112335_ENST00000230085_SNX3	1755	0.42963	-5.09667	ENSG00000143418_ENST00000421609_LASS2	738	0.615176	-5.61595	ENSG00000213719_ENST00000375784_CLIC1	1254	0.822967	-5.65536
ENSG00000131504_ENST00000389057_DIAPH1	5762	0.920514	-5.39977	ENSG00000145335_ENST00000345009_SNCA	1096	0.458029	-5.09807	ENSG00000100266_ENST00000418133_PACSIN2	622	0.755627	-5.61661	ENSG00000135218_ENST00000426978_CD36	565	0.879646	-5.65562
ENSG00000131504_ENST00000398566_DIAPH1	5765	0.920208	-5.40042	ENSG00000206560_ENST00000399451_ANKRD28	6564	0.342322	-5.09973	ENSG00000118508_ENST00000367495_RAB32	1217	0.611339	-5.61702	ENSG00000198821_ENST00000392122_CD247	1678	0.926698	-5.65835
ENSG00000131504_ENST00000398562_DIAPH1	5717	0.921637	-5.40142	ENSG00000163466_ENST00000295685_ARPC2	1605	0.4	-5.10281	ENSG00000150991_ENST00000536834_UBC	1296	0.623457	-5.6192	ENSG00000151702_ENST00000525560_FLI1	1557	0.904303	-5.65956
ENSG00000135218_ENST00000438020_CD36	720	0.820833	-5.40198	ENSG00000168385_ENST00000391971_SEPT2	3315	0.423831	-5.10324	ENSG00000143418_ENST00000457392_LASS2	545	0.655046	-5.62987	ENSG00000128272_ENST00000396680_ATF4	1420	0.758451	-5.65987
ENSG00000131504_ENST00000389054_DIAPH1	5786	0.916695	-5.40577	ENSG00000196787_ENST00000359193_HIST1H2AG	2239	0.278696	-5.10449	ENSG00000074416_ENST00000453507_MGLL	966	0.875776	-5.63046	ENSG00000138594_ENST00000544199_TMOD3	2054	0.869523	-5.66007
ENSG00000131504_ENST00000398557_DIAPH1	5789	0.91622	-5.40651	ENSG00000142657_ENST00000541529_PGD	1474	0.310719	-5.10513	ENSG00000169756_ENST00000409441_LIMS1	1627	0.437615	-5.63404	ENSG00000173812_ENST00000469257_EIF1	2330	0.686695	-5.66098
ENSG00000131504_ENST00000253811_DIAPH1	5792	0.915919	-5.40716	ENSG00000121749_ENST00000393309_TBC1D15	1908	0.353774	-5.10532	ENSG00000118680_ENST00000237500_MYL12B	1210	0.521488	-5.63743	ENSG00000143363_ENST00000271619_PRUNE	2361	0.916561	-5.66321
ENSG00000149925_ENST00000338110_ALDOA	2303	0.772471	-5.4102	ENSG00000167461_ENST00000300935_RAB8A	2175	0.423448	-5.10641	ENSG00000162704_ENST00000367534_ARPC5	622	0.594855	-5.64085	ENSG00000082074_ENST00000351578_FYB	4750	0.811579	-5.66335
ENSG00000102572_ENST00000376547_STK24	2492	0.861958	-5.41539	ENSG00000184983_ENST00000498737_NDUFA6	1256	0.26035	-5.10696	ENSG00000004939_ENST00000262418_SLC4A1	4965	0.778852	-5.64285	ENSG00000100385_ENST00000447922_IL2RB	239	0.677824	-5.66394
ENSG00000136929_ENST00000259456_HEMGN	2186	0.838518	-5.41786	ENSG00000134287_ENST00000541959_ARF3	807	0.35316	-5.11038	ENSG00000172432_ENST00000434548_GTPBP2	1792	0.772321	-5.64584	ENSG00000197622_ENST00000540998_CDC42SE1	3181	0.84376	-5.66432
ENSG00000023902_ENST00000369124_PLEKHO1	2050	0.827317	-5.41833	ENSG00000168385_ENST00000402092_SEPT2	3333	0.421542	-5.11105	ENSG00000206560_ENST00000451422_ANKRD28	2485	0.830584	-5.64637	ENSG00000078369_ENST00000439272_GNB1	514	0.912451	-5.66482
ENSG00000127314_ENST00000542145_RAP1B	1060	0.353774	-5.41953	ENSG00000151466_ENST00000281142_SCLT1	3055	0.306056	-5.11332	ENSG00000124762_ENST00000448526_CDKN1A	1157	0.756266	-5.6465	ENSG00000061918_ENST00000505154_GUCY1B3	2316	0.818221	-5.66536
ENSG00000118680_ENST00000237500_MYL12B	1210	0.671074	-5.42135	ENSG00000145335_ENST00000394991_SNCA	1290	0.445736	-5.11434	ENSG00000136929_ENST00000259456_HEMGN	2186	0.779049	-5.64654	ENSG00000077549_ENST00000375145_CAPZB	1175	0.81617	-5.6686
ENSG00000100614_ENST00000529574_PPM1A	1546	0.741915	-5.4227	ENSG00000107798_ENST00000456827_LIPA	2651	0.297246	-5.11511	ENSG00000100266_ENST00000422336_PACSIN2	664	0.856928	-5.64881	ENSG00000148834_ENST00000432659_GSTO1	592	0.851351	-5.66969
ENSG00000010278_ENST00000425469_CD9	1229	0.943857	-5.42546	ENSG00000168385_ENST00000391972_SEPT2	3278	0.418243	-5.11873	ENSG00000138449_ENST00000261024_SLC40A1	3442	0.754794	-5.64925	ENSG00000169756_ENST00000409441_LIMS1	1627	0.505224	-5.67162
ENSG00000128294_ENST00000528868_TPST2	1905	0.703937	-5.42655	ENSG00000138722_ENST00000264790_MMRN1	4967	0.488625	-5.11984	ENSG00000152061_ENST00000325589_RABGAP1L	1880	0.551596	-5.64961	ENSG00000061918_ENST00000513437_GUCY1B3	2355	0.844161	-5.67237
ENSG00000128294_ENST00000398110_TPST2	1968	0.743902	-5.42679	ENSG00000101109_ENST00000499879_STK4	5217	0.384896	-5.12101	ENSG00000089327_ENST00000423817_FXYD5	897	0.772575	-5.65257	ENSG00000169564_ENST00000303577_PCBP1	1748	0.841533	-5.67368
ENSG00000108518_ENST00000225655_PFN1	1291	0.680868	-5.42804	ENSG00000162614_ENST00000330010_NEXN	3195	0.427856	-5.12117	ENSG00000150991_ENST00000540700_UBC	627	0.397129	-5.6562	ENSG00000157978_ENST00000374338_LDLRAP1	2940	0.872109	-5.67471
ENSG00000055208_ENST00000536230_TAB2	2336	0.896832	-5.42948	ENSG00000198589_ENST00000357115_LRBA	9899	0.413678	-5.12848	ENSG00000136732_ENST00000409836_GYPC	932	0.780043	-5.65714	ENSG00000145335_ENST00000394991_SNCA	1290	0.857364	-5.67496
ENSG00000180879_ENST00000370086_SSR4	643	0.939347	-5.4304	ENSG00000115091_ENST00000536059_ACTR3	1417	0.353564	-5.13038	ENSG00000198586_ENST00000434911_TLK1	2156	0.773655	-5.65789	ENSG00000136167_ENST00000435666_LCP1	1552	0.83183	-5.67611
ENSG00000132824_ENST00000255175_SERINC3	1726	0.882966	-5.43122	ENSG00000120690_ENST00000239882_ELF1	3566	0.39484	-5.13184	ENSG00000169756_ENST00000544547_LIMS1	1767	0.481607	-5.66084	ENSG00000197959_ENST00000367733_DNM3	2322	0.61714	-5.67625
ENSG00000172794_ENST00000481224_RAB37	1654	0.986094	-5.43373	ENSG00000172794_ENST00000392612_RAB37	2528	0.515823	-5.13206	ENSG00000198668_ENST00000544280_CALM1	4230	0.732624	-5.66088	ENSG00000197111_ENST00000541275_PCBP2	1571	0.55506	-5.67859
ENSG00000173660_ENST00000311672_UQCRH	604	0.653974	-5.43709	ENSG00000151702_ENST00000525560_FLI1	1557	0.400128	-5.13458	ENSG00000102265_ENST00000377018_TIMP1	1415	0.355477	-5.66159	ENSG00000143418_ENST00000361419_LASS2	997	0.721164	-5.68447
ENSG00000134287_ENST00000447318_ARF3	1089	0.881543	-5.4386	ENSG00000143363_ENST00000368934_PRUNE	2214	0.449413	-5.13475	ENSG00000014216_ENST00000533820_CAPN1	3083	0.758677	-5.66229	ENSG00000115956_ENST00000234313_PLEK	2869	0.899617	-5.68595
ENSG00000188677_ENST00000338758_PARVB	1706	0.822392	-5.44044	ENSG00000107798_ENST00000354621_LIPA	2506	0.284118	-5.13567	ENSG00000014216_ENST00000527323_CAPN1	3086	0.758263	-5.6635	ENSG00000136167_ENST00000398576_LCP1	3903	0.836536	-5.68635
ENSG00000151702_ENST00000525560_FLI1	1557	0.940912	-5.44153	ENSG00000055208_ENST00000538427_TAB2	4380	0.326941	-5.13688	ENSG00000127314_ENST00000250559_RAP1B	2129	0.320808	-5.66356	ENSG00000101439_ENST00000376925_CST3	873	0.749141	-5.69146
ENSG00000102572_ENST00000376541_STK24	2552	0.878135	-5.4441	ENSG00000070831_ENST00000400259_CDC42	2148	0.284451	-5.13953	ENSG00000162367_ENST00000294339_TAL1	5001	0.693461	-5.66397	ENSG00000204387_ENST00000395788_C6orf48	815	0.536196	-5.69323
ENSG00000197111_ENST00000548933_PCBP2	1202	0.852745	-5.44598	ENSG00000107798_ENST00000371837_LIPA	2513	0.283327	-5.1397	ENSG00000089327_ENST00000541435_FXYD5	907	0.779493	-5.66426	ENSG00000166333_ENST00000396751_ILK	2074	0.849084	-5.69641
ENSG00000123405_ENST00000540264_NFE2	1833	0.843426	-5.45072	ENSG00000158769_ENST00000436182_F11R	1162	0.434596	-5.13995	ENSG00000162367_ENST00000371883_TAL1	5008	0.693091	-5.66595	ENSG00000034713_ENST00000037243_GABARAPL2	1002	0.812375	-5.69646
ENSG00000135821_ENST00000339526_GLUL	3942	0.707255	-5.45376	ENSG00000182093_ENST00000398753_WRB	699	0.181688	-5.14004	ENSG00000118855_ENST00000264266_MFSD1	2361	0.735282	-5.66901	ENSG00000119862_ENST00000238875_AC008074.1	3539	0.895168	-5.69654
ENSG00000100243_ENST00000352397_CYB5R3	2124	0.836629	-5.46027	ENSG00000104231_ENST00000521287_ZFAND1	772	0.253886	-5.14144	ENSG00000159346_ENST00000436244_ADIPOR1	2125	0.752471	-5.66925	ENSG00000072135_ENST00000409022_PTPN18	2084	0.449616	-5.69739
ENSG00000112078_ENST00000544295_KCTD20	1494	0.941098	-5.46425	ENSG00000187764_ENST00000438547_SEMA4D	4824	0.433872	-5.14537	ENSG00000128272_ENST00000404241_ATF4	1910	0.457068	-5.67054	ENSG00000117298_ENST00000374893_ECE1	2484	0.857488	-5.70488
ENSG00000214265_ENST00000338094_SNURF	1326	0.883861	-5.46627	ENSG00000106868_ENST00000374270_SUSD1	3124	0.37612	-5.14611	ENSG00000133112_ENST00000527226_TPT1	613	0.755302	-5.67157	ENSG00000102265_ENST00000377018_TIMP1	1415	0.371731	-5.70621
ENSG00000100243_ENST00000407623_CYB5R3	2153	0.857408	-5.47001	ENSG00000198589_ENST00000510413_LRBA	10032	0.408194	-5.14773	ENSG00000156515_ENST00000404387_HK1	2766	0.785973	-5.67307	ENSG00000150093_ENST00000414670_ITGB1	500	0.578	-5.70713
ENSG00000224453_ENST00000456304_AC073610.1	1187	0.896377	-5.47048	ENSG00000187764_ENST00000422704_SEMA4D	4382	0.437015	-5.15023	ENSG00000074416_ENST00000536024_MGLL	1023	0.897361	-5.67392	ENSG00000022267_ENST00000394155_FHL1	2706	0.813008	-5.70866
ENSG00000138449_ENST00000455320_SLC40A1	592	0.451014	-5.47211	ENSG00000135218_ENST00000394788_CD36	1942	0.468589	-5.15159	ENSG00000135218_ENST00000309881_CD36	2094	0.632283	-5.67435	ENSG00000078369_ENST00000378609_GNB1	3132	0.818327	-5.70933
ENSG00000163430_ENST00000539471_FSTL1	1506	0.867862	-5.47466	ENSG00000254087_ENST00000519728_LYN	2297	0.469743	-5.15163	ENSG00000013306_ENST00000537904_SLC25A39	1289	0.753297	-5.67583	ENSG00000117298_ENST00000436918_ECE1	2328	0.858677	-5.71087
ENSG00000077549_ENST00000375144_CAPZB	1568	0.855867	-5.47667	ENSG00000100614_ENST00000529574_PPM1A	1546	0.525873	-5.15306	ENSG00000143418_ENST00000361419_LASS2	997	0.725175	-5.68268	ENSG00000010278_ENST00000382515_CD9	1229	0.742067	-5.7118
ENSG00000164924_ENST00000521328_YWHAZ	511	0.534247	-5.47774	ENSG00000023902_ENST00000441340_PLEKHO1	708	0.529661	-5.15675	ENSG00000136938_ENST00000447173_ANP32B	826	0.61138	-5.68421	ENSG00000143119_ENST00000429072_CD53	977	0.926305	-5.71608
ENSG00000127314_ENST00000537460_RAP1B	1072	0.527985	-5.48073	ENSG00000135926_ENST00000258412_TMBIM1	2371	0.492197	-5.15774	ENSG00000114353_ENST00000540560_GNAI2	1086	0.78361	-5.68465	ENSG00000123405_ENST00000553070_NFE2	1523	0.808273	-5.71634
ENSG00000135926_ENST00000437694_TMBIM1	992	0.967742	-5.48112	ENSG00000172794_ENST00000392613_RAB37	2617	0.524264	-5.15942	ENSG00000143321_ENST00000406805_HDGF	992	0.650202	-5.68681	ENSG00000132824_ENST00000541235_SERINC3	1708	0.926815	-5.71704
ENSG00000162368_ENST00000371871_CMPK1	1212	0.895214	-5.48167	ENSG00000120690_ENST00000442101_ELF1	3521	0.389946	-5.16087	ENSG00000150991_ENST00000541272_UBC	582	0.553265	-5.68788	ENSG00000076770_ENST00000421707_MBNL3	946	0.863636	-5.71758
ENSG00000118680_ENST00000400177_MYL12B	1249	0.604484	-5.48283	ENSG00000129353_ENST00000407327_SLC44A2	3375	0.425778	-5.1615	ENSG00000156515_ENST00000405407_HK1	2980	0.794295	-5.68983	ENSG00000145335_ENST00000345009_SNCA	1096	0.916971	-5.7187
ENSG00000131100_ENST00000399798_ATP6V1E1	994	0.798793	-5.48362	ENSG00000143811_ENST00000343818_PYCR2	1689	0.346359	-5.16184	ENSG00000172794_ENST00000402449_RAB37	3044	0.61728	-5.69515	ENSG00000184702_ENST00000455784_SEPT5	2070	0.822222	-5.71924
ENSG00000172432_ENST00000419497_GTPBP2	1394	0.933286	-5.48411	ENSG00000072042_ENST00000428130_RDH11	1064	0.550752	-5.16258	ENSG00000197111_ENST00000552819_PCBP2	1418	0.75952	-5.6964	ENSG00000163320_ENST00000462901_CGGBP1	1063	0.630292	-5.72154
ENSG00000136929_ENST00000375112_HEMGN	2290	0.800437	-5.48492	ENSG00000112078_ENST00000544295_KCTD20	1494	0.400937	-5.16613	ENSG00000101109_ENST00000396731_STK4	1457	0.67536	-5.69661	ENSG00000110422_ENST00000456517_HIPK3	4478	0.777356	-5.72272
ENSG00000149218_ENST00000278505_ENDOD1	4687	0.904843	-5.48516	ENSG00000131236_ENST00000372792_CAP1	1496	0.471257	-5.16639	ENSG00000078668_ENST00000022615_VDAC3	1355	0.783026	-5.69679	ENSG00000128294_ENST00000398110_TPST2	1968	0.730691	-5.72487
ENSG00000111644_ENST00000229243_ACRBP	1933	0.372995	-5.48635	ENSG00000145335_ENST00000506244_SNCA	570	0.573684	-5.16881	ENSG00000159346_ENST00000340990_ADIPOR1	2177	0.734497	-5.70413	ENSG00000123505_ENST00000368877_AMD1	1605	0.87352	-5.72622
ENSG00000065534_ENST00000360304_MYLK	7834	0.556421	-5.48654	ENSG00000102572_ENST00000376547_STK24	2492	0.458266	-5.1695	ENSG00000162722_ENST00000366481_TRIM58	3225	0.684341	-5.70565	ENSG00000022267_ENST00000542704_FHL1	969	0.828689	-5.72748
ENSG00000135218_ENST00000436384_CD36	536	0.828358	-5.48838	ENSG00000187990_ENST00000244601_HIST1H2BG	445	0.361798	-5.17057	ENSG00000118855_ENST00000415822_MFSD1	2423	0.71688	-5.70638	ENSG00000081237_ENST00000367367_PTPRC	2291	0.895679	-5.72811
ENSG00000086666_ENST00000261749_ZFAND6	1814	0.788313	-5.48849	ENSG00000104763_ENST00000314146_ASAH1	1690	0.213609	-5.17651	ENSG00000071051_ENST00000451463_NCK2	1795	0.859053	-5.70814	ENSG00000171552_ENST00000439267_BCL2L1	781	0.838668	-5.73007
ENSG00000151702_ENST00000429175_FLI1	3051	0.979351	-5.48879	ENSG00000022267_ENST00000449474_FHL1	539	0.686456	-5.18131	ENSG00000128294_ENST00000445720_TPST2	675	0.407407	-5.70837	ENSG00000197111_ENST00000379777_PCBP2	1145	0.820087	-5.73062
ENSG00000023902_ENST00000369126_PLEKHO1	1809	0.664455	-5.4912	ENSG00000107798_ENST00000336233_LIPA	2782	0.295471	-5.18298	ENSG00000135218_ENST00000447544_CD36	2298	0.71671	-5.71008	ENSG00000198898_ENST00000361183_CAPZA2	2394	0.744361	-5.73119
ENSG00000113558_ENST00000522855_SKP1	802	0.729426	-5.49239	ENSG00000162367_ENST00000294339_TAL1	5001	0.365727	-5.18323	ENSG00000143321_ENST00000368206_HDGF	960	0.646875	-5.71042	ENSG00000163320_ENST00000482016_CGGBP1	1147	0.755013	-5.73138
ENSG00000162366_ENST00000294338_PDZK1IP1	846	0.958629	-5.49428	ENSG00000145335_ENST00000508895_SNCA	905	0.480663	-5.18378	ENSG00000013306_ENST00000377095_SLC25A39	1610	0.769565	-5.71222	ENSG00000143363_ENST00000271620_PRUNE	2997	0.907574	-5.73338
ENSG00000013016_ENST00000322054_EHD3	4636	0.948016	-5.49767	ENSG00000185630_ENST00000367897_PBX1	1459	0.445511	-5.1847	ENSG00000136929_ENST00000375112_HEMGN	2290	0.743668	-5.71359	ENSG00000128294_ENST00000528868_TPST2	1905	0.704462	-5.73605
ENSG00000197846_ENST00000359985_HIST1H2BF	1195	0.991632	-5.5002	ENSG00000187764_ENST00000356444_SEMA4D	4503	0.431712	-5.185	ENSG00000124762_ENST00000244741_CDKN1A	2180	0.816972	-5.71402	ENSG00000106868_ENST00000415074_SUSD1	842	0.912114	-5.73807
ENSG00000135218_ENST00000428497_CD36	541	0.820702	-5.50177	ENSG00000163602_ENST00000477973_RYBP	4744	0.392285	-5.1851	ENSG00000185989_ENST00000542651_RASA3	1156	0.800173	-5.71625	ENSG00000112308_ENST00000540769_C6orf62	949	0.783983	-5.74284
ENSG00000172794_ENST00000392613_RAB37	2617	0.971341	-5.50315	ENSG00000162367_ENST00000371883_TAL1	5008	0.365216	-5.18525	ENSG00000144677_ENST00000273179_CTDSPL	4459	0.774837	-5.71884	ENSG00000171552_ENST00000450273_BCL2L1	894	0.814318	-5.74354
ENSG00000149925_ENST00000395248_ALDOA	2447	0.668165	-5.50435	ENSG00000134308_ENST00000238081_YWHAQ	2208	0.264493	-5.18659	ENSG00000143409_ENST00000361936_FAM63A	2839	0.852413	-5.71951	ENSG00000061918_ENST00000505764_GUCY1B3	2456	0.800081	-5.74366
ENSG00000065534_ENST00000359169_MYLK	7681	0.547715	-5.50479	ENSG00000113558_ENST00000353411_SKP1	2018	0.266105	-5.18667	ENSG00000088986_ENST00000549989_DYNLL1	719	0.635605	-5.72064	ENSG00000081237_ENST00000535566_PTPRC	2439	0.864289	-5.74629
ENSG00000117586_ENST00000545292_TNFSF4	1240	0.887903	-5.50813	ENSG00000204310_ENST00000375104_AGPAT1	2017	0.534953	-5.18728	ENSG00000118680_ENST00000400177_MYL12B	1249	0.466773	-5.72281	ENSG00000085733_ENST00000538675_CTTN	1326	0.868778	-5.74869
ENSG00000128294_ENST00000403880_TPST2	2084	0.702495	-5.50941	ENSG00000150991_ENST00000544656_UBC	583	0.372213	-5.18751	ENSG00000075151_ENST00000544689_EIF4G3	885	0.722034	-5.72579	ENSG00000112078_ENST00000536244_KCTD20	1339	0.882748	-5.74962
ENSG00000132824_ENST00000538937_SERINC3	1791	0.960916	-5.51024	ENSG00000198589_ENST00000535741_LRBA	10313	0.397072	-5.18759	ENSG00000077549_ENST00000375144_CAPZB	1568	0.726403	-5.73006	ENSG00000172794_ENST00000402449_RAB37	3044	0.735874	-5.7498
ENSG00000172794_ENST00000392612_RAB37	2528	0.973497	-5.51352	ENSG00000173889_ENST00000479467_PHC3	987	0.368794	-5.18824	ENSG00000197111_ENST00000546463_PCBP2	1457	0.761839	-5.7312	ENSG00000125971_ENST00000417166_DYNLRB1	1072	0.333955	-5.74997
ENSG00000133112_ENST00000530705_TPT1	1028	0.685798	-5.51499	ENSG00000100266_ENST00000263246_PACSIN2	3249	0.413974	-5.18846	ENSG00000128272_ENST00000337304_ATF4	2019	0.457157	-5.73317	ENSG00000172543_ENST00000307886_CTSW	1300	0.88	-5.7567
ENSG00000133112_ENST00000379056_TPT1	1101	0.778383	-5.5176	ENSG00000204310_ENST00000336984_AGPAT1	2021	0.533894	-5.19014	ENSG00000152061_ENST00000367688_RABGAP1L	1425	0.692632	-5.73369	ENSG00000132824_ENST00000255175_SERINC3	1726	0.856895	-5.76008
ENSG00000137198_ENST00000259727_GMPR	1515	0.910891	-5.52422	ENSG00000133112_ENST00000379060_TPT1	764	0.527487	-5.19017	ENSG00000071051_ENST00000393349_NCK2	2371	0.846478	-5.73481	ENSG00000071051_ENST00000451463_NCK2	1795	0.871866	-5.7605
ENSG00000135821_ENST00000417584_GLUL	4065	0.725707	-5.5255	ENSG00000138722_ENST00000394980_MMRN1	5217	0.465785	-5.19061	ENSG00000105698_ENST00000222305_USF2	1709	0.70158	-5.73706	ENSG00000022267_ENST00000370683_FHL1	2565	0.815595	-5.76973
ENSG00000197461_ENST00000402802_PDGFA	2305	0.896312	-5.52857	ENSG00000126247_ENST00000246533_CAPNS1	1477	0.447529	-5.19097	ENSG00000182093_ENST00000333781_WRB	1616	0.576733	-5.73783	ENSG00000022267_ENST00000420362_FHL1	926	0.712743	-5.76996
ENSG00000135218_ENST00000435819_CD36	2365	0.70148	-5.52929	ENSG00000115091_ENST00000544784_ACTR3	1557	0.424534	-5.1914	ENSG00000150991_ENST00000542416_UBC	517	0.411992	-5.73894	ENSG00000181104_ENST00000319211_F2R	3821	0.774143	-5.77234
ENSG00000128739_ENST00000390687_SNRPN	1388	0.855187	-5.53138	ENSG00000134308_ENST00000381844_YWHAQ	2216	0.263538	-5.19181	ENSG00000102572_ENST00000376533_STK24	1668	0.609712	-5.74543	ENSG00000140941_ENST00000268607_MAP1LC3B	2688	0.591518	-5.77388
ENSG00000132824_ENST00000411544_SERINC3	812	0.832512	-5.5317	ENSG00000145335_ENST00000336904_SNCA	1087	0.461822	-5.19265	ENSG00000135218_ENST00000534394_CD36	1741	0.603102	-5.74584	ENSG00000183283_ENST00000425012_DAZAP2	1117	0.505819	-5.77401
ENSG00000100243_ENST00000402438_CYB5R3	1050	0.908571	-5.53412	ENSG00000055208_ENST00000367456_TAB2	4553	0.314518	-5.19277	ENSG00000106868_ENST00000415074_SUSD1	842	0.732779	-5.74812	ENSG00000171552_ENST00000420488_BCL2L1	820	0.835366	-5.77718
ENSG00000172794_ENST00000528438_RAB37	1494	0.89826	-5.53635	ENSG00000184007_ENST00000344035_PTP4A2	3932	0.361139	-5.19546	ENSG00000160789_ENST00000368301_LMNA	2461	0.635108	-5.74947	ENSG00000140374_ENST00000267950_ETFA	1350	0.82	-5.78105
ENSG00000133112_ENST00000379055_TPT1	948	0.662447	-5.53654	ENSG00000129353_ENST00000335757_SLC44A2	3434	0.408561	-5.19628	ENSG00000133112_ENST00000379060_TPT1	764	0.736911	-5.75025	ENSG00000135926_ENST00000444881_TMBIM1	2936	0.741826	-5.78178
ENSG00000177697_ENST00000530726_CD151	1407	0.924662	-5.53842	ENSG00000143622_ENST00000539040_RIT1	919	0.478781	-5.19865	ENSG00000164924_ENST00000521328_YWHAZ	511	0.322896	-5.7546	ENSG00000081237_ENST00000530727_PTPRC	1962	0.860347	-5.78533
ENSG00000010278_ENST00000382515_CD9	1229	0.803906	-5.53952	ENSG00000089053_ENST00000541887_ANAPC5	2400	0.359583	-5.19951	ENSG00000241685_ENST00000432884_ARPC1A	1702	0.367803	-5.75714	ENSG00000145335_ENST00000394986_SNCA	1420	0.827465	-5.78699
ENSG00000142875_ENST00000432111_PRKACB	662	0.859517	-5.55252	ENSG00000187514_ENST00000341369_PTMA	1212	0.192244	-5.19956	ENSG00000086232_ENST00000199389_EIF2AK1	4463	0.605646	-5.75977	ENSG00000138326_ENST00000360830_RPS24	514	0.682879	-5.78725
ENSG00000128294_ENST00000338754_TPST2	2188	0.783364	-5.5534	ENSG00000102572_ENST00000376541_STK24	2552	0.447492	-5.20382	ENSG00000100994_ENST00000428458_PYGB	734	0.77248	-5.76136	ENSG00000071051_ENST00000522586_NCK2	490	0.92449	-5.78738
ENSG00000161013_ENST00000292591_MGAT4B	2446	0.819297	-5.55349	ENSG00000197111_ENST00000379777_PCBP2	1145	0.427074	-5.20643	ENSG00000122786_ENST00000424922_CALD1	2124	0.778249	-5.76508	ENSG00000117586_ENST00000545292_TNFSF4	1240	0.894355	-5.7881
ENSG00000070756_ENST00000318607_PABPC1	3485	0.678623	-5.55358	ENSG00000172794_ENST00000392614_RAB37	2704	0.507396	-5.2066	ENSG00000124762_ENST00000405375_CDKN1A	2261	0.802742	-5.7656	ENSG00000119414_ENST00000456642_PPP6C	569	0.507909	-5.79002
ENSG00000089327_ENST00000342879_FXYD5	1580	0.670886	-5.55358	ENSG00000070831_ENST00000344548_CDC42	2254	0.271074	-5.20903	ENSG00000148180_ENST00000373823_GSN	3018	0.698144	-5.76587	ENSG00000138326_ENST00000372360_RPS24	510	0.664706	-5.79005
ENSG00000118508_ENST00000367495_RAB32	1217	0.830731	-5.55445	ENSG00000157540_ENST00000455097_DYRK1A	338	0.360947	-5.21014	ENSG00000125354_ENST00000354228_SEPT6	1576	0.675761	-5.76882	ENSG00000135218_ENST00000433696_CD36	1421	0.833216	-5.79308
ENSG00000077549_ENST00000375142_CAPZB	1686	0.81376	-5.55465	ENSG00000187514_ENST00000409115_PTMA	1221	0.190827	-5.21023	ENSG00000138449_ENST00000427419_SLC40A1	299	0.548495	-5.769	ENSG00000113558_ENST00000522855_SKP1	802	0.67207	-5.79342
ENSG00000114209_ENST00000461494_PDCD10	934	0.965739	-5.55524	ENSG00000107798_ENST00000541980_LIPA	2834	0.278052	-5.21141	ENSG00000122786_ENST00000543443_CALD1	1978	0.746714	-5.77071	ENSG00000137878_ENST00000488175_GCOM1	2601	0.5594	-5.79474
ENSG00000172794_ENST00000392614_RAB37	2704	0.900148	-5.56096	ENSG00000108039_ENST00000423625_XPNPEP1	712	0.525281	-5.21358	ENSG00000122545_ENST00000493670_SEPT7	1464	0.592896	-5.77279	ENSG00000183508_ENST00000369448_FAM46C	5751	0.88489	-5.80225
ENSG00000122545_ENST00000399035_SEPT7	2323	0.766251	-5.56287	ENSG00000188677_ENST00000402876_PARVB	560	0.191071	-5.21451	ENSG00000077549_ENST00000413711_CAPZB	853	0.701055	-5.77299	ENSG00000022267_ENST00000543669_FHL1	2888	0.750693	-5.80292
ENSG00000158856_ENST00000541895_EPB49	1569	0.838113	-5.56845	ENSG00000135926_ENST00000445635_TMBIM1	1251	0.513989	-5.21672	ENSG00000072042_ENST00000381346_RDH11	2564	0.74688	-5.77559	ENSG00000128340_ENST00000249071_RAC2	1482	0.896761	-5.80667
ENSG00000158856_ENST00000517600_EPB49	1569	0.838113	-5.56845	ENSG00000184900_ENST00000411651_SUMO3	831	0.393502	-5.21866	ENSG00000138449_ENST00000544056_SLC40A1	2286	0.787839	-5.77605	ENSG00000128294_ENST00000403880_TPST2	2084	0.690019	-5.80749
ENSG00000124333_ENST00000460621_VAMP7	658	0.869301	-5.5705	ENSG00000188921_ENST00000513293_PTPLAD2	2131	0.364618	-5.21916	ENSG00000077549_ENST00000433834_CAPZB	1462	0.655951	-5.77671	ENSG00000131100_ENST00000399796_ATP6V1E1	1208	0.764901	-5.80907
ENSG00000049323_ENST00000404816_LTBP1	6333	0.821096	-5.57701	ENSG00000183283_ENST00000412716_DAZAP2	2450	0.417143	-5.21918	ENSG00000223609_ENST00000292901_HBD	486	0.6893	-5.77757	ENSG00000010404_ENST00000537071_IDS	1032	0.858527	-5.80928
ENSG00000142875_ENST00000436133_PRKACB	648	0.75	-5.58101	ENSG00000135926_ENST00000396809_TMBIM1	2422	0.479356	-5.21926	ENSG00000163320_ENST00000462901_CGGBP1	1063	0.572907	-5.77852	ENSG00000123405_ENST00000312156_NFE2	1658	0.849819	-5.81938
ENSG00000129355_ENST00000393599_CDKN2D	1398	0.771817	-5.58287	ENSG00000172794_ENST00000392615_RAB37	2690	0.484758	-5.22167	ENSG00000150991_ENST00000535460_UBC	1711	0.535359	-5.77898	ENSG00000143418_ENST00000345896_LASS2	2080	0.816346	-5.81958
ENSG00000082074_ENST00000351578_FYB	4750	0.902947	-5.583	ENSG00000082074_ENST00000351578_FYB	4750	0.362105	-5.22223	ENSG00000071051_ENST00000233154_NCK2	2683	0.812523	-5.78529	ENSG00000123405_ENST00000435572_NFE2	1762	0.825766	-5.826
ENSG00000198589_ENST00000357115_LRBA	9899	0.9406	-5.58807	ENSG00000142657_ENST00000543846_PGD	1833	0.33497	-5.22279	ENSG00000198898_ENST00000361183_CAPZA2	2394	0.578112	-5.7912	ENSG00000144677_ENST00000273179_CTDSPL	4459	0.856022	-5.82769
ENSG00000140374_ENST00000433983_ETFA	1346	0.825409	-5.59095	ENSG00000203879_ENST00000447750_GDI1	2474	0.334276	-5.22294	ENSG00000135218_ENST00000482059_CD36	569	0.609842	-5.79184	ENSG00000075151_ENST00000438975_EIF4G3	1270	0.744094	-5.82792
ENSG00000077549_ENST00000401084_CAPZB	1710	0.787719	-5.60164	ENSG00000100266_ENST00000407585_PACSIN2	3080	0.403896	-5.22355	ENSG00000138722_ENST00000264790_MMRN1	4967	0.758204	-5.79948	ENSG00000049323_ENST00000404816_LTBP1	6333	0.8012	-5.83043
ENSG00000198589_ENST00000510413_LRBA	10032	0.939992	-5.60203	ENSG00000131100_ENST00000253413_ATP6V1E1	1402	0.398003	-5.22701	ENSG00000153071_ENST00000320816_DAB2	4534	0.74592	-5.80023	ENSG00000156052_ENST00000411677_GNAQ	551	0.664247	-5.8352
ENSG00000071051_ENST00000233154_NCK2	2683	0.886321	-5.60296	ENSG00000112851_ENST00000416865_ERBB2IP	2351	0.318162	-5.22757	ENSG00000065534_ENST00000475616_MYLK	5745	0.446823	-5.80037	ENSG00000158769_ENST00000537746_F11R	1245	0.866667	-5.83539
ENSG00000198589_ENST00000509835_LRBA	5578	0.944962	-5.60406	ENSG00000254600_ENST00000267853_AC090651.1	2361	0.401101	-5.23234	ENSG00000109572_ENST00000504131_CLCN3	3157	0.700348	-5.80317	ENSG00000131236_ENST00000446031_CAP1	273	0.673993	-5.83562
ENSG00000213654_ENST00000375040_GPSM3	1476	0.928862	-5.60789	ENSG00000131236_ENST00000372798_CAP1	1563	0.449136	-5.23238	ENSG00000089053_ENST00000344395_ANAPC5	1932	0.787267	-5.80566	ENSG00000135821_ENST00000339526_GLUL	3942	0.691527	-5.83656
ENSG00000101745_ENST00000540578_ANKRD12	1313	0.738766	-5.60814	ENSG00000125354_ENST00000354228_SEPT6	1576	0.38769	-5.23562	ENSG00000125354_ENST00000489216_SEPT6	1617	0.658627	-5.80587	ENSG00000184702_ENST00000438754_SEPT5	2241	0.794734	-5.83689
ENSG00000161203_ENST00000292807_AP2M1	1931	0.90523	-5.609	ENSG00000131236_ENST00000372805_CAP1	2217	0.470004	-5.2366	ENSG00000065534_ENST00000346322_MYLK	5892	0.454345	-5.80701	ENSG00000133872_ENST00000536273_TMEM66	1053	0.845204	-5.83716
ENSG00000142875_ENST00000417530_PRKACB	686	0.811953	-5.61248	ENSG00000135218_ENST00000447544_CD36	2298	0.478677	-5.23692	ENSG00000204310_ENST00000375104_AGPAT1	2017	0.852752	-5.81023	ENSG00000162434_ENST00000342505_JAK1	5047	0.887062	-5.84007
ENSG00000177697_ENST00000397421_CD151	1486	0.873486	-5.61263	ENSG00000158769_ENST00000537746_F11R	1245	0.382329	-5.23726	ENSG00000136732_ENST00000356887_GYPC	1072	0.744403	-5.81092	ENSG00000140941_ENST00000534986_MAP1LC3B	2618	0.623377	-5.8402
ENSG00000075151_ENST00000438975_EIF4G3	1270	0.758268	-5.61383	ENSG00000160948_ENST00000526054_VPS28	892	0.375561	-5.23841	ENSG00000077549_ENST00000375142_CAPZB	1686	0.695136	-5.81191	ENSG00000122545_ENST00000493670_SEPT7	1464	0.730191	-5.84808
ENSG00000172794_ENST00000392615_RAB37	2690	0.864312	-5.61528	ENSG00000140416_ENST00000317516_TPM1	796	0.502513	-5.24053	ENSG00000204310_ENST00000336984_AGPAT1	2021	0.851064	-5.81309	ENSG00000188921_ENST00000495827_PTPLAD2	4161	0.778419	-5.85392
ENSG00000071051_ENST00000393349_NCK2	2371	0.907634	-5.61657	ENSG00000114209_ENST00000392750_PDCD10	2067	0.330914	-5.2408	ENSG00000110047_ENST00000421303_EHD1	1457	0.852437	-5.8137	ENSG00000128294_ENST00000338754_TPST2	2188	0.751828	-5.85392
ENSG00000077549_ENST00000375145_CAPZB	1175	0.862979	-5.61912	ENSG00000143363_ENST00000368937_PRUNE	1850	0.384324	-5.24091	ENSG00000122786_ENST00000495522_CALD1	2199	0.751251	-5.81554	ENSG00000022267_ENST00000370674_FHL1	1017	0.714848	-5.85458
ENSG00000152061_ENST00000489615_RABGAP1L	6821	0.826125	-5.62016	ENSG00000132471_ENST00000344296_WBP2	1374	0.389374	-5.24245	ENSG00000150867_ENST00000432610_PIP4K2A	304	0.529605	-5.81741	ENSG00000135926_ENST00000437694_TMBIM1	992	0.868952	-5.85824
ENSG00000070831_ENST00000411827_CDC42	597	0.358459	-5.62212	ENSG00000135218_ENST00000534394_CD36	1741	0.380241	-5.24317	ENSG00000172432_ENST00000442748_GTPBP2	946	0.802326	-5.82272	ENSG00000163430_ENST00000539471_FSTL1	1506	0.832005	-5.85858
ENSG00000112078_ENST00000449081_KCTD20	4094	0.949438	-5.62453	ENSG00000102265_ENST00000377018_TIMP1	1415	0.297527	-5.24435	ENSG00000185825_ENST00000441714_BCAP31	1413	0.694268	-5.82807	ENSG00000158769_ENST00000436182_F11R	1162	0.83821	-5.86219
ENSG00000122545_ENST00000493670_SEPT7	1464	0.722678	-5.62495	ENSG00000100266_ENST00000337959_PACSIN2	3126	0.397953	-5.24494	ENSG00000156515_ENST00000359426_HK1	3605	0.795284	-5.83022	ENSG00000111644_ENST00000229243_ACRBP	1933	0.42628	-5.86305
ENSG00000172794_ENST00000392610_RAB37	2858	0.89958	-5.62917	ENSG00000023902_ENST00000369126_PLEKHO1	1809	0.319514	-5.2453	ENSG00000105507_ENST00000293255_CABP5	1250	0.7776	-5.83172	ENSG00000137198_ENST00000259727_GMPR	1515	0.89967	-5.86397
ENSG00000198668_ENST00000356978_CALM1	4254	0.910437	-5.62957	ENSG00000137878_ENST00000469853_GCOM1	2384	0.397232	-5.24633	ENSG00000113558_ENST00000522855_SKP1	802	0.53616	-5.83296	ENSG00000010278_ENST00000382518_CD9	1554	0.676963	-5.86463
ENSG00000122545_ENST00000432293_SEPT7	1362	0.737885	-5.63152	ENSG00000204310_ENST00000395496_AGPAT1	2103	0.513077	-5.24752	ENSG00000147454_ENST00000290075_SLC25A37	1889	0.755426	-5.83583	ENSG00000023902_ENST00000441340_PLEKHO1	708	0.894068	-5.86466
ENSG00000198589_ENST00000535741_LRBA	10313	0.922331	-5.64041	ENSG00000162704_ENST00000367534_ARPC5	622	0.336013	-5.24868	ENSG00000156515_ENST00000298649_HK1	3596	0.791991	-5.83626	ENSG00000171552_ENST00000422920_BCL2L1	1157	0.748487	-5.86652
ENSG00000206560_ENST00000412318_ANKRD28	4408	0.91402	-5.64324	ENSG00000145335_ENST00000394986_SNCA	1420	0.428873	-5.24934	ENSG00000198586_ENST00000409443_TLK1	2783	0.732303	-5.83701	ENSG00000162368_ENST00000371871_CMPK1	1212	0.820132	-5.87047
ENSG00000133318_ENST00000354497_RTN3	1407	0.817342	-5.64718	ENSG00000151414_ENST00000538004_NEK7	1036	0.339768	-5.25102	ENSG00000172432_ENST00000307126_GTPBP2	2933	0.753495	-5.83781	ENSG00000023902_ENST00000025469_PLEKHO1	1540	0.805844	-5.8707
ENSG00000180879_ENST00000370087_SSR4	745	0.763758	-5.65564	ENSG00000171552_ENST00000376055_BCL2L1	2383	0.451951	-5.25622	ENSG00000169756_ENST00000338045_LIMS1	1876	0.379531	-5.83948	ENSG00000221823_ENST00000234310_PPP3R1	3023	0.848164	-5.871
ENSG00000171552_ENST00000439267_BCL2L1	781	0.838668	-5.65588	ENSG00000104763_ENST00000417108_ASAH1	2231	0.294935	-5.25663	ENSG00000169704_ENST00000307395_GP9	889	0.92351	-5.84135	ENSG00000135926_ENST00000543441_TMBIM1	1037	0.874638	-5.87129
ENSG00000178057_ENST00000326912_NDUFAF3	705	0.937589	-5.65605	ENSG00000152229_ENST00000409746_PSTPIP2	3000	0.284	-5.25678	ENSG00000127314_ENST00000341355_RAP1B	714	0.546219	-5.84212	ENSG00000061918_ENST00000264424_GUCY1B3	3124	0.797375	-5.87635
ENSG00000135821_ENST00000331872_GLUL	4364	0.651925	-5.65807	ENSG00000171552_ENST00000439267_BCL2L1	781	0.53137	-5.25724	ENSG00000034152_ENST00000361818_MAP2K3	2034	0.844149	-5.84362	ENSG00000169756_ENST00000338045_LIMS1	1876	0.416844	-5.87934
ENSG00000197111_ENST00000541275_PCBP2	1571	0.563335	-5.66203	ENSG00000143363_ENST00000271619_PRUNE	2361	0.413384	-5.2581	ENSG00000034152_ENST00000316920_MAP2K3	2039	0.843551	-5.84564	ENSG00000135218_ENST00000544133_CD36	1353	0.806356	-5.87941
ENSG00000131236_ENST00000414893_CAP1	528	0.909091	-5.66437	ENSG00000168385_ENST00000360051_SEPT2	3613	0.379463	-5.25911	ENSG00000163320_ENST00000482016_CGGBP1	1147	0.610288	-5.84654	ENSG00000102572_ENST00000376547_STK24	2492	0.815811	-5.88162
ENSG00000184500_ENST00000348974_PROS1	806	0.780397	-5.66457	ENSG00000121749_ENST00000319106_TBC1D15	2159	0.328856	-5.25977	ENSG00000109572_ENST00000360642_CLCN3	3208	0.676746	-5.84744	ENSG00000013016_ENST00000541626_EHD3	3328	0.814002	-5.88352
ENSG00000164116_ENST00000515201_GUCY1A3	1282	0.886115	-5.66591	ENSG00000135218_ENST00000309881_CD36	2094	0.434575	-5.2603	ENSG00000135218_ENST00000435819_CD36	2365	0.559831	-5.84992	ENSG00000123505_ENST00000368885_AMD1	3438	0.84235	-5.88423
ENSG00000183283_ENST00000425012_DAZAP2	1117	0.570278	-5.66715	ENSG00000142657_ENST00000270776_PGD	1885	0.325729	-5.26314	ENSG00000173812_ENST00000469257_EIF1	2330	0.501717	-5.85075	ENSG00000166501_ENST00000321728_PRKCB	2689	0.796207	-5.88815
ENSG00000122545_ENST00000537785_SEPT7	1404	0.745726	-5.66854	ENSG00000104765_ENST00000380629_BNIP3L	3610	0.359003	-5.2653	ENSG00000047648_ENST00000413512_ARHGAP6	1795	0.720334	-5.85084	ENSG00000143418_ENST00000271688_LASS2	2505	0.783234	-5.88827
ENSG00000177697_ENST00000322008_CD151	1548	0.870801	-5.66876	ENSG00000089053_ENST00000261819_ANAPC5	2513	0.343414	-5.26589	ENSG00000101082_ENST00000262866_SLA2	2757	0.828799	-5.85231	ENSG00000198563_ENST00000418897_DDX39B	583	0.590051	-5.88934
ENSG00000166501_ENST00000321728_PRKCB	2689	0.818892	-5.67269	ENSG00000107798_ENST00000425287_LIPA	2743	0.25957	-5.26604	ENSG00000102572_ENST00000376547_STK24	2492	0.732343	-5.85397	ENSG00000070831_ENST00000400259_CDC42	2148	0.601024	-5.89008
ENSG00000113558_ENST00000517625_SKP1	876	0.634703	-5.67364	ENSG00000171552_ENST00000434194_BCL2L1	381	0.461942	-5.26786	ENSG00000077549_ENST00000401084_CAPZB	1710	0.665497	-5.8557	ENSG00000143418_ENST00000368954_LASS2	2504	0.76877	-5.89125
ENSG00000184702_ENST00000383045_SEPT5	1588	0.821788	-5.67475	ENSG00000124333_ENST00000286448_VAMP7	2646	0.409675	-5.26986	ENSG00000128294_ENST00000398110_TPST2	1968	0.662094	-5.85667	ENSG00000164924_ENST00000437293_YWHAZ	701	0.42796	-5.89219
ENSG00000140299_ENST00000415213_BNIP2	2335	0.880086	-5.67499	ENSG00000169554_ENST00000409211_ZEB2	590	0.362712	-5.26995	ENSG00000021355_ENST00000537185_SERPINB1	1529	0.792021	-5.85709	ENSG00000156482_ENST00000287038_RPL30	543	0.589319	-5.89451
ENSG00000188677_ENST00000406477_PARVB	1569	0.704908	-5.67572	ENSG00000125354_ENST00000489216_SEPT6	1617	0.37786	-5.27267	ENSG00000164116_ENST00000513574_GUCY1A3	2656	0.73494	-5.858	ENSG00000100243_ENST00000407332_CYB5R3	1849	0.88967	-5.89845
ENSG00000241519_ENST00000361333_UBE2J1	1355	0.78524	-5.67779	ENSG00000087460_ENST00000371098_GNAS	1719	0.0628272	-5.27442	ENSG00000168274_ENST00000303910_HIST1H2AE	547	0.691042	-5.8596	ENSG00000138326_ENST00000401656_RPS24	557	0.637343	-5.90121
ENSG00000122545_ENST00000350320_SEPT7	2516	0.707472	-5.67801	ENSG00000129355_ENST00000393599_CDKN2D	1398	0.402003	-5.27459	ENSG00000213719_ENST00000375780_CLIC1	1560	0.476282	-5.86251	ENSG00000132824_ENST00000538937_SERINC3	1791	0.924623	-5.90147
ENSG00000088726_ENST00000431022_TMEM40	979	0.735444	-5.68113	ENSG00000143353_ENST00000366928_LYPLAL1	1898	0.34352	-5.27921	ENSG00000175471_ENST00000312216_MCTP1	2337	0.679932	-5.86309	ENSG00000156515_ENST00000359426_HK1	3605	0.883495	-5.90245
ENSG00000122545_ENST00000399034_SEPT7	2522	0.705789	-5.68145	ENSG00000159348_ENST00000367249_CYB5R1	1651	0.317383	-5.27924	ENSG00000074416_ENST00000398104_MGLL	4187	0.847146	-5.86404	ENSG00000077549_ENST00000264203_CAPZB	2068	0.670696	-5.90306
ENSG00000114209_ENST00000470131_PDCD10	1026	0.901559	-5.6825	ENSG00000135218_ENST00000413265_CD36	855	0.561404	-5.28084	ENSG00000177697_ENST00000530726_CD151	1407	0.79602	-5.86477	ENSG00000078369_ENST00000378606_GNB1	1176	0.892007	-5.90562
ENSG00000110422_ENST00000525975_HIPK3	3668	0.899673	-5.68515	ENSG00000131236_ENST00000340450_CAP1	2592	0.469907	-5.28132	ENSG00000156515_ENST00000436817_HK1	1042	0.732246	-5.86688	ENSG00000102572_ENST00000376541_STK24	2552	0.822492	-5.9086
ENSG00000075151_ENST00000411888_EIF4G3	1122	0.748663	-5.68522	ENSG00000188677_ENST00000406477_PARVB	1569	0.294455	-5.28399	ENSG00000021355_ENST00000542771_SERPINB1	1593	0.760201	-5.86781	ENSG00000156515_ENST00000298649_HK1	3596	0.90406	-5.91115
ENSG00000171552_ENST00000420488_BCL2L1	820	0.846341	-5.68817	ENSG00000172794_ENST00000392610_RAB37	2858	0.480056	-5.28652	ENSG00000076770_ENST00000436215_MBNL3	891	0.815937	-5.86925	ENSG00000174748_ENST00000354811_RPL15	820	0.408537	-5.91211
ENSG00000088726_ENST00000264728_TMEM40	984	0.731707	-5.68848	ENSG00000187764_ENST00000343780_SEMA4D	3146	0.336936	-5.2881	ENSG00000185883_ENST00000330398_ATP6V0C	1175	0.561702	-5.8702	ENSG00000135821_ENST00000417584_GLUL	4065	0.693235	-5.91235
ENSG00000131100_ENST00000399796_ATP6V1E1	1208	0.796358	-5.69115	ENSG00000204310_ENST00000395497_AGPAT1	2168	0.497694	-5.29144	ENSG00000138722_ENST00000394980_MMRN1	5217	0.721871	-5.87032	ENSG00000105698_ENST00000222305_USF2	1709	0.735518	-5.91315
ENSG00000142875_ENST00000413538_PRKACB	730	0.779452	-5.69359	ENSG00000165702_ENST00000450530_GFI1B	1790	0.644693	-5.29232	ENSG00000204310_ENST00000395496_AGPAT1	2103	0.817879	-5.87047	ENSG00000167461_ENST00000300935_RAB8A	2175	0.824368	-5.91738
ENSG00000104765_ENST00000380629_BNIP3L	3610	0.906094	-5.69444	ENSG00000168385_ENST00000391973_SEPT2	3701	0.37044	-5.29383	ENSG00000140479_ENST00000358417_PCSK6	4197	0.745056	-5.87318	ENSG00000131051_ENST00000448303_RBM39	1008	0.696429	-5.92016
ENSG00000163374_ENST00000454523_YY1AP1	810	0.58642	-5.69598	ENSG00000165702_ENST00000372122_GFI1B	1653	0.672716	-5.29597	ENSG00000072135_ENST00000409022_PTPN18	2084	0.443858	-5.87349	ENSG00000145287_ENST00000311507_PLAC8	1447	0.733932	-5.92092
ENSG00000171552_ENST00000450273_BCL2L1	894	0.814318	-5.69744	ENSG00000021355_ENST00000380739_SERPINB1	2619	0.42268	-5.29662	ENSG00000172432_ENST00000432918_GTPBP2	1850	0.677838	-5.8737	ENSG00000021355_ENST00000380739_SERPINB1	2619	0.773578	-5.92228
ENSG00000143549_ENST00000271850_TPM3	1219	0.589828	-5.69775	ENSG00000221823_ENST00000234310_PPP3R1	3023	0.425736	-5.29926	ENSG00000197111_ENST00000439930_PCBP2	1614	0.687732	-5.87427	ENSG00000133606_ENST00000255977_MKRN1	3151	0.837195	-5.92422
ENSG00000112078_ENST00000373731_KCTD20	5619	0.867948	-5.70828	ENSG00000112078_ENST00000373731_KCTD20	5619	0.318918	-5.29968	ENSG00000164116_ENST00000455639_GUCY1A3	2631	0.723299	-5.88401	ENSG00000101082_ENST00000262866_SLA2	2757	0.867972	-5.92553
ENSG00000070831_ENST00000400259_CDC42	2148	0.628026	-5.7094	ENSG00000182093_ENST00000380708_WRB	1464	0.220628	-5.30229	ENSG00000143549_ENST00000368530_TPM3	1523	0.255417	-5.88451	ENSG00000132471_ENST00000416574_WBP2	987	0.611955	-5.92791
ENSG00000163602_ENST00000477973_RYBP	4744	0.896079	-5.71001	ENSG00000116473_ENST00000545460_RAP1A	869	0.294591	-5.30269	ENSG00000140479_ENST00000348070_PCSK6	4236	0.745987	-5.88593	ENSG00000145335_ENST00000506244_SNCA	570	0.789474	-5.92868
ENSG00000197746_ENST00000404083_PSAP	2319	0.943079	-5.71187	ENSG00000171471_ENST00000306985_MAP1LC3B2	832	0.234375	-5.30306	ENSG00000102572_ENST00000376541_STK24	2552	0.721787	-5.88672	ENSG00000127314_ENST00000537460_RAP1B	1072	0.546642	-5.92953
ENSG00000175582_ENST00000541973_RAB6A	1104	0.746377	-5.71563	ENSG00000198589_ENST00000509835_LRBA	5578	0.395482	-5.30381	ENSG00000150093_ENST00000414670_ITGB1	500	0.604	-5.88841	ENSG00000067167_ENST00000536748_TRAM1	1296	0.828704	-5.93082
ENSG00000142875_ENST00000446538_PRKACB	638	0.69906	-5.71645	ENSG00000071051_ENST00000451463_NCK2	1795	0.482451	-5.30619	ENSG00000108039_ENST00000403138_XPNPEP1	1006	0.703777	-5.88902	ENSG00000254087_ENST00000519728_LYN	2297	0.843274	-5.93279
ENSG00000143549_ENST00000302206_TPM3	741	0.68556	-5.71883	ENSG00000184702_ENST00000455784_SEPT5	2070	0.481643	-5.30989	ENSG00000182093_ENST00000541890_WRB	1392	0.241379	-5.88903	ENSG00000171552_ENST00000456404_BCL2L1	914	0.749453	-5.93375
ENSG00000175567_ENST00000310473_UCP2	2113	0.71983	-5.72203	ENSG00000124762_ENST00000448526_CDKN1A	1157	0.382022	-5.31304	ENSG00000164116_ENST00000506455_GUCY1A3	2715	0.718969	-5.8897	ENSG00000115738_ENST00000331129_ID2	623	0.784912	-5.93568
ENSG00000124193_ENST00000244020_SRSF6	3683	0.758349	-5.7226	ENSG00000178852_ENST00000331493_C17orf57	3931	0.298652	-5.31339	ENSG00000140416_ENST00000317516_TPM1	796	0.788945	-5.89386	ENSG00000169756_ENST00000332345_LIMS1	1235	0.491498	-5.93953
ENSG00000122545_ENST00000435235_SEPT7	2601	0.685121	-5.72588	ENSG00000204310_ENST00000375107_AGPAT1	2234	0.507162	-5.3135	ENSG00000125354_ENST00000394617_SEPT6	1720	0.619186	-5.89496	ENSG00000102898_ENST00000219169_NUTF2	2321	0.43645	-5.94025
ENSG00000138594_ENST00000544199_TMOD3	2054	0.900682	-5.72949	ENSG00000171552_ENST00000420488_BCL2L1	820	0.528049	-5.31736	ENSG00000143363_ENST00000368937_PRUNE	1850	0.794595	-5.89842	ENSG00000100243_ENST00000402438_CYB5R3	1050	0.740952	-5.94085
ENSG00000089053_ENST00000344395_ANAPC5	1932	0.950311	-5.73029	ENSG00000101082_ENST00000262866_SLA2	2757	0.376859	-5.31853	ENSG00000122786_ENST00000422748_CALD1	2665	0.741839	-5.89914	ENSG00000078369_ENST00000434686_GNB1	628	0.799363	-5.94207
ENSG00000106868_ENST00000374270_SUSD1	3124	0.845711	-5.73352	ENSG00000130066_ENST00000379253_SAT1	909	0.323432	-5.31912	ENSG00000108839_ENST00000251535_ALOX12	2358	0.821035	-5.89921	ENSG00000139644_ENST00000541612_TMBIM6	1361	0.943424	-5.94454
ENSG00000133606_ENST00000255977_MKRN1	3151	0.896223	-5.73413	ENSG00000023902_ENST00000369124_PLEKHO1	2050	0.347805	-5.3203	ENSG00000185825_ENST00000426131_BCAP31	1499	0.659773	-5.90203	ENSG00000142676_ENST00000458455_RPL11	721	0.650485	-5.94463
ENSG00000115956_ENST00000234313_PLEK	2869	0.944231	-5.73465	ENSG00000160948_ENST00000292510_VPS28	944	0.353814	-5.32031	ENSG00000160789_ENST00000347559_LMNA	3135	0.710048	-5.90251	ENSG00000013016_ENST00000322054_EHD3	4636	0.885893	-5.94616
ENSG00000125971_ENST00000417166_DYNLRB1	1072	0.260261	-5.73505	ENSG00000164924_ENST00000418997_YWHAZ	996	0.163655	-5.32465	ENSG00000160789_ENST00000368300_LMNA	3190	0.717555	-5.90415	ENSG00000123505_ENST00000368876_AMD1	3040	0.835197	-5.9487
ENSG00000116688_ENST00000412236_MFN2	489	0.809816	-5.73806	ENSG00000112977_ENST00000432074_DAP	1048	0.346374	-5.33093	ENSG00000128294_ENST00000528868_TPST2	1905	0.676116	-5.90735	ENSG00000112335_ENST00000230085_SNX3	1755	0.65641	-5.9523
ENSG00000102572_ENST00000539966_STK24	1579	0.907536	-5.74429	ENSG00000022267_ENST00000458357_FHL1	601	0.622296	-5.33553	ENSG00000151702_ENST00000429175_FLI1	3051	0.714192	-5.91048	ENSG00000114353_ENST00000266027_GNAI2	2016	0.869048	-5.95377
ENSG00000254087_ENST00000519728_LYN	2297	0.901175	-5.74531	ENSG00000165702_ENST00000339463_GFI1B	2449	0.521846	-5.33643	ENSG00000089053_ENST00000441917_ANAPC5	2147	0.754541	-5.91096	ENSG00000100030_ENST00000415911_MAPK1	1480	0.857432	-5.95466
ENSG00000256235_ENST00000526627_AC010441.1	2332	0.711835	-5.74631	ENSG00000171552_ENST00000420653_BCL2L1	2588	0.437403	-5.3408	ENSG00000100266_ENST00000263246_PACSIN2	3249	0.772238	-5.91099	ENSG00000055208_ENST00000286332_TAB2	4058	0.835387	-5.95505
ENSG00000128739_ENST00000400097_SNRPN	1605	0.68785	-5.74656	ENSG00000144677_ENST00000273179_CTDSPL	4459	0.382148	-5.34276	ENSG00000204310_ENST00000395497_AGPAT1	2168	0.793358	-5.91438	ENSG00000174748_ENST00000415719_RPL15	830	0.307229	-5.95603
ENSG00000132383_ENST00000254719_RPA1	4352	0.526884	-5.74889	ENSG00000101109_ENST00000372806_STK4	6342	0.343109	-5.34376	ENSG00000135821_ENST00000339526_GLUL	3942	0.610857	-5.91576	ENSG00000070831_ENST00000344548_CDC42	2254	0.588731	-5.95778
ENSG00000171552_ENST00000434194_BCL2L1	381	0.724409	-5.75188	ENSG00000142875_ENST00000394839_PRKACB	4200	0.293333	-5.34407	ENSG00000223609_ENST00000417377_HBD	305	0.845902	-5.92194	ENSG00000149564_ENST00000278927_ESAM	1826	0.834611	-5.95801
ENSG00000161203_ENST00000540821_AP2M1	1750	0.895429	-5.75221	ENSG00000152256_ENST00000544863_PDK1	1338	0.359492	-5.34577	ENSG00000129353_ENST00000407327_SLC44A2	3375	0.803556	-5.92207	ENSG00000178057_ENST00000326912_NDUFAF3	705	0.931915	-5.95909
ENSG00000138758_ENST00000502584_SEPT11	2615	0.886042	-5.75656	ENSG00000171552_ENST00000307677_BCL2L1	2610	0.440613	-5.34975	ENSG00000136938_ENST00000339399_ANP32B	1463	0.615858	-5.92484	ENSG00000143622_ENST00000368322_RIT1	855	0.867836	-5.95984
ENSG00000213654_ENST00000375043_GPSM3	1456	0.729396	-5.75856	ENSG00000091317_ENST00000205636_CMTM6	3863	0.290189	-5.35113	ENSG00000177697_ENST00000397421_CD151	1486	0.770525	-5.92907	ENSG00000122545_ENST00000537785_SEPT7	1404	0.668803	-5.96022
ENSG00000177697_ENST00000397420_CD151	1648	0.817961	-5.75907	ENSG00000102572_ENST00000376533_STK24	1668	0.357914	-5.35197	ENSG00000149564_ENST00000278927_ESAM	1826	0.838445	-5.92986	ENSG00000136167_ENST00000416500_LCP1	819	0.909646	-5.96053
ENSG00000113732_ENST00000517669_ATP6V0E1	502	0.549801	-5.76015	ENSG00000006652_ENST00000403825_IFRD1	2290	0.358515	-5.3539	ENSG00000204310_ENST00000375107_AGPAT1	2234	0.837064	-5.93017	ENSG00000145649_ENST00000274306_GZMA	894	0.871365	-5.96178
ENSG00000158373_ENST00000289316_HIST1H2BD	789	0.956907	-5.7616	ENSG00000107798_ENST00000371829_LIPA	3131	0.251677	-5.3552	ENSG00000078369_ENST00000455156_GNB1	2827	0.829148	-5.93278	ENSG00000132670_ENST00000425918_PTPRA	2932	0.772169	-5.96193
ENSG00000162368_ENST00000371873_CMPK1	2930	0.917065	-5.76278	ENSG00000188677_ENST00000444029_PARVB	742	0.19407	-5.35665	ENSG00000006652_ENST00000535603_IFRD1	1597	0.726362	-5.93342	ENSG00000150991_ENST00000544656_UBC	583	0.787307	-5.96199
ENSG00000181788_ENST00000312960_SIAH2	2517	0.735002	-5.76344	ENSG00000158769_ENST00000335772_F11R	2170	0.34424	-5.357	ENSG00000128294_ENST00000403880_TPST2	2084	0.62524	-5.93929	ENSG00000034510_ENST00000233143_TMSB10	492	0.839431	-5.96947
ENSG00000047648_ENST00000413512_ARHGAP6	1795	0.829526	-5.76475	ENSG00000143549_ENST00000271850_TPM3	1219	0.410993	-5.36073	ENSG00000162368_ENST00000371873_CMPK1	2930	0.650853	-5.9396	ENSG00000135218_ENST00000419819_CD36	1686	0.782325	-5.97008
ENSG00000124762_ENST00000373711_CDKN1A	766	0.832898	-5.76554	ENSG00000125354_ENST00000394617_SEPT6	1720	0.355233	-5.36176	ENSG00000164116_ENST00000515201_GUCY1A3	1282	0.724649	-5.94153	ENSG00000206560_ENST00000451422_ANKRD28	2485	0.869618	-5.97042
ENSG00000147394_ENST00000433245_ZNF185	1599	0.762977	-5.76622	ENSG00000175582_ENST00000336083_RAB6A	3085	0.256078	-5.36469	ENSG00000078369_ENST00000437146_GNB1	423	0.820331	-5.94269	ENSG00000156515_ENST00000405407_HK1	2980	0.869128	-5.9705
ENSG00000010278_ENST00000382518_CD9	1554	0.726512	-5.77075	ENSG00000117586_ENST00000367718_TNFSF4	3429	0.413823	-5.36687	ENSG00000152061_ENST00000478442_RABGAP1L	648	0.705247	-5.94382	ENSG00000166974_ENST00000300249_MAPRE2	6202	0.545147	-5.97172
ENSG00000135821_ENST00000311223_GLUL	4719	0.602882	-5.7709	ENSG00000103187_ENST00000262428_COTL1	1843	0.512751	-5.36736	ENSG00000076770_ENST00000421707_MBNL3	946	0.794926	-5.94403	ENSG00000122545_ENST00000399035_SEPT7	2323	0.684029	-5.97178
ENSG00000197746_ENST00000373120_PSAP	1809	0.919292	-5.77375	ENSG00000123416_ENST00000336023_TUBA1B	1627	0.198525	-5.36779	ENSG00000006652_ENST00000005558_IFRD1	1834	0.758451	-5.94508	ENSG00000124193_ENST00000244020_SRSF6	3683	0.765137	-5.97181
ENSG00000070831_ENST00000344548_CDC42	2254	0.623336	-5.77592	ENSG00000188921_ENST00000495827_PTPLAD2	4161	0.36001	-5.36909	ENSG00000069966_ENST00000358784_GNB5	1509	0.762757	-5.94557	ENSG00000143811_ENST00000316940_PYCR2	999	0.827828	-5.97342
ENSG00000125037_ENST00000245046_TMEM111	2777	0.598127	-5.77641	ENSG00000142657_ENST00000538557_PGD	1959	0.295049	-5.37178	ENSG00000129353_ENST00000335757_SLC44A2	3434	0.78975	-5.94708	ENSG00000149273_ENST00000278572_RPS3	907	0.758545	-5.97505
ENSG00000128739_ENST00000400098_SNRPN	1643	0.671942	-5.78032	ENSG00000134352_ENST00000381293_IL6ST	612	0.531046	-5.37186	ENSG00000100243_ENST00000396303_CYB5R3	2922	0.578371	-5.95067	ENSG00000078369_ENST00000424622_GNB1	1240	0.827419	-5.97664
ENSG00000163430_ENST00000424703_FSTL1	1396	0.85745	-5.78758	ENSG00000142875_ENST00000370682_PRKACB	4283	0.287649	-5.3723	ENSG00000214265_ENST00000338094_SNURF	1326	0.68552	-5.95152	ENSG00000156482_ENST00000521291_RPL30	575	0.556522	-5.97712
ENSG00000071051_ENST00000522586_NCK2	490	1	-5.78965	ENSG00000143363_ENST00000368936_PRUNE	2788	0.380201	-5.37355	ENSG00000108039_ENST00000369683_XPNPEP1	2344	0.746587	-5.95323	ENSG00000151023_ENST00000331161_ENKUR	3382	0.762567	-5.97755
ENSG00000197147_ENST00000541858_LRRC8B	1957	0.981605	-5.79096	ENSG00000142875_ENST00000394838_PRKACB	4292	0.287046	-5.37533	ENSG00000078369_ENST00000439272_GNB1	514	0.867704	-5.95396	ENSG00000156515_ENST00000404387_HK1	2766	0.859364	-5.97803
ENSG00000214265_ENST00000338327_SNURF	331	0.703928	-5.79112	ENSG00000088726_ENST00000431022_TMEM40	979	0.446374	-5.3766	ENSG00000143409_ENST00000361738_FAM63A	2238	0.805183	-5.95412	ENSG00000077549_ENST00000433834_CAPZB	1462	0.656635	-5.98075
ENSG00000089053_ENST00000441917_ANAPC5	2147	0.952958	-5.79236	ENSG00000175582_ENST00000393571_RAB6A	3089	0.244739	-5.37712	ENSG00000185989_ENST00000389544_RASA3	2931	0.799386	-5.9544	ENSG00000134548_ENST00000256969_C12orf39	1845	0.729539	-5.98135
ENSG00000172794_ENST00000402449_RAB37	3044	0.763798	-5.79364	ENSG00000169554_ENST00000392861_ZEB2	1514	0.391017	-5.37733	ENSG00000197111_ENST00000359282_PCBP2	1730	0.697688	-5.95449	ENSG00000142046_ENST00000356385_TMEM91	944	0.695975	-5.98313
ENSG00000055208_ENST00000286332_TAB2	4058	0.899458	-5.79891	ENSG00000171311_ENST00000370884_EXOSC1	498	0.14257	-5.37737	ENSG00000164181_ENST00000425382_ELOVL7	3827	0.708649	-5.95622	ENSG00000204310_ENST00000412465_AGPAT1	991	0.852674	-5.98385
ENSG00000076770_ENST00000436215_MBNL3	891	0.924804	-5.80293	ENSG00000143363_ENST00000302413_PRUNE	2796	0.379113	-5.37769	ENSG00000034152_ENST00000342679_MAP2K3	2303	0.808076	-5.95738	ENSG00000142875_ENST00000436133_PRKACB	648	0.679012	-5.98446
ENSG00000014216_ENST00000533129_CAPN1	2792	0.88467	-5.80477	ENSG00000121749_ENST00000485960_TBC1D15	2489	0.313781	-5.37802	ENSG00000108039_ENST00000423625_XPNPEP1	712	0.710674	-5.96037	ENSG00000081237_ENST00000442510_PTPRC	5164	0.83811	-5.98618
ENSG00000206560_ENST00000383777_ANKRD28	6295	0.890548	-5.8053	ENSG00000171552_ENST00000376062_BCL2L1	2578	0.415438	-5.37815	ENSG00000198876_ENST00000361264_DCAF12	3530	0.663456	-5.96508	ENSG00000143622_ENST00000539040_RIT1	919	0.853101	-5.98688
ENSG00000134287_ENST00000256682_ARF3	4105	0.844823	-5.80637	ENSG00000161013_ENST00000292591_MGAT4B	2446	0.310711	-5.37841	ENSG00000034152_ENST00000395491_MAP2K3	2336	0.822346	-5.96737	ENSG00000213719_ENST00000375780_CLIC1	1560	0.626923	-5.98779
ENSG00000172432_ENST00000432918_GTPBP2	1850	0.836757	-5.80817	ENSG00000172794_ENST00000469248_RAB37	1730	0.383815	-5.37939	ENSG00000183726_ENST00000374358_TMEM50A	2683	0.652255	-5.96853	ENSG00000133318_ENST00000354497_RTN3	1407	0.781095	-5.99356
ENSG00000143409_ENST00000361936_FAM63A	2839	0.924621	-5.80842	ENSG00000088726_ENST00000264728_TMEM40	984	0.444106	-5.38395	ENSG00000107798_ENST00000282673_LIPA	753	0.513944	-5.97057	ENSG00000149218_ENST00000278505_ENDOD1	4687	0.832942	-5.99403
ENSG00000143418_ENST00000457392_LASS2	545	0.73578	-5.81037	ENSG00000143549_ENST00000368533_TPM3	3131	0.303737	-5.38557	ENSG00000100243_ENST00000361740_CYB5R3	2938	0.554459	-5.97061	ENSG00000166091_ENST00000339180_CMTM5	1173	0.827792	-5.99493
ENSG00000021355_ENST00000380739_SERPINB1	2619	0.879725	-5.81386	ENSG00000107669_ENST00000543447_ATE1	1616	0.347153	-5.38713	ENSG00000164181_ENST00000438340_ELOVL7	3871	0.701369	-5.97244	ENSG00000123505_ENST00000451850_AMD1	1181	0.867909	-5.99541
ENSG00000119280_ENST00000470540_C1orf198	3819	0.893428	-5.81751	ENSG00000112078_ENST00000449081_KCTD20	4094	0.369321	-5.38852	ENSG00000100266_ENST00000407585_PACSIN2	3080	0.774675	-5.97509	ENSG00000151702_ENST00000344954_FLI1	3926	0.729241	-5.99655
ENSG00000164924_ENST00000437293_YWHAZ	701	0.691869	-5.82504	ENSG00000143549_ENST00000323144_TPM3	1088	0.350184	-5.39346	ENSG00000104763_ENST00000314146_ASAH1	1690	0.58284	-5.97603	ENSG00000112096_ENST00000452684_SOD2	2045	0.250367	-5.99987
ENSG00000135218_ENST00000482059_CD36	569	0.785589	-5.82557	ENSG00000125257_ENST00000536256_ABCC4	2840	0.192606	-5.39437	ENSG00000161013_ENST00000337755_MGAT4B	3027	0.510076	-5.97683	ENSG00000088986_ENST00000548342_DYNLL1	662	0.430514	-6
ENSG00000171552_ENST00000422920_BCL2L1	1157	0.834918	-5.82763	ENSG00000181104_ENST00000319211_F2R	3821	0.371892	-5.39603	ENSG00000163466_ENST00000315717_ARPC2	1505	0.619269	-5.97951	ENSG00000131100_ENST00000253413_ATP6V1E1	1402	0.694722	-6.0011
ENSG00000142875_ENST00000370684_PRKACB	869	0.757192	-5.82842	ENSG00000077549_ENST00000264202_CAPZB	883	0.502831	-5.39661	ENSG00000184900_ENST00000411651_SUMO3	831	0.658243	-5.98005	ENSG00000137818_ENST00000357790_RPLP1	440	0.770455	-6.00379
ENSG00000119280_ENST00000366663_C1orf198	3858	0.900207	-5.82855	ENSG00000088826_ENST00000305958_SMOX	2233	0.532468	-5.39792	ENSG00000156515_ENST00000360289_HK1	3961	0.710427	-5.98059	ENSG00000184260_ENST00000331380_HIST2H2AC	437	0.315789	-6.00425
ENSG00000163374_ENST00000438245_YY1AP1	906	0.547461	-5.83113	ENSG00000175582_ENST00000310653_RAB6A	3134	0.241225	-5.39799	ENSG00000128294_ENST00000338754_TPST2	2188	0.666819	-5.9827	ENSG00000103187_ENST00000262428_COTL1	1843	0.852957	-6.00448
ENSG00000187764_ENST00000438547_SEMA4D	4824	0.936153	-5.83141	ENSG00000172794_ENST00000402449_RAB37	3044	0.428384	-5.40003	ENSG00000164924_ENST00000437293_YWHAZ	701	0.439372	-5.98618	ENSG00000162366_ENST00000294338_PDZK1IP1	846	0.873522	-6.01256
ENSG00000170035_ENST00000410114_UBE2E3	909	0.581958	-5.83327	ENSG00000131725_ENST00000371848_WDR44	2844	0.367792	-5.40018	ENSG00000074416_ENST00000265052_MGLL	4612	0.789679	-5.98647	ENSG00000135821_ENST00000331872_GLUL	4364	0.636572	-6.01343
ENSG00000014216_ENST00000524773_CAPN1	2960	0.88277	-5.83392	ENSG00000182899_ENST00000448864_RPL35A	549	0.273224	-5.40308	ENSG00000150991_ENST00000538617_UBC	1303	0.405986	-5.98749	ENSG00000081237_ENST00000367379_PTPRC	517	0.845261	-6.0138
ENSG00000166091_ENST00000339180_CMTM5	1173	0.795396	-5.83413	ENSG00000088826_ENST00000379460_SMOX	2230	0.502691	-5.40344	ENSG00000177697_ENST00000322008_CD151	1548	0.739664	-5.98804	ENSG00000143119_ENST00000271324_CD53	1505	0.896345	-6.01431
ENSG00000014216_ENST00000279247_CAPN1	3007	0.900233	-5.83935	ENSG00000163374_ENST00000405763_YY1AP1	2011	0.131278	-5.40574	ENSG00000197111_ENST00000359462_PCBP2	1814	0.697905	-5.98946	ENSG00000137154_ENST00000380384_RPS6	1355	0.531365	-6.01565
ENSG00000171552_ENST00000456404_BCL2L1	914	0.7593	-5.84474	ENSG00000126267_ENST00000392201_COX6B1	435	0.213793	-5.41294	ENSG00000169313_ENST00000455408_P2RY12	1348	0.763353	-5.99221	ENSG00000143549_ENST00000271850_TPM3	1219	0.584906	-6.01609
ENSG00000158406_ENST00000377727_HIST1H4H	397	1	-5.84481	ENSG00000156639_ENST00000373389_ZFAND3	531	0.357815	-5.41302	ENSG00000185989_ENST00000334062_RASA3	4191	0.800286	-5.99269	ENSG00000134287_ENST00000256682_ARF3	4105	0.800244	-6.02041
ENSG00000132670_ENST00000425918_PTPRA	2932	0.786153	-5.84654	ENSG00000158856_ENST00000432128_EPB49	2508	0.420654	-5.4165	ENSG00000143363_ENST00000368934_PRUNE	2214	0.788618	-5.99383	ENSG00000169704_ENST00000307395_GP9	889	0.788526	-6.02151
ENSG00000164116_ENST00000513574_GUCY1A3	2656	0.894202	-5.84889	ENSG00000160948_ENST00000529182_VPS28	1010	0.331683	-5.41765	ENSG00000100266_ENST00000337959_PACSIN2	3126	0.763276	-5.99648	ENSG00000131051_ENST00000434927_RBM39	716	0.912011	-6.02175
ENSG00000088826_ENST00000379460_SMOX	2230	0.866368	-5.84975	ENSG00000081377_ENST00000452280_CDC14B	804	0.192786	-5.41861	ENSG00000065534_ENST00000360304_MYLK	7834	0.513403	-5.9973	ENSG00000110047_ENST00000421303_EHD1	1457	0.805765	-6.02318
ENSG00000100243_ENST00000438270_CYB5R3	675	0.748148	-5.84984	ENSG00000126267_ENST00000246554_COX6B1	590	0.279661	-5.42366	ENSG00000223609_ENST00000429817_HBD	566	0.591873	-5.99741	ENSG00000197111_ENST00000447282_PCBP2	3077	0.640884	-6.02343
ENSG00000088826_ENST00000305958_SMOX	2233	0.865204	-5.85169	ENSG00000104763_ENST00000520781_ASAH1	2507	0.262465	-5.4249	ENSG00000185825_ENST00000345046_BCAP31	1589	0.617369	-5.99743	ENSG00000142875_ENST00000432111_PRKACB	662	0.717523	-6.02364
ENSG00000010404_ENST00000537071_IDS	1032	0.967054	-5.85994	ENSG00000107669_ENST00000455628_ATE1	697	0.390244	-5.42503	ENSG00000135821_ENST00000417584_GLUL	4065	0.578352	-5.9994	ENSG00000089053_ENST00000441917_ANAPC5	2147	0.897531	-6.02569
ENSG00000213719_ENST00000375779_CLIC1	1127	0.849157	-5.8606	ENSG00000010404_ENST00000537071_IDS	1032	0.242248	-5.42586	ENSG00000204310_ENST00000412465_AGPAT1	991	0.758829	-5.99954	ENSG00000148834_ENST00000445155_GSTO1	829	0.680338	-6.02718
ENSG00000198668_ENST00000544280_CALM1	4230	0.886761	-5.86358	ENSG00000104763_ENST00000381733_ASAH1	2511	0.262047	-5.4272	ENSG00000122545_ENST00000537785_SEPT7	1404	0.589744	-6.00138	ENSG00000143995_ENST00000444274_MEIS1	1499	0.905937	-6.02764
ENSG00000204424_ENST00000375832_LY6G6F	920	0.992391	-5.86366	ENSG00000184702_ENST00000383045_SEPT5	1588	0.4767	-5.42847	ENSG00000113558_ENST00000517625_SKP1	876	0.480594	-6.00202	ENSG00000145287_ENST00000505406_PLAC8	1025	0.494634	-6.02824
ENSG00000152061_ENST00000347255_RABGAP1L	1744	0.739106	-5.86529	ENSG00000133606_ENST00000255977_MKRN1	3151	0.391939	-5.42938	ENSG00000155366_ENST00000534717_RHOC	574	0.710801	-6.00428	ENSG00000081237_ENST00000367376_PTPRC	5321	0.813381	-6.02939
ENSG00000088826_ENST00000457205_SMOX	1669	0.928101	-5.86558	ENSG00000151702_ENST00000344954_FLI1	3926	0.320937	-5.43089	ENSG00000172794_ENST00000392617_RAB37	3780	0.499206	-6.00641	ENSG00000163602_ENST00000477973_RYBP	4744	0.838111	-6.0302
ENSG00000186591_ENST00000473814_UBE2H	535	0.811215	-5.8666	ENSG00000236320_ENST00000415846_SLFN14	2882	0.398335	-5.43224	ENSG00000164181_ENST00000508821_ELOVL7	3994	0.689534	-6.00796	ENSG00000074800_ENST00000234590_ENO1	1783	0.895681	-6.03192
ENSG00000071051_ENST00000393348_NCK2	790	0.787342	-5.86954	ENSG00000140299_ENST00000415213_BNIP2	2335	0.371734	-5.4334	ENSG00000143363_ENST00000368936_PRUNE	2788	0.756456	-6.00813	ENSG00000081237_ENST00000271610_PTPRC	5444	0.81374	-6.03215
ENSG00000177324_ENST00000380033_BEND2	4611	0.77185	-5.87022	ENSG00000184900_ENST00000397898_SUMO3	1779	0.383924	-5.43483	ENSG00000110422_ENST00000525975_HIPK3	3668	0.70229	-6.00874	ENSG00000123405_ENST00000540264_NFE2	1833	0.741953	-6.03387
ENSG00000114209_ENST00000497056_PDCD10	1276	0.89185	-5.87141	ENSG00000135218_ENST00000435819_CD36	2365	0.384778	-5.43588	ENSG00000100266_ENST00000453643_PACSIN2	818	0.574572	-6.0118	ENSG00000114353_ENST00000536647_GNAI2	2153	0.835578	-6.03434
ENSG00000158769_ENST00000436182_F11R	1162	0.85284	-5.87189	ENSG00000158856_ENST00000265800_EPB49	2554	0.416601	-5.44094	ENSG00000143363_ENST00000302413_PRUNE	2796	0.755007	-6.01203	ENSG00000112078_ENST00000544295_KCTD20	1494	0.882195	-6.03588
ENSG00000128739_ENST00000400100_SNRPN	1751	0.630497	-5.87217	ENSG00000155096_ENST00000347770_AZIN1	2857	0.378019	-5.44095	ENSG00000213654_ENST00000375040_GPSM3	1476	0.76626	-6.01307	ENSG00000102572_ENST00000539966_STK24	1579	0.860671	-6.03637
ENSG00000197746_ENST00000394936_PSAP	2866	0.914515	-5.87233	ENSG00000071051_ENST00000233154_NCK2	2683	0.421916	-5.44337	ENSG00000164116_ENST00000511108_GUCY1A3	2992	0.680147	-6.01467	ENSG00000186591_ENST00000473814_UBE2H	535	0.803738	-6.03716
ENSG00000065534_ENST00000360772_MYLK	10027	0.492171	-5.87584	ENSG00000182093_ENST00000333781_WRB	1616	0.199876	-5.4448	ENSG00000172794_ENST00000340415_RAB37	3805	0.493824	-6.01707	ENSG00000132670_ENST00000356147_PTPRA	3135	0.766188	-6.04262
ENSG00000006652_ENST00000536259_IFRD1	1114	0.87702	-5.88011	ENSG00000116288_ENST00000338639_PARK7	949	0.345627	-5.4458	ENSG00000128739_ENST00000390687_SNRPN	1388	0.654899	-6.01745	ENSG00000162511_ENST00000294507_LAPTM5	2223	0.8565	-6.04495
ENSG00000187764_ENST00000422704_SEMA4D	4382	0.921953	-5.88287	ENSG00000142875_ENST00000370689_PRKACB	4513	0.272989	-5.44777	ENSG00000165682_ENST00000298527_CLEC1B	952	0.855042	-6.01895	ENSG00000113558_ENST00000517625_SKP1	876	0.583333	-6.04649
ENSG00000164116_ENST00000506455_GUCY1A3	2715	0.869982	-5.88362	ENSG00000120690_ENST00000379498_ELF1	3017	0.345708	-5.45129	ENSG00000127314_ENST00000542145_RAP1B	1060	0.327358	-6.02004	ENSG00000143995_ENST00000402908_MEIS1	2373	0.810788	-6.0467
ENSG00000184983_ENST00000498737_NDUFA6	1256	0.817675	-5.88395	ENSG00000169554_ENST00000427902_ZEB2	2236	0.345707	-5.45246	ENSG00000112078_ENST00000449081_KCTD20	4094	0.762335	-6.02281	ENSG00000148834_ENST00000369713_GSTO1	972	0.664609	-6.04718
ENSG00000132471_ENST00000416574_WBP2	987	0.591692	-5.88428	ENSG00000131236_ENST00000372794_CAP1	1746	0.432417	-5.45276	ENSG00000123505_ENST00000451850_AMD1	1181	0.679085	-6.02308	ENSG00000123505_ENST00000368882_AMD1	3121	0.82794	-6.04997
ENSG00000169564_ENST00000303577_PCBP1	1748	0.881007	-5.8852	ENSG00000184702_ENST00000438754_SEPT5	2241	0.470326	-5.45342	ENSG00000136732_ENST00000259254_GYPC	1246	0.650883	-6.02444	ENSG00000055208_ENST00000538427_TAB2	4380	0.794977	-6.05276
ENSG00000131100_ENST00000253413_ATP6V1E1	1402	0.721113	-5.88722	ENSG00000153064_ENST00000322953_BANK1	3372	0.321768	-5.45628	ENSG00000241553_ENST00000397261_ARPC4	1961	0.624681	-6.02462	ENSG00000172794_ENST00000469248_RAB37	1730	0.57341	-6.05354
ENSG00000134287_ENST00000541959_ARF3	807	0.86741	-5.88737	ENSG00000132824_ENST00000411544_SERINC3	812	0.316502	-5.45673	ENSG00000197111_ENST00000541275_PCBP2	1571	0.513049	-6.02924	ENSG00000135218_ENST00000438020_CD36	720	0.768056	-6.05381
ENSG00000187764_ENST00000356444_SEMA4D	4503	0.952698	-5.88799	ENSG00000184900_ENST00000332859_SUMO3	1807	0.377975	-5.45736	ENSG00000174903_ENST00000394080_RAB1B	1038	0.596339	-6.03023	ENSG00000198563_ENST00000456976_DDX39B	720	0.668056	-6.05448
ENSG00000168300_ENST00000360540_PCMTD1	4252	0.818909	-5.88815	ENSG00000088832_ENST00000381724_FKBP1A	976	0.415984	-5.45815	ENSG00000114353_ENST00000266027_GNAI2	2016	0.704861	-6.0325	ENSG00000087460_ENST00000453292_GNAS	632	0.140823	-6.05595
ENSG00000151702_ENST00000344954_FLI1	3926	0.72975	-5.88939	ENSG00000107798_ENST00000282673_LIPA	753	0.288181	-5.4584	ENSG00000108039_ENST00000322238_XPNPEP1	2467	0.723551	-6.03472	ENSG00000134287_ENST00000541959_ARF3	807	0.831475	-6.0575
ENSG00000014216_ENST00000533820_CAPN1	3083	0.849173	-5.89101	ENSG00000123739_ENST00000507961_PLA2G12A	755	0.357616	-5.46065	ENSG00000132670_ENST00000430705_PTPRA	733	0.627558	-6.03847	ENSG00000023902_ENST00000369124_PLEKHO1	2050	0.774146	-6.05788
ENSG00000152061_ENST00000367687_RABGAP1L	1849	0.7404	-5.8911	ENSG00000022267_ENST00000456218_FHL1	2297	0.512407	-5.46067	ENSG00000101782_ENST00000339486_RIOK3	4038	0.661714	-6.03907	ENSG00000137154_ENST00000380394_RPS6	1387	0.501081	-6.05947
ENSG00000124333_ENST00000286448_VAMP7	2646	0.873016	-5.89178	ENSG00000005020_ENST00000345317_SKAP2	3998	0.349675	-5.46161	ENSG00000151702_ENST00000525560_FLI1	1557	0.67052	-6.03972	ENSG00000172794_ENST00000392617_RAB37	3780	0.605556	-6.06004
ENSG00000142875_ENST00000370681_PRKACB	1380	0.900725	-5.89285	ENSG00000138798_ENST00000503392_EGF	3642	0.353652	-5.46179	ENSG00000132670_ENST00000418580_PTPRA	749	0.664887	-6.04098	ENSG00000089053_ENST00000344395_ANAPC5	1932	0.890787	-6.06303
ENSG00000088726_ENST00000435575_TMEM40	1785	0.808403	-5.89473	ENSG00000104231_ENST00000522520_ZFAND1	1705	0.234604	-5.46597	ENSG00000078369_ENST00000378609_GNB1	3132	0.792146	-6.04108	ENSG00000132383_ENST00000254719_RPA1	4352	0.486903	-6.06613
ENSG00000087460_ENST00000453292_GNAS	632	0.140823	-5.89481	ENSG00000124762_ENST00000244741_CDKN1A	2180	0.384862	-5.46631	ENSG00000114353_ENST00000451956_GNAI2	1486	0.708614	-6.04323	ENSG00000156515_ENST00000436817_HK1	1042	0.857965	-6.06622
ENSG00000163374_ENST00000443231_YY1AP1	932	0.54721	-5.89482	ENSG00000072422_ENST00000357917_RHOBTB1	4339	0.304909	-5.46842	ENSG00000108846_ENST00000285238_ABCC3	5166	0.697445	-6.04798	ENSG00000156515_ENST00000360289_HK1	3961	0.783388	-6.06689
ENSG00000117586_ENST00000367718_TNFSF4	3429	0.926509	-5.89617	ENSG00000108061_ENST00000265277_SHOC2	3806	0.395166	-5.47105	ENSG00000135926_ENST00000258412_TMBIM1	2371	0.804302	-6.04958	ENSG00000135218_ENST00000432207_CD36	1808	0.745022	-6.06804
ENSG00000055208_ENST00000538427_TAB2	4380	0.861416	-5.89781	ENSG00000104231_ENST00000220669_ZFAND1	1798	0.241379	-5.47279	ENSG00000125354_ENST00000394616_SEPT6	1859	0.535234	-6.05028	ENSG00000172794_ENST00000340415_RAB37	3805	0.598423	-6.07051
ENSG00000076770_ENST00000421707_MBNL3	946	0.90592	-5.89811	ENSG00000048740_ENST00000537122_CELF2	1406	0.416074	-5.47381	ENSG00000129657_ENST00000392476_SEC14L1	2957	0.759892	-6.05331	ENSG00000256235_ENST00000526627_AC010441.1	2332	0.626072	-6.07236
ENSG00000091317_ENST00000205636_CMTM6	3863	0.768315	-5.90028	ENSG00000171552_ENST00000456404_BCL2L1	914	0.473742	-5.47393	ENSG00000150991_ENST00000546120_UBC	1963	0.461538	-6.05902	ENSG00000132670_ENST00000318266_PTPRA	3219	0.760174	-6.07254
ENSG00000014216_ENST00000527323_CAPN1	3086	0.842191	-5.90098	ENSG00000132383_ENST00000254719_RPA1	4352	0.237362	-5.47428	ENSG00000108039_ENST00000502935_XPNPEP1	2539	0.723907	-6.05917	ENSG00000158856_ENST00000541895_EPB49	1569	0.825366	-6.07354
ENSG00000077549_ENST00000264203_CAPZB	2068	0.612669	-5.90291	ENSG00000110422_ENST00000379016_HIPK3	7345	0.259496	-5.47459	ENSG00000108039_ENST00000369680_XPNPEP1	2539	0.723907	-6.05917	ENSG00000158856_ENST00000517600_EPB49	1569	0.824729	-6.07369
ENSG00000178057_ENST00000451378_NDUFAF3	774	0.71447	-5.9046	ENSG00000125354_ENST00000394616_SEPT6	1859	0.310382	-5.47702	ENSG00000221823_ENST00000234310_PPP3R1	3023	0.737016	-6.06103	ENSG00000203747_ENST00000426740_FCGR3A	1972	0.725659	-6.07404
ENSG00000183508_ENST00000369448_FAM46C	5751	0.933055	-5.90532	ENSG00000153162_ENST00000283147_BMP6	2780	0.433094	-5.4771	ENSG00000203879_ENST00000369741_GDI1	1495	0.782609	-6.06404	ENSG00000157540_ENST00000398960_DYRK1A	2422	0.742775	-6.07594
ENSG00000206560_ENST00000399451_ANKRD28	6564	0.835923	-5.91117	ENSG00000100243_ENST00000407332_CYB5R3	1849	0.458085	-5.47741	ENSG00000065534_ENST00000359169_MYLK	7681	0.504492	-6.06488	ENSG00000143549_ENST00000302206_TPM3	741	0.672065	-6.07785
ENSG00000059804_ENST00000075120_SLC2A3	3915	0.745338	-5.91119	ENSG00000143363_ENST00000271620_PRUNE	2997	0.353687	-5.47784	ENSG00000089053_ENST00000541887_ANAPC5	2400	0.70875	-6.06533	ENSG00000076770_ENST00000370849_MBNL3	1444	0.807479	-6.07943
ENSG00000100243_ENST00000396303_CYB5R3	2922	0.624572	-5.91158	ENSG00000122786_ENST00000417172_CALD1	1915	0.443864	-5.47886	ENSG00000114978_ENST00000396049_MOBKL1B	2375	0.704842	-6.0665	ENSG00000135218_ENST00000394788_CD36	1942	0.754892	-6.08072
ENSG00000164116_ENST00000455639_GUCY1A3	2631	0.86317	-5.91169	ENSG00000104763_ENST00000262097_ASAH1	2609	0.252204	-5.48243	ENSG00000187764_ENST00000422704_SEMA4D	4382	0.811273	-6.06742	ENSG00000142875_ENST00000417530_PRKACB	686	0.66035	-6.08072
ENSG00000132670_ENST00000356147_PTPRA	3135	0.818501	-5.91475	ENSG00000197111_ENST00000447282_PCBP2	3077	0.236594	-5.48251	ENSG00000129657_ENST00000443798_SEC14L1	3009	0.75108	-6.06943	ENSG00000104765_ENST00000380629_BNIP3L	3610	0.765651	-6.08145
ENSG00000120690_ENST00000239882_ELF1	3566	0.879136	-5.91566	ENSG00000131236_ENST00000446031_CAP1	273	0.468864	-5.48424	ENSG00000047648_ENST00000534860_ARHGAP6	2096	0.649332	-6.07009	ENSG00000158769_ENST00000335772_F11R	2170	0.813825	-6.08427
ENSG00000114209_ENST00000473645_PDCD10	1360	0.875735	-5.91945	ENSG00000165929_ENST00000435962_TC2N	4982	0.335207	-5.48535	ENSG00000132670_ENST00000431048_PTPRA	707	0.595474	-6.07124	ENSG00000122545_ENST00000350320_SEPT7	2516	0.631558	-6.08693
ENSG00000161011_ENST00000389805_SQSTM1	2986	0.706631	-5.91958	ENSG00000131236_ENST00000372802_CAP1	2964	0.423077	-5.48574	ENSG00000151023_ENST00000376363_ENKUR	1318	0.597876	-6.07171	ENSG00000081237_ENST00000352140_PTPRC	5177	0.80819	-6.08767
ENSG00000120690_ENST00000442101_ELF1	3521	0.856291	-5.92332	ENSG00000185630_ENST00000340699_PBX1	734	0.385559	-5.4859	ENSG00000108846_ENST00000505699_ABCC3	5271	0.68488	-6.07222	ENSG00000128272_ENST00000404241_ATF4	1910	0.562304	-6.08774
ENSG00000078369_ENST00000439272_GNB1	514	0.963035	-5.92411	ENSG00000241685_ENST00000432884_ARPC1A	1702	0.178613	-5.48605	ENSG00000163466_ENST00000295685_ARPC2	1605	0.580685	-6.07232	ENSG00000122545_ENST00000399034_SEPT7	2522	0.630055	-6.09036
ENSG00000153317_ENST00000518721_ASAP1	5507	0.873979	-5.92717	ENSG00000110422_ENST00000303296_HIPK3	7408	0.257289	-5.48692	ENSG00000143418_ENST00000271688_LASS2	2505	0.71018	-6.07281	ENSG00000147394_ENST00000433245_ZNF185	1599	0.711069	-6.09126
ENSG00000254087_ENST00000520220_LYN	3020	0.92053	-5.92773	ENSG00000116288_ENST00000377491_PARK7	977	0.335722	-5.48775	ENSG00000189060_ENST00000340857_H1F0	2329	0.6462	-6.0732	ENSG00000143409_ENST00000361936_FAM63A	2839	0.906305	-6.09419
ENSG00000100243_ENST00000361740_CYB5R3	2938	0.604833	-5.92832	ENSG00000160948_ENST00000377348_VPS28	1062	0.314501	-5.49024	ENSG00000166091_ENST00000339180_CMTM5	1173	0.710997	-6.0769	ENSG00000125354_ENST00000354228_SEPT6	1576	0.748731	-6.09794
ENSG00000120690_ENST00000379498_ELF1	3017	0.813059	-5.93031	ENSG00000133112_ENST00000379055_TPT1	948	0.411392	-5.49063	ENSG00000074416_ENST00000434178_MGLL	4941	0.752074	-6.07692	ENSG00000100243_ENST00000352397_CYB5R3	2124	0.775424	-6.09837
ENSG00000143549_ENST00000368533_TPM3	3131	0.601725	-5.93191	ENSG00000143418_ENST00000421609_LASS2	738	0.429539	-5.49256	ENSG00000177697_ENST00000397420_CD151	1648	0.694782	-6.07835	ENSG00000087460_ENST00000423897_GNAS	736	0.46875	-6.09877
ENSG00000077549_ENST00000433834_CAPZB	1462	0.694254	-5.93258	ENSG00000158769_ENST00000289779_F11R	2096	0.320611	-5.49401	ENSG00000206560_ENST00000412318_ANKRD28	4408	0.68353	-6.07867	ENSG00000158769_ENST00000289779_F11R	2096	0.769561	-6.0994
ENSG00000143811_ENST00000316940_PYCR2	999	0.871872	-5.93485	ENSG00000031003_ENST00000420893_FAM13B	3214	0.196329	-5.49428	ENSG00000135926_ENST00000396809_TMBIM1	2422	0.819983	-6.08032	ENSG00000055208_ENST00000367456_TAB2	4553	0.778607	-6.09984
ENSG00000089053_ENST00000541887_ANAPC5	2400	0.942917	-5.93541	ENSG00000204310_ENST00000395499_AGPAT1	2496	0.432292	-5.49469	ENSG00000129562_ENST00000250498_DAD1	731	0.703146	-6.0806	ENSG00000177697_ENST00000530726_CD151	1407	0.821606	-6.10453
ENSG00000161013_ENST00000337755_MGAT4B	3027	0.616122	-5.93696	ENSG00000135926_ENST00000444881_TMBIM1	2936	0.395436	-5.49691	ENSG00000187764_ENST00000356444_SEMA4D	4503	0.808572	-6.08311	ENSG00000106868_ENST00000374270_SUSD1	3124	0.847631	-6.10695
ENSG00000078369_ENST00000437146_GNB1	423	0.829787	-5.93752	ENSG00000100225_ENST00000444207_FBXO7	747	0.325301	-5.49691	ENSG00000158985_ENST00000360515_CDC42SE2	3591	0.654692	-6.0838	ENSG00000081237_ENST00000367366_PTPRC	5123	0.807925	-6.10871
ENSG00000156515_ENST00000359426_HK1	3605	0.899029	-5.94062	ENSG00000124762_ENST00000373711_CDKN1A	766	0.381201	-5.49784	ENSG00000143418_ENST00000368954_LASS2	2504	0.698482	-6.08534	ENSG00000172159_ENST00000304195_FRMD3	5297	0.713989	-6.11039
ENSG00000169504_ENST00000444041_CLIC4	2721	0.875781	-5.94719	ENSG00000204310_ENST00000412465_AGPAT1	991	0.434914	-5.49802	ENSG00000134287_ENST00000256682_ARF3	4105	0.727162	-6.08774	ENSG00000140416_ENST00000358278_TPM1	1786	0.699888	-6.11102
ENSG00000169504_ENST00000488683_CLIC4	2723	0.875872	-5.94728	ENSG00000131051_ENST00000448303_RBM39	1008	0.294643	-5.49896	ENSG00000143363_ENST00000271620_PRUNE	2997	0.71972	-6.08999	ENSG00000254087_ENST00000520220_LYN	3020	0.856623	-6.11346
ENSG00000110422_ENST00000456517_HIPK3	4478	0.832738	-5.94806	ENSG00000165929_ENST00000340892_TC2N	5030	0.332008	-5.49919	ENSG00000213654_ENST00000375043_GPSM3	1456	0.602335	-6.09304	ENSG00000204628_ENST00000376817_GNB2L1	965	0.926425	-6.11481
ENSG00000185825_ENST00000441714_BCAP31	1413	0.784147	-5.94916	ENSG00000241519_ENST00000361333_UBE2J1	1355	0.335793	-5.50256	ENSG00000132819_ENST00000356208_RBM38	2382	0.752309	-6.09383	ENSG00000100243_ENST00000407623_CYB5R3	2153	0.780771	-6.11595
ENSG00000109572_ENST00000504131_CLCN3	3157	0.810896	-5.95084	ENSG00000125257_ENST00000431522_ABCC4	3063	0.178583	-5.50342	ENSG00000169554_ENST00000409211_ZEB2	590	0.766102	-6.09643	ENSG00000100030_ENST00000544786_MAPK1	951	0.926393	-6.11719
ENSG00000168385_ENST00000391972_SEPT2	3278	0.896278	-5.95236	ENSG00000131051_ENST00000427743_RBM39	915	0.401093	-5.50493	ENSG00000112977_ENST00000432074_DAP	1048	0.715649	-6.09936	ENSG00000160255_ENST00000320216_ITGB2	966	0.847826	-6.11813
ENSG00000132670_ENST00000318266_PTPRA	3219	0.797142	-5.95289	ENSG00000146416_ENST00000367598_AIG1	1620	0.373457	-5.50791	ENSG00000133112_ENST00000379055_TPT1	948	0.570675	-6.10385	ENSG00000132670_ENST00000216877_PTPRA	3323	0.736383	-6.11841
ENSG00000055208_ENST00000367456_TAB2	4553	0.828684	-5.9537	ENSG00000022267_ENST00000394153_FHL1	2374	0.49663	-5.50831	ENSG00000223609_ENST00000380299_HBD	785	0.680255	-6.11141	ENSG00000135821_ENST00000311223_GLUL	4719	0.624921	-6.11896
ENSG00000103187_ENST00000262428_COTL1	1843	0.900705	-5.95527	ENSG00000127314_ENST00000341355_RAP1B	714	0.305322	-5.51094	ENSG00000140416_ENST00000358278_TPM1	1786	0.698768	-6.11303	ENSG00000188677_ENST00000404989_PARVB	1591	0.69956	-6.12092
ENSG00000140416_ENST00000358278_TPM1	1786	0.735722	-5.95701	ENSG00000072422_ENST00000337910_RHOBTB1	4473	0.295775	-5.5123	ENSG00000169877_ENST00000302312_AHSP	524	0.822519	-6.11325	ENSG00000019582_ENST00000524315_CD74	584	0.933219	-6.12133
ENSG00000196914_ENST00000356641_ARHGEF12	9444	0.892736	-5.95885	ENSG00000143418_ENST00000368949_LASS2	1002	0.488024	-5.51254	ENSG00000114353_ENST00000536647_GNAI2	2153	0.697167	-6.1151	ENSG00000174748_ENST00000435882_RPL15	1063	0.311383	-6.12286
ENSG00000196914_ENST00000397843_ARHGEF12	9660	0.894203	-5.95931	ENSG00000022267_ENST00000539015_FHL1	2313	0.477735	-5.51362	ENSG00000187764_ENST00000438547_SEMA4D	4824	0.787313	-6.11535	ENSG00000132670_ENST00000399903_PTPRA	3337	0.73629	-6.12353
ENSG00000185989_ENST00000542651_RASA3	1156	0.882353	-5.96189	ENSG00000108061_ENST00000369452_SHOC2	3943	0.405782	-5.51439	ENSG00000135821_ENST00000331872_GLUL	4364	0.535518	-6.11723	ENSG00000135218_ENST00000436384_CD36	536	0.764925	-6.12497
ENSG00000163466_ENST00000315717_ARPC2	1505	0.827907	-5.96337	ENSG00000135926_ENST00000543441_TMBIM1	1037	0.459981	-5.51752	ENSG00000204310_ENST00000395499_AGPAT1	2496	0.689103	-6.11764	ENSG00000197846_ENST00000359985_HIST1H2BF	1195	0.909623	-6.12536
ENSG00000164116_ENST00000511108_GUCY1A3	2992	0.849933	-5.96354	ENSG00000124762_ENST00000405375_CDKN1A	2261	0.371075	-5.51894	ENSG00000101109_ENST00000499879_STK4	5217	0.598812	-6.11826	ENSG00000073921_ENST00000529760_PICALM	1153	0.835212	-6.12695
ENSG00000178057_ENST00000395458_NDUFAF3	808	0.683168	-5.96745	ENSG00000135218_ENST00000436384_CD36	536	0.531716	-5.51905	ENSG00000114353_ENST00000440628_GNAI2	1663	0.651233	-6.11882	ENSG00000148834_ENST00000369710_GSTO1	900	0.607778	-6.12776
ENSG00000213719_ENST00000395892_CLIC1	1197	0.747703	-5.96893	ENSG00000133112_ENST00000530705_TPT1	1028	0.427043	-5.52125	ENSG00000140416_ENST00000357980_TPM1	1800	0.696667	-6.12469	ENSG00000132670_ENST00000358719_PTPRA	3343	0.728388	-6.12779
ENSG00000168385_ENST00000391971_SEPT2	3315	0.879336	-5.96957	ENSG00000078140_ENST00000503368_UBE2K	891	0.26936	-5.52151	ENSG00000140416_ENST00000267996_TPM1	1786	0.669653	-6.12529	ENSG00000148700_ENST00000356080_ADD3	3081	0.795846	-6.12897
ENSG00000047648_ENST00000534860_ARHGAP6	2096	0.73855	-5.97677	ENSG00000177324_ENST00000380033_BEND2	4611	0.272392	-5.52178	ENSG00000089053_ENST00000261819_ANAPC5	2513	0.678472	-6.1254	ENSG00000214265_ENST00000338094_SNURF	1326	0.883107	-6.12952
ENSG00000168385_ENST00000402092_SEPT2	3333	0.874587	-5.97739	ENSG00000070831_ENST00000315554_CDC42	1452	0.14876	-5.52234	ENSG00000159461_ENST00000314566_AMFR	954	0.676101	-6.12789	ENSG00000138326_ENST00000435275_RPS24	656	0.554878	-6.13084
ENSG00000213719_ENST00000375784_CLIC1	1254	0.84689	-5.98041	ENSG00000152256_ENST00000392571_PDK1	1515	0.317492	-5.52501	ENSG00000079308_ENST00000446688_TNS1	4292	0.73835	-6.13017	ENSG00000165119_ENST00000457156_HNRNPK	1283	0.672642	-6.13154
ENSG00000185883_ENST00000330398_ATP6V0C	1175	0.753191	-5.9817	ENSG00000131236_ENST00000372797_CAP1	3105	0.41095	-5.52605	ENSG00000158406_ENST00000377727_HIST1H4H	397	0.793451	-6.13679	ENSG00000184702_ENST00000383045_SEPT5	1588	0.742443	-6.13172
ENSG00000138757_ENST00000395719_G3BP2	4217	0.882618	-5.98304	ENSG00000105698_ENST00000222305_USF2	1709	0.357519	-5.52647	ENSG00000213625_ENST00000371065_LEPROT	4622	0.615318	-6.14306	ENSG00000161203_ENST00000292807_AP2M1	1931	0.850337	-6.13197
ENSG00000158769_ENST00000537746_F11R	1245	0.95502	-5.98739	ENSG00000112245_ENST00000370644_PTP4A1	448	0.479911	-5.53078	ENSG00000089053_ENST00000544314_ANAPC5	1508	0.734085	-6.14523	ENSG00000143549_ENST00000368533_TPM3	3131	0.523156	-6.13251
ENSG00000156515_ENST00000298649_HK1	3596	0.898498	-5.99164	ENSG00000143622_ENST00000368323_RIT1	3445	0.302177	-5.53184	ENSG00000120727_ENST00000394795_PAIP2	2294	0.44551	-6.14612	ENSG00000088826_ENST00000457205_SMOX	1669	0.881366	-6.13368
ENSG00000143995_ENST00000444274_MEIS1	1499	0.962642	-5.99546	ENSG00000080503_ENST00000450198_SMARCA2	1744	0.298165	-5.53204	ENSG00000133112_ENST00000530705_TPT1	1028	0.581712	-6.14828	ENSG00000143995_ENST00000398506_MEIS1	2659	0.787138	-6.1338
ENSG00000089053_ENST00000261819_ANAPC5	2513	0.914843	-5.99669	ENSG00000135218_ENST00000428497_CD36	541	0.526802	-5.53245	ENSG00000143363_ENST00000271619_PRUNE	2361	0.750953	-6.15286	ENSG00000135218_ENST00000447544_CD36	2298	0.837685	-6.13444
ENSG00000132670_ENST00000216877_PTPRA	3323	0.772194	-5.99877	ENSG00000010671_ENST00000372880_BTK	2203	0.322742	-5.53274	ENSG00000117400_ENST00000372470_MPL	1950	0.739487	-6.15958	ENSG00000122545_ENST00000435235_SEPT7	2601	0.611688	-6.13476
ENSG00000115641_ENST00000336660_FHL2	1241	0.855761	-6.00004	ENSG00000116688_ENST00000412236_MFN2	489	0.333333	-5.53631	ENSG00000146963_ENST00000541170_LUC7L2	1525	0.711475	-6.16465	ENSG00000159023_ENST00000356093_EPB41	5831	0.873264	-6.13482
ENSG00000197111_ENST00000379777_PCBP2	1145	0.836681	-6.00054	ENSG00000065534_ENST00000360304_MYLK	7834	0.280444	-5.53682	ENSG00000108179_ENST00000394579_PPIF	1258	0.574722	-6.16719	ENSG00000125354_ENST00000489216_SEPT6	1617	0.729128	-6.1357
ENSG00000115641_ENST00000408995_FHL2	1367	0.910022	-6.00385	ENSG00000075151_ENST00000374927_EIF4G3	1910	0.379058	-5.53827	ENSG00000135926_ENST00000445635_TMBIM1	1251	0.832134	-6.16919	ENSG00000133872_ENST00000541035_TMEM66	1529	0.800523	-6.13649
ENSG00000153317_ENST00000357668_ASAP1	6042	0.896392	-6.00428	ENSG00000158796_ENST00000535389_DEDD	1042	0.224568	-5.53939	ENSG00000186591_ENST00000473814_UBE2H	535	0.768224	-6.17209	ENSG00000089327_ENST00000342879_FXYD5	1580	0.622152	-6.13712
ENSG00000132670_ENST00000399903_PTPRA	3337	0.768954	-6.00483	ENSG00000158856_ENST00000523266_EPB49	2735	0.389031	-5.53972	ENSG00000185825_ENST00000458587_BCAP31	1810	0.551381	-6.1731	ENSG00000159023_ENST00000398863_EPB41	5639	0.882249	-6.13776
ENSG00000132670_ENST00000358719_PTPRA	3343	0.767574	-6.00742	ENSG00000171552_ENST00000450273_BCL2L1	894	0.46868	-5.5448	ENSG00000009307_ENST00000534699_CSDE1	2667	0.700037	-6.17524	ENSG00000135218_ENST00000428497_CD36	541	0.757856	-6.13837
ENSG00000182287_ENST00000329235_AP1S2	2237	0.703621	-6.00845	ENSG00000148834_ENST00000445155_GSTO1	829	0.26538	-5.54527	ENSG00000010671_ENST00000308731_BTK	2579	0.687088	-6.17591	ENSG00000047648_ENST00000413512_ARHGAP6	1795	0.8039	-6.13965
ENSG00000143622_ENST00000539040_RIT1	919	0.915125	-6.00864	ENSG00000022267_ENST00000370690_FHL1	2441	0.496927	-5.54595	ENSG00000163430_ENST00000539471_FSTL1	1506	0.711155	-6.181	ENSG00000134954_ENST00000319397_ETS1	2147	0.791803	-6.1421
ENSG00000088726_ENST00000314124_TMEM40	2308	0.745667	-6.00998	ENSG00000022267_ENST00000535737_FHL1	2437	0.483792	-5.5461	ENSG00000082074_ENST00000351578_FYB	4750	0.670737	-6.18267	ENSG00000077549_ENST00000457768_CAPZB	432	0.793981	-6.14451
ENSG00000177156_ENST00000528097_TALDO1	1231	0.900894	-6.01007	ENSG00000123505_ENST00000368885_AMD1	3438	0.359802	-5.54681	ENSG00000198586_ENST00000431350_TLK1	5663	0.643828	-6.18777	ENSG00000076770_ENST00000370844_MBNL3	1643	0.769933	-6.14649
ENSG00000172432_ENST00000307126_GTPBP2	2933	0.883737	-6.01208	ENSG00000113282_ENST00000523908_CLINT1	2346	0.233163	-5.54979	ENSG00000123739_ENST00000507961_PLA2G12A	755	0.637086	-6.18785	ENSG00000161013_ENST00000292591_MGAT4B	2446	0.762061	-6.14719
ENSG00000166974_ENST00000300249_MAPRE2	6202	0.459529	-6.01386	ENSG00000163430_ENST00000424703_FSTL1	1396	0.324499	-5.55009	ENSG00000100225_ENST00000452138_FBXO7	514	0.698444	-6.1914	ENSG00000203747_ENST00000367967_FCGR3A	2086	0.700383	-6.14821
ENSG00000188229_ENST00000340384_TUBB2C	1637	0.758705	-6.01393	ENSG00000216937_ENST00000435402_CCDC7	482	0.213693	-5.55115	ENSG00000122545_ENST00000399035_SEPT7	2323	0.584158	-6.19456	ENSG00000100266_ENST00000422336_PACSIN2	664	0.835843	-6.14852
ENSG00000100030_ENST00000415911_MAPK1	1480	0.787162	-6.01711	ENSG00000137198_ENST00000259727_GMPR	1515	0.371617	-5.55431	ENSG00000112078_ENST00000373731_KCTD20	5619	0.694074	-6.19486	ENSG00000128272_ENST00000337304_ATF4	2019	0.580485	-6.15
ENSG00000100030_ENST00000544786_MAPK1	951	0.911672	-6.01721	ENSG00000158856_ENST00000358242_EPB49	2772	0.383838	-5.55911	ENSG00000143418_ENST00000345896_LASS2	2080	0.724519	-6.19523	ENSG00000140416_ENST00000357980_TPM1	1800	0.688889	-6.15008
ENSG00000078369_ENST00000455156_GNB1	2827	0.927131	-6.01746	ENSG00000146416_ENST00000458219_AIG1	593	0.350759	-5.55968	ENSG00000147443_ENST00000276420_DOK2	1936	0.721074	-6.19545	ENSG00000163430_ENST00000424703_FSTL1	1396	0.823782	-6.151
ENSG00000170035_ENST00000392415_UBE2E3	1377	0.608569	-6.01861	ENSG00000151422_ENST00000536402_FER	1486	0.168237	-5.56137	ENSG00000088832_ENST00000400137_FKBP1A	1622	0.485203	-6.19577	ENSG00000143995_ENST00000495021_MEIS1	1913	0.829064	-6.15352
ENSG00000159023_ENST00000356093_EPB41	5831	0.90379	-6.01866	ENSG00000148834_ENST00000369713_GSTO1	972	0.269547	-5.56194	ENSG00000174903_ENST00000311481_RAB1B	2007	0.610862	-6.19623	ENSG00000142875_ENST00000370681_PRKACB	1380	0.836232	-6.15385
ENSG00000109572_ENST00000360642_CLCN3	3208	0.766209	-6.02112	ENSG00000151693_ENST00000281419_ASAP2	5712	0.357318	-5.56667	ENSG00000152061_ENST00000486220_RABGAP1L	772	0.591969	-6.19643	ENSG00000159023_ENST00000398861_EPB41	5450	0.880183	-6.15441
ENSG00000143622_ENST00000368322_RIT1	855	0.88538	-6.02139	ENSG00000198668_ENST00000356978_CALM1	4254	0.352139	-5.56756	ENSG00000188229_ENST00000340384_TUBB2C	1637	0.637141	-6.19965	ENSG00000159023_ENST00000343067_EPB41	5930	0.866105	-6.15475
ENSG00000159023_ENST00000398861_EPB41	5450	0.901101	-6.02283	ENSG00000198668_ENST00000544280_CALM1	4230	0.337589	-5.56852	ENSG00000102178_ENST00000369653_UBL4A	711	0.752461	-6.20048	ENSG00000140416_ENST00000267996_TPM1	1786	0.667413	-6.15505
ENSG00000134851_ENST00000542052_TMEM165	1657	0.436331	-6.02446	ENSG00000151693_ENST00000315273_ASAP2	5582	0.35704	-5.56992	ENSG00000198586_ENST00000360843_TLK1	5726	0.636745	-6.20373	ENSG00000159023_ENST00000373798_EPB41	5928	0.867409	-6.15777
ENSG00000185825_ENST00000426131_BCAP31	1499	0.771848	-6.02581	ENSG00000022267_ENST00000345434_FHL1	2458	0.471928	-5.57091	ENSG00000198586_ENST00000442919_TLK1	5730	0.6363	-6.20474	ENSG00000148834_ENST00000539281_GSTO1	1052	0.614068	-6.16129
ENSG00000140416_ENST00000267996_TPM1	1786	0.704367	-6.02782	ENSG00000128272_ENST00000396680_ATF4	1420	0.259155	-5.57352	ENSG00000119242_ENST00000545891_CCDC92	1790	0.67933	-6.20501	ENSG00000147168_ENST00000374202_IL2RG	1534	0.860495	-6.16302
ENSG00000065534_ENST00000418370_MYLK	7282	0.309118	-6.03313	ENSG00000081377_ENST00000375242_CDC14B	2965	0.270489	-5.57513	ENSG00000123505_ENST00000368877_AMD1	1605	0.621807	-6.20897	ENSG00000174748_ENST00000510788_RPL15	1345	0.545725	-6.16368
ENSG00000156515_ENST00000405407_HK1	2980	0.891946	-6.03449	ENSG00000095787_ENST00000414108_WAC	816	0.328431	-5.5768	ENSG00000102316_ENST00000375062_MAGED2	1647	0.765634	-6.21045	ENSG00000161203_ENST00000540821_AP2M1	1750	0.835429	-6.1681
ENSG00000163320_ENST00000462901_CGGBP1	1063	0.669802	-6.03614	ENSG00000148834_ENST00000369710_GSTO1	900	0.253333	-5.57764	ENSG00000140479_ENST00000344273_PCSK6	2937	0.54954	-6.21172	ENSG00000173660_ENST00000311672_UQCRH	604	0.55298	-6.16819
ENSG00000140416_ENST00000357980_TPM1	1800	0.698889	-6.03908	ENSG00000234745_ENST00000434333_HLA-B	863	0.34299	-5.5778	ENSG00000124762_ENST00000373711_CDKN1A	766	0.699739	-6.21268	ENSG00000142875_ENST00000413538_PRKACB	730	0.636986	-6.16827
ENSG00000159023_ENST00000343067_EPB41	5930	0.888701	-6.04295	ENSG00000100266_ENST00000422336_PACSIN2	664	0.320783	-5.57987	ENSG00000075151_ENST00000374927_EIF4G3	1910	0.632984	-6.2129	ENSG00000205336_ENST00000379696_GPR56	3689	0.863649	-6.16873
ENSG00000159023_ENST00000373798_EPB41	5928	0.883266	-6.04416	ENSG00000196911_ENST00000413340_KPNA5	689	0.223512	-5.58232	ENSG00000198225_ENST00000356170_FKBP1C	279	0.265233	-6.21652	ENSG00000138594_ENST00000308580_TMOD3	4650	0.756129	-6.16939
ENSG00000159023_ENST00000398863_EPB41	5639	0.903529	-6.04642	ENSG00000138449_ENST00000440626_SLC40A1	209	0.511962	-5.58287	ENSG00000076770_ENST00000370844_MBNL3	1643	0.678637	-6.21972	ENSG00000177697_ENST00000397421_CD151	1486	0.790713	-6.1695
ENSG00000104231_ENST00000521287_ZFAND1	772	0.913212	-6.04692	ENSG00000073921_ENST00000393346_PICALM	2340	0.332479	-5.58369	ENSG00000165914_ENST00000540938_TTC7B	2153	0.698096	-6.22063	ENSG00000139644_ENST00000395006_TMBIM6	2598	0.926482	-6.17015
ENSG00000089053_ENST00000544314_ANAPC5	1508	0.954244	-6.04778	ENSG00000134291_ENST00000552561_TMEM106C	810	0.367901	-5.58458	ENSG00000169554_ENST00000392861_ZEB2	1514	0.617569	-6.2229	ENSG00000075151_ENST00000411888_EIF4G3	1122	0.680927	-6.17154
ENSG00000197111_ENST00000447282_PCBP2	3077	0.651934	-6.05006	ENSG00000172795_ENST00000543319_DCP2	1500	0.266667	-5.58809	ENSG00000203879_ENST00000447750_GDI1	2474	0.686742	-6.22386	ENSG00000089053_ENST00000541887_ANAPC5	2400	0.853333	-6.1741
ENSG00000196776_ENST00000361309_CD47	1285	0.796887	-6.05166	ENSG00000078369_ENST00000455156_GNB1	2827	0.36965	-5.59061	ENSG00000135821_ENST00000311223_GLUL	4719	0.502437	-6.2273	ENSG00000019582_ENST00000522246_CD74	563	0.905861	-6.17412
ENSG00000125257_ENST00000431522_ABCC4	3063	0.809337	-6.05312	ENSG00000136929_ENST00000259456_HEMGN	2186	0.332571	-5.59272	ENSG00000138594_ENST00000544199_TMOD3	2054	0.633398	-6.22925	ENSG00000197471_ENST00000395389_SPN	1935	0.766408	-6.17427
ENSG00000163466_ENST00000295685_ARPC2	1605	0.776947	-6.05598	ENSG00000168385_ENST00000401990_SEPT2	1734	0.258362	-5.59456	ENSG00000138449_ENST00000455320_SLC40A1	592	0.425676	-6.23013	ENSG00000152061_ENST00000489615_RABGAP1L	6821	0.698138	-6.17649
ENSG00000112096_ENST00000452684_SOD2	2045	0.173105	-6.05637	ENSG00000115159_ENST00000415049_GPD2	456	0.355263	-5.59593	ENSG00000108100_ENST00000456784_CCNY	1380	0.718841	-6.23099	ENSG00000132824_ENST00000411544_SERINC3	812	0.818965	-6.17707
ENSG00000169504_ENST00000374379_CLIC4	4346	0.889093	-6.05643	ENSG00000144468_ENST00000341329_RHBDD1	4883	0.218513	-5.59881	ENSG00000142657_ENST00000543846_PGD	1833	0.695581	-6.23226	ENSG00000100266_ENST00000403744_PACSIN2	2110	0.831754	-6.17888
ENSG00000152061_ENST00000478442_RABGAP1L	648	0.791667	-6.06129	ENSG00000187764_ENST00000450295_SEMA4D	5684	0.337966	-5.59934	ENSG00000077549_ENST00000264203_CAPZB	2068	0.516925	-6.23415	ENSG00000175582_ENST00000541973_RAB6A	1104	0.692029	-6.17912
ENSG00000105698_ENST00000379134_USF2	648	0.901235	-6.06138	ENSG00000197147_ENST00000541858_LRRC8B	1957	0.396014	-5.59982	ENSG00000100225_ENST00000397426_FBXO7	1888	0.779661	-6.23616	ENSG00000108839_ENST00000251535_ALOX12	2358	0.776081	-6.1799
ENSG00000110218_ENST00000227638_PANX1	2769	0.88299	-6.06139	ENSG00000143321_ENST00000368209_HDGF	2171	0.384155	-5.60297	ENSG00000104763_ENST00000417108_ASAH1	2231	0.59749	-6.23848	ENSG00000112078_ENST00000449081_KCTD20	4094	0.828285	-6.18019
ENSG00000125257_ENST00000412704_ABCC4	5702	0.884953	-6.06164	ENSG00000138798_ENST00000509793_EGF	4489	0.347739	-5.60432	ENSG00000078369_ENST00000434686_GNB1	628	0.734076	-6.23925	ENSG00000162704_ENST00000367534_ARPC5	622	0.622186	-6.18048
ENSG00000254999_ENST00000530758_C3orf10	1233	0.792376	-6.06197	ENSG00000116288_ENST00000377488_PARK7	783	0.348659	-5.6082	ENSG00000006652_ENST00000403825_IFRD1	2290	0.702183	-6.24058	ENSG00000101109_ENST00000372801_STK4	2038	0.859176	-6.18158
ENSG00000117586_ENST00000281834_TNFSF4	3470	0.84611	-6.06382	ENSG00000146963_ENST00000541170_LUC7L2	1525	0.365246	-5.60823	ENSG00000088053_ENST00000417454_GP6	2264	0.637367	-6.24098	ENSG00000071051_ENST00000233154_NCK2	2683	0.830414	-6.18331
ENSG00000152061_ENST00000325589_RABGAP1L	1880	0.632447	-6.0655	ENSG00000167468_ENST00000354171_GPX4	916	0.325328	-5.60902	ENSG00000122643_ENST00000242210_NT5C3	1670	0.724551	-6.24236	ENSG00000114209_ENST00000461494_PDCD10	934	0.881156	-6.1876
ENSG00000125257_ENST00000376887_ABCC4	5837	0.880932	-6.06567	ENSG00000112851_ENST00000284037_ERBB2IP	8647	0.288771	-5.6098	ENSG00000128739_ENST00000400097_SNRPN	1605	0.523988	-6.24336	ENSG00000143995_ENST00000450027_MEIS1	558	0.611111	-6.1882
ENSG00000115641_ENST00000393352_FHL2	1426	0.863955	-6.06597	ENSG00000135218_ENST00000426978_CD36	565	0.582301	-5.61538	ENSG00000122786_ENST00000361901_CALD1	4114	0.665289	-6.24418	ENSG00000178057_ENST00000451378_NDUFAF3	774	0.705426	-6.18836
ENSG00000082781_ENST00000296181_ITGB5	4372	0.841034	-6.06686	ENSG00000102580_ENST00000376795_DNAJC3	1631	0.305334	-5.61672	ENSG00000142657_ENST00000541529_PGD	1474	0.667571	-6.24615	ENSG00000140299_ENST00000415213_BNIP2	2335	0.800428	-6.18943
ENSG00000148700_ENST00000356080_ADD3	3081	0.891269	-6.06781	ENSG00000154188_ENST00000520052_ANGPT1	1523	0.282337	-5.617	ENSG00000163374_ENST00000454523_YY1AP1	810	0.42963	-6.24702	ENSG00000114353_ENST00000540560_GNAI2	1086	0.856354	-6.19052
ENSG00000163320_ENST00000482016_CGGBP1	1147	0.734089	-6.06782	ENSG00000154188_ENST00000520734_ANGPT1	1526	0.282438	-5.61835	ENSG00000005020_ENST00000535331_SKAP2	1351	0.57809	-6.24903	ENSG00000023902_ENST00000369126_PLEKHO1	1809	0.636816	-6.19329
ENSG00000143995_ENST00000402908_MEIS1	2373	0.867678	-6.06841	ENSG00000153162_ENST00000540959_BMP6	1543	0.426442	-5.6201	ENSG00000102572_ENST00000444574_STK24	1590	0.481761	-6.25051	ENSG00000134308_ENST00000539979_YWHAQ	1651	0.657177	-6.19482
ENSG00000156515_ENST00000404387_HK1	2766	0.873825	-6.07753	ENSG00000132471_ENST00000416574_WBP2	987	0.218845	-5.62094	ENSG00000131236_ENST00000414893_CAP1	528	0.715909	-6.25181	ENSG00000203747_ENST00000436743_FCGR3A	2167	0.691278	-6.19532
ENSG00000102572_ENST00000376533_STK24	1668	0.751799	-6.08306	ENSG00000104164_ENST00000220531_PLDN	3941	0.274042	-5.62456	ENSG00000102178_ENST00000369660_UBL4A	2382	0.777078	-6.25246	ENSG00000128739_ENST00000390687_SNRPN	1388	0.84366	-6.19545
ENSG00000163430_ENST00000295633_FSTL1	5943	0.603904	-6.08364	ENSG00000148834_ENST00000539281_GSTO1	1052	0.284221	-5.62531	ENSG00000150991_ENST00000541046_UBC	2245	0.393318	-6.2569	ENSG00000138758_ENST00000502584_SEPT11	2615	0.801912	-6.19712
ENSG00000133112_ENST00000309246_TPT1	1008	0.482143	-6.08374	ENSG00000071051_ENST00000393349_NCK2	2371	0.413749	-5.6276	ENSG00000110422_ENST00000456517_HIPK3	4478	0.624609	-6.25887	ENSG00000075151_ENST00000544689_EIF4G3	885	0.712994	-6.19825
ENSG00000136238_ENST00000348035_RAC1	2323	0.687904	-6.08467	ENSG00000185630_ENST00000540246_PBX1	1459	0.311172	-5.6285	ENSG00000076944_ENST00000221283_STXBP2	1889	0.672843	-6.25892	ENSG00000177156_ENST00000528097_TALDO1	1231	0.846466	-6.19918
ENSG00000168385_ENST00000360051_SEPT2	3613	0.84362	-6.08621	ENSG00000132471_ENST00000254806_WBP2	1944	0.352881	-5.6307	ENSG00000106868_ENST00000374270_SUSD1	3124	0.621319	-6.2605	ENSG00000135218_ENST00000309881_CD36	2094	0.67765	-6.19932
ENSG00000188076_ENST00000342878_SCGB1C1	431	0.909513	-6.08656	ENSG00000144468_ENST00000392062_RHBDD1	5151	0.226946	-5.63223	ENSG00000127314_ENST00000539091_RAP1B	977	0.398158	-6.2606	ENSG00000129562_ENST00000250498_DAD1	731	0.874145	-6.19979
ENSG00000152229_ENST00000409746_PSTPIP2	3000	0.844333	-6.08792	ENSG00000254087_ENST00000520220_LYN	3020	0.388742	-5.63426	ENSG00000107798_ENST00000428800_LIPA	1055	0.512796	-6.26288	ENSG00000088826_ENST00000305958_SMOX	2233	0.833408	-6.20108
ENSG00000078369_ENST00000378609_GNB1	3132	0.881865	-6.08822	ENSG00000223519_ENST00000451123_RP11-439E19.8	1264	0.349684	-5.63599	ENSG00000185963_ENST00000375512_BICD2	4636	0.72843	-6.2633	ENSG00000088826_ENST00000379460_SMOX	2230	0.819283	-6.20117
ENSG00000157540_ENST00000398960_DYRK1A	2422	0.83526	-6.0888	ENSG00000197461_ENST00000402802_PDGFA	2305	0.223861	-5.63738	ENSG00000142657_ENST00000270776_PGD	1885	0.696552	-6.26487	ENSG00000203747_ENST00000540048_FCGR3A	887	0.634724	-6.20136
ENSG00000006652_ENST00000005558_IFRD1	1834	0.88277	-6.09668	ENSG00000065534_ENST00000359169_MYLK	7681	0.266502	-5.63902	ENSG00000146963_ENST00000541515_LUC7L2	1661	0.666466	-6.26899	ENSG00000169554_ENST00000409211_ZEB2	590	0.922034	-6.20186
ENSG00000108622_ENST00000449662_ICAM2	1211	0.823287	-6.09676	ENSG00000135821_ENST00000339526_GLUL	3942	0.351852	-5.63961	ENSG00000125257_ENST00000538287_ABCC4	2256	0.650266	-6.2698	ENSG00000101109_ENST00000396731_STK4	1457	0.835964	-6.20379
ENSG00000142875_ENST00000450730_PRKACB	944	0.567797	-6.09868	ENSG00000134291_ENST00000256686_TMEM106C	1394	0.411047	-5.64152	ENSG00000119242_ENST00000238156_CCDC92	2000	0.651	-6.27199	ENSG00000180879_ENST00000370086_SSR4	643	0.797823	-6.20452
ENSG00000115641_ENST00000322142_FHL2	1462	0.865937	-6.09932	ENSG00000170035_ENST00000410114_UBE2E3	909	0.250825	-5.64164	ENSG00000163430_ENST00000424703_FSTL1	1396	0.691977	-6.27228	ENSG00000089053_ENST00000544314_ANAPC5	1508	0.897215	-6.20596
ENSG00000143321_ENST00000368209_HDGF	2171	0.818977	-6.10057	ENSG00000152061_ENST00000392064_RABGAP1L	6282	0.224451	-5.64254	ENSG00000163932_ENST00000330452_PRKCD	2680	0.632836	-6.27258	ENSG00000100266_ENST00000402229_PACSIN2	1883	0.826872	-6.20657
ENSG00000156639_ENST00000287218_ZFAND3	3366	0.818479	-6.10096	ENSG00000116288_ENST00000493678_PARK7	1088	0.301471	-5.643	ENSG00000100614_ENST00000325642_PPM1A	8065	0.507874	-6.27492	ENSG00000149806_ENST00000525297_FAU	355	0.8	-6.20736
ENSG00000123416_ENST00000336023_TUBA1B	1627	0.501537	-6.10302	ENSG00000143549_ENST00000368531_TPM3	1115	0.311211	-5.64469	ENSG00000128739_ENST00000400098_SNRPN	1643	0.511869	-6.27712	ENSG00000100243_ENST00000438270_CYB5R3	675	0.672593	-6.20785
ENSG00000087460_ENST00000423897_GNAS	736	0.410326	-6.10389	ENSG00000088448_ENST00000465753_ANKRD10	997	0.166499	-5.64651	ENSG00000168300_ENST00000522514_PCMTD1	1287	0.701632	-6.27774	ENSG00000174748_ENST00000436146_RPL15	1990	0.647236	-6.20985
ENSG00000172794_ENST00000392617_RAB37	3780	0.619577	-6.10488	ENSG00000120063_ENST00000439174_GNA13	6311	0.295833	-5.64857	ENSG00000100614_ENST00000395076_PPM1A	8184	0.524316	-6.27846	ENSG00000074370_ENST00000352011_ATP2A3	4786	0.867321	-6.21045
ENSG00000124693_ENST00000244661_HIST1H3B	472	0.841102	-6.10818	ENSG00000075151_ENST00000544689_EIF4G3	885	0.264407	-5.65225	ENSG00000158769_ENST00000335772_F11R	2170	0.721659	-6.28027	ENSG00000122545_ENST00000432293_SEPT7	1362	0.617474	-6.21114
ENSG00000184500_ENST00000407433_PROS1	3335	0.71934	-6.10819	ENSG00000132824_ENST00000541235_SERINC3	1708	0.38993	-5.65234	ENSG00000100994_ENST00000216962_PYGB	4134	0.814465	-6.28032	ENSG00000065534_ENST00000360304_MYLK	7834	0.490809	-6.21182
ENSG00000107798_ENST00000282673_LIPA	753	0.722444	-6.10904	ENSG00000165119_ENST00000457156_HNRNPK	1283	0.273578	-5.65402	ENSG00000168385_ENST00000401990_SEPT2	1734	0.596886	-6.28431	ENSG00000067167_ENST00000262213_TRAM1	2785	0.843088	-6.21303
ENSG00000172794_ENST00000340415_RAB37	3805	0.611827	-6.11548	ENSG00000172795_ENST00000513585_DCP2	1572	0.254453	-5.65573	ENSG00000206503_ENST00000355767_HLA-A	1074	0.547486	-6.28705	ENSG00000117298_ENST00000415912_ECE1	5099	0.801138	-6.21426
ENSG00000185825_ENST00000345046_BCAP31	1589	0.695406	-6.11916	ENSG00000136929_ENST00000375112_HEMGN	2290	0.317467	-5.65977	ENSG00000166974_ENST00000300249_MAPRE2	6202	0.352789	-6.28709	ENSG00000134954_ENST00000531611_ETS1	2134	0.776007	-6.21447
ENSG00000135334_ENST00000257787_AKIRIN2	1662	0.842359	-6.12065	ENSG00000131051_ENST00000434927_RBM39	716	0.350559	-5.66135	ENSG00000131100_ENST00000399798_ATP6V1E1	994	0.703219	-6.29042	ENSG00000143933_ENST00000456319_CALM2	703	0.631579	-6.21547
ENSG00000077549_ENST00000264202_CAPZB	883	0.874292	-6.12167	ENSG00000010671_ENST00000308731_BTK	2579	0.303994	-5.66139	ENSG00000125971_ENST00000417166_DYNLRB1	1072	0.252798	-6.29042	ENSG00000135218_ENST00000538969_CD36	1364	0.78739	-6.21789
ENSG00000172794_ENST00000469248_RAB37	1730	0.618497	-6.12263	ENSG00000213658_ENST00000395461_LAT	1448	0.267265	-5.66149	ENSG00000213977_ENST00000225525_TAX1BP3	1377	0.748729	-6.29175	ENSG00000169554_ENST00000427902_ZEB2	2236	0.886404	-6.21873
ENSG00000170035_ENST00000409247_UBE2E3	1556	0.667095	-6.12281	ENSG00000134291_ENST00000449758_TMEM106C	1414	0.405233	-5.66207	ENSG00000256316_ENST00000446824_HIST1H3F	466	0.598712	-6.29283	ENSG00000119318_ENST00000419616_RAD23B	716	0.49581	-6.22082
ENSG00000168385_ENST00000391973_SEPT2	3701	0.800594	-6.12349	ENSG00000022267_ENST00000370683_FHL1	2565	0.430799	-5.66281	ENSG00000167996_ENST00000530019_FTH1	550	0.470909	-6.29435	ENSG00000188677_ENST00000338758_PARVB	1706	0.643025	-6.22145
ENSG00000132670_ENST00000380393_PTPRA	3636	0.719472	-6.12356	ENSG00000131051_ENST00000374038_RBM39	1026	0.368421	-5.66419	ENSG00000070182_ENST00000389720_SPTB	6375	0.824941	-6.29512	ENSG00000132670_ENST00000380393_PTPRA	3636	0.754675	-6.22251
ENSG00000185340_ENST00000407854_GAS2L1	2481	0.828698	-6.12392	ENSG00000165119_ENST00000376258_HNRNPK	1734	0.253172	-5.66495	ENSG00000196236_ENST00000476644_XPNPEP3	457	0.660832	-6.29583	ENSG00000089053_ENST00000261819_ANAPC5	2513	0.830084	-6.22331
ENSG00000203618_ENST00000535794_GP1BB	1230	0.655285	-6.12423	ENSG00000255302_ENST00000530028_EID1	1893	0.297412	-5.66557	ENSG00000114353_ENST00000313601_GNAI2	2464	0.623377	-6.29609	ENSG00000065534_ENST00000359169_MYLK	7681	0.481187	-6.22345
ENSG00000185340_ENST00000403764_GAS2L1	2482	0.828364	-6.1245	ENSG00000132824_ENST00000255175_SERINC3	1726	0.385863	-5.66746	ENSG00000127314_ENST00000537460_RAP1B	1072	0.477612	-6.29858	ENSG00000071051_ENST00000393349_NCK2	2371	0.843948	-6.22412
ENSG00000162909_ENST00000433674_CAPN2	3264	0.78799	-6.13037	ENSG00000010810_ENST00000538466_FYN	2061	0.337215	-5.6685	ENSG00000158985_ENST00000395246_CDC42SE2	3485	0.626686	-6.30223	ENSG00000198589_ENST00000509835_LRBA	5578	0.852277	-6.22446
ENSG00000099942_ENST00000411769_CRKL	2037	0.781051	-6.13094	ENSG00000088726_ENST00000435575_TMEM40	1785	0.287955	-5.67004	ENSG00000254087_ENST00000519728_LYN	2297	0.734872	-6.30259	ENSG00000142875_ENST00000370684_PRKACB	869	0.719217	-6.22454
ENSG00000088053_ENST00000417454_GP6	2264	0.878534	-6.13187	ENSG00000156515_ENST00000421088_HK1	707	0.237624	-5.67262	ENSG00000197111_ENST00000379777_PCBP2	1145	0.735371	-6.30308	ENSG00000177697_ENST00000322008_CD151	1548	0.779716	-6.22567
ENSG00000156515_ENST00000360289_HK1	3961	0.792729	-6.13363	ENSG00000213977_ENST00000225525_TAX1BP3	1377	0.379085	-5.67279	ENSG00000100225_ENST00000382058_FBXO7	1758	0.764505	-6.30357	ENSG00000114353_ENST00000313601_GNAI2	2464	0.747565	-6.22657
ENSG00000117289_ENST00000425134_TXNIP	1116	0.732975	-6.13519	ENSG00000132670_ENST00000425918_PTPRA	2932	0.229877	-5.67378	ENSG00000075151_ENST00000374937_EIF4G3	5046	0.661514	-6.30413	ENSG00000125354_ENST00000394617_SEPT6	1720	0.67907	-6.22692
ENSG00000006652_ENST00000535603_IFRD1	1597	0.84283	-6.13613	ENSG00000116717_ENST00000370985_GADD45A	803	0.119552	-5.67426	ENSG00000122545_ENST00000350320_SEPT7	2516	0.552862	-6.30422	ENSG00000205336_ENST00000456916_GPR56	3863	0.837173	-6.23202
ENSG00000047648_ENST00000380736_ARHGAP6	3883	0.859645	-6.13768	ENSG00000140416_ENST00000404484_TPM1	2883	0.28512	-5.6743	ENSG00000112977_ENST00000230895_DAP	2339	0.733647	-6.30517	ENSG00000129277_ENST00000394495_CCL4	552	0.742754	-6.23348
ENSG00000177156_ENST00000319006_TALDO1	1346	0.826152	-6.13879	ENSG00000100266_ENST00000418133_PACSIN2	622	0.265273	-5.67479	ENSG00000148180_ENST00000373807_GSN	2823	0.486716	-6.30594	ENSG00000005020_ENST00000535331_SKAP2	1351	0.766099	-6.23624
ENSG00000105993_ENST00000452797_DNAJB6	2180	0.73211	-6.14095	ENSG00000089327_ENST00000392219_FXYD5	872	0.37156	-5.67505	ENSG00000169313_ENST00000302632_P2RY12	1766	0.702718	-6.3073	ENSG00000081237_ENST00000348564_PTPRC	4626	0.833117	-6.23641
ENSG00000197746_ENST00000394929_PSAP	1915	0.934726	-6.14174	ENSG00000100243_ENST00000352397_CYB5R3	2124	0.398776	-5.67745	ENSG00000122545_ENST00000399034_SEPT7	2522	0.551546	-6.30766	ENSG00000075151_ENST00000374937_EIF4G3	5046	0.839873	-6.237
ENSG00000158769_ENST00000335772_F11R	2170	0.88341	-6.14207	ENSG00000077549_ENST00000413711_CAPZB	853	0.425557	-5.67857	ENSG00000137845_ENST00000396140_ADAM10	1523	0.655286	-6.30958	ENSG00000163374_ENST00000454523_YY1AP1	810	0.606173	-6.23733
ENSG00000143933_ENST00000272298_CALM2	1302	0.708141	-6.14316	ENSG00000143321_ENST00000537739_HDGF	2073	0.397974	-5.67945	ENSG00000187764_ENST00000343780_SEMA4D	3146	0.621742	-6.31067	ENSG00000077549_ENST00000264202_CAPZB	883	0.865232	-6.23937
ENSG00000131236_ENST00000446031_CAP1	273	0.663004	-6.14951	ENSG00000022267_ENST00000456445_FHL1	775	0.52	-5.67995	ENSG00000005020_ENST00000539623_SKAP2	1420	0.574648	-6.31349	ENSG00000135218_ENST00000534394_CD36	1741	0.66973	-6.23986
ENSG00000185340_ENST00000333679_GAS2L1	2530	0.811858	-6.15218	ENSG00000254999_ENST00000530758_C3orf10	1233	0.397405	-5.68082	ENSG00000213658_ENST00000354453_LAT	759	0.59025	-6.31406	ENSG00000112308_ENST00000378119_C6orf62	4134	0.775762	-6.24045
ENSG00000143321_ENST00000537739_HDGF	2073	0.824409	-6.15426	ENSG00000189060_ENST00000340857_H1F0	2329	0.328038	-5.68107	ENSG00000021355_ENST00000380739_SERPINB1	2619	0.641848	-6.32139	ENSG00000198589_ENST00000357115_LRBA	9899	0.844429	-6.24236
ENSG00000108622_ENST00000418105_ICAM2	1252	0.779553	-6.15503	ENSG00000169398_ENST00000535192_PTK2	4127	0.330749	-5.68303	ENSG00000197461_ENST00000402802_PDGFA	2305	0.595662	-6.32273	ENSG00000183726_ENST00000374358_TMEM50A	2683	0.732762	-6.24272
ENSG00000138757_ENST00000359707_G3BP2	4883	0.798689	-6.15622	ENSG00000005961_ENST00000377068_ITGA2B	1212	0.464521	-5.68363	ENSG00000102316_ENST00000375060_MAGED2	1798	0.724694	-6.32537	ENSG00000127314_ENST00000542145_RAP1B	1060	0.413208	-6.24431
ENSG00000115641_ENST00000393353_FHL2	1531	0.899412	-6.15672	ENSG00000169398_ENST00000519654_PTK2	4129	0.330589	-5.68373	ENSG00000125257_ENST00000536256_ABCC4	2840	0.595775	-6.32674	ENSG00000162909_ENST00000433674_CAPN2	3264	0.781863	-6.24633
ENSG00000134352_ENST00000381293_IL6ST	612	0.803922	-6.15825	ENSG00000133112_ENST00000379056_TPT1	1101	0.392371	-5.68556	ENSG00000010671_ENST00000372880_BTK	2203	0.654108	-6.32846	ENSG00000077549_ENST00000413711_CAPZB	853	0.785463	-6.24636
ENSG00000078369_ENST00000378606_GNB1	1176	0.938776	-6.16111	ENSG00000113851_ENST00000424814_CRBN	2038	0.332188	-5.68705	ENSG00000009307_ENST00000369530_CSDE1	3774	0.626656	-6.33014	ENSG00000019582_ENST00000009530_CD74	981	0.845056	-6.24913
ENSG00000213658_ENST00000395461_LAT	1448	0.764503	-6.16193	ENSG00000107669_ENST00000423243_ATE1	2031	0.308715	-5.68835	ENSG00000101109_ENST00000372806_STK4	6342	0.546515	-6.33033	ENSG00000178057_ENST00000395458_NDUFAF3	808	0.674505	-6.25072
ENSG00000184500_ENST00000394236_PROS1	3556	0.742688	-6.16576	ENSG00000138594_ENST00000308580_TMOD3	4650	0.281505	-5.68918	ENSG00000151702_ENST00000344954_FLI1	3926	0.529037	-6.33077	ENSG00000112977_ENST00000432074_DAP	1048	0.79771	-6.25282
ENSG00000047648_ENST00000303025_ARHGAP6	3946	0.805373	-6.16805	ENSG00000161013_ENST00000337755_MGAT4B	3027	0.240172	-5.69108	ENSG00000142657_ENST00000538557_PGD	1959	0.655436	-6.33222	ENSG00000169756_ENST00000542845_LIMS1	1459	0.413982	-6.25287
ENSG00000112308_ENST00000378102_C6orf62	741	0.869096	-6.16924	ENSG00000138798_ENST00000265171_EGF	4880	0.33832	-5.69116	ENSG00000158769_ENST00000289779_F11R	2096	0.681298	-6.33425	ENSG00000124762_ENST00000373711_CDKN1A	766	0.710183	-6.25476
ENSG00000130227_ENST00000433566_XPO7	4818	0.87858	-6.17003	ENSG00000122786_ENST00000424922_CALD1	2124	0.398305	-5.69167	ENSG00000088726_ENST00000431022_TMEM40	979	0.66905	-6.33459	ENSG00000010810_ENST00000538466_FYN	2061	0.881611	-6.25679
ENSG00000143933_ENST00000456319_CALM2	703	0.682788	-6.17098	ENSG00000163743_ENST00000513257_RCHY1	759	0.162055	-5.69239	ENSG00000197461_ENST00000354513_PDGFA	1308	0.570336	-6.33656	ENSG00000165119_ENST00000376258_HNRNPK	1734	0.700115	-6.2579
ENSG00000184702_ENST00000455843_SEPT5	4113	0.548262	-6.17463	ENSG00000163374_ENST00000354691_YY1AP1	2498	0.119295	-5.69388	ENSG00000140479_ENST00000398181_PCSK6	3205	0.503588	-6.3377	ENSG00000174748_ENST00000413699_RPL15	2053	0.610813	-6.25825
ENSG00000102572_ENST00000397517_STK24	4345	0.680322	-6.17475	ENSG00000135821_ENST00000417584_GLUL	4065	0.328659	-5.69394	ENSG00000158985_ENST00000505065_CDC42SE2	4352	0.556066	-6.33775	ENSG00000086666_ENST00000261749_ZFAND6	1814	0.690739	-6.25882
ENSG00000130227_ENST00000252512_XPO7	4861	0.879037	-6.17777	ENSG00000078369_ENST00000378609_GNB1	3132	0.357918	-5.694	ENSG00000122786_ENST00000361675_CALD1	3612	0.54845	-6.33804	ENSG00000198589_ENST00000510413_LRBA	10032	0.832935	-6.26171
ENSG00000110047_ENST00000421303_EHD1	1457	0.880577	-6.17966	ENSG00000022267_ENST00000394155_FHL1	2706	0.448263	-5.69464	ENSG00000135404_ENST00000552754_CD63	682	0.687683	-6.33822	ENSG00000139644_ENST00000549385_TMBIM6	2771	0.874774	-6.2619
ENSG00000165119_ENST00000457156_HNRNPK	1283	0.704599	-6.18333	ENSG00000113328_ENST00000393929_CCNG1	2366	0.301775	-5.69574	ENSG00000224453_ENST00000456304_AC073610.1	1187	0.805392	-6.33846	ENSG00000205336_ENST00000388812_GPR56	3972	0.825277	-6.26506
ENSG00000170035_ENST00000410062_UBE2E3	1570	0.615924	-6.18375	ENSG00000082781_ENST00000296181_ITGB5	4372	0.383349	-5.69614	ENSG00000185340_ENST00000407854_GAS2L1	2481	0.798468	-6.3385	ENSG00000120690_ENST00000442101_ELF1	3521	0.786708	-6.26701
ENSG00000130227_ENST00000434536_XPO7	4889	0.877889	-6.18582	ENSG00000087206_ENST00000511320_UIMC1	2502	0.232614	-5.69627	ENSG00000185340_ENST00000403764_GAS2L1	2482	0.798147	-6.33909	ENSG00000111913_ENST00000510784_FAM65B	2407	0.80349	-6.26789
ENSG00000100504_ENST00000216392_PYGL	2828	0.895332	-6.18612	ENSG00000100243_ENST00000407623_CYB5R3	2153	0.393405	-5.69702	ENSG00000156515_ENST00000421088_HK1	707	0.401697	-6.33972	ENSG00000149273_ENST00000524851_RPS3	866	0.706697	-6.26851
ENSG00000158769_ENST00000289779_F11R	2096	0.831107	-6.18737	ENSG00000213719_ENST00000375784_CLIC1	1254	0.261563	-5.69717	ENSG00000117586_ENST00000545292_TNFSF4	1240	0.685484	-6.34156	ENSG00000143995_ENST00000407092_MEIS1	3084	0.776589	-6.26916
ENSG00000114209_ENST00000492396_PDCD10	814	0.931204	-6.1884	ENSG00000077549_ENST00000375145_CAPZB	1175	0.44766	-5.69794	ENSG00000088726_ENST00000264728_TMEM40	984	0.66565	-6.34194	ENSG00000120690_ENST00000239882_ELF1	3566	0.806506	-6.27084
ENSG00000125257_ENST00000536256_ABCC4	2840	0.795775	-6.19016	ENSG00000124172_ENST00000395663_ATP5E	697	0.0688666	-5.70055	ENSG00000100504_ENST00000216392_PYGL	2828	0.700141	-6.34626	ENSG00000140374_ENST00000433983_ETFA	1346	0.716939	-6.27343
ENSG00000173210_ENST00000309868_ABLIM3	4326	0.875173	-6.1908	ENSG00000138449_ENST00000427419_SLC40A1	299	0.48495	-5.70097	ENSG00000169554_ENST00000427902_ZEB2	2236	0.652057	-6.34679	ENSG00000142875_ENST00000446538_PRKACB	638	0.653605	-6.27439
ENSG00000138594_ENST00000308580_TMOD3	4650	0.870753	-6.19477	ENSG00000100614_ENST00000395076_PPM1A	8184	0.261975	-5.70106	ENSG00000133112_ENST00000379056_TPT1	1101	0.540418	-6.34737	ENSG00000203747_ENST00000443193_FCGR3A	2301	0.665797	-6.27675
ENSG00000105993_ENST00000262177_DNAJB6	2527	0.70558	-6.19536	ENSG00000117586_ENST00000281834_TNFSF4	3470	0.360519	-5.70271	ENSG00000114784_ENST00000232905_EIF1B	1010	0.558416	-6.34835	ENSG00000119242_ENST00000545891_CCDC92	1790	0.826816	-6.27731
ENSG00000143409_ENST00000361738_FAM63A	2238	0.907507	-6.19621	ENSG00000134287_ENST00000256682_ARF3	4105	0.294762	-5.70384	ENSG00000213639_ENST00000455580_PPP1CB	721	0.416089	-6.35052	ENSG00000005020_ENST00000539623_SKAP2	1420	0.799296	-6.28019
ENSG00000125257_ENST00000538287_ABCC4	2256	0.815603	-6.19798	ENSG00000113712_ENST00000515768_CSNK1A1	1098	0.36612	-5.70475	ENSG00000070182_ENST00000389721_SPTB	6725	0.809219	-6.35077	ENSG00000014216_ENST00000279247_CAPN1	3007	0.809112	-6.28055
ENSG00000143995_ENST00000495021_MEIS1	1913	0.905907	-6.19991	ENSG00000122786_ENST00000543443_CALD1	1978	0.393832	-5.70632	ENSG00000122545_ENST00000435235_SEPT7	2601	0.534794	-6.35215	ENSG00000203747_ENST00000367969_FCGR3A	2310	0.663203	-6.28238
ENSG00000109572_ENST00000513761_CLCN3	6692	0.754184	-6.20053	ENSG00000138443_ENST00000444584_ABI2	563	0.35524	-5.70877	ENSG00000167642_ENST00000301244_SPINT2	1801	0.627429	-6.35242	ENSG00000156508_ENST00000356303_EEF1A1	635	0.182677	-6.28283
ENSG00000134291_ENST00000256686_TMEM106C	1394	0.88307	-6.20224	ENSG00000163374_ENST00000347088_YY1AP1	2524	0.118067	-5.70882	ENSG00000089327_ENST00000342879_FXYD5	1580	0.556329	-6.35447	ENSG00000120690_ENST00000379498_ELF1	3017	0.737819	-6.28445
ENSG00000112308_ENST00000540769_C6orf62	949	0.783983	-6.2037	ENSG00000108039_ENST00000369683_XPNPEP1	2344	0.336177	-5.70935	ENSG00000184007_ENST00000344035_PTP4A2	3932	0.54527	-6.3545	ENSG00000108654_ENST00000540698_DDX5	3759	0.733706	-6.28545
ENSG00000165119_ENST00000376258_HNRNPK	1734	0.712803	-6.20699	ENSG00000127483_ENST00000419948_HP1BP3	759	0.345191	-5.71067	ENSG00000150991_ENST00000339647_UBC	2688	0.373512	-6.35469	ENSG00000139644_ENST00000267115_TMBIM6	2833	0.878221	-6.28652
ENSG00000065534_ENST00000346322_MYLK	5892	0.445859	-6.20744	ENSG00000175471_ENST00000312216_MCTP1	2337	0.309371	-5.71091	ENSG00000143595_ENST00000324978_AQP10	1791	0.644891	-6.35699	ENSG00000100201_ENST00000415748_DDX17	3635	0.830812	-6.28747
ENSG00000125354_ENST00000354228_SEPT6	1576	0.729695	-6.20757	ENSG00000161203_ENST00000292807_AP2M1	1931	0.429829	-5.71123	ENSG00000135926_ENST00000444881_TMBIM1	2936	0.677112	-6.35769	ENSG00000198755_ENST00000322203_RPL10A	716	0.668994	-6.28778
ENSG00000143995_ENST00000398506_MEIS1	2659	0.838285	-6.20889	ENSG00000172794_ENST00000392617_RAB37	3780	0.345767	-5.71229	ENSG00000070182_ENST00000542895_SPTB	6768	0.803635	-6.36029	ENSG00000110422_ENST00000379016_HIPK3	7345	0.706739	-6.29045
ENSG00000146416_ENST00000367598_AIG1	1620	0.782099	-6.20898	ENSG00000113328_ENST00000340828_CCNG1	2458	0.311635	-5.71285	ENSG00000203618_ENST00000535794_GP1BB	1230	0.479675	-6.36137	ENSG00000014216_ENST00000524773_CAPN1	2960	0.794595	-6.29062
ENSG00000102898_ENST00000219169_NUTF2	2321	0.576476	-6.21048	ENSG00000108061_ENST00000451838_SHOC2	2967	0.335019	-5.71464	ENSG00000122786_ENST00000361388_CALD1	4544	0.627421	-6.36175	ENSG00000074966_ENST00000506073_TXK	542	0.850554	-6.29223
ENSG00000078369_ENST00000434686_GNB1	628	0.818471	-6.21272	ENSG00000152256_ENST00000543905_PDK1	1748	0.314645	-5.71539	ENSG00000163932_ENST00000394729_PRKCD	2810	0.577936	-6.3637	ENSG00000143811_ENST00000343818_PYCR2	1689	0.828893	-6.29338
ENSG00000213658_ENST00000354453_LAT	759	0.656126	-6.21555	ENSG00000108039_ENST00000322238_XPNPEP1	2467	0.3409	-5.7154	ENSG00000187514_ENST00000341369_PTMA	1212	0.193894	-6.364	ENSG00000134851_ENST00000542052_TMEM165	1657	0.43271	-6.29353
ENSG00000235162_ENST00000443585_C12orf75	1366	0.672767	-6.21913	ENSG00000089327_ENST00000423817_FXYD5	897	0.361204	-5.71583	ENSG00000069966_ENST00000261837_GNB5	3091	0.657392	-6.36555	ENSG00000126267_ENST00000246554_COX6B1	590	0.759322	-6.29395
ENSG00000134291_ENST00000449758_TMEM106C	1414	0.87058	-6.2228	ENSG00000123505_ENST00000368876_AMD1	3040	0.343421	-5.71818	ENSG00000185340_ENST00000333679_GAS2L1	2530	0.783004	-6.36672	ENSG00000124333_ENST00000460621_VAMP7	658	0.802432	-6.29453
ENSG00000066697_ENST00000395067_C9orf30	1362	0.809104	-6.22563	ENSG00000022267_ENST00000452016_FHL1	796	0.506281	-5.71852	ENSG00000148700_ENST00000356080_ADD3	3081	0.649464	-6.36841	ENSG00000137441_ENST00000259989_FGFBP2	1168	0.845034	-6.29737
ENSG00000187514_ENST00000341369_PTMA	1212	0.441419	-6.22604	ENSG00000022267_ENST00000434885_FHL1	796	0.506281	-5.71852	ENSG00000169564_ENST00000303577_PCBP1	1748	0.785469	-6.36843	ENSG00000198589_ENST00000535741_LRBA	10313	0.818772	-6.29844
ENSG00000143321_ENST00000357325_HDGF	2380	0.77479	-6.22611	ENSG00000165119_ENST00000360384_HNRNPK	2038	0.241904	-5.71905	ENSG00000128739_ENST00000400100_SNRPN	1751	0.480297	-6.36897	ENSG00000071051_ENST00000393348_NCK2	790	0.791139	-6.30035
ENSG00000175746_ENST00000318578_C15orf54	3078	0.932424	-6.2266	ENSG00000169398_ENST00000521059_PTK2	4405	0.32622	-5.71974	ENSG00000075151_ENST00000356916_EIF4G3	2264	0.564046	-6.36946	ENSG00000048740_ENST00000537122_CELF2	1406	0.87909	-6.30039
ENSG00000197147_ENST00000358200_LRRC8B	3489	0.834336	-6.22796	ENSG00000123505_ENST00000368882_AMD1	3121	0.349888	-5.71978	ENSG00000163374_ENST00000438245_YY1AP1	906	0.460265	-6.37058	ENSG00000110422_ENST00000303296_HIPK3	7408	0.702889	-6.30186
ENSG00000065534_ENST00000475616_MYLK	5745	0.440557	-6.23034	ENSG00000131966_ENST00000545307_ACTR10	1155	0.234632	-5.72054	ENSG00000158769_ENST00000436182_F11R	1162	0.690189	-6.372	ENSG00000010810_ENST00000544792_FYN	2172	0.873849	-6.30204
ENSG00000077549_ENST00000413711_CAPZB	853	0.758499	-6.23041	ENSG00000172794_ENST00000340415_RAB37	3805	0.342707	-5.72196	ENSG00000187514_ENST00000409115_PTMA	1221	0.192465	-6.37467	ENSG00000169554_ENST00000392861_ZEB2	1514	0.817701	-6.30314
ENSG00000115641_ENST00000409807_FHL2	1601	0.758276	-6.23397	ENSG00000134108_ENST00000419534_ARL8B	1684	0.252375	-5.72255	ENSG00000206560_ENST00000383777_ANKRD28	6295	0.648928	-6.37502	ENSG00000131051_ENST00000407261_RBM39	2147	0.688402	-6.30693
ENSG00000187514_ENST00000409115_PTMA	1221	0.44226	-6.2357	ENSG00000162772_ENST00000366985_ATF3	516	0.166667	-5.72471	ENSG00000152061_ENST00000489615_RABGAP1L	6821	0.549333	-6.37738	ENSG00000196787_ENST00000359193_HIST1H2AG	2239	0.717285	-6.30758
ENSG00000101109_ENST00000372801_STK4	2038	0.887144	-6.23579	ENSG00000143418_ENST00000361419_LASS2	997	0.414243	-5.72531	ENSG00000125257_ENST00000431522_ABCC4	3063	0.617369	-6.37931	ENSG00000176903_ENST00000316836_PNMA1	2635	0.806072	-6.30799
ENSG00000134308_ENST00000539979_YWHAQ	1651	0.715324	-6.23602	ENSG00000178585_ENST00000377256_CTNNBIP1	451	0.297118	-5.72566	ENSG00000087460_ENST00000371098_GNAS	1719	0.136126	-6.38038	ENSG00000100266_ENST00000418133_PACSIN2	622	0.697749	-6.30864
ENSG00000074800_ENST00000234590_ENO1	1783	0.896803	-6.23841	ENSG00000169398_ENST00000340930_PTK2	4414	0.320118	-5.72602	ENSG00000109572_ENST00000513761_CLCN3	6692	0.58951	-6.38413	ENSG00000119242_ENST00000238156_CCDC92	2000	0.7965	-6.31075
ENSG00000134851_ENST00000381334_TMEM165	1928	0.400415	-6.24109	ENSG00000163374_ENST00000368330_YY1AP1	2555	0.116634	-5.72643	ENSG00000165406_ENST00000395769_MARCH8	1848	0.775433	-6.38535	ENSG00000015133_ENST00000541408_CCDC88C	1092	0.472527	-6.31137
ENSG00000151693_ENST00000315273_ASAP2	5582	0.876747	-6.2415	ENSG00000152256_ENST00000282077_PDK1	1989	0.305178	-5.72734	ENSG00000009307_ENST00000261443_CSDE1	3228	0.625465	-6.38761	ENSG00000143995_ENST00000272369_MEIS1	3181	0.763596	-6.3123
ENSG00000113924_ENST00000283871_HGD	2005	0.713716	-6.24186	ENSG00000051382_ENST00000289153_PIK3CB	3213	0.311547	-5.72784	ENSG00000113732_ENST00000519374_ATP6V0E1	1433	0.502442	-6.38816	ENSG00000014216_ENST00000533129_CAPN1	2792	0.791189	-6.31398
ENSG00000151693_ENST00000281419_ASAP2	5712	0.878151	-6.24309	ENSG00000115159_ENST00000430992_GPD2	496	0.324597	-5.73041	ENSG00000158769_ENST00000537746_F11R	1245	0.735743	-6.38994	ENSG00000219200_ENST00000402093_RNASEK	747	0.76573	-6.31516
ENSG00000125354_ENST00000489216_SEPT6	1617	0.732839	-6.24327	ENSG00000146963_ENST00000541515_LUC7L2	1661	0.33534	-5.73147	ENSG00000124570_ENST00000380500_SERPINB6	684	0.653509	-6.39393	ENSG00000162368_ENST00000371873_CMPK1	2930	0.803072	-6.31548
ENSG00000157570_ENST00000340160_TSPAN18	4229	0.932372	-6.24563	ENSG00000115310_ENST00000405240_RTN4	4061	0.211771	-5.73167	ENSG00000156515_ENST00000450646_HK1	739	0.414073	-6.39394	ENSG00000100266_ENST00000263246_PACSIN2	3249	0.832872	-6.31575
ENSG00000185989_ENST00000389544_RASA3	2931	0.882293	-6.24572	ENSG00000122786_ENST00000422748_CALD1	2665	0.396248	-5.73179	ENSG00000120690_ENST00000239882_ELF1	3566	0.635446	-6.39413	ENSG00000177697_ENST00000397420_CD151	1648	0.729369	-6.31642
ENSG00000187764_ENST00000343780_SEMA4D	3146	0.695486	-6.24608	ENSG00000089327_ENST00000541435_FXYD5	907	0.357222	-5.73183	ENSG00000173542_ENST00000309395_MOBKL1A	6963	0.640385	-6.39426	ENSG00000119318_ENST00000374678_RAD23B	1049	0.560534	-6.3183
ENSG00000108622_ENST00000412356_ICAM2	1334	0.731634	-6.24655	ENSG00000143418_ENST00000457392_LASS2	545	0.412844	-5.73214	ENSG00000115159_ENST00000409674_GPD2	2397	0.69879	-6.39542	ENSG00000204628_ENST00000512805_GNB2L1	1403	0.73129	-6.31857
ENSG00000109171_ENST00000264313_SLAIN2	6146	0.420761	-6.24713	ENSG00000169398_ENST00000519419_PTK2	4439	0.325974	-5.73259	ENSG00000115091_ENST00000535589_ACTR3	1381	0.62853	-6.39777	ENSG00000112078_ENST00000373731_KCTD20	5619	0.75743	-6.32001
ENSG00000104164_ENST00000220531_PLDN	3941	0.827709	-6.24857	ENSG00000143321_ENST00000357325_HDGF	2380	0.364706	-5.73263	ENSG00000125818_ENST00000381899_PSMF1	704	0.677557	-6.39837	ENSG00000188229_ENST00000340384_TUBB2C	1637	0.747098	-6.32101
ENSG00000187764_ENST00000450295_SEMA4D	5684	0.751583	-6.24891	ENSG00000101439_ENST00000398409_CST3	832	0.429087	-5.73383	ENSG00000009307_ENST00000530886_CSDE1	3459	0.629373	-6.39881	ENSG00000133872_ENST00000545648_TMEM66	1887	0.754637	-6.32172
ENSG00000164116_ENST00000296518_GUCY1A3	4400	0.87	-6.25005	ENSG00000206172_ENST00000397797_HBA1	504	0.194444	-5.73418	ENSG00000180628_ENST00000336126_PCGF5	7018	0.622827	-6.3989	ENSG00000173210_ENST00000309868_ABLIM3	4326	0.83657	-6.32306
ENSG00000138722_ENST00000264790_MMRN1	4967	0.915643	-6.25323	ENSG00000133316_ENST00000525239_WDR74	1736	0.0282258	-5.73443	ENSG00000114353_ENST00000422163_GNAI2	2407	0.5027	-6.4035	ENSG00000114209_ENST00000470131_PDCD10	1026	0.853801	-6.32624
ENSG00000213658_ENST00000360872_LAT	1715	0.780758	-6.25383	ENSG00000213719_ENST00000375779_CLIC1	1127	0.259095	-5.7354	ENSG00000104763_ENST00000520781_ASAH1	2507	0.531711	-6.40675	ENSG00000168298_ENST00000304218_HIST1H1E	785	0.875159	-6.32628
ENSG00000162909_ENST00000295006_CAPN2	3573	0.756787	-6.25538	ENSG00000156515_ENST00000450646_HK1	739	0.227334	-5.73649	ENSG00000142875_ENST00000370684_PRKACB	869	0.602992	-6.40739	ENSG00000143418_ENST00000457392_LASS2	545	0.708257	-6.32687
ENSG00000119318_ENST00000419616_RAD23B	716	0.523743	-6.25621	ENSG00000115170_ENST00000410057_ACVR1	2084	0.294626	-5.73863	ENSG00000009307_ENST00000339438_CSDE1	4006	0.608837	-6.40835	ENSG00000177156_ENST00000319006_TALDO1	1346	0.777117	-6.32694
ENSG00000075151_ENST00000374937_EIF4G3	5046	0.880301	-6.25633	ENSG00000071051_ENST00000425756_NCK2	494	0.398785	-5.73955	ENSG00000173210_ENST00000309868_ABLIM3	4326	0.772769	-6.40839	ENSG00000140988_ENST00000527109_RPS2	1030	0.287379	-6.32988
ENSG00000143811_ENST00000343818_PYCR2	1689	0.90823	-6.25744	ENSG00000073921_ENST00000447890_PICALM	2618	0.31016	-5.74027	ENSG00000076770_ENST00000370853_MBNL3	2661	0.736941	-6.40857	ENSG00000131051_ENST00000528062_RBM39	2109	0.678995	-6.33074
ENSG00000072422_ENST00000357917_RHOBTB1	4339	0.932242	-6.25783	ENSG00000127314_ENST00000539091_RAP1B	977	0.262027	-5.74063	ENSG00000104763_ENST00000381733_ASAH1	2511	0.530864	-6.40905	ENSG00000241685_ENST00000432884_ARPC1A	1702	0.451234	-6.33193
ENSG00000115091_ENST00000535589_ACTR3	1381	0.806662	-6.25939	ENSG00000115392_ENST00000233741_FANCL	1683	0.163993	-5.74084	ENSG00000151023_ENST00000496261_ENKUR	1943	0.59753	-6.41207	ENSG00000177565_ENST00000536758_TBL1XR1	1882	0.799681	-6.33635
ENSG00000157303_ENST00000375472_SUSD3	1195	0.863598	-6.26199	ENSG00000122786_ENST00000495522_CALD1	2199	0.38472	-5.74174	ENSG00000088986_ENST00000392509_DYNLL1	814	0.60688	-6.41271	ENSG00000152061_ENST00000347255_RABGAP1L	1744	0.740826	-6.33717
ENSG00000136938_ENST00000447173_ANP32B	826	0.761501	-6.2668	ENSG00000153162_ENST00000537240_BMP6	1844	0.399132	-5.74175	ENSG00000101439_ENST00000398409_CST3	832	0.729567	-6.41942	ENSG00000196405_ENST00000539470_EVL	1533	0.870842	-6.34013
ENSG00000213246_ENST00000225504_SUPT4H1	1489	0.935527	-6.26725	ENSG00000176903_ENST00000316836_PNMA1	2635	0.360911	-5.74371	ENSG00000076770_ENST00000370849_MBNL3	1444	0.677978	-6.42189	ENSG00000104964_ENST00000327141_AES	1676	0.761337	-6.34204
ENSG00000146834_ENST00000414441_MEPCE	2261	0.735515	-6.26749	ENSG00000122786_ENST00000361901_CALD1	4114	0.333738	-5.74372	ENSG00000175567_ENST00000310473_UCP2	2113	0.647894	-6.42199	ENSG00000014216_ENST00000533820_CAPN1	3083	0.764191	-6.34653
ENSG00000076770_ENST00000370849_MBNL3	1444	0.845568	-6.26882	ENSG00000075151_ENST00000356916_EIF4G3	2264	0.337014	-5.74444	ENSG00000115159_ENST00000438166_GPD2	2457	0.695971	-6.42494	ENSG00000109332_ENST00000338145_UBE2D3	896	0.68192	-6.34694
ENSG00000113328_ENST00000511683_CCNG1	1143	0.890639	-6.27644	ENSG00000070756_ENST00000318607_PABPC1	3485	0.413773	-5.74547	ENSG00000102316_ENST00000375053_MAGED2	1927	0.680851	-6.42596	ENSG00000125354_ENST00000394616_SEPT6	1859	0.59064	-6.34718
ENSG00000167468_ENST00000354171_GPX4	916	0.667031	-6.27989	ENSG00000102119_ENST00000369835_EMD	966	0.256729	-5.7456	ENSG00000101745_ENST00000540578_ANKRD12	1313	0.563595	-6.42652	ENSG00000143409_ENST00000361738_FAM63A	2238	0.886059	-6.34726
ENSG00000124772_ENST00000393189_CPNE5	2542	0.828088	-6.28095	ENSG00000087206_ENST00000377227_UIMC1	2570	0.21323	-5.74589	ENSG00000155366_ENST00000369637_RHOC	888	0.644144	-6.42688	ENSG00000139644_ENST00000552699_TMBIM6	2964	0.849528	-6.34815
ENSG00000188677_ENST00000444029_PARVB	742	0.580863	-6.28171	ENSG00000115310_ENST00000404909_RTN4	4102	0.209654	-5.74617	ENSG00000120690_ENST00000442101_ELF1	3521	0.627095	-6.42857	ENSG00000164924_ENST00000418997_YWHAZ	996	0.512048	-6.34829
ENSG00000175582_ENST00000336083_RAB6A	3085	0.761102	-6.28415	ENSG00000132670_ENST00000356147_PTPRA	3135	0.227432	-5.74734	ENSG00000122786_ENST00000393118_CALD1	4281	0.590049	-6.43019	ENSG00000152061_ENST00000367687_RABGAP1L	1849	0.741482	-6.34974
ENSG00000173210_ENST00000506113_ABLIM3	4569	0.836726	-6.2849	ENSG00000256061_ENST00000442196_DYX1C1	2580	0.354651	-5.74779	ENSG00000117400_ENST00000413998_MPL	1743	0.660356	-6.43035	ENSG00000167468_ENST00000354171_GPX4	916	0.613537	-6.35029
ENSG00000152061_ENST00000367688_RABGAP1L	1425	0.751579	-6.28767	ENSG00000129657_ENST00000443798_SEC14L1	3009	0.261216	-5.74811	ENSG00000048740_ENST00000537122_CELF2	1406	0.687055	-6.43134	ENSG00000047648_ENST00000534860_ARHGAP6	2096	0.716603	-6.35169
ENSG00000175582_ENST00000393571_RAB6A	3089	0.741017	-6.28909	ENSG00000115310_ENST00000357376_RTN4	4110	0.209246	-5.74898	ENSG00000009307_ENST00000358528_CSDE1	4076	0.598381	-6.43334	ENSG00000158406_ENST00000377727_HIST1H4H	397	0.914358	-6.35182
ENSG00000164116_ENST00000443668_GUCY1A3	4352	0.846967	-6.2902	ENSG00000010017_ENST00000011619_RANBP9	3113	0.219724	-5.75349	ENSG00000198589_ENST00000357115_LRBA	9899	0.684312	-6.43376	ENSG00000135218_ENST00000482059_CD36	569	0.706503	-6.35193
ENSG00000115091_ENST00000544784_ACTR3	1557	0.845857	-6.29021	ENSG00000131725_ENST00000254029_WDR44	4111	0.285819	-5.75429	ENSG00000086666_ENST00000261749_ZFAND6	1814	0.49118	-6.43558	ENSG00000142227_ENST00000270221_EMP3	829	0.714113	-6.35263
ENSG00000164924_ENST00000418997_YWHAZ	996	0.701807	-6.29191	ENSG00000197461_ENST00000354513_PDGFA	1308	0.223242	-5.75512	ENSG00000203485_ENST00000392634_9992	4672	0.6875	-6.43567	ENSG00000134954_ENST00000392668_ETS1	5123	0.789967	-6.35614
ENSG00000003436_ENST00000233156_TFPI	3913	0.859187	-6.29306	ENSG00000108039_ENST00000502935_XPNPEP1	2539	0.331233	-5.7569	ENSG00000168385_ENST00000391972_SEPT2	3278	0.707138	-6.43887	ENSG00000213809_ENST00000240618_KLRK1	1553	0.917579	-6.35635
ENSG00000128739_ENST00000444203_SNRPN	1904	0.530462	-6.29308	ENSG00000108039_ENST00000369680_XPNPEP1	2539	0.331233	-5.7569	ENSG00000163374_ENST00000443231_YY1AP1	932	0.464592	-6.43926	ENSG00000162909_ENST00000295006_CAPN2	3573	0.753708	-6.35672
ENSG00000107863_ENST00000376410_ARHGAP21	3526	0.704481	-6.29583	ENSG00000135018_ENST00000376395_UBQLN1	4118	0.176299	-5.75934	ENSG00000065534_ENST00000360772_MYLK	10027	0.406403	-6.4403	ENSG00000109332_ENST00000349311_UBE2D3	838	0.712411	-6.35754
ENSG00000185825_ENST00000458587_BCAP31	1810	0.644199	-6.29659	ENSG00000173960_ENST00000404924_UBXN2A	1557	0.14772	-5.75945	ENSG00000102804_ENST00000501704_TSC22D1	2335	0.258672	-6.44262	ENSG00000100201_ENST00000396821_DDX17	4791	0.843248	-6.35861
ENSG00000223519_ENST00000451123_RP11-439E19.8	1264	0.741297	-6.29662	ENSG00000136003_ENST00000547005_ISCU	795	0.324528	-5.76136	ENSG00000130227_ENST00000433566_XPO7	4818	0.641553	-6.44325	ENSG00000102572_ENST00000376533_STK24	1668	0.67446	-6.35953
ENSG00000117400_ENST00000372470_MPL	1950	0.91641	-6.29835	ENSG00000134291_ENST00000429772_TMEM106C	1515	0.378218	-5.7616	ENSG00000155366_ENST00000484054_RHOC	820	0.580488	-6.44504	ENSG00000163374_ENST00000438245_YY1AP1	906	0.615894	-6.36147
ENSG00000184900_ENST00000411651_SUMO3	831	0.718412	-6.29872	ENSG00000136754_ENST00000376170_ABI1	3362	0.350089	-5.76171	ENSG00000102316_ENST00000218439_MAGED2	1932	0.661491	-6.44532	ENSG00000160255_ENST00000397852_ITGB2	2769	0.837486	-6.36187
ENSG00000102572_ENST00000444574_STK24	1590	0.584906	-6.29909	ENSG00000147526_ENST00000521866_TACC1	1807	0.31544	-5.76247	ENSG00000112335_ENST00000230085_SNX3	1755	0.644444	-6.4459	ENSG00000161011_ENST00000389805_SQSTM1	2986	0.599799	-6.36305
ENSG00000072422_ENST00000337910_RHOBTB1	4473	0.919964	-6.3007	ENSG00000076770_ENST00000436215_MBNL3	891	0.378227	-5.76436	ENSG00000187764_ENST00000450295_SEMA4D	5684	0.633357	-6.44674	ENSG00000175567_ENST00000310473_UCP2	2113	0.686701	-6.3637
ENSG00000074370_ENST00000352011_ATP2A3	4786	0.866486	-6.30178	ENSG00000081189_ENST00000539796_MEF2C	1254	0.376396	-5.76459	ENSG00000164924_ENST00000418997_YWHAZ	996	0.410643	-6.44778	ENSG00000135535_ENST00000413644_CD164	2414	0.780862	-6.36451
ENSG00000102572_ENST00000376554_STK24	3602	0.6402	-6.30234	ENSG00000088826_ENST00000457205_SMOX	1669	0.454164	-5.76472	ENSG00000142875_ENST00000436133_PRKACB	648	0.570988	-6.44855	ENSG00000014216_ENST00000527323_CAPN1	3086	0.757615	-6.36539
ENSG00000112977_ENST00000432074_DAP	1048	0.852099	-6.30311	ENSG00000163320_ENST00000309534_CGGBP1	4495	0.260289	-5.76538	ENSG00000133112_ENST00000309246_TPT1	1008	0.420635	-6.45154	ENSG00000026751_ENST00000444090_SLAMF7	1039	0.786333	-6.36566
ENSG00000031003_ENST00000420893_FAM13B	3214	0.572495	-6.30536	ENSG00000129657_ENST00000392476_SEC14L1	2957	0.25465	-5.76569	ENSG00000198589_ENST00000510413_LRBA	10032	0.67494	-6.45314	ENSG00000100201_ENST00000403230_DDX17	2322	0.840655	-6.36683
ENSG00000010810_ENST00000538466_FYN	2061	0.877729	-6.30565	ENSG00000115310_ENST00000394611_RTN4	4161	0.206681	-5.76677	ENSG00000168385_ENST00000391971_SEPT2	3315	0.704374	-6.4535	ENSG00000184270_ENST00000331128_HIST2H2AB	448	0.479911	-6.36731
ENSG00000134291_ENST00000429772_TMEM106C	1515	0.850165	-6.30565	ENSG00000100614_ENST00000325642_PPM1A	8065	0.256913	-5.76715	ENSG00000130227_ENST00000252512_XPO7	4861	0.635877	-6.45607	ENSG00000165119_ENST00000360384_HNRNPK	2038	0.668793	-6.37259
ENSG00000107863_ENST00000446003_ARHGAP21	3859	0.693185	-6.30669	ENSG00000109572_ENST00000513761_CLCN3	6692	0.322026	-5.76726	ENSG00000066697_ENST00000395067_C9orf30	1362	0.604993	-6.45633	ENSG00000185883_ENST00000330398_ATP6V0C	1175	0.72766	-6.37297
ENSG00000005020_ENST00000535331_SKAP2	1351	0.795707	-6.30792	ENSG00000123405_ENST00000312156_NFE2	1658	0.406514	-5.76757	ENSG00000124772_ENST00000393189_CPNE5	2542	0.686074	-6.45635	ENSG00000135218_ENST00000435819_CD36	2365	0.6	-6.37489
ENSG00000101109_ENST00000396731_STK4	1457	0.843514	-6.30801	ENSG00000136003_ENST00000431221_ISCU	799	0.322904	-5.7686	ENSG00000142875_ENST00000432111_PRKACB	662	0.623867	-6.45899	ENSG00000196405_ENST00000392920_EVL	1841	0.849538	-6.37807
ENSG00000143995_ENST00000407092_MEIS1	3084	0.88716	-6.30871	ENSG00000158796_ENST00000368005_DEDD	1256	0.240446	-5.7694	ENSG00000168385_ENST00000402092_SEPT2	3333	0.70057	-6.46131	ENSG00000075151_ENST00000400422_EIF4G3	6175	0.766802	-6.38003
ENSG00000078369_ENST00000424622_GNB1	1240	0.790323	-6.30875	ENSG00000163374_ENST00000295566_YY1AP1	2626	0.109292	-5.77039	ENSG00000136279_ENST00000494774_DBNL	2117	0.709967	-6.46363	ENSG00000115310_ENST00000402434_RTN4	1456	0.639423	-6.38063
ENSG00000175582_ENST00000310653_RAB6A	3134	0.736758	-6.30883	ENSG00000137073_ENST00000421278_UBAP2	828	0.342995	-5.77104	ENSG00000130227_ENST00000434536_XPO7	4889	0.632849	-6.46394	ENSG00000109062_ENST00000262613_SLC9A3R1	2003	0.739391	-6.38314
ENSG00000005020_ENST00000539623_SKAP2	1420	0.830282	-6.31104	ENSG00000149564_ENST00000278927_ESAM	1826	0.328039	-5.77108	ENSG00000104763_ENST00000262097_ASAH1	2609	0.510924	-6.46429	ENSG00000124772_ENST00000393189_CPNE5	2542	0.77262	-6.38401
ENSG00000152061_ENST00000486220_RABGAP1L	772	0.669689	-6.31119	ENSG00000148498_ENST00000374768_PARD3	799	0.250313	-5.77388	ENSG00000153162_ENST00000540959_BMP6	1543	0.699935	-6.46817	ENSG00000160255_ENST00000397857_ITGB2	2813	0.824387	-6.38461
ENSG00000010671_ENST00000372880_BTK	2203	0.873354	-6.31499	ENSG00000196226_ENST00000357905_HIST1H2BB	431	0.389791	-5.77532	ENSG00000167642_ENST00000454580_SPINT2	1630	0.592025	-6.46966	ENSG00000071082_ENST00000409320_RPL31	716	0.388268	-6.38606
ENSG00000138722_ENST00000394980_MMRN1	5217	0.883266	-6.32013	ENSG00000124588_ENST00000426637_NQO2	626	0.107029	-5.77575	ENSG00000009307_ENST00000438362_CSDE1	4167	0.581234	-6.47148	ENSG00000143321_ENST00000368209_HDGF	2171	0.78351	-6.38649
ENSG00000204614_ENST00000307859_TRIM40	1640	0.904878	-6.32499	ENSG00000075151_ENST00000438975_EIF4G3	1270	0.214961	-5.77669	ENSG00000213658_ENST00000395461_LAT	1448	0.654696	-6.47207	ENSG00000156639_ENST00000287218_ZFAND3	3366	0.680333	-6.38983
ENSG00000100225_ENST00000397426_FBXO7	1888	0.911017	-6.32591	ENSG00000213654_ENST00000375040_GPSM3	1476	0.436992	-5.77941	ENSG00000125354_ENST00000360156_SEPT6	2609	0.442315	-6.47333	ENSG00000204424_ENST00000375832_LY6G6F	920	0.88913	-6.39233
ENSG00000143622_ENST00000368323_RIT1	3445	0.839187	-6.32633	ENSG00000196914_ENST00000356641_ARHGEF12	9444	0.276578	-5.78148	ENSG00000167553_ENST00000301072_TUBA1C	1724	0.418793	-6.47409	ENSG00000185989_ENST00000542651_RASA3	1156	0.824394	-6.39327
ENSG00000140479_ENST00000358417_PCSK6	4197	0.873481	-6.32637	ENSG00000188536_ENST00000397806_HBA2	513	0.247563	-5.78234	ENSG00000206560_ENST00000399451_ANKRD28	6564	0.606185	-6.47543	ENSG00000161960_ENST00000396527_EIF4A1	1169	0.56373	-6.39826
ENSG00000159348_ENST00000367249_CYB5R1	1651	0.905512	-6.32763	ENSG00000128487_ENST00000395525_SPECC1	2525	0.234851	-5.78316	ENSG00000107745_ENST00000361114_CBARA1	2383	0.694922	-6.47575	ENSG00000075151_ENST00000264211_EIF4G3	5793	0.786294	-6.40099
ENSG00000186480_ENST00000342407_INSIG1	1127	0.674357	-6.32775	ENSG00000137878_ENST00000488175_GCOM1	2601	0.260285	-5.78416	ENSG00000155366_ENST00000436685_RHOC	517	0.626692	-6.47622	ENSG00000006652_ENST00000536259_IFRD1	1114	0.726212	-6.40104
ENSG00000152256_ENST00000544863_PDK1	1338	0.832586	-6.32879	ENSG00000132670_ENST00000318266_PTPRA	3219	0.221497	-5.78548	ENSG00000100225_ENST00000266087_FBXO7	2195	0.636446	-6.4763	ENSG00000010810_ENST00000368667_FYN	2416	0.81043	-6.40567
ENSG00000117640_ENST00000374307_FAM54B	1868	0.90257	-6.32995	ENSG00000163374_ENST00000404643_YY1AP1	2654	0.108139	-5.78569	ENSG00000155366_ENST00000369638_RHOC	1028	0.593385	-6.478	ENSG00000048740_ENST00000417956_CELF2	2378	0.87132	-6.40656
ENSG00000116688_ENST00000235329_MFN2	4539	0.879929	-6.33162	ENSG00000163374_ENST00000355499_YY1AP1	2663	0.111904	-5.78616	ENSG00000075151_ENST00000264211_EIF4G3	5793	0.602969	-6.48193	ENSG00000173210_ENST00000506113_ABLIM3	4569	0.806741	-6.40882
ENSG00000125354_ENST00000394617_SEPT6	1720	0.669186	-6.33363	ENSG00000188229_ENST00000340384_TUBB2C	1637	0.285889	-5.78674	ENSG00000196914_ENST00000356641_ARHGEF12	9444	0.638289	-6.48235	ENSG00000128739_ENST00000400097_SNRPN	1605	0.711526	-6.41057
ENSG00000111817_ENST00000537543_DSE	3487	0.879553	-6.33404	ENSG00000124193_ENST00000244020_SRSF6	3683	0.335596	-5.78848	ENSG00000149564_ENST00000444566_ESAM	560	0.551786	-6.48342	ENSG00000048740_ENST00000399850_CELF2	2384	0.864933	-6.41246
ENSG00000115091_ENST00000536059_ACTR3	1417	0.831334	-6.33541	ENSG00000076770_ENST00000421707_MBNL3	946	0.371036	-5.7894	ENSG00000254999_ENST00000530758_C3orf10	1233	0.687753	-6.48455	ENSG00000177324_ENST00000380033_BEND2	4611	0.67404	-6.4138
ENSG00000116688_ENST00000444836_MFN2	4531	0.856323	-6.33569	ENSG00000116717_ENST00000370986_GADD45A	1496	0.169786	-5.78951	ENSG00000196914_ENST00000397843_ARHGEF12	9660	0.639855	-6.48755	ENSG00000203879_ENST00000369741_GDI1	1495	0.787291	-6.41432
ENSG00000077549_ENST00000457768_CAPZB	432	0.81713	-6.33652	ENSG00000022267_ENST00000543669_FHL1	2888	0.408587	-5.79077	ENSG00000101439_ENST00000376925_CST3	873	0.695304	-6.48882	ENSG00000104964_ENST00000221561_AES	1743	0.705106	-6.41525
ENSG00000140479_ENST00000348070_PCSK6	4236	0.865439	-6.33971	ENSG00000136754_ENST00000376166_ABI1	3441	0.351933	-5.79099	ENSG00000162614_ENST00000334785_NEXN	2607	0.605293	-6.48959	ENSG00000100266_ENST00000407585_PACSIN2	3080	0.818831	-6.41568
ENSG00000185989_ENST00000334062_RASA3	4191	0.908852	-6.34021	ENSG00000177565_ENST00000457928_TBL1XR1	4192	0.202767	-5.7913	ENSG00000178057_ENST00000326912_NDUFAF3	705	0.870922	-6.49127	ENSG00000100201_ENST00000404499_DDX17	2311	0.825184	-6.41734
ENSG00000167553_ENST00000301072_TUBA1C	1724	0.535963	-6.34022	ENSG00000089053_ENST00000535482_ANAPC5	2077	0.239287	-5.79412	ENSG00000132824_ENST00000255175_SERINC3	1726	0.724797	-6.49143	ENSG00000168385_ENST00000391972_SEPT2	3278	0.83252	-6.41891
ENSG00000241685_ENST00000432884_ARPC1A	1702	0.512926	-6.34122	ENSG00000107669_ENST00000224652_ATE1	2212	0.296564	-5.79571	ENSG00000125354_ENST00000343984_SEPT6	2693	0.471222	-6.49158	ENSG00000206560_ENST00000412318_ANKRD28	4408	0.751588	-6.41908
ENSG00000168385_ENST00000401990_SEPT2	1734	0.684544	-6.34152	ENSG00000080503_ENST00000457226_SMARCA2	356	0.311798	-5.79613	ENSG00000198589_ENST00000535741_LRBA	10313	0.660526	-6.49165	ENSG00000136938_ENST00000447173_ANP32B	826	0.789346	-6.4191
ENSG00000099942_ENST00000354336_CRKL	5325	0.867042	-6.34152	ENSG00000196914_ENST00000397843_ARHGEF12	9660	0.278157	-5.7971	ENSG00000090975_ENST00000542749_PITPNM2	6660	0.741291	-6.49628	ENSG00000143995_ENST00000409517_MEIS1	579	0.716753	-6.41952
ENSG00000165119_ENST00000360384_HNRNPK	2038	0.694799	-6.34222	ENSG00000241553_ENST00000397261_ARPC4	1961	0.388067	-5.79998	ENSG00000165914_ENST00000328459_TTC7B	3433	0.728226	-6.4967	ENSG00000048740_ENST00000416382_CELF2	2398	0.859466	-6.42097
ENSG00000143995_ENST00000272369_MEIS1	3181	0.878655	-6.34322	ENSG00000113851_ENST00000231948_CRBN	2206	0.312783	-5.80006	ENSG00000132824_ENST00000541235_SERINC3	1708	0.724824	-6.49782	ENSG00000144713_ENST00000396953_RPL32	1734	0.254902	-6.42203
ENSG00000075151_ENST00000400422_EIF4G3	6175	0.794656	-6.34492	ENSG00000163374_ENST00000359205_YY1AP1	2690	0.110781	-5.80072	ENSG00000090975_ENST00000320201_PITPNM2	6736	0.743171	-6.49816	ENSG00000109971_ENST00000526110_HSPA8	1924	0.762994	-6.42219
ENSG00000136754_ENST00000376170_ABI1	3362	0.756692	-6.3492	ENSG00000163374_ENST00000311573_YY1AP1	2682	0.10701	-5.80083	ENSG00000137845_ENST00000396136_ADAM10	2419	0.602315	-6.49929	ENSG00000254999_ENST00000530758_C3orf10	1233	0.707218	-6.42245
ENSG00000213719_ENST00000375780_CLIC1	1560	0.573718	-6.35106	ENSG00000214265_ENST00000338094_SNURF	1326	0.379336	-5.80141	ENSG00000102316_ENST00000375058_MAGED2	2048	0.655273	-6.50635	ENSG00000143321_ENST00000537739_HDGF	2073	0.79836	-6.42405
ENSG00000104231_ENST00000522520_ZFAND1	1705	0.905572	-6.35124	ENSG00000169398_ENST00000517887_PTK2	4661	0.310448	-5.803	ENSG00000173210_ENST00000506113_ABLIM3	4569	0.731232	-6.51287	ENSG00000180879_ENST00000370087_SSR4	745	0.65906	-6.42611
ENSG00000113328_ENST00000393929_CCNG1	2366	0.878698	-6.35246	ENSG00000101439_ENST00000376925_CST3	873	0.408935	-5.80322	ENSG00000154917_ENST00000477759_RAB6B	586	0.691126	-6.51293	ENSG00000163374_ENST00000443231_YY1AP1	932	0.546137	-6.42614
ENSG00000102178_ENST00000369660_UBL4A	2382	0.869018	-6.35258	ENSG00000108839_ENST00000251535_ALOX12	2358	0.341815	-5.80404	ENSG00000110514_ENST00000402192_MADD	5823	0.732784	-6.51346	ENSG00000161970_ENST00000293842_RPL26	581	0.433735	-6.42771
ENSG00000084733_ENST00000264710_RAB10	3535	0.850636	-6.35312	ENSG00000125354_ENST00000343984_SEPT6	2693	0.280356	-5.80409	ENSG00000102316_ENST00000396224_MAGED2	2026	0.6308	-6.51386	ENSG00000150991_ENST00000541272_UBC	582	0.618557	-6.42778
ENSG00000010810_ENST00000544792_FYN	2172	0.814917	-6.35446	ENSG00000163374_ENST00000361140_YY1AP1	2701	0.11033	-5.80661	ENSG00000164116_ENST00000296518_GUCY1A3	4400	0.557955	-6.51528	ENSG00000100266_ENST00000337959_PACSIN2	3126	0.826296	-6.42816
ENSG00000107863_ENST00000447364_ARHGAP21	4343	0.645406	-6.3565	ENSG00000132824_ENST00000538937_SERINC3	1791	0.360134	-5.813	ENSG00000127314_ENST00000543393_RAP1B	874	0.342105	-6.51572	ENSG00000143933_ENST00000409563_CALM2	770	0.487013	-6.42949
ENSG00000148346_ENST00000277480_LCN2	822	0.80292	-6.35653	ENSG00000163374_ENST00000407221_YY1AP1	2705	0.1061	-5.81315	ENSG00000123416_ENST00000336023_TUBA1B	1627	0.42102	-6.51592	ENSG00000105698_ENST00000379134_USF2	648	0.733025	-6.43091
ENSG00000172432_ENST00000434548_GTPBP2	1792	0.831473	-6.35658	ENSG00000174748_ENST00000412097_RPL15	562	0.147687	-5.81541	ENSG00000010671_ENST00000395179_BTK	992	0.564516	-6.5161	ENSG00000219200_ENST00000548577_RNASEK	810	0.706173	-6.43197
ENSG00000185340_ENST00000407647_GAS2L1	2924	0.703146	-6.36094	ENSG00000148180_ENST00000449773_GSN	985	0.250761	-5.81573	ENSG00000075151_ENST00000400422_EIF4G3	6175	0.587368	-6.51731	ENSG00000123416_ENST00000336023_TUBA1B	1627	0.448679	-6.43347
ENSG00000111145_ENST00000228741_ELK3	4205	0.851367	-6.36169	ENSG00000100225_ENST00000397426_FBXO7	1888	0.32733	-5.81659	ENSG00000047648_ENST00000380736_ARHGAP6	3883	0.663147	-6.51735	ENSG00000160255_ENST00000355153_ITGB2	2913	0.796086	-6.43501
ENSG00000143353_ENST00000366928_LYPLAL1	1898	0.85353	-6.36187	ENSG00000179010_ENST00000507420_MRFAP1	563	0.261101	-5.81798	ENSG00000142875_ENST00000417530_PRKACB	686	0.569971	-6.51993	ENSG00000100225_ENST00000397426_FBXO7	1888	0.821504	-6.43536
ENSG00000113328_ENST00000340828_CCNG1	2458	0.874695	-6.36224	ENSG00000112977_ENST00000230895_DAP	2339	0.316375	-5.82188	ENSG00000196182_ENST00000373132_STK40	3621	0.774648	-6.5205	ENSG00000174903_ENST00000311481_RAB1B	2007	0.706029	-6.43629
ENSG00000133318_ENST00000536011_RTN3	992	0.694556	-6.36239	ENSG00000213719_ENST00000395892_CLIC1	1197	0.243943	-5.82233	ENSG00000110514_ENST00000349238_MADD	5873	0.732334	-6.52443	ENSG00000168385_ENST00000391971_SEPT2	3315	0.806637	-6.4377
ENSG00000163932_ENST00000330452_PRKCD	2680	0.826119	-6.36368	ENSG00000100225_ENST00000452138_FBXO7	514	0.303502	-5.82253	ENSG00000115091_ENST00000536059_ACTR3	1417	0.649259	-6.52471	ENSG00000168385_ENST00000402092_SEPT2	3333	0.823282	-6.43853
ENSG00000177565_ENST00000536758_TBL1XR1	1882	0.856004	-6.36492	ENSG00000115159_ENST00000409674_GPD2	2397	0.362536	-5.82432	ENSG00000113328_ENST00000512163_CCNG1	919	0.554951	-6.52495	ENSG00000133872_ENST00000256255_TMEM66	2154	0.724234	-6.43919
ENSG00000115641_ENST00000344213_FHL2	1769	0.778406	-6.36518	ENSG00000075151_ENST00000411888_EIF4G3	1122	0.16934	-5.82665	ENSG00000155366_ENST00000425265_RHOC	866	0.538106	-6.52896	ENSG00000150991_ENST00000536834_UBC	1296	0.724537	-6.44034
ENSG00000113558_ENST00000353411_SKP1	2018	0.741824	-6.36529	ENSG00000163681_ENST00000494088_SLMAP	1305	0.2659	-5.8268	ENSG00000075151_ENST00000374933_EIF4G3	1136	0.450704	-6.52978	ENSG00000156508_ENST00000455918_EEF1A1	701	0.112696	-6.44223
ENSG00000185630_ENST00000367897_PBX1	1459	0.848526	-6.36558	ENSG00000135821_ENST00000331872_GLUL	4364	0.302246	-5.82848	ENSG00000134548_ENST00000256969_C12orf39	1845	0.646612	-6.53056	ENSG00000168300_ENST00000360540_PCMTD1	4252	0.729774	-6.4434
ENSG00000100030_ENST00000398822_MAPK1	1487	0.675857	-6.36677	ENSG00000157540_ENST00000426672_DYRK1A	519	0.235067	-5.82886	ENSG00000124570_ENST00000380539_SERPINB6	1338	0.65994	-6.53152	ENSG00000196776_ENST00000361309_CD47	1285	0.784436	-6.44341
ENSG00000109332_ENST00000349311_UBE2D3	838	0.651551	-6.3701	ENSG00000163374_ENST00000361831_YY1AP1	2743	0.10864	-5.82887	ENSG00000114541_ENST00000478263_FRMD4B	3761	0.66711	-6.53708	ENSG00000048740_ENST00000542579_CELF2	2437	0.846122	-6.44418
ENSG00000136754_ENST00000376166_ABI1	3441	0.76315	-6.37035	ENSG00000159023_ENST00000356093_EPB41	5831	0.294804	-5.83004	ENSG00000110047_ENST00000359393_EHD1	3618	0.690713	-6.53763	ENSG00000128739_ENST00000400098_SNRPN	1643	0.69507	-6.44432
ENSG00000138798_ENST00000503392_EGF	3642	0.887974	-6.37086	ENSG00000108179_ENST00000448165_PPIF	821	0.360536	-5.83091	ENSG00000110514_ENST00000395336_MADD	5942	0.709189	-6.54402	ENSG00000124942_ENST00000378024_AHNAK	18787	0.847714	-6.44504
ENSG00000129657_ENST00000443798_SEC14L1	3009	0.876039	-6.3733	ENSG00000132670_ENST00000216877_PTPRA	3323	0.214565	-5.83136	ENSG00000131100_ENST00000399796_ATP6V1E1	1208	0.655629	-6.54595	ENSG00000121989_ENST00000535787_ACVR2A	1956	0.320041	-6.44567
ENSG00000076770_ENST00000370844_MBNL3	1643	0.821668	-6.37422	ENSG00000162819_ENST00000426638_BROX	709	0.394922	-5.83196	ENSG00000110514_ENST00000311027_MADD	5990	0.71803	-6.55289	ENSG00000135535_ENST00000310786_CD164	2993	0.793852	-6.44598
ENSG00000003436_ENST00000392365_TFPI	3649	0.844341	-6.37452	ENSG00000162441_ENST00000377213_LZIC	945	0.160847	-5.83215	ENSG00000125818_ENST00000454500_PSMF1	1228	0.719055	-6.55309	ENSG00000166086_ENST00000441717_JAM3	3353	0.879213	-6.44617
ENSG00000010671_ENST00000308731_BTK	2579	0.91741	-6.37573	ENSG00000216937_ENST00000535327_CCDC7	700	0.204286	-5.83322	ENSG00000153162_ENST00000537240_BMP6	1844	0.696855	-6.55339	ENSG00000166086_ENST00000299106_JAM3	3912	0.791411	-6.44688
ENSG00000213977_ENST00000225525_TAX1BP3	1377	0.812636	-6.3783	ENSG00000151292_ENST00000510842_CSNK1G3	1979	0.208186	-5.83585	ENSG00000136279_ENST00000539475_DBNL	1928	0.709025	-6.55719	ENSG00000234745_ENST00000434333_HLA-B	863	0.574739	-6.44786
ENSG00000139083_ENST00000266427_ETV6	160	0.6875	-6.3806	ENSG00000132670_ENST00000399903_PTPRA	3337	0.213665	-5.83742	ENSG00000110514_ENST00000342922_MADD	6005	0.710575	-6.55786	ENSG00000095787_ENST00000414108_WAC	816	0.794118	-6.44803
ENSG00000174903_ENST00000311481_RAB1B	2007	0.764823	-6.38171	ENSG00000135535_ENST00000413644_CD164	2414	0.266777	-5.83772	ENSG00000166963_ENST00000300231_MAP1A	10258	0.725288	-6.55808	ENSG00000127314_ENST00000378985_RAP1B	1017	0.414946	-6.44879
ENSG00000127314_ENST00000378985_RAP1B	1017	0.232055	-6.38368	ENSG00000065534_ENST00000346322_MYLK	5892	0.23761	-5.83866	ENSG00000254087_ENST00000520220_LYN	3020	0.706954	-6.55842	ENSG00000166086_ENST00000529443_JAM3	3363	0.876598	-6.45047
ENSG00000133872_ENST00000536273_TMEM66	1053	0.849953	-6.3842	ENSG00000050393_ENST00000379170_CCDC90A	1240	0.303226	-5.83896	ENSG00000121766_ENST00000344147_ZCCHC17	1605	0.696573	-6.55875	ENSG00000150991_ENST00000541645_UBC	548	0.531022	-6.45136
ENSG00000108846_ENST00000285238_ABCC3	5166	0.827526	-6.38477	ENSG00000132670_ENST00000358719_PTPRA	3343	0.213281	-5.84001	ENSG00000166963_ENST00000399453_MAP1A	10281	0.724638	-6.56037	ENSG00000114353_ENST00000422163_GNAI2	2407	0.567927	-6.45143
ENSG00000134882_ENST00000457666_UBAC2	627	0.569378	-6.3868	ENSG00000135679_ENST00000543323_MDM2	427	0.332553	-5.84007	ENSG00000131051_ENST00000427743_RBM39	915	0.582514	-6.5611	ENSG00000160255_ENST00000302347_ITGB2	2955	0.799323	-6.45292
ENSG00000107863_ENST00000396432_ARHGAP21	7167	0.661504	-6.3906	ENSG00000138449_ENST00000455320_SLC40A1	592	0.353041	-5.84209	ENSG00000164116_ENST00000443668_GUCY1A3	4352	0.538833	-6.56484	ENSG00000114353_ENST00000440628_GNAI2	1663	0.762477	-6.45355
ENSG00000115310_ENST00000394609_RTN4	1896	0.716245	-6.39228	ENSG00000010810_ENST00000544792_FYN	2172	0.320442	-5.84273	ENSG00000113328_ENST00000510664_CCNG1	994	0.592555	-6.56522	ENSG00000172432_ENST00000419497_GTPBP2	1394	0.85868	-6.45398
ENSG00000171492_ENST00000441269_LRRC8D	905	0.869613	-6.39308	ENSG00000010810_ENST00000368667_FYN	2416	0.289321	-5.84469	ENSG00000124570_ENST00000380529_SERPINB6	1370	0.644526	-6.56562	ENSG00000117586_ENST00000367718_TNFSF4	3429	0.841936	-6.45414
ENSG00000143933_ENST00000409563_CALM2	770	0.533766	-6.39362	ENSG00000115159_ENST00000416888_GPD2	537	0.299814	-5.84499	ENSG00000102316_ENST00000347546_MAGED2	2169	0.650991	-6.56964	ENSG00000073921_ENST00000393346_PICALM	2340	0.756838	-6.45691
ENSG00000163932_ENST00000394729_PRKCD	2810	0.79395	-6.39427	ENSG00000159339_ENST00000375448_PADI4	2267	0.360388	-5.8493	ENSG00000124570_ENST00000380546_SERPINB6	1375	0.642182	-6.57088	ENSG00000165119_ENST00000376281_HNRNPK	2928	0.608607	-6.45978
ENSG00000104231_ENST00000220669_ZFAND1	1798	0.901001	-6.39446	ENSG00000165119_ENST00000435158_HNRNPK	2555	0.226614	-5.84957	ENSG00000132824_ENST00000538937_SERINC3	1791	0.72306	-6.57211	ENSG00000100030_ENST00000398822_MAPK1	1487	0.756557	-6.46013
ENSG00000157570_ENST00000520358_TSPAN18	3316	0.875754	-6.39558	ENSG00000136754_ENST00000376142_ABI1	3576	0.331376	-5.84974	ENSG00000074800_ENST00000234590_ENO1	1783	0.744812	-6.57336	ENSG00000146278_ENST00000369472_PNRC1	816	0.894608	-6.46107
ENSG00000142856_ENST00000271002_ITGB3BP	948	0.736287	-6.39924	ENSG00000105993_ENST00000452797_DNAJB6	2180	0.256422	-5.85018	ENSG00000102572_ENST00000397517_STK24	4345	0.50702	-6.57485	ENSG00000088726_ENST00000431022_TMEM40	979	0.677222	-6.46165
ENSG00000005020_ENST00000345317_SKAP2	3998	0.837669	-6.40007	ENSG00000133106_ENST00000398762_EPSTI1	957	0.157785	-5.85245	ENSG00000185340_ENST00000407647_GAS2L1	2924	0.677497	-6.57553	ENSG00000059804_ENST00000075120_SLC2A3	3915	0.696041	-6.46446
ENSG00000107798_ENST00000456827_LIPA	2651	0.821577	-6.40209	ENSG00000065534_ENST00000475616_MYLK	5745	0.233246	-5.85382	ENSG00000196182_ENST00000373129_STK40	3846	0.770151	-6.57689	ENSG00000115310_ENST00000394609_RTN4	1896	0.681962	-6.46454
ENSG00000081154_ENST00000265260_PCNP	2342	0.818531	-6.40415	ENSG00000159023_ENST00000373798_EPB41	5928	0.28998	-5.85384	ENSG00000115091_ENST00000544784_ACTR3	1557	0.683365	-6.57804	ENSG00000241553_ENST00000397261_ARPC4	1961	0.770015	-6.46492
ENSG00000123739_ENST00000243501_PLA2G12A	1808	0.818584	-6.40442	ENSG00000078369_ENST00000378606_GNB1	1176	0.346088	-5.85419	ENSG00000136238_ENST00000348035_RAC1	2323	0.510116	-6.57809	ENSG00000114353_ENST00000451956_GNAI2	1486	0.784657	-6.46593
ENSG00000134291_ENST00000552561_TMEM106C	810	0.897531	-6.40538	ENSG00000159023_ENST00000343067_EPB41	5930	0.289882	-5.85433	ENSG00000241519_ENST00000361333_UBE2J1	1355	0.615498	-6.57825	ENSG00000119280_ENST00000470540_C1orf198	3819	0.814873	-6.46855
ENSG00000132824_ENST00000342374_SERINC3	4445	0.80315	-6.40709	ENSG00000122786_ENST00000361388_CALD1	4544	0.3136	-5.8546	ENSG00000140416_ENST00000288398_TPM1	1295	0.540541	-6.57933	ENSG00000088726_ENST00000264728_TMEM40	984	0.673781	-6.469
ENSG00000107798_ENST00000354621_LIPA	2506	0.773344	-6.40852	ENSG00000133872_ENST00000536273_TMEM66	1053	0.252612	-5.85464	ENSG00000142961_ENST00000319928_MOBKL2C	2822	0.673636	-6.58063	ENSG00000136238_ENST00000348035_RAC1	2323	0.590616	-6.46975
ENSG00000108846_ENST00000505699_ABCC3	5271	0.821666	-6.40917	ENSG00000072135_ENST00000409022_PTPN18	2084	0.245202	-5.85476	ENSG00000140416_ENST00000403994_TPM1	1239	0.479419	-6.58121	ENSG00000169554_ENST00000409487_ZEB2	5177	0.78984	-6.4732
ENSG00000075151_ENST00000264211_EIF4G3	5793	0.82289	-6.4102	ENSG00000137845_ENST00000396136_ADAM10	2419	0.363373	-5.85524	ENSG00000010671_ENST00000372859_BTK	858	0.581585	-6.58364	ENSG00000109332_ENST00000321805_UBE2D3	1087	0.721251	-6.47457
ENSG00000196230_ENST00000422827_TUBB	1339	0.879761	-6.41156	ENSG00000185896_ENST00000397181_LAMP1	1441	0.216516	-5.85532	ENSG00000113851_ENST00000450014_CRBN	878	0.689066	-6.58392	ENSG00000119280_ENST00000366663_C1orf198	3858	0.826335	-6.4758
ENSG00000126267_ENST00000246554_COX6B1	590	0.8	-6.41212	ENSG00000162441_ENST00000541052_LZIC	961	0.158169	-5.85637	ENSG00000108179_ENST00000225174_PPIF	2190	0.542009	-6.58528	ENSG00000121083_ENST00000240343_DYNLL2	1522	0.793693	-6.47633
ENSG00000107798_ENST00000371837_LIPA	2513	0.77119	-6.41255	ENSG00000102898_ENST00000219169_NUTF2	2321	0.139164	-5.85881	ENSG00000108179_ENST00000448165_PPIF	821	0.627284	-6.58547	ENSG00000213977_ENST00000225525_TAX1BP3	1377	0.819172	-6.47879
ENSG00000183255_ENST00000445724_PTTG1IP	1205	0.856432	-6.4127	ENSG00000166974_ENST00000300249_MAPRE2	6202	0.232989	-5.85943	ENSG00000102316_ENST00000375068_MAGED2	2189	0.628598	-6.58703	ENSG00000079308_ENST00000446688_TNS1	4292	0.866729	-6.48296
ENSG00000117640_ENST00000374303_FAM54B	2004	0.864271	-6.4135	ENSG00000115159_ENST00000438166_GPD2	2457	0.353683	-5.85999	ENSG00000168385_ENST00000360051_SEPT2	3613	0.636037	-6.58808	ENSG00000185340_ENST00000407854_GAS2L1	2481	0.740024	-6.48299
ENSG00000131051_ENST00000448303_RBM39	1008	0.752976	-6.41525	ENSG00000088832_ENST00000400137_FKBP1A	1622	0.375462	-5.86061	ENSG00000115170_ENST00000410057_ACVR1	2084	0.671785	-6.58923	ENSG00000150991_ENST00000546271_UBC	559	0.565295	-6.4835
ENSG00000105701_ENST00000544835_FKBP8	1286	0.871695	-6.41632	ENSG00000184500_ENST00000407433_PROS1	3335	0.222789	-5.86106	ENSG00000047648_ENST00000303025_ARHGAP6	3946	0.610998	-6.59295	ENSG00000185340_ENST00000403764_GAS2L1	2482	0.739726	-6.48357
ENSG00000136231_ENST00000258729_IGF2BP3	4250	0.593412	-6.4167	ENSG00000143418_ENST00000345896_LASS2	2080	0.355288	-5.86308	ENSG00000148498_ENST00000374768_PARD3	799	0.635795	-6.59502	ENSG00000169554_ENST00000303660_ZEB2	5617	0.796689	-6.48372
ENSG00000112977_ENST00000230895_DAP	2339	0.89782	-6.41788	ENSG00000102572_ENST00000444574_STK24	1590	0.29434	-5.86364	ENSG00000076770_ENST00000442191_MBNL3	840	0.672619	-6.599	ENSG00000139644_ENST00000423828_TMBIM6	3254	0.775968	-6.48481
ENSG00000102230_ENST00000379144_PCYT1B	1692	0.871158	-6.42014	ENSG00000115310_ENST00000354474_RTN4	3225	0.189767	-5.86696	ENSG00000166963_ENST00000382031_MAP1A	10553	0.704255	-6.59958	ENSG00000135535_ENST00000368961_CD164	3014	0.770073	-6.48601
ENSG00000109332_ENST00000338145_UBE2D3	896	0.622768	-6.42316	ENSG00000128739_ENST00000390687_SNRPN	1388	0.362392	-5.86733	ENSG00000160211_ENST00000433845_G6PD	817	0.642595	-6.59985	ENSG00000076770_ENST00000370853_MBNL3	2661	0.803457	-6.48664
ENSG00000130958_ENST00000375259_SLC35D2	1361	0.775165	-6.42556	ENSG00000134108_ENST00000438743_ARL8B	2750	0.26	-5.86912	ENSG00000070756_ENST00000318607_PABPC1	3485	0.531133	-6.6001	ENSG00000165119_ENST00000376268_HNRNPK	2741	0.597957	-6.4867
ENSG00000162704_ENST00000367534_ARPC5	622	0.655949	-6.42675	ENSG00000135218_ENST00000482059_CD36	569	0.456942	-5.87013	ENSG00000146963_ENST00000263545_LUC7L2	2288	0.621066	-6.60035	ENSG00000165119_ENST00000376264_HNRNPK	2917	0.590333	-6.48676
ENSG00000130958_ENST00000375257_SLC35D2	889	0.606299	-6.42678	ENSG00000100243_ENST00000438270_CYB5R3	675	0.423704	-5.87134	ENSG00000142875_ENST00000413538_PRKACB	730	0.552055	-6.60347	ENSG00000181788_ENST00000312960_SIAH2	2517	0.637664	-6.48762
ENSG00000186480_ENST00000340368_INSIG1	3010	0.754153	-6.42697	ENSG00000145335_ENST00000502987_SNCA	728	0.287088	-5.87197	ENSG00000114209_ENST00000461494_PDCD10	934	0.707709	-6.60429	ENSG00000146278_ENST00000354922_PNRC1	599	0.801336	-6.48764
ENSG00000115310_ENST00000402434_RTN4	1456	0.68956	-6.42827	ENSG00000127314_ENST00000543393_RAP1B	874	0.213959	-5.87217	ENSG00000147454_ENST00000519973_SLC25A37	4823	0.62119	-6.60794	ENSG00000173889_ENST00000495893_PHC3	3359	0.755284	-6.48855
ENSG00000136754_ENST00000376142_ABI1	3576	0.724273	-6.42855	ENSG00000135926_ENST00000437694_TMBIM1	992	0.435484	-5.8722	ENSG00000164116_ENST00000393832_GUCY1A3	4286	0.531265	-6.61123	ENSG00000136938_ENST00000339399_ANP32B	1463	0.768968	-6.48926
ENSG00000119414_ENST00000456642_PPP6C	569	0.657293	-6.43034	ENSG00000102893_ENST00000299167_PHKB	5603	0.263252	-5.87327	ENSG00000104805_ENST00000263273_NUCB1	2240	0.787946	-6.61241	ENSG00000150991_ENST00000542416_UBC	517	0.470019	-6.49007
ENSG00000145216_ENST00000337488_FIP1L1	2198	0.624659	-6.43041	ENSG00000134308_ENST00000446619_YWHAQ	665	0.315789	-5.87414	ENSG00000124172_ENST00000395659_ATP5E	1878	0.14377	-6.61272	ENSG00000170035_ENST00000392415_UBE2E3	1377	0.527233	-6.49033
ENSG00000185630_ENST00000540236_PBX1	1263	0.844022	-6.43512	ENSG00000143418_ENST00000368954_LASS2	2504	0.347444	-5.87804	ENSG00000198873_ENST00000369108_GRK5	1748	0.73341	-6.6128	ENSG00000076944_ENST00000221283_STXBP2	1889	0.74378	-6.49083
ENSG00000076944_ENST00000221283_STXBP2	1889	0.815246	-6.43835	ENSG00000213658_ENST00000360872_LAT	1715	0.265306	-5.87834	ENSG00000153317_ENST00000518721_ASAP1	5507	0.638823	-6.6193	ENSG00000006652_ENST00000005558_IFRD1	1834	0.796619	-6.49195
ENSG00000117289_ENST00000369317_TXNIP	2927	0.89409	-6.4422	ENSG00000143418_ENST00000271688_LASS2	2505	0.347305	-5.87862	ENSG00000132670_ENST00000455631_PTPRA	1107	0.530262	-6.62055	ENSG00000128016_ENST00000248673_ZFP36	1745	0.821777	-6.49428
ENSG00000100225_ENST00000382058_FBXO7	1758	0.891923	-6.44571	ENSG00000084733_ENST00000264710_RAB10	3535	0.257426	-5.88036	ENSG00000213658_ENST00000360872_LAT	1715	0.644315	-6.62248	ENSG00000138757_ENST00000395719_G3BP2	4217	0.762153	-6.49533
ENSG00000156411_ENST00000286953_C14orf2	651	0.860215	-6.44625	ENSG00000022267_ENST00000370676_FHL1	833	0.476591	-5.8808	ENSG00000142875_ENST00000370681_PRKACB	1380	0.652174	-6.6228	ENSG00000118508_ENST00000367495_RAB32	1217	0.712408	-6.49564
ENSG00000115641_ENST00000358129_FHL2	1872	0.735577	-6.44683	ENSG00000127314_ENST00000542145_RAP1B	1060	0.213208	-5.88473	ENSG00000168385_ENST00000391973_SEPT2	3701	0.620913	-6.6228	ENSG00000185963_ENST00000375512_BICD2	4636	0.839301	-6.49881
ENSG00000146963_ENST00000541170_LUC7L2	1525	0.783607	-6.447	ENSG00000135218_ENST00000438020_CD36	720	0.519444	-5.88523	ENSG00000151693_ENST00000281419_ASAP2	5712	0.550245	-6.6231	ENSG00000095787_ENST00000538000_WAC	1520	0.811842	-6.49932
ENSG00000112851_ENST00000284037_ERBB2IP	8647	0.680814	-6.44791	ENSG00000169398_ENST00000522684_PTK2	4955	0.292028	-5.8881	ENSG00000165406_ENST00000319836_MARCH8	2496	0.709535	-6.62402	ENSG00000129277_ENST00000250151_CCL4	664	0.61747	-6.5
ENSG00000137845_ENST00000396136_ADAM10	2419	0.857379	-6.44792	ENSG00000196776_ENST00000361309_CD47	1285	0.337743	-5.88931	ENSG00000113328_ENST00000511683_CCNG1	1143	0.603675	-6.62412	ENSG00000010810_ENST00000229470_FYN	2482	0.738517	-6.50051
ENSG00000107798_ENST00000428800_LIPA	1055	0.661611	-6.44837	ENSG00000088726_ENST00000314124_TMEM40	2308	0.274697	-5.89048	ENSG00000104805_ENST00000407032_NUCB1	2158	0.782206	-6.62439	ENSG00000160255_ENST00000523663_ITGB2	680	0.564706	-6.50214
ENSG00000134996_ENST00000346234_OSTF1	1319	0.796816	-6.44868	ENSG00000161203_ENST00000540821_AP2M1	1750	0.402857	-5.89114	ENSG00000139644_ENST00000541612_TMBIM6	1361	0.737693	-6.62807	ENSG00000031003_ENST00000420893_FAM13B	3214	0.51649	-6.50232
ENSG00000117640_ENST00000374300_FAM54B	2053	0.843643	-6.44954	ENSG00000171492_ENST00000441269_LRRC8D	905	0.359116	-5.89145	ENSG00000005020_ENST00000345317_SKAP2	3998	0.538769	-6.62881	ENSG00000112977_ENST00000230895_DAP	2339	0.782386	-6.50242
ENSG00000174903_ENST00000394080_RAB1B	1038	0.710983	-6.45257	ENSG00000078369_ENST00000437146_GNB1	423	0.43026	-5.8917	ENSG00000196236_ENST00000498684_XPNPEP3	576	0.524306	-6.6297	ENSG00000005020_ENST00000345317_SKAP2	3998	0.791146	-6.50308
ENSG00000119318_ENST00000374678_RAD23B	1049	0.564347	-6.45379	ENSG00000051382_ENST00000493568_PIK3CB	2347	0.232211	-5.89248	ENSG00000075151_ENST00000374935_EIF4G3	4675	0.591016	-6.63034	ENSG00000153317_ENST00000518721_ASAP1	5507	0.784275	-6.50423
ENSG00000120063_ENST00000439174_GNA13	6311	0.788781	-6.45458	ENSG00000115310_ENST00000337526_RTN4	4790	0.191023	-5.89312	ENSG00000130755_ENST00000253054_GMFG	646	0.578947	-6.63061	ENSG00000143321_ENST00000357325_HDGF	2380	0.752941	-6.5068
ENSG00000069966_ENST00000358784_GNB5	1509	0.791915	-6.45541	ENSG00000146416_ENST00000367601_AIG1	727	0.23934	-5.89602	ENSG00000197122_ENST00000358208_SRC	3748	0.653682	-6.63088	ENSG00000196405_ENST00000402714_EVL	1987	0.754907	-6.50743
ENSG00000113851_ENST00000450014_CRBN	878	0.648064	-6.4562	ENSG00000163374_ENST00000368339_YY1AP1	2874	0.103688	-5.89617	ENSG00000255835_ENST00000432920_RP4-559A3.7	1625	0.392	-6.63195	ENSG00000111817_ENST00000537543_DSE	3487	0.83797	-6.50803
ENSG00000121749_ENST00000393309_TBC1D15	1908	0.830713	-6.45769	ENSG00000213654_ENST00000375043_GPSM3	1456	0.319368	-5.89627	ENSG00000198225_ENST00000370659_FKBP1C	1579	0.105763	-6.63214	ENSG00000071082_ENST00000409650_RPL31	770	0.298701	-6.50841
ENSG00000148180_ENST00000341272_GSN	2655	0.911488	-6.45996	ENSG00000148180_ENST00000432226_GSN	1042	0.237044	-5.89689	ENSG00000125257_ENST00000412704_ABCC4	5702	0.620659	-6.63516	ENSG00000185340_ENST00000333679_GAS2L1	2530	0.725692	-6.51121
ENSG00000184574_ENST00000435659_LPAR5	2275	0.578901	-6.46111	ENSG00000162819_ENST00000537020_BROX	1331	0.328325	-5.90241	ENSG00000160211_ENST00000393564_G6PD	1661	0.656231	-6.63571	ENSG00000095787_ENST00000424454_WAC	1330	0.815789	-6.51133
ENSG00000144468_ENST00000341329_RHBDD1	4883	0.759779	-6.46347	ENSG00000152061_ENST00000251507_RABGAP1L	2899	0.102104	-5.90283	ENSG00000010810_ENST00000538466_FYN	2061	0.707424	-6.63726	ENSG00000015133_ENST00000389856_CCDC88C	1631	0.614347	-6.51181
ENSG00000241553_ENST00000397261_ARPC4	1961	0.749618	-6.46404	ENSG00000165119_ENST00000351839_HNRNPK	2652	0.218326	-5.90333	ENSG00000124333_ENST00000460621_VAMP7	658	0.531915	-6.63766	ENSG00000152061_ENST00000325589_RABGAP1L	1880	0.635638	-6.51319
ENSG00000143321_ENST00000416666_HDGF	1292	0.818885	-6.46433	ENSG00000135535_ENST00000310786_CD164	2993	0.266288	-5.90365	ENSG00000197122_ENST00000360723_SRC	3766	0.650558	-6.6378	ENSG00000150991_ENST00000535131_UBC	563	0.490231	-6.51421
ENSG00000125354_ENST00000394616_SEPT6	1859	0.592792	-6.46687	ENSG00000171311_ENST00000370885_EXOSC1	718	0.0988858	-5.90521	ENSG00000143622_ENST00000368322_RIT1	855	0.669006	-6.64162	ENSG00000184983_ENST00000498737_NDUFA6	1256	0.654459	-6.52155
ENSG00000196230_ENST00000327892_TUBB	2670	0.778277	-6.46891	ENSG00000131236_ENST00000414893_CAP1	528	0.458333	-5.90624	ENSG00000115159_ENST00000409861_GPD2	2640	0.582955	-6.64232	ENSG00000100266_ENST00000453079_PACSIN2	505	0.346535	-6.52351
ENSG00000111817_ENST00000452085_DSE	4003	0.841119	-6.4694	ENSG00000133112_ENST00000309246_TPT1	1008	0.281746	-5.90697	ENSG00000126267_ENST00000246554_COX6B1	590	0.537288	-6.64337	ENSG00000179218_ENST00000539083_CALR	1763	0.853659	-6.52356
ENSG00000112851_ENST00000416865_ERBB2IP	2351	0.838367	-6.46949	ENSG00000134996_ENST00000346234_OSTF1	1319	0.294162	-5.9091	ENSG00000156639_ENST00000287218_ZFAND3	3366	0.581996	-6.64362	ENSG00000109572_ENST00000504131_CLCN3	3157	0.756414	-6.52468
ENSG00000121749_ENST00000319106_TBC1D15	2159	0.796665	-6.47086	ENSG00000077549_ENST00000375142_CAPZB	1686	0.400356	-5.91009	ENSG00000132824_ENST00000411544_SERINC3	812	0.719212	-6.64804	ENSG00000115091_ENST00000535589_ACTR3	1381	0.750181	-6.52993
ENSG00000142657_ENST00000541529_PGD	1474	0.879919	-6.47117	ENSG00000133318_ENST00000536011_RTN3	992	0.204637	-5.91011	ENSG00000188921_ENST00000513293_PTPLAD2	2131	0.519005	-6.64809	ENSG00000196914_ENST00000397843_ARHGEF12	9660	0.777329	-6.53113
ENSG00000149932_ENST00000279396_TMEM219	999	0.834835	-6.47155	ENSG00000165119_ENST00000376268_HNRNPK	2741	0.233491	-5.9113	ENSG00000125257_ENST00000376887_ABCC4	5837	0.620867	-6.65124	ENSG00000206503_ENST00000355767_HLA-A	1074	0.594041	-6.5312
ENSG00000107798_ENST00000336233_LIPA	2782	0.78289	-6.47168	ENSG00000123405_ENST00000540264_NFE2	1833	0.367703	-5.91233	ENSG00000129657_ENST00000413679_SEC14L1	5437	0.635093	-6.65309	ENSG00000148346_ENST00000277480_LCN2	822	0.716545	-6.5321
ENSG00000142657_ENST00000543846_PGD	1833	0.884343	-6.47176	ENSG00000135535_ENST00000368961_CD164	3014	0.264433	-5.91374	ENSG00000111817_ENST00000537543_DSE	3487	0.652423	-6.65389	ENSG00000140416_ENST00000317516_TPM1	796	0.70603	-6.53359
ENSG00000111817_ENST00000359564_DSE	4037	0.865494	-6.47205	ENSG00000216937_ENST00000539197_CCDC7	581	0.187608	-5.91381	ENSG00000019582_ENST00000522246_CD74	563	0.845471	-6.65768	ENSG00000149806_ENST00000279259_FAU	461	0.689805	-6.53432
ENSG00000143549_ENST00000323144_TPM3	1088	0.430147	-6.47358	ENSG00000116473_ENST00000356415_RAP1A	1586	0.297604	-5.91554	ENSG00000167468_ENST00000354171_GPX4	916	0.564411	-6.65839	ENSG00000020633_ENST00000308873_RUNX3	3861	0.816369	-6.53443
ENSG00000139644_ENST00000541612_TMBIM6	1361	0.897869	-6.47442	ENSG00000255835_ENST00000432920_RP4-559A3.7	1625	0.148308	-5.92003	ENSG00000142168_ENST00000535823_SOD1	625	0.5408	-6.65913	ENSG00000102572_ENST00000444574_STK24	1590	0.549057	-6.53558
ENSG00000108061_ENST00000369452_SHOC2	3943	0.799899	-6.47905	ENSG00000156515_ENST00000404387_HK1	2766	0.255242	-5.92033	ENSG00000152229_ENST00000409746_PSTPIP2	3000	0.469333	-6.65931	ENSG00000128739_ENST00000400100_SNRPN	1751	0.652199	-6.53617
ENSG00000185630_ENST00000401534_PBX1	1044	0.818965	-6.47907	ENSG00000145216_ENST00000337488_FIP1L1	2198	0.195632	-5.92069	ENSG00000105063_ENST00000412770_PPP6R1	3636	0.685919	-6.66305	ENSG00000188677_ENST00000406477_PARVB	1569	0.555131	-6.53757
ENSG00000123739_ENST00000507961_PLA2G12A	755	0.793377	-6.4794	ENSG00000118705_ENST00000456102_RPN2	791	0.198483	-5.92193	ENSG00000142875_ENST00000446538_PRKACB	638	0.517241	-6.66685	ENSG00000196914_ENST00000356641_ARHGEF12	9444	0.778272	-6.53854
ENSG00000009307_ENST00000534699_CSDE1	2667	0.884139	-6.48176	ENSG00000174748_ENST00000510788_RPL15	1345	0.198513	-5.92203	ENSG00000121766_ENST00000373714_ZCCHC17	1730	0.646243	-6.66694	ENSG00000137845_ENST00000396136_ADAM10	2419	0.737495	-6.53941
ENSG00000117640_ENST00000374301_FAM54B	2099	0.808957	-6.4827	ENSG00000117640_ENST00000374307_FAM54B	1868	0.27409	-5.92258	ENSG00000158406_ENST00000289352_HIST1H4H	1034	0.639265	-6.66723	ENSG00000170035_ENST00000410114_UBE2E3	909	0.482948	-6.53991
ENSG00000185963_ENST00000375512_BICD2	4636	0.904228	-6.48528	ENSG00000133318_ENST00000354497_RTN3	1407	0.345416	-5.92399	ENSG00000129657_ENST00000431431_SEC14L1	5334	0.60255	-6.66851	ENSG00000161013_ENST00000337755_MGAT4B	3027	0.588371	-6.54334
ENSG00000142875_ENST00000394839_PRKACB	4200	0.86119	-6.48554	ENSG00000163681_ENST00000495364_SLMAP	1383	0.242227	-5.92474	ENSG00000138798_ENST00000503392_EGF	3642	0.686436	-6.66893	ENSG00000197147_ENST00000541858_LRRC8B	1957	0.90138	-6.54375
ENSG00000140416_ENST00000317516_TPM1	796	0.757538	-6.48769	ENSG00000186591_ENST00000473814_UBE2H	535	0.416822	-5.92568	ENSG00000146416_ENST00000367598_AIG1	1620	0.583951	-6.67154	ENSG00000142875_ENST00000450730_PRKACB	944	0.457627	-6.54631
ENSG00000196230_ENST00000330914_TUBB	2632	0.712766	-6.48817	ENSG00000110218_ENST00000227638_PANX1	2769	0.327555	-5.92639	ENSG00000165406_ENST00000395771_MARCH8	2589	0.702588	-6.67437	ENSG00000184900_ENST00000411651_SUMO3	831	0.646209	-6.5472
ENSG00000146963_ENST00000541515_LUC7L2	1661	0.751957	-6.48839	ENSG00000163374_ENST00000368340_YY1AP1	2927	0.0980526	-5.92694	ENSG00000010671_ENST00000443591_BTK	1366	0.63104	-6.6745	ENSG00000134851_ENST00000381334_TMEM165	1928	0.329357	-6.54728
ENSG00000148180_ENST00000373808_GSN	2562	0.908275	-6.4886	ENSG00000099942_ENST00000411769_CRKL	2037	0.264114	-5.9278	ENSG00000135404_ENST00000552692_CD63	949	0.582719	-6.67693	ENSG00000168385_ENST00000360051_SEPT2	3613	0.774702	-6.54739
ENSG00000074416_ENST00000398104_MGLL	4187	0.903272	-6.48884	ENSG00000113924_ENST00000283871_HGD	2005	0.269327	-5.92847	ENSG00000129657_ENST00000430767_SEC14L1	5493	0.61897	-6.67698	ENSG00000163430_ENST00000295633_FSTL1	5943	0.532728	-6.54916
ENSG00000156515_ENST00000436817_HK1	1042	0.846449	-6.48927	ENSG00000170035_ENST00000392415_UBE2E3	1377	0.200436	-5.92868	ENSG00000072422_ENST00000357917_RHOBTB1	4339	0.652915	-6.67782	ENSG00000135334_ENST00000257787_AKIRIN2	1662	0.796631	-6.55128
ENSG00000142657_ENST00000270776_PGD	1885	0.88382	-6.49031	ENSG00000206172_ENST00000320868_HBA1	577	0.169844	-5.92933	ENSG00000166963_ENST00000442025_MAP1A	1881	0.783626	-6.68061	ENSG00000100243_ENST00000396303_CYB5R3	2922	0.580082	-6.55295
ENSG00000169398_ENST00000535192_PTK2	4127	0.869397	-6.49137	ENSG00000130227_ENST00000252512_XPO7	4861	0.289652	-5.93015	ENSG00000088986_ENST00000548342_DYNLL1	662	0.425982	-6.68071	ENSG00000143622_ENST00000368323_RIT1	3445	0.728592	-6.55297
ENSG00000169398_ENST00000519654_PTK2	4129	0.868976	-6.49207	ENSG00000102572_ENST00000397517_STK24	4345	0.278711	-5.9304	ENSG00000129657_ENST00000436233_SEC14L1	5546	0.622611	-6.68173	ENSG00000150991_ENST00000535859_UBC	582	0.494845	-6.55536
ENSG00000164116_ENST00000393832_GUCY1A3	4286	0.851143	-6.49232	ENSG00000161011_ENST00000389805_SQSTM1	2986	0.238111	-5.93097	ENSG00000115159_ENST00000540309_GPD2	1961	0.640999	-6.68576	ENSG00000114209_ENST00000497056_PDCD10	1276	0.781348	-6.5555
ENSG00000129657_ENST00000392476_SEC14L1	2957	0.883328	-6.49291	ENSG00000123405_ENST00000553070_NFE2	1523	0.372948	-5.93145	ENSG00000142961_ENST00000271139_MOBKL2C	2800	0.643571	-6.68591	ENSG00000128340_ENST00000406508_RAC2	893	0.805151	-6.55602
ENSG00000148180_ENST00000394353_GSN	2717	0.890688	-6.49327	ENSG00000184500_ENST00000394236_PROS1	3556	0.218504	-5.93317	ENSG00000131051_ENST00000374038_RBM39	1026	0.565302	-6.68641	ENSG00000160255_ENST00000397850_ITGB2	3178	0.743235	-6.55788
ENSG00000169398_ENST00000340930_PTK2	4414	0.857499	-6.49559	ENSG00000183255_ENST00000445724_PTTG1IP	1205	0.292946	-5.93373	ENSG00000153317_ENST00000357668_ASAP1	6042	0.622311	-6.68846	ENSG00000130958_ENST00000375259_SLC35D2	1361	0.704629	-6.55866
ENSG00000148180_ENST00000436847_GSN	2726	0.887748	-6.49804	ENSG00000047648_ENST00000413512_ARHGAP6	1795	0.320334	-5.93381	ENSG00000131100_ENST00000253413_ATP6V1E1	1402	0.589158	-6.68858	ENSG00000214265_ENST00000338327_SNURF	331	0.755287	-6.55998
ENSG00000137073_ENST00000421278_UBAP2	828	0.887681	-6.49929	ENSG00000107669_ENST00000540606_ATE1	1935	0.283204	-5.93516	ENSG00000123739_ENST00000243501_PLA2G12A	1808	0.564712	-6.6895	ENSG00000110514_ENST00000402192_MADD	5823	0.848188	-6.56058
ENSG00000148180_ENST00000412819_GSN	2734	0.88515	-6.50226	ENSG00000100568_ENST00000216456_VTI1B	1445	0.298962	-5.93534	ENSG00000183283_ENST00000412716_DAZAP2	2450	0.532653	-6.68979	ENSG00000174903_ENST00000394080_RAB1B	1038	0.644509	-6.56082
ENSG00000110422_ENST00000379016_HIPK3	7345	0.780259	-6.50417	ENSG00000022267_ENST00000420362_FHL1	926	0.435205	-5.93676	ENSG00000124570_ENST00000380524_SERPINB6	1495	0.590635	-6.69159	ENSG00000100243_ENST00000361740_CYB5R3	2938	0.576923	-6.56083
ENSG00000119242_ENST00000545135_CCDC92	4883	0.374974	-6.50473	ENSG00000130227_ENST00000434536_XPO7	4889	0.287993	-5.93844	ENSG00000117289_ENST00000425134_TXNIP	1116	0.703405	-6.69195	ENSG00000164116_ENST00000515201_GUCY1A3	1282	0.842434	-6.56508
ENSG00000149932_ENST00000414689_TMEM219	1024	0.814453	-6.50721	ENSG00000163430_ENST00000295633_FSTL1	5943	0.254585	-5.93971	ENSG00000198589_ENST00000509835_LRBA	5578	0.662962	-6.69207	ENSG00000213809_ENST00000540818_KLRK1	951	0.839117	-6.56523
ENSG00000108039_ENST00000369683_XPNPEP1	2344	0.865188	-6.50724	ENSG00000185989_ENST00000334062_RASA3	4191	0.289668	-5.94006	ENSG00000256235_ENST00000526627_AC010441.1	2332	0.52916	-6.69541	ENSG00000114209_ENST00000473645_PDCD10	1360	0.773529	-6.56527
ENSG00000142875_ENST00000370682_PRKACB	4283	0.865748	-6.50743	ENSG00000167644_ENST00000301246_C19orf33	461	0.347072	-5.94078	ENSG00000059804_ENST00000075120_SLC2A3	3915	0.507024	-6.6955	ENSG00000109971_ENST00000227378_HSPA8	2186	0.718664	-6.5658
ENSG00000114209_ENST00000392750_PDCD10	2067	0.729076	-6.50798	ENSG00000135821_ENST00000311223_GLUL	4719	0.279508	-5.94131	ENSG00000087206_ENST00000511320_UIMC1	2502	0.571543	-6.69793	ENSG00000048740_ENST00000538632_CELF2	1816	0.866189	-6.56667
ENSG00000142875_ENST00000394838_PRKACB	4292	0.863933	-6.51045	ENSG00000173210_ENST00000309868_ABLIM3	4326	0.323393	-5.94159	ENSG00000089053_ENST00000535482_ANAPC5	2077	0.508907	-6.70485	ENSG00000142046_ENST00000392002_TMEM91	1386	0.47114	-6.56735
ENSG00000158373_ENST00000377777_HIST1H2BD	523	0.76673	-6.51094	ENSG00000159023_ENST00000398863_EPB41	5639	0.292428	-5.94185	ENSG00000112308_ENST00000378102_C6orf62	741	0.522267	-6.7057	ENSG00000010244_ENST00000342555_ZNF207	1713	0.775248	-6.56787
ENSG00000162366_ENST00000371885_PDZK1IP1	770	0.544156	-6.51109	ENSG00000107798_ENST00000428800_LIPA	1055	0.205687	-5.94492	ENSG00000116473_ENST00000545460_RAP1A	869	0.478711	-6.71	ENSG00000197461_ENST00000402802_PDGFA	2305	0.702386	-6.56842
ENSG00000197461_ENST00000354513_PDGFA	1308	0.883027	-6.51155	ENSG00000122786_ENST00000393118_CALD1	4281	0.283812	-5.9453	ENSG00000179632_ENST00000532522_MAF1	1098	0.591075	-6.71012	ENSG00000100225_ENST00000382058_FBXO7	1758	0.809443	-6.56846
ENSG00000108061_ENST00000265277_SHOC2	3806	0.793221	-6.51231	ENSG00000183283_ENST00000425012_DAZAP2	1117	0.208594	-5.94594	ENSG00000072422_ENST00000337910_RHOBTB1	4473	0.647887	-6.71293	ENSG00000126267_ENST00000392201_COX6B1	435	0.632184	-6.56963
ENSG00000169398_ENST00000521059_PTK2	4405	0.848127	-6.51255	ENSG00000164116_ENST00000515201_GUCY1A3	1282	0.379875	-5.94637	ENSG00000181104_ENST00000319211_F2R	3821	0.595656	-6.71522	ENSG00000010810_ENST00000368678_FYN	2573	0.736494	-6.56966
ENSG00000121749_ENST00000485960_TBC1D15	2489	0.854158	-6.51296	ENSG00000171311_ENST00000370886_EXOSC1	739	0.0960758	-5.9468	ENSG00000151693_ENST00000315273_ASAP2	5582	0.551415	-6.71682	ENSG00000117640_ENST00000374307_FAM54B	1868	0.803533	-6.56981
ENSG00000159339_ENST00000375448_PADI4	2267	0.894574	-6.5137	ENSG00000074370_ENST00000352011_ATP2A3	4786	0.323652	-5.94738	ENSG00000055208_ENST00000536230_TAB2	2336	0.657534	-6.71869	ENSG00000110514_ENST00000349238_MADD	5873	0.848459	-6.57133
ENSG00000171471_ENST00000306985_MAP1LC3B2	832	0.383413	-6.5156	ENSG00000135679_ENST00000539479_MDM2	845	0.15858	-5.94838	ENSG00000147526_ENST00000521866_TACC1	1807	0.755949	-6.72077	ENSG00000196405_ENST00000544450_EVL	1571	0.732654	-6.57148
ENSG00000138798_ENST00000509793_EGF	4489	0.877478	-6.51621	ENSG00000107669_ENST00000369040_ATE1	1998	0.295295	-5.94996	ENSG00000119139_ENST00000377259_TJP2	588	0.544218	-6.72266	ENSG00000153317_ENST00000357668_ASAP1	6042	0.788812	-6.57169
ENSG00000198225_ENST00000370659_FKBP1C	1579	0.136162	-6.51625	ENSG00000125354_ENST00000360156_SEPT6	2609	0.247221	-5.95346	ENSG00000159461_ENST00000290649_AMFR	3598	0.606726	-6.72389	ENSG00000124942_ENST00000244934_AHNAK	2712	0.867994	-6.57419
ENSG00000152256_ENST00000392571_PDK1	1515	0.770297	-6.51644	ENSG00000106144_ENST00000350623_CASP2	1146	0.246073	-5.95923	ENSG00000010671_ENST00000372869_BTK	977	0.629478	-6.72691	ENSG00000109572_ENST00000360642_CLCN3	3208	0.738778	-6.57461
ENSG00000110422_ENST00000303296_HIPK3	7408	0.773623	-6.51649	ENSG00000114541_ENST00000478263_FRMD4B	3761	0.312683	-5.96097	ENSG00000148498_ENST00000374773_PARD3	3420	0.577485	-6.72898	ENSG00000203618_ENST00000535794_GP1BB	1230	0.491057	-6.57589
ENSG00000107798_ENST00000541980_LIPA	2834	0.708539	-6.5166	ENSG00000132670_ENST00000380393_PTPRA	3636	0.196095	-5.96122	ENSG00000070831_ENST00000411827_CDC42	597	0.351759	-6.73061	ENSG00000158406_ENST00000289352_HIST1H4H	1034	0.852031	-6.57882
ENSG00000108039_ENST00000322238_XPNPEP1	2467	0.855695	-6.5191	ENSG00000140479_ENST00000358417_PCSK6	4197	0.34477	-5.96385	ENSG00000159348_ENST00000367249_CYB5R1	1651	0.605694	-6.7318	ENSG00000164116_ENST00000513574_GUCY1A3	2656	0.823042	-6.58126
ENSG00000130958_ENST00000253270_SLC35D2	1613	0.794792	-6.5191	ENSG00000112308_ENST00000378102_C6orf62	741	0.197031	-5.96561	ENSG00000162889_ENST00000367103_MAPKAPK2	2961	0.604526	-6.73311	ENSG00000115738_ENST00000396290_ID2	1362	0.662996	-6.58145
ENSG00000148180_ENST00000449733_GSN	2767	0.874593	-6.51957	ENSG00000162441_ENST00000400903_LZIC	1405	0.191459	-5.96595	ENSG00000128294_ENST00000442495_TPST2	586	0.575085	-6.73323	ENSG00000134308_ENST00000238081_YWHAQ	2208	0.567482	-6.58339
ENSG00000126267_ENST00000392201_COX6B1	435	0.701149	-6.52106	ENSG00000137073_ENST00000412543_UBAP2	1349	0.218681	-5.9673	ENSG00000143622_ENST00000539040_RIT1	919	0.706202	-6.7343	ENSG00000130958_ENST00000375257_SLC35D2	889	0.510686	-6.58527
ENSG00000184900_ENST00000397898_SUMO3	1779	0.8724	-6.52164	ENSG00000048740_ENST00000417956_CELF2	2378	0.316232	-5.96745	ENSG00000099204_ENST00000369253_ABLIM1	1747	0.438466	-6.73491	ENSG00000165119_ENST00000435158_HNRNPK	2555	0.570646	-6.58577
ENSG00000144468_ENST00000392062_RHBDD1	5151	0.760435	-6.52223	ENSG00000079308_ENST00000446688_TNS1	4292	0.312442	-5.96905	ENSG00000060138_ENST00000228251_CSDA	1796	0.629176	-6.73524	ENSG00000005844_ENST00000358164_ITGAL	4956	0.856941	-6.58606
ENSG00000009307_ENST00000369530_CSDE1	3774	0.852411	-6.52314	ENSG00000213658_ENST00000354453_LAT	759	0.245059	-5.96929	ENSG00000078618_ENST00000371665_NRD1	3375	0.637037	-6.73628	ENSG00000005844_ENST00000356798_ITGAL	5208	0.842934	-6.58647
ENSG00000010810_ENST00000368667_FYN	2416	0.717301	-6.52338	ENSG00000115159_ENST00000409861_GPD2	2640	0.316288	-5.96986	ENSG00000197111_ENST00000447282_PCBP2	3077	0.466038	-6.73771	ENSG00000117586_ENST00000281834_TNFSF4	3470	0.763689	-6.58728
ENSG00000105701_ENST00000222308_FKBP8	1766	0.900906	-6.524	ENSG00000156515_ENST00000405407_HK1	2980	0.264094	-5.97037	ENSG00000087206_ENST00000377227_UIMC1	2570	0.543191	-6.73843	ENSG00000047648_ENST00000380736_ARHGAP6	3883	0.72444	-6.5881
ENSG00000088448_ENST00000465753_ANKRD10	997	0.512538	-6.5241	ENSG00000048740_ENST00000399850_CELF2	2384	0.315436	-5.97108	ENSG00000140941_ENST00000268607_MAP1LC3B	2688	0.466518	-6.7386	ENSG00000168385_ENST00000391973_SEPT2	3701	0.735477	-6.5883
ENSG00000006652_ENST00000403825_IFRD1	2290	0.80655	-6.5243	ENSG00000197415_ENST00000392832_VEPH1	3044	0.355782	-5.97125	ENSG00000185340_ENST00000471961_GAS2L1	3381	0.6294	-6.73868	ENSG00000134308_ENST00000381844_YWHAQ	2216	0.565433	-6.58861
ENSG00000115652_ENST00000409501_UXS1	1839	0.878195	-6.5264	ENSG00000003436_ENST00000233156_TFPI	3913	0.300792	-5.97196	ENSG00000119139_ENST00000423935_TJP2	614	0.614007	-6.73959	ENSG00000168374_ENST00000303436_ARF4	1660	0.756626	-6.5891
ENSG00000151292_ENST00000510842_CSNK1G3	1979	0.45528	-6.52656	ENSG00000155096_ENST00000337198_AZIN1	4721	0.269011	-5.97336	ENSG00000197122_ENST00000445403_SRC	4099	0.612588	-6.74194	ENSG00000071082_ENST00000409733_RPL31	825	0.33697	-6.5905
ENSG00000203879_ENST00000369741_GDI1	1495	0.825418	-6.52677	ENSG00000150991_ENST00000536834_UBC	1296	0.270833	-5.97529	ENSG00000146963_ENST00000545899_LUC7L2	2565	0.584016	-6.74249	ENSG00000132475_ENST00000254810_H3F3B	2703	0.793193	-6.59125
ENSG00000136938_ENST00000339399_ANP32B	1463	0.746412	-6.52682	ENSG00000113712_ENST00000322237_CSNK1A1	1331	0.327573	-5.97615	ENSG00000119280_ENST00000523410_C1orf198	1041	0.620557	-6.74472	ENSG00000101109_ENST00000499879_STK4	5217	0.855473	-6.59144
ENSG00000143549_ENST00000368531_TPM3	1115	0.389238	-6.5277	ENSG00000140479_ENST00000348070_PCSK6	4236	0.341596	-5.9772	ENSG00000123505_ENST00000368885_AMD1	3438	0.577371	-6.745	ENSG00000071082_ENST00000409038_RPL31	817	0.281518	-6.59388
ENSG00000071051_ENST00000425756_NCK2	494	0.674089	-6.52816	ENSG00000048740_ENST00000416382_CELF2	2398	0.313595	-5.97953	ENSG00000155366_ENST00000369633_RHOC	1295	0.52973	-6.74706	ENSG00000130227_ENST00000433566_XPO7	4818	0.853051	-6.59548
ENSG00000256061_ENST00000442196_DYX1C1	2580	0.892636	-6.52879	ENSG00000130227_ENST00000433566_XPO7	4818	0.284765	-5.98141	ENSG00000140941_ENST00000534986_MAP1LC3B	2618	0.458365	-6.74741	ENSG00000110514_ENST00000395336_MADD	5942	0.824975	-6.59553
ENSG00000010017_ENST00000539980_RANBP9	1640	0.710976	-6.52893	ENSG00000120690_ENST00000405737_ELF1	903	0.162791	-5.98279	ENSG00000196236_ENST00000472203_XPNPEP3	307	0.550489	-6.74875	ENSG00000174748_ENST00000307839_RPL15	2600	0.488462	-6.5968
ENSG00000100266_ENST00000403744_PACSIN2	2110	0.826066	-6.52925	ENSG00000113328_ENST00000511683_CCNG1	1143	0.201225	-5.98576	ENSG00000160211_ENST00000369620_G6PD	1799	0.605892	-6.75085	ENSG00000143384_ENST00000439749_MCL1	1193	0.719195	-6.59775
ENSG00000148180_ENST00000545652_GSN	2428	0.867381	-6.53025	ENSG00000131966_ENST00000543474_ACTR10	1047	0.212989	-5.98586	ENSG00000010671_ENST00000372860_BTK	1143	0.607174	-6.7518	ENSG00000065534_ENST00000360772_MYLK	10027	0.393238	-6.59844
ENSG00000236320_ENST00000415846_SLFN14	2882	0.934421	-6.53158	ENSG00000165119_ENST00000376264_HNRNPK	2917	0.227974	-5.98648	ENSG00000121083_ENST00000240343_DYNLL2	1522	0.676084	-6.75299	ENSG00000110514_ENST00000311027_MADD	5990	0.831886	-6.59979
ENSG00000100225_ENST00000266087_FBXO7	2195	0.799089	-6.53177	ENSG00000065534_ENST00000360772_MYLK	10027	0.220505	-5.98823	ENSG00000153162_ENST00000283147_BMP6	2780	0.672302	-6.75397	ENSG00000188042_ENST00000339728_ARL4C	3385	0.81418	-6.60027
ENSG00000182899_ENST00000448864_RPL35A	549	0.491803	-6.53198	ENSG00000010810_ENST00000368678_FYN	2573	0.270113	-5.98861	ENSG00000136279_ENST00000452943_DBNL	1513	0.647059	-6.75518	ENSG00000159348_ENST00000367249_CYB5R1	1651	0.864325	-6.60124
ENSG00000185340_ENST00000471961_GAS2L1	3381	0.745637	-6.53202	ENSG00000116001_ENST00000416149_TIA1	821	0.211937	-5.98932	ENSG00000185630_ENST00000540236_PBX1	1263	0.618369	-6.75528	ENSG00000109272_ENST00000226524_PF4V1	522	0.590038	-6.60126
ENSG00000174456_ENST00000309050_C12orf76	1946	0.636691	-6.53208	ENSG00000077549_ENST00000375144_CAPZB	1568	0.401148	-5.9895	ENSG00000160211_ENST00000440967_G6PD	1056	0.639205	-6.7572	ENSG00000150991_ENST00000540351_UBC	622	0.493569	-6.60208
ENSG00000134882_ENST00000403766_UBAC2	1375	0.847273	-6.53229	ENSG00000145495_ENST00000274140_MARCH6	4560	0.245833	-5.99046	ENSG00000155366_ENST00000369632_RHOC	1026	0.489279	-6.75916	ENSG00000026508_ENST00000527889_CD44	543	0.714549	-6.6043
ENSG00000107798_ENST00000425287_LIPA	2743	0.718921	-6.53606	ENSG00000081377_ENST00000375241_CDC14B	5589	0.262838	-5.99154	ENSG00000160211_ENST00000291567_G6PD	1966	0.645982	-6.76101	ENSG00000073921_ENST00000447890_PICALM	2618	0.718869	-6.6044
ENSG00000142856_ENST00000371092_ITGB3BP	1044	0.694444	-6.53643	ENSG00000165119_ENST00000376281_HNRNPK	2928	0.227117	-5.99191	ENSG00000140374_ENST00000267950_ETFA	1350	0.635556	-6.76201	ENSG00000143933_ENST00000272298_CALM2	1302	0.666667	-6.60463
ENSG00000112308_ENST00000378119_C6orf62	4134	0.823174	-6.53718	ENSG00000100225_ENST00000266087_FBXO7	2195	0.29795	-5.99504	ENSG00000088726_ENST00000435575_TMEM40	1785	0.489636	-6.76252	ENSG00000110514_ENST00000342922_MADD	6005	0.822481	-6.60498
ENSG00000010810_ENST00000229470_FYN	2482	0.727639	-6.53782	ENSG00000119414_ENST00000373546_PPP6C	960	0.348958	-5.9957	ENSG00000111817_ENST00000359564_DSE	4037	0.637107	-6.76259	ENSG00000130227_ENST00000252512_XPO7	4861	0.848591	-6.60557
ENSG00000131051_ENST00000427743_RBM39	915	0.745355	-6.53916	ENSG00000164116_ENST00000455639_GUCY1A3	2631	0.292664	-5.9959	ENSG00000172270_ENST00000353555_BSG	1656	0.759662	-6.7627	ENSG00000088726_ENST00000435575_TMEM40	1785	0.584874	-6.60567
ENSG00000131051_ENST00000374038_RBM39	1026	0.749513	-6.54165	ENSG00000134108_ENST00000256496_ARL8B	3005	0.237937	-5.99705	ENSG00000139644_ENST00000395006_TMBIM6	2598	0.705928	-6.76275	ENSG00000115091_ENST00000536059_ACTR3	1417	0.761468	-6.60896
ENSG00000047648_ENST00000337414_ARHGAP6	5117	0.621067	-6.54296	ENSG00000158856_ENST00000541895_EPB49	1569	0.353091	-5.99779	ENSG00000114209_ENST00000470131_PDCD10	1026	0.588694	-6.76444	ENSG00000026751_ENST00000441662_SLAMF7	1355	0.780074	-6.60906
ENSG00000175471_ENST00000312216_MCTP1	2337	0.818143	-6.54369	ENSG00000158856_ENST00000517600_EPB49	1569	0.353091	-5.99779	ENSG00000162614_ENST00000330010_NEXN	3195	0.568388	-6.76486	ENSG00000152061_ENST00000367688_RABGAP1L	1425	0.69614	-6.60925
ENSG00000148180_ENST00000373818_GSN	2657	0.859616	-6.54407	ENSG00000185989_ENST00000389544_RASA3	2931	0.296486	-5.99953	ENSG00000123505_ENST00000368876_AMD1	3040	0.556579	-6.7693	ENSG00000170035_ENST00000409247_UBE2E3	1556	0.539846	-6.60952
ENSG00000184900_ENST00000332859_SUMO3	1807	0.858329	-6.54429	ENSG00000153147_ENST00000535006_SMARCA5	3475	0.0863309	-5.99971	ENSG00000143416_ENST00000447402_SELENBP1	1530	0.718954	-6.77331	ENSG00000150045_ENST00000279544_KLRF1	1244	0.907556	-6.60959
ENSG00000107863_ENST00000320481_ARHGAP21	4210	0.586936	-6.54431	ENSG00000128272_ENST00000404241_ATF4	1910	0.19267	-6.0012	ENSG00000133317_ENST00000394618_LGALS12	1618	0.66131	-6.78056	ENSG00000100225_ENST00000266087_FBXO7	2195	0.716629	-6.6115
ENSG00000162614_ENST00000334785_NEXN	2607	0.838895	-6.54651	ENSG00000102893_ENST00000455779_PHKB	5603	0.248974	-6.00265	ENSG00000124570_ENST00000335686_SERPINB6	1604	0.571696	-6.78113	ENSG00000164116_ENST00000506455_GUCY1A3	2715	0.804788	-6.61302
ENSG00000111817_ENST00000331677_DSE	4255	0.823972	-6.54753	ENSG00000048740_ENST00000542579_CELF2	2437	0.308576	-6.0028	ENSG00000160211_ENST00000439227_G6PD	1074	0.628492	-6.78159	ENSG00000130227_ENST00000434536_XPO7	4889	0.843731	-6.61386
ENSG00000108039_ENST00000502935_XPNPEP1	2539	0.854273	-6.5486	ENSG00000196230_ENST00000330914_TUBB	2632	0.31345	-6.00331	ENSG00000182551_ENST00000327435_ADI1	1830	0.544262	-6.78287	ENSG00000095787_ENST00000428935_WAC	1531	0.737427	-6.61519
ENSG00000108039_ENST00000369680_XPNPEP1	2539	0.854273	-6.5486	ENSG00000009307_ENST00000530886_CSDE1	3459	0.34721	-6.00384	ENSG00000107798_ENST00000456827_LIPA	2651	0.566579	-6.78484	ENSG00000231500_ENST00000439602_RPS18	613	0.513866	-6.61712
ENSG00000163349_ENST00000369561_HIPK1	3777	0.895684	-6.55148	ENSG00000102781_ENST00000414289_KATNAL1	566	0.233216	-6.00387	ENSG00000070182_ENST00000389723_SPTB	10063	0.656166	-6.78525	ENSG00000026508_ENST00000279452_CD44	862	0.857309	-6.61787
ENSG00000121083_ENST00000240343_DYNLL2	1522	0.839685	-6.55351	ENSG00000120963_ENST00000517844_ZNF706	604	0.0794702	-6.0039	ENSG00000070182_ENST00000389722_SPTB	10063	0.656166	-6.78525	ENSG00000175471_ENST00000312216_MCTP1	2337	0.738982	-6.61965
ENSG00000138798_ENST00000265171_EGF	4880	0.876434	-6.55495	ENSG00000143409_ENST00000361936_FAM63A	2839	0.307855	-6.00679	ENSG00000146963_ENST00000354926_LUC7L2	2645	0.566352	-6.7868	ENSG00000104231_ENST00000521287_ZFAND1	772	0.683938	-6.62079
ENSG00000119655_ENST00000238633_NPC2	896	0.789062	-6.55853	ENSG00000077549_ENST00000433834_CAPZB	1462	0.360465	-6.00862	ENSG00000012822_ENST00000454332_CALCOCO1	1268	0.727918	-6.79085	ENSG00000110047_ENST00000359393_EHD1	3618	0.734107	-6.62095
ENSG00000148180_ENST00000373805_GSN	748	0.874332	-6.5591	ENSG00000174748_ENST00000422218_RPL15	588	0.122449	-6.00936	ENSG00000105401_ENST00000222005_CDC37	1671	0.690006	-6.79157	ENSG00000109971_ENST00000534319_HSPA8	1884	0.684183	-6.62245
ENSG00000173960_ENST00000535786_UBXN2A	748	0.819519	-6.56169	ENSG00000164116_ENST00000513574_GUCY1A3	2656	0.28991	-6.00954	ENSG00000238243_ENST00000537741_OR2W3	1818	0.526953	-6.79261	ENSG00000026751_ENST00000458602_SLAMF7	1352	0.793639	-6.62265
ENSG00000173889_ENST00000495893_PHC3	3359	0.63382	-6.56204	ENSG00000163320_ENST00000398392_CGGBP1	5298	0.207248	-6.01067	ENSG00000078618_ENST00000352171_NRD1	3691	0.627472	-6.79735	ENSG00000165119_ENST00000351839_HNRNPK	2652	0.584842	-6.62335
ENSG00000100614_ENST00000395076_PPM1A	8184	0.856549	-6.56314	ENSG00000134548_ENST00000256969_C12orf39	1845	0.307859	-6.01077	ENSG00000107863_ENST00000446003_ARHGAP21	3859	0.532262	-6.79906	ENSG00000187514_ENST00000341369_PTMA	1212	0.434818	-6.62496
ENSG00000146963_ENST00000263545_LUC7L2	2288	0.861888	-6.56426	ENSG00000138757_ENST00000395719_G3BP2	4217	0.274129	-6.0111	ENSG00000099204_ENST00000369256_ABLIM1	3983	0.576701	-6.79977	ENSG00000115091_ENST00000544784_ACTR3	1557	0.764933	-6.6261
ENSG00000100614_ENST00000325642_PPM1A	8065	0.838314	-6.56686	ENSG00000117640_ENST00000374303_FAM54B	2004	0.265469	-6.01148	ENSG00000070182_ENST00000335612_SPTB	10168	0.64939	-6.80023	ENSG00000047648_ENST00000303025_ARHGAP6	3946	0.684997	-6.62819
ENSG00000114353_ENST00000266027_GNAI2	2016	0.834325	-6.56908	ENSG00000112245_ENST00000370650_PTP4A1	3294	0.306011	-6.01328	ENSG00000125037_ENST00000245046_TMEM111	2777	0.35722	-6.80582	ENSG00000122566_ENST00000360787_HNRNPA2B1	1724	0.822506	-6.62833
ENSG00000163349_ENST00000369555_HIPK1	4099	0.908758	-6.57027	ENSG00000177200_ENST00000398510_CHD9	11461	0.218218	-6.01336	ENSG00000138279_ENST00000535178_ANXA7	1250	0.5984	-6.80737	ENSG00000102572_ENST00000397517_STK24	4345	0.587572	-6.62896
ENSG00000073849_ENST00000448044_ST6GAL1	4302	0.934449	-6.57326	ENSG00000213246_ENST00000225504_SUPT4H1	1489	0.209537	-6.01945	ENSG00000132383_ENST00000254719_RPA1	4352	0.357077	-6.80846	ENSG00000125354_ENST00000343984_SEPT6	2693	0.717416	-6.63202
ENSG00000165119_ENST00000376281_HNRNPK	2928	0.672473	-6.57493	ENSG00000188536_ENST00000534957_HBA2	605	0.209917	-6.02032	ENSG00000138798_ENST00000509793_EGF	4489	0.642459	-6.80869	ENSG00000109971_ENST00000532636_HSPA8	2306	0.713356	-6.63251
ENSG00000204614_ENST00000376724_TRIM40	2004	0.783932	-6.57796	ENSG00000188536_ENST00000251595_HBA2	605	0.209917	-6.02032	ENSG00000104805_ENST00000405315_NUCB1	2567	0.687573	-6.809	ENSG00000167658_ENST00000543343_EEF2	1832	0.917576	-6.63274
ENSG00000168610_ENST00000264657_STAT3	4866	0.782778	-6.57806	ENSG00000009307_ENST00000534699_CSDE1	2667	0.334083	-6.02161	ENSG00000114541_ENST00000398540_FRMD4B	5060	0.57747	-6.80971	ENSG00000179218_ENST00000316448_CALR	1911	0.817373	-6.63316
ENSG00000116288_ENST00000338639_PARK7	949	0.841939	-6.5781	ENSG00000119383_ENST00000440346_PPP2R4	490	0.2	-6.02263	ENSG00000111817_ENST00000452085_DSE	4003	0.621034	-6.81015	ENSG00000100614_ENST00000395076_PPM1A	8184	0.717498	-6.6334
ENSG00000142875_ENST00000370689_PRKACB	4513	0.842898	-6.58	ENSG00000116473_ENST00000369709_RAP1A	5024	0.204419	-6.02294	ENSG00000102230_ENST00000379144_PCYT1B	1692	0.585106	-6.81154	ENSG00000152229_ENST00000409746_PSTPIP2	3000	0.751	-6.63478
ENSG00000117691_ENST00000366988_NENF	942	0.601911	-6.58087	ENSG00000115170_ENST00000434821_ACVR1	2861	0.271583	-6.02371	ENSG00000155366_ENST00000369642_RHOC	1355	0.506273	-6.8124	ENSG00000076770_ENST00000442191_MBNL3	840	0.769048	-6.63543
ENSG00000145335_ENST00000420646_SNCA	3127	0.649185	-6.5817	ENSG00000196230_ENST00000327892_TUBB	2670	0.308989	-6.02399	ENSG00000140416_ENST00000404484_TPM1	2883	0.423864	-6.81263	ENSG00000187514_ENST00000409115_PTMA	1221	0.431613	-6.63563
ENSG00000183255_ENST00000330938_PTTG1IP	2760	0.833333	-6.58474	ENSG00000009307_ENST00000261443_CSDE1	3228	0.355328	-6.0252	ENSG00000088832_ENST00000381724_FKBP1A	976	0.492828	-6.81726	ENSG00000137073_ENST00000421278_UBAP2	828	0.851449	-6.6367
ENSG00000169398_ENST00000519419_PTK2	4439	0.831719	-6.58484	ENSG00000079950_ENST00000367941_STX7	3689	0.229602	-6.02736	ENSG00000102572_ENST00000376554_STK24	3602	0.475569	-6.81835	ENSG00000105993_ENST00000452797_DNAJB6	2180	0.600917	-6.63711
ENSG00000158769_ENST00000368026_F11R	4665	0.733333	-6.58491	ENSG00000116977_ENST00000525042_LGALS8	903	0.209302	-6.02843	ENSG00000146834_ENST00000414441_MEPCE	2261	0.487837	-6.81891	ENSG00000203879_ENST00000447750_GDI1	2474	0.738076	-6.63851
ENSG00000169398_ENST00000517887_PTK2	4661	0.823214	-6.58512	ENSG00000159023_ENST00000398861_EPB41	5450	0.275413	-6.02973	ENSG00000090975_ENST00000392428_PITPNM2	5899	0.737413	-6.82211	ENSG00000146963_ENST00000541170_LUC7L2	1525	0.751475	-6.63879
ENSG00000250641_ENST00000503322_XXbac-BPG32J3.19	1266	0.630332	-6.58817	ENSG00000112308_ENST00000540769_C6orf62	949	0.229715	-6.03005	ENSG00000133317_ENST00000255684_LGALS12	1667	0.641872	-6.8236	ENSG00000131051_ENST00000338163_RBM39	2792	0.591691	-6.63915
ENSG00000009307_ENST00000530886_CSDE1	3459	0.872506	-6.58923	ENSG00000165119_ENST00000376263_HNRNPK	2942	0.209721	-6.03021	ENSG00000119632_ENST00000238609_IFI27L2	467	0.56531	-6.82366	ENSG00000100614_ENST00000325642_PPM1A	8065	0.703286	-6.64336
ENSG00000196230_ENST00000396384_TUBB	2823	0.664541	-6.58924	ENSG00000137845_ENST00000396140_ADAM10	1523	0.340118	-6.0303	ENSG00000136279_ENST00000448521_DBNL	1808	0.651549	-6.82471	ENSG00000184702_ENST00000455843_SEPT5	4113	0.528082	-6.64415
ENSG00000089053_ENST00000535482_ANAPC5	2077	0.642754	-6.59011	ENSG00000171492_ENST00000532201_LRRC8D	597	0.311558	-6.0317	ENSG00000184500_ENST00000348974_PROS1	806	0.504963	-6.82574	ENSG00000132824_ENST00000342374_SERINC3	4445	0.723735	-6.64759
ENSG00000165119_ENST00000376268_HNRNPK	2741	0.658519	-6.59047	ENSG00000003436_ENST00000392365_TFPI	3649	0.300356	-6.03221	ENSG00000143409_ENST00000493834_FAM63A	6757	0.463815	-6.82628	ENSG00000152061_ENST00000478442_RABGAP1L	648	0.671296	-6.64765
ENSG00000175324_ENST00000311351_LSM1	1147	0.745423	-6.59352	ENSG00000165914_ENST00000540938_TTC7B	2153	0.251742	-6.03286	ENSG00000088448_ENST00000465753_ANKRD10	997	0.475426	-6.82697	ENSG00000167658_ENST00000309311_EEF2	3157	0.910358	-6.64824
ENSG00000010671_ENST00000372859_BTK	858	0.926573	-6.59507	ENSG00000114353_ENST00000540560_GNAI2	1086	0.348987	-6.03302	ENSG00000090013_ENST00000263368_BLVRB	854	0.564403	-6.82895	ENSG00000009307_ENST00000534699_CSDE1	2667	0.825647	-6.64862
ENSG00000009307_ENST00000339438_CSDE1	4006	0.855716	-6.59557	ENSG00000153147_ENST00000536484_SMARCA5	3557	0.0843407	-6.03336	ENSG00000158769_ENST00000368026_F11R	4665	0.541479	-6.82971	ENSG00000111817_ENST00000452085_DSE	4003	0.785911	-6.64997
ENSG00000196182_ENST00000373132_STK40	3621	0.876277	-6.59575	ENSG00000010810_ENST00000229470_FYN	2482	0.280419	-6.03521	ENSG00000178057_ENST00000451378_NDUFAF3	774	0.70155	-6.83084	ENSG00000130958_ENST00000253270_SLC35D2	1613	0.698078	-6.65
ENSG00000129636_ENST00000542691_ITFG1	1464	0.678279	-6.59595	ENSG00000125257_ENST00000376887_ABCC4	5837	0.16738	-6.03547	ENSG00000119280_ENST00000366663_C1orf198	3858	0.642302	-6.83149	ENSG00000124333_ENST00000286448_VAMP7	2646	0.776644	-6.65014
ENSG00000081377_ENST00000375241_CDC14B	5589	0.738057	-6.59744	ENSG00000107863_ENST00000535396_ARHGAP21	568	0.114437	-6.03593	ENSG00000150991_ENST00000536769_UBC	3745	0.268358	-6.8323	ENSG00000131051_ENST00000253363_RBM39	2488	0.594453	-6.65147
ENSG00000174748_ENST00000354811_RPL15	820	0.335366	-6.60146	ENSG00000188076_ENST00000342878_SCGB1C1	431	0.0812065	-6.03797	ENSG00000105063_ENST00000444538_PPP6R1	2506	0.563049	-6.83261	ENSG00000206560_ENST00000383777_ANKRD28	6295	0.728515	-6.65338
ENSG00000121989_ENST00000535787_ACVR2A	1956	0.280675	-6.6033	ENSG00000164116_ENST00000506455_GUCY1A3	2715	0.28361	-6.04124	ENSG00000138594_ENST00000308580_TMOD3	4650	0.542366	-6.83333	ENSG00000100266_ENST00000453643_PACSIN2	818	0.646699	-6.65574
ENSG00000107745_ENST00000361114_CBARA1	2383	0.849769	-6.60377	ENSG00000204424_ENST00000375832_LY6G6F	920	0.344565	-6.04199	ENSG00000169504_ENST00000444041_CLIC4	2721	0.561558	-6.83474	ENSG00000134308_ENST00000446619_YWHAQ	665	0.518797	-6.6559
ENSG00000171159_ENST00000372994_C9orf16	713	0.718093	-6.60424	ENSG00000173210_ENST00000506113_ABLIM3	4569	0.291311	-6.04301	ENSG00000169504_ENST00000488683_CLIC4	2723	0.561146	-6.8358	ENSG00000150991_ENST00000540700_UBC	627	0.497608	-6.65609
ENSG00000075151_ENST00000544689_EIF4G3	885	0.885876	-6.60469	ENSG00000134318_ENST00000399089_ROCK2	2700	0.360741	-6.04473	ENSG00000113732_ENST00000517669_ATP6V0E1	502	0.496016	-6.83736	ENSG00000235162_ENST00000443585_C12orf75	1366	0.585652	-6.65664
ENSG00000196182_ENST00000373129_STK40	3846	0.881435	-6.60506	ENSG00000171552_ENST00000422920_BCL2L1	1157	0.39758	-6.04506	ENSG00000145703_ENST00000502745_IQGAP2	3404	0.592832	-6.83745	ENSG00000108846_ENST00000285238_ABCC3	5166	0.727062	-6.65678
ENSG00000103148_ENST00000419636_NPRL3	616	0.842532	-6.60699	ENSG00000174748_ENST00000413699_RPL15	2053	0.241598	-6.04633	ENSG00000111817_ENST00000331677_DSE	4255	0.604465	-6.83847	ENSG00000111817_ENST00000359564_DSE	4037	0.796136	-6.65909
ENSG00000156052_ENST00000286548_GNAQ	6539	0.665851	-6.61066	ENSG00000158796_ENST00000541906_DEDD	1828	0.286105	-6.05135	ENSG00000128294_ENST00000454778_TPST2	582	0.508591	-6.83896	ENSG00000105701_ENST00000544835_FKBP8	1286	0.819596	-6.65934
ENSG00000076770_ENST00000370853_MBNL3	2661	0.90605	-6.61129	ENSG00000197442_ENST00000359015_MAP3K5	5197	0.223398	-6.05265	ENSG00000184900_ENST00000397898_SUMO3	1779	0.487352	-6.84175	ENSG00000099942_ENST00000411769_CRKL	2037	0.66323	-6.66101
ENSG00000009307_ENST00000261443_CSDE1	3228	0.88259	-6.61198	ENSG00000137947_ENST00000448623_GTF2B	770	0.220779	-6.05463	ENSG00000160948_ENST00000526054_VPS28	892	0.80157	-6.84201	ENSG00000065534_ENST00000346322_MYLK	5892	0.374576	-6.66161
ENSG00000066294_ENST00000311224_CD84	1116	0.880824	-6.61215	ENSG00000178585_ENST00000377258_CTNNBIP1	852	0.269953	-6.05933	ENSG00000019582_ENST00000377795_CD74	1138	0.797012	-6.8462	ENSG00000131051_ENST00000361162_RBM39	2831	0.576475	-6.66181
ENSG00000134308_ENST00000238081_YWHAQ	2208	0.624547	-6.61468	ENSG00000009307_ENST00000369530_CSDE1	3774	0.347377	-6.05941	ENSG00000120690_ENST00000379498_ELF1	3017	0.570103	-6.84936	ENSG00000120063_ENST00000439174_GNA13	6311	0.720013	-6.66218
ENSG00000109332_ENST00000321805_UBE2D3	1087	0.663293	-6.61768	ENSG00000127314_ENST00000537460_RAP1B	1072	0.279851	-6.0607	ENSG00000135404_ENST00000257857_CD63	1070	0.516822	-6.85006	ENSG00000133639_ENST00000256015_BTG1	2448	0.727533	-6.6658
ENSG00000163349_ENST00000426820_HIPK1	4112	0.84144	-6.62	ENSG00000148180_ENST00000373808_GSN	2562	0.236924	-6.0608	ENSG00000120690_ENST00000405737_ELF1	903	0.27464	-6.85017	ENSG00000117640_ENST00000374303_FAM54B	2004	0.775449	-6.66633
ENSG00000009307_ENST00000358528_CSDE1	4076	0.838813	-6.62074	ENSG00000105993_ENST00000262177_DNAJB6	2527	0.224772	-6.06083	ENSG00000055208_ENST00000286332_TAB2	4058	0.614588	-6.85102	ENSG00000139644_ENST00000542631_TMBIM6	2669	0.679655	-6.66758
ENSG00000171492_ENST00000394593_LRRC8D	3345	0.844245	-6.62173	ENSG00000119318_ENST00000419616_RAD23B	716	0.21648	-6.06387	ENSG00000079308_ENST00000430930_TNS1	5900	0.415763	-6.85142	ENSG00000065534_ENST00000475616_MYLK	5745	0.373716	-6.66767
ENSG00000142657_ENST00000538557_PGD	1959	0.783563	-6.62341	ENSG00000177576_ENST00000318240_C18orf32	1128	0.164007	-6.06465	ENSG00000107798_ENST00000354621_LIPA	2506	0.56664	-6.85243	ENSG00000009307_ENST00000369530_CSDE1	3774	0.786434	-6.66788
ENSG00000134308_ENST00000381844_YWHAQ	2216	0.604242	-6.62351	ENSG00000143321_ENST00000416666_HDGF	1292	0.336687	-6.06601	ENSG00000197122_ENST00000373558_SRC	4304	0.552509	-6.85258	ENSG00000170035_ENST00000410062_UBE2E3	1570	0.507006	-6.66932
ENSG00000010810_ENST00000368678_FYN	2573	0.716285	-6.62469	ENSG00000139644_ENST00000395006_TMBIM6	2598	0.301001	-6.06641	ENSG00000107798_ENST00000336233_LIPA	2782	0.539899	-6.85443	ENSG00000121989_ENST00000404590_ACVR2A	2367	0.30545	-6.67181
ENSG00000165119_ENST00000435158_HNRNPK	2555	0.636399	-6.62584	ENSG00000145495_ENST00000449913_MARCH6	3062	0.253103	-6.06692	ENSG00000105851_ENST00000473541_PIK3CG	821	0.529842	-6.85559	ENSG00000189060_ENST00000340857_H1F0	2329	0.699871	-6.67212
ENSG00000074416_ENST00000265052_MGLL	4612	0.837381	-6.62615	ENSG00000117640_ENST00000374300_FAM54B	2053	0.242572	-6.06763	ENSG00000149932_ENST00000279396_TMEM219	999	0.724725	-6.85561	ENSG00000111145_ENST00000228741_ELK3	4205	0.802378	-6.6729
ENSG00000114353_ENST00000540560_GNAI2	1086	0.775322	-6.6264	ENSG00000183508_ENST00000369448_FAM46C	5751	0.278734	-6.06799	ENSG00000139644_ENST00000549385_TMBIM6	2771	0.661855	-6.85576	ENSG00000010017_ENST00000539980_RANBP9	1640	0.677439	-6.67462
ENSG00000108039_ENST00000403138_XPNPEP1	1006	0.769384	-6.6278	ENSG00000148180_ENST00000545652_GSN	2428	0.235173	-6.06896	ENSG00000136279_ENST00000456905_DBNL	1241	0.586624	-6.85607	ENSG00000165119_ENST00000376263_HNRNPK	2942	0.589735	-6.67469
ENSG00000165119_ENST00000376264_HNRNPK	2917	0.657182	-6.62804	ENSG00000100266_ENST00000453643_PACSIN2	818	0.201711	-6.06997	ENSG00000107798_ENST00000371837_LIPA	2513	0.565062	-6.85645	ENSG00000187764_ENST00000438547_SEMA4D	4824	0.829187	-6.67562
ENSG00000196230_ENST00000396389_TUBB	2903	0.646228	-6.62955	ENSG00000113282_ENST00000411809_CLINT1	3440	0.182267	-6.07025	ENSG00000117155_ENST00000342203_SSX2IP	5835	0.489803	-6.85672	ENSG00000138757_ENST00000359707_G3BP2	4883	0.67479	-6.67589
ENSG00000186591_ENST00000355621_UBE2H	5151	0.840613	-6.62962	ENSG00000131051_ENST00000528062_RBM39	2109	0.251304	-6.0703	ENSG00000188921_ENST00000495827_PTPLAD2	4161	0.638789	-6.8577	ENSG00000196230_ENST00000422827_TUBB	1339	0.765497	-6.67623
ENSG00000139644_ENST00000395006_TMBIM6	2598	0.907621	-6.63139	ENSG00000166086_ENST00000299106_JAM3	3912	0.27045	-6.07056	ENSG00000256061_ENST00000442196_DYX1C1	2580	0.646124	-6.85804	ENSG00000163220_ENST00000368738_S100A9	577	0.616984	-6.67676
ENSG00000140416_ENST00000404484_TPM1	2883	0.628859	-6.63144	ENSG00000142856_ENST00000271002_ITGB3BP	948	0.298523	-6.07202	ENSG00000197122_ENST00000373567_SRC	4321	0.550336	-6.85827	ENSG00000146963_ENST00000541515_LUC7L2	1661	0.69717	-6.6784
ENSG00000159461_ENST00000314566_AMFR	954	0.929769	-6.6322	ENSG00000078369_ENST00000439272_GNB1	514	0.474708	-6.07277	ENSG00000119318_ENST00000419616_RAD23B	716	0.459497	-6.85876	ENSG00000102230_ENST00000379144_PCYT1B	1692	0.746454	-6.68369
ENSG00000238243_ENST00000537741_OR2W3	1818	0.861936	-6.63439	ENSG00000135679_ENST00000517852_MDM2	393	0.114504	-6.07466	ENSG00000108100_ENST00000537547_CCNY	1245	0.546185	-6.85939	ENSG00000182899_ENST00000464167_RPL35A	1437	0.386917	-6.68369
ENSG00000179195_ENST00000535937_ZNF664	4207	0.864274	-6.63572	ENSG00000146963_ENST00000263545_LUC7L2	2288	0.27972	-6.0748	ENSG00000135709_ENST00000538274_KIAA0513	1592	0.650754	-6.86058	ENSG00000108846_ENST00000505699_ABCC3	5271	0.714855	-6.68379
ENSG00000204614_ENST00000396581_TRIM40	2086	0.753116	-6.63582	ENSG00000160551_ENST00000261716_TAOK1	4662	0.323681	-6.07644	ENSG00000137486_ENST00000393505_ARRB1	2204	0.595735	-6.86313	ENSG00000066697_ENST00000395067_C9orf30	1362	0.760646	-6.6839
ENSG00000140479_ENST00000344273_PCSK6	2937	0.704801	-6.63598	ENSG00000004866_ENST00000443979_ST7	805	0.270807	-6.07895	ENSG00000088448_ENST00000267339_ANKRD10	2495	0.579158	-6.86348	ENSG00000150991_ENST00000535460_UBC	1711	0.608416	-6.68601
ENSG00000155096_ENST00000347770_AZIN1	2857	0.835142	-6.63746	ENSG00000128272_ENST00000337304_ATF4	2019	0.182268	-6.08127	ENSG00000029534_ENST00000520299_ANK1	3587	0.692501	-6.86349	ENSG00000188677_ENST00000444029_PARVB	742	0.570081	-6.68612
ENSG00000095787_ENST00000414108_WAC	816	0.838235	-6.63761	ENSG00000112110_ENST00000367034_MRPL18	978	0.0981595	-6.08255	ENSG00000184182_ENST00000272930_UBE2F	2009	0.597312	-6.86368	ENSG00000164116_ENST00000455639_GUCY1A3	2631	0.811478	-6.6873
ENSG00000125898_ENST00000246100_FAM110A	1619	0.794935	-6.6393	ENSG00000183576_ENST00000329331_SETD3	1330	0.110526	-6.0826	ENSG00000184900_ENST00000332859_SUMO3	1807	0.478694	-6.86461	ENSG00000101109_ENST00000372806_STK4	6342	0.819142	-6.6894
ENSG00000179195_ENST00000337815_ZNF664	4227	0.864916	-6.64136	ENSG00000136003_ENST00000311893_ISCU	994	0.259557	-6.08365	ENSG00000110047_ENST00000320631_EHD1	4551	0.553505	-6.86461	ENSG00000113924_ENST00000283871_HGD	2005	0.573067	-6.69428
ENSG00000125898_ENST00000541082_FAM110A	1638	0.798535	-6.64336	ENSG00000102893_ENST00000323584_PHKB	5463	0.242541	-6.08691	ENSG00000138798_ENST00000265171_EGF	4880	0.632377	-6.86585	ENSG00000117640_ENST00000374300_FAM54B	2053	0.757428	-6.69487
ENSG00000165119_ENST00000351839_HNRNPK	2652	0.646682	-6.64379	ENSG00000128739_ENST00000400097_SNRPN	1605	0.292212	-6.08799	ENSG00000114541_ENST00000542259_FRMD4B	5261	0.555408	-6.86591	ENSG00000211772_ENST00000466254_TRBC2	758	0.894459	-6.69496
ENSG00000116288_ENST00000377491_PARK7	977	0.741044	-6.64472	ENSG00000078369_ENST00000424622_GNB1	1240	0.248387	-6.08836	ENSG00000078618_ENST00000354831_NRD1	3895	0.603338	-6.86712	ENSG00000111913_ENST00000259698_FAM65B	5471	0.707183	-6.696
ENSG00000107798_ENST00000371829_LIPA	3131	0.673267	-6.64485	ENSG00000121083_ENST00000240343_DYNLL2	1522	0.270696	-6.09032	ENSG00000167644_ENST00000301246_C19orf33	461	0.626898	-6.86751	ENSG00000157540_ENST00000398956_DYRK1A	1590	0.703774	-6.6996
ENSG00000115310_ENST00000317610_RTN4	2333	0.705529	-6.64511	ENSG00000216937_ENST00000537047_CCDC7	657	0.165906	-6.09117	ENSG00000119280_ENST00000470540_C1orf198	3819	0.633936	-6.8685	ENSG00000002834_ENST00000443937_LASP1	984	0.873984	-6.70252
ENSG00000110514_ENST00000402192_MADD	5823	0.873433	-6.64607	ENSG00000148180_ENST00000341272_GSN	2655	0.244821	-6.09185	ENSG00000162434_ENST00000342505_JAK1	5047	0.572419	-6.86954	ENSG00000158769_ENST00000368026_F11R	4665	0.62701	-6.70307
ENSG00000114353_ENST00000536647_GNAI2	2153	0.835114	-6.64687	ENSG00000162819_ENST00000539697_BROX	1508	0.284483	-6.09229	ENSG00000138758_ENST00000502584_SEPT11	2615	0.623709	-6.87065	ENSG00000105993_ENST00000262177_DNAJB6	2527	0.591611	-6.70459
ENSG00000073921_ENST00000529760_PICALM	1153	0.586297	-6.64895	ENSG00000160551_ENST00000536202_TAOK1	4068	0.305556	-6.09305	ENSG00000091317_ENST00000205636_CMTM6	3863	0.549573	-6.87131	ENSG00000163735_ENST00000296027_CXCL5	2538	0.741135	-6.70496
ENSG00000174748_ENST00000415719_RPL15	830	0.250602	-6.65098	ENSG00000125971_ENST00000417166_DYNLRB1	1072	0.157649	-6.09356	ENSG00000117602_ENST00000374393_RCAN3	382	0.746073	-6.87245	ENSG00000020633_ENST00000399916_RUNX3	4340	0.720737	-6.7052
ENSG00000179195_ENST00000392404_ZNF664	4262	0.858048	-6.65331	ENSG00000131051_ENST00000407261_RBM39	2147	0.246856	-6.09607	ENSG00000185630_ENST00000401534_PBX1	1044	0.57567	-6.87302	ENSG00000089053_ENST00000535482_ANAPC5	2077	0.642273	-6.70589
ENSG00000116473_ENST00000356415_RAP1A	1586	0.71942	-6.65403	ENSG00000135679_ENST00000393415_MDM2	842	0.111639	-6.0978	ENSG00000163602_ENST00000477973_RYBP	4744	0.583263	-6.87412	ENSG00000112079_ENST00000229812_STK38	3576	0.833613	-6.70691
ENSG00000169554_ENST00000427902_ZEB2	2236	0.926208	-6.65455	ENSG00000068383_ENST00000423490_INPP5A	416	0.175481	-6.09827	ENSG00000107863_ENST00000376410_ARHGAP21	3526	0.527794	-6.87664	ENSG00000213658_ENST00000395461_LAT	1448	0.703729	-6.70718
ENSG00000110514_ENST00000349238_MADD	5873	0.860378	-6.65883	ENSG00000108100_ENST00000456784_CCNY	1380	0.34058	-6.09833	ENSG00000197122_ENST00000373578_SRC	4631	0.571583	-6.87696	ENSG00000009307_ENST00000530886_CSDE1	3459	0.804857	-6.70736
ENSG00000075785_ENST00000265062_RAB7A	2244	0.789661	-6.66044	ENSG00000015171_ENST00000397955_ZMYND11	659	0.273141	-6.09836	ENSG00000010810_ENST00000368667_FYN	2416	0.590646	-6.87709	ENSG00000163349_ENST00000369561_HIPK1	3777	0.771512	-6.70748
ENSG00000073921_ENST00000393346_PICALM	2340	0.644872	-6.6611	ENSG00000117640_ENST00000374301_FAM54B	2099	0.237256	-6.0996	ENSG00000152061_ENST00000392064_RABGAP1L	6282	0.51369	-6.87745	ENSG00000143321_ENST00000416666_HDGF	1292	0.767028	-6.70836
ENSG00000157540_ENST00000398956_DYRK1A	1590	0.809434	-6.66168	ENSG00000125257_ENST00000412704_ABCC4	5702	0.162925	-6.10014	ENSG00000155366_ENST00000339083_RHOC	1418	0.48378	-6.87796	ENSG00000006652_ENST00000535603_IFRD1	1597	0.744521	-6.70949
ENSG00000169398_ENST00000522684_PTK2	4955	0.767104	-6.66217	ENSG00000156515_ENST00000436817_HK1	1042	0.28215	-6.10168	ENSG00000134308_ENST00000446619_YWHAQ	665	0.524812	-6.88078	ENSG00000107745_ENST00000361114_CBARA1	2383	0.789341	-6.71394
[truncated: 26,087 more rows]
