# Supplementary material for: The complex transcriptional landscape of the anucleate human platelet
Source: BMC Genomics. 2013 Jan 16;14:1. doi: 10.1186/1471-2164-14-1 (PMC3722126; doi:10.1186/1471-2164-14-1)
Supplement: Additional file 3: Table S2B — Protein-coding transcripts in each of the four samples. List of the protein all coding transcripts whose expression is supported by the collected RNA-seq data. List for the four rRNA-depleted samples. In an effort to be conservative, and based on the data in Figures 1 and 2, we only considered protein-coding transcripts with an estimated abundance that was ≥ 2-10 times that of β-actin, and kept only those whose absolute ratio value was ≥ 2x between the two preparations. [file 1471-2164-14-1-S3.xls]

## Sheet: NORMAL-ALL-DEPLETED
	1N1				2N2				3N3				4N4
	known length	% covered	log2(normalized expression)		known length	% covered	log2(normalized expression)		known length	% covered	log2(normalized expression)		known length	% covered	log2(normalized expression)
ENSG00000163736_ENST00000296028_PPBP	715	0.993007	3.03833	ENSG00000163736_ENST00000296028_PPBP	715	1	3.31639	ENSG00000244734_ENST00000380315_HBB	502	0.577689	2.30124	ENSG00000166710_ENST00000396754_B2M	433	1	1.46633
ENSG00000198840_ENST00000361227_MT-ND3	346	1	2.38706	ENSG00000166710_ENST00000396754_B2M	433	1	2.26909	ENSG00000244734_ENST00000335295_HBB	754	0.965517	2.22053	ENSG00000163736_ENST00000296028_PPBP	715	1	1.44967
ENSG00000166710_ENST00000349264_B2M	999	0.948949	1.64109	ENSG00000198840_ENST00000361227_MT-ND3	346	1	2.07249	ENSG00000163736_ENST00000296028_PPBP	715	0.995804	2.16721	ENSG00000166710_ENST00000349264_B2M	999	0.978979	1.33233
ENSG00000198763_ENST00000361453_MT-ND2	1042	0.715931	1.5283	ENSG00000166710_ENST00000349264_B2M	999	0.968969	2.02058	ENSG00000166710_ENST00000396754_B2M	433	0.935335	1.19757	ENSG00000133316_ENST00000525239_WDR74	1736	0.326613	1.22408
ENSG00000166710_ENST00000396754_B2M	433	0.935335	1.48426	ENSG00000212907_ENST00000361335_MT-ND4L	297	1	1.81374	ENSG00000166710_ENST00000349264_B2M	999	0.933934	1.08785	ENSG00000198886_ENST00000361381_MT-ND4	1378	1	0.418996
ENSG00000198888_ENST00000361390_MT-ND1	956	0.838912	1.20591	ENSG00000198763_ENST00000361453_MT-ND2	1042	0.703455	1.65488	ENSG00000206172_ENST00000397797_HBA1	504	0.289683	0.329021	ENSG00000198763_ENST00000361453_MT-ND2	1042	0.71881	0.365566
ENSG00000198938_ENST00000362079_MT-CO3	784	0.938776	0.975103	ENSG00000198886_ENST00000361381_MT-ND4	1378	1	1.52772	ENSG00000206172_ENST00000320868_HBA1	577	0.294627	0.134201	ENSG00000198840_ENST00000361227_MT-ND3	346	1	0.331929
ENSG00000163737_ENST00000296029_PF4	604	0.791391	0.776984	ENSG00000198938_ENST00000362079_MT-CO3	784	0.936224	1.35606	ENSG00000188536_ENST00000397806_HBA2	513	0.278752	-0.0103096	ENSG00000212907_ENST00000361335_MT-ND4L	297	1	0.287066
ENSG00000212907_ENST00000361335_MT-ND4L	297	1	0.744779	ENSG00000198727_ENST00000361789_MT-CYB	1141	1	1.19187	ENSG00000166710_ENST00000544417_B2M	1027	0.366115	-0.0433649	ENSG00000198888_ENST00000361390_MT-ND1	956	0.843096	0.249945
ENSG00000198886_ENST00000361381_MT-ND4	1378	1	0.69309	ENSG00000166710_ENST00000544417_B2M	1027	0.392405	1.01656	ENSG00000075624_ENST00000445914_ACTB	1485	0.903704	-0.0596423	ENSG00000166710_ENST00000544417_B2M	1027	0.592989	0.221829
ENSG00000166710_ENST00000544417_B2M	1027	0.370983	0.227841	ENSG00000198899_ENST00000361899_MT-ATP6	681	0.732746	0.886645	ENSG00000075624_ENST00000432588_ACTB	568	0.757042	-0.098965	ENSG00000075624_ENST00000432588_ACTB	568	0.823944	0.167353
ENSG00000244734_ENST00000380315_HBB	502	0.577689	0.128483	ENSG00000198888_ENST00000361390_MT-ND1	956	0.837866	0.653759	ENSG00000075624_ENST00000320713_ACTB	1087	0.942042	-0.114183	ENSG00000198712_ENST00000361739_MT-CO2	684	0.915205	0.023536
ENSG00000075624_ENST00000432588_ACTB	568	0.797535	-0.00490707	ENSG00000198804_ENST00000361624_MT-CO1	1542	0.64332	0.632723	ENSG00000188536_ENST00000534957_HBA2	605	0.236364	-0.248286	ENSG00000075624_ENST00000445914_ACTB	1485	0.956229	0.0169783
ENSG00000244734_ENST00000335295_HBB	754	0.82626	-0.0493175	ENSG00000205542_ENST00000451311_TMSB4X	628	0.517516	0.428967	ENSG00000188536_ENST00000251595_HBA2	605	0.236364	-0.248286	ENSG00000198804_ENST00000361624_MT-CO1	1542	0.656939	-0.0519035
ENSG00000154146_ENST00000284292_NRGN	1215	0.934156	-0.1798	ENSG00000163737_ENST00000296029_PF4	604	0.736755	0.20199	ENSG00000075624_ENST00000331789_ACTB	1917	0.832029	-0.265294	ENSG00000075624_ENST00000320713_ACTB	1087	0.9954	-0.113388
ENSG00000154146_ENST00000412681_NRGN	1218	0.931855	-0.183357	ENSG00000198712_ENST00000361739_MT-CO2	684	0.902047	0.197162	ENSG00000075624_ENST00000400179_ACTB	1252	0.93131	-0.284109	ENSG00000075624_ENST00000331789_ACTB	1917	0.892019	-0.164854
ENSG00000198899_ENST00000361899_MT-ATP6	681	0.820852	-0.183762	ENSG00000075624_ENST00000432588_ACTB	568	0.790493	0.0853341	ENSG00000120885_ENST00000521770_CLU	520	0.992308	-0.514973	ENSG00000163737_ENST00000296029_PF4	604	0.903974	-0.179196
ENSG00000075624_ENST00000331789_ACTB	1917	0.868023	-0.204195	ENSG00000075624_ENST00000320713_ACTB	1087	0.963201	0.0852516	ENSG00000120885_ENST00000522098_CLU	850	0.997647	-0.811417	ENSG00000075624_ENST00000400179_ACTB	1252	0.992812	-0.286156
ENSG00000198712_ENST00000361739_MT-CO2	684	0.904971	-0.254209	ENSG00000075624_ENST00000445914_ACTB	1485	0.917845	0.0595551	ENSG00000163737_ENST00000296029_PF4	604	0.821192	-0.851712	ENSG00000198938_ENST00000362079_MT-CO3	784	0.946429	-0.349565
ENSG00000228253_ENST00000361851_J01415.25	207	1	-0.259902	ENSG00000205542_ENST00000380633_TMSB4X	495	0.492929	-0.0658178	ENSG00000124491_ENST00000264870_F13A1	3999	0.95799	-0.874891	ENSG00000198727_ENST00000361789_MT-CYB	1141	1	-0.429758
ENSG00000075624_ENST00000445914_ACTB	1485	0.925926	-0.278762	ENSG00000075624_ENST00000400179_ACTB	1252	0.950479	-0.0837762	ENSG00000120885_ENST00000380446_CLU	1530	0.999346	-0.898082	ENSG00000228253_ENST00000361851_J01415.25	207	1	-0.753607
ENSG00000188536_ENST00000397806_HBA2	513	0.276803	-0.280412	ENSG00000075624_ENST00000331789_ACTB	1917	0.858112	-0.220762	ENSG00000101162_ENST00000217133_TUBB1	3496	0.977975	-0.912283	ENSG00000244734_ENST00000335295_HBB	754	0.958886	-0.814567
ENSG00000075624_ENST00000320713_ACTB	1087	0.967801	-0.358045	ENSG00000150681_ENST00000367460_RGS18	2150	1	-0.278166	ENSG00000120885_ENST00000520012_CLU	1263	0.999208	-0.983178	ENSG00000101162_ENST00000217133_TUBB1	3496	0.981121	-0.840984
ENSG00000198804_ENST00000361624_MT-CO1	1542	0.632944	-0.394591	ENSG00000228253_ENST00000361851_J01415.25	207	1	-0.427837	ENSG00000168497_ENST00000304141_SDPR	3229	0.965005	-0.98882	ENSG00000120885_ENST00000522098_CLU	850	0.998824	-0.974779
ENSG00000198695_ENST00000361681_MT-ND6	525	1	-0.412839	ENSG00000124491_ENST00000431222_F13A1	519	0.789981	-0.488892	ENSG00000101608_ENST00000536605_MYL12A	899	0.886541	-1.05165	ENSG00000156265_ENST00000399925_C21orf7	692	0.82659	-1.07952
ENSG00000120885_ENST00000521770_CLU	520	0.994231	-0.445846	ENSG00000101608_ENST00000536605_MYL12A	899	0.903226	-0.542066	ENSG00000120885_ENST00000523589_CLU	878	1	-1.06447	ENSG00000154146_ENST00000284292_NRGN	1215	0.959671	-1.17864
ENSG00000198727_ENST00000361789_MT-CYB	1141	1	-0.498366	ENSG00000168497_ENST00000304141_SDPR	3229	0.988541	-0.55048	ENSG00000205542_ENST00000380633_TMSB4X	495	0.49899	-1.09473	ENSG00000154146_ENST00000412681_NRGN	1218	0.95977	-1.18217
ENSG00000075624_ENST00000400179_ACTB	1252	0.960064	-0.514938	ENSG00000124491_ENST00000414279_F13A1	582	0.900344	-0.609177	ENSG00000205542_ENST00000451311_TMSB4X	628	0.522293	-1.10482	ENSG00000156265_ENST00000399926_C21orf7	749	0.863818	-1.22011
ENSG00000188536_ENST00000534957_HBA2	605	0.234711	-0.518388	ENSG00000101162_ENST00000217133_TUBB1	3496	0.976259	-0.61072	ENSG00000120885_ENST00000520796_CLU	737	0.991859	-1.22602	ENSG00000120885_ENST00000520012_CLU	1263	1	-1.26336
ENSG00000188536_ENST00000251595_HBA2	605	0.234711	-0.518388	ENSG00000205542_ENST00000380635_TMSB4X	767	0.40678	-0.678649	ENSG00000178852_ENST00000435993_C17orf57	2785	0.912029	-1.27898	ENSG00000198899_ENST00000361899_MT-ATP6	681	0.745962	-1.319
ENSG00000156265_ENST00000399925_C21orf7	692	0.710983	-0.596355	ENSG00000180573_ENST00000377791_HIST1H2AC	546	0.923077	-0.779705	ENSG00000120885_ENST00000405140_CLU	2098	0.833174	-1.2841	ENSG00000120885_ENST00000521770_CLU	520	0.994231	-1.36028
ENSG00000154146_ENST00000526916_NRGN	1969	0.95226	-0.674123	ENSG00000156265_ENST00000399925_C21orf7	692	0.709538	-0.815215	ENSG00000178852_ENST00000262017_C17orf57	4894	0.982427	-1.33018	ENSG00000120885_ENST00000380446_CLU	1530	0.994771	-1.36668
ENSG00000206172_ENST00000397797_HBA1	504	0.285714	-0.6843	ENSG00000124491_ENST00000451619_F13A1	631	0.679873	-0.893213	ENSG00000154146_ENST00000284292_NRGN	1215	0.944033	-1.37487	ENSG00000180573_ENST00000377791_HIST1H2AC	546	0.948718	-1.37999
ENSG00000156265_ENST00000399926_C21orf7	749	0.640854	-0.740242	ENSG00000101608_ENST00000217652_MYL12A	1229	0.872254	-0.940565	ENSG00000154146_ENST00000412681_NRGN	1218	0.941708	-1.37842	ENSG00000142669_ENST00000319041_SH3BGRL3	768	0.964844	-1.42076
ENSG00000205542_ENST00000451311_TMSB4X	628	0.573248	-0.761829	ENSG00000161570_ENST00000293272_CCL5	1352	0.710799	-0.955891	ENSG00000120885_ENST00000523500_CLU	2381	0.820664	-1.45517	ENSG00000150681_ENST00000367460_RGS18	2150	1	-1.42351
ENSG00000205542_ENST00000380633_TMSB4X	495	0.507071	-0.82621	ENSG00000156265_ENST00000399926_C21orf7	749	0.639519	-0.965014	ENSG00000101608_ENST00000217652_MYL12A	1229	0.817738	-1.4788	ENSG00000244734_ENST00000380315_HBB	502	0.577689	-1.48039
ENSG00000206172_ENST00000320868_HBA1	577	0.249567	-0.879447	ENSG00000154146_ENST00000284292_NRGN	1215	0.984362	-0.988231	ENSG00000124491_ENST00000431222_F13A1	519	0.851638	-1.48254	ENSG00000168497_ENST00000304141_SDPR	3229	0.997832	-1.49358
ENSG00000101162_ENST00000217133_TUBB1	3496	0.963101	-0.884183	ENSG00000154146_ENST00000412681_NRGN	1218	0.984401	-0.991697	ENSG00000124491_ENST00000414279_F13A1	582	0.883161	-1.49057	ENSG00000205542_ENST00000451311_TMSB4X	628	0.52707	-1.60228
ENSG00000120885_ENST00000520012_CLU	1263	1	-0.89788	ENSG00000205542_ENST00000380636_TMSB4X	1702	0.284959	-1.00455	ENSG00000087460_ENST00000349036_GNAS	581	0.678141	-1.49416	ENSG00000206172_ENST00000397797_HBA1	504	0.285714	-1.64918
ENSG00000233276_ENST00000419783_GPX1	1146	0.526178	-0.903799	ENSG00000161570_ENST00000366113_CCL5	1244	0.699357	-1.00912	ENSG00000150681_ENST00000367460_RGS18	2150	0.994884	-1.54609	ENSG00000120885_ENST00000523589_CLU	878	1	-1.65072
ENSG00000120885_ENST00000380446_CLU	1530	0.989542	-0.932194	ENSG00000156265_ENST00000341618_C21orf7	1855	0.716981	-1.06661	ENSG00000087460_ENST00000450130_GNAS	595	0.611765	-1.54684	ENSG00000205542_ENST00000380633_TMSB4X	495	0.571717	-1.69534
ENSG00000120885_ENST00000522098_CLU	850	0.998824	-0.990738	ENSG00000156265_ENST00000399928_C21orf7	1904	0.698529	-1.10423	ENSG00000198840_ENST00000361227_MT-ND3	346	1	-1.55993	ENSG00000156265_ENST00000341618_C21orf7	1855	0.775202	-1.72197
ENSG00000168497_ENST00000304141_SDPR	3229	0.970889	-1.05769	ENSG00000198786_ENST00000361567_MT-ND5	1812	1	-1.11049	ENSG00000204592_ENST00000376630_HLA-E	2601	0.920415	-1.5662	ENSG00000124491_ENST00000264870_F13A1	3999	0.989247	-1.72716
ENSG00000104904_ENST00000322297_OAZ1	1142	0.93345	-1.06304	ENSG00000156265_ENST00000399934_C21orf7	1964	0.677189	-1.14899	ENSG00000205542_ENST00000380635_TMSB4X	767	0.485007	-1.67725	ENSG00000138293_ENST00000374087_NCOA4	3431	0.97814	-1.73907
ENSG00000156265_ENST00000341618_C21orf7	1855	0.726146	-1.13346	ENSG00000180573_ENST00000314088_HIST1H2AC	1615	0.981424	-1.17095	ENSG00000120885_ENST00000546343_CLU	2836	0.629055	-1.7133	ENSG00000156265_ENST00000399928_C21orf7	1904	0.79937	-1.75951
ENSG00000156265_ENST00000399928_C21orf7	1904	0.707458	-1.17108	ENSG00000156265_ENST00000399947_C21orf7	2003	0.664004	-1.17736	ENSG00000160014_ENST00000391918_CALM3	655	0.825954	-1.75096	ENSG00000154146_ENST00000526916_NRGN	1969	0.96648	-1.76247
ENSG00000156265_ENST00000399934_C21orf7	1964	0.685845	-1.21584	ENSG00000156265_ENST00000339024_C21orf7	2066	0.643756	-1.22203	ENSG00000104904_ENST00000322297_OAZ1	1142	0.91331	-1.75617	ENSG00000138293_ENST00000344348_NCOA4	3487	0.974763	-1.76248
ENSG00000156265_ENST00000399947_C21orf7	2003	0.672491	-1.24421	ENSG00000156265_ENST00000399935_C21orf7	2093	0.635451	-1.24077	ENSG00000124491_ENST00000445223_F13A1	454	0.559471	-1.77684	ENSG00000138293_ENST00000374082_NCOA4	3293	0.978743	-1.76864
ENSG00000120885_ENST00000405140_CLU	2098	0.856053	-1.24762	ENSG00000120885_ENST00000380446_CLU	1530	0.990196	-1.32314	ENSG00000137076_ENST00000540444_TLN1	8098	0.942084	-1.80705	ENSG00000120885_ENST00000405140_CLU	2098	0.964728	-1.7719
ENSG00000156265_ENST00000339024_C21orf7	2066	0.651985	-1.28888	ENSG00000120885_ENST00000523589_CLU	878	0.997722	-1.35407	ENSG00000120885_ENST00000316403_CLU	3080	0.557143	-1.83819	ENSG00000203813_ENST00000369163_HIST1H3H	473	0.987315	-1.77401
ENSG00000180573_ENST00000377791_HIST1H2AC	546	0.954212	-1.30189	ENSG00000124491_ENST00000264870_F13A1	3999	0.96049	-1.42045	ENSG00000087460_ENST00000419558_GNAS	729	0.474623	-1.85166	ENSG00000087460_ENST00000371082_GNAS	840	0.995238	-1.7851
ENSG00000156265_ENST00000399935_C21orf7	2093	0.643574	-1.30762	ENSG00000120885_ENST00000522098_CLU	850	0.998824	-1.42283	ENSG00000124491_ENST00000451619_F13A1	631	0.603804	-1.85923	ENSG00000138293_ENST00000443446_NCOA4	3575	0.973427	-1.79815
ENSG00000150681_ENST00000367460_RGS18	2150	0.997209	-1.33008	ENSG00000087460_ENST00000349036_GNAS	581	0.671256	-1.46064	ENSG00000158710_ENST00000320307_TAGLN2	709	0.905501	-1.88622	ENSG00000156265_ENST00000399934_C21orf7	1964	0.772403	-1.80413
ENSG00000158710_ENST00000368097_TAGLN2	1604	0.733791	-1.37934	ENSG00000156265_ENST00000545939_C21orf7	1682	0.51843	-1.46172	ENSG00000128245_ENST00000420430_YWHAH	502	0.87251	-1.88858	ENSG00000138293_ENST00000438493_NCOA4	3646	0.921558	-1.82676
ENSG00000158710_ENST00000368096_TAGLN2	1603	0.698066	-1.38838	ENSG00000087460_ENST00000450130_GNAS	595	0.618487	-1.49269	ENSG00000092841_ENST00000547649_MYL6	655	0.932824	-1.88968	ENSG00000156265_ENST00000399947_C21orf7	2003	0.724913	-1.83255
ENSG00000205542_ENST00000380635_TMSB4X	767	0.558018	-1.39739	ENSG00000120885_ENST00000520012_CLU	1263	1	-1.49472	ENSG00000137076_ENST00000314888_TLN1	8823	0.912955	-1.89656	ENSG00000180573_ENST00000314088_HIST1H2AC	1615	1	-1.8394
ENSG00000156265_ENST00000545939_C21orf7	1682	0.527943	-1.39752	ENSG00000138293_ENST00000374082_NCOA4	3293	0.967507	-1.5058	ENSG00000092841_ENST00000293422_MYL6	664	0.933735	-1.9089	ENSG00000206172_ENST00000320868_HBA1	577	0.249567	-1.84433
ENSG00000120885_ENST00000523500_CLU	2381	0.838303	-1.39819	ENSG00000120885_ENST00000521770_CLU	520	0.992308	-1.5283	ENSG00000184009_ENST00000447294_ACTG1	1793	0.965421	-1.93508	ENSG00000101608_ENST00000536605_MYL12A	899	0.931035	-1.87107
ENSG00000204592_ENST00000376630_HLA-E	2601	0.925029	-1.42036	ENSG00000138293_ENST00000374087_NCOA4	3431	0.948412	-1.53284	ENSG00000180573_ENST00000377791_HIST1H2AC	546	0.979853	-1.94066	ENSG00000156265_ENST00000339024_C21orf7	2066	0.759923	-1.87706
ENSG00000127920_ENST00000248564_GNG11	964	0.712656	-1.43533	ENSG00000138293_ENST00000344348_NCOA4	3487	0.962432	-1.55366	ENSG00000156265_ENST00000399925_C21orf7	692	0.773121	-1.96857	ENSG00000156265_ENST00000399935_C21orf7	2093	0.766364	-1.89573
ENSG00000133316_ENST00000525239_WDR74	1736	0.104839	-1.44621	ENSG00000138293_ENST00000443446_NCOA4	3575	0.944336	-1.59054	ENSG00000148908_ENST00000369101_RGS10	738	0.913279	-1.99564	ENSG00000158710_ENST00000368097_TAGLN2	1604	0.816708	-1.91351
ENSG00000184009_ENST00000447294_ACTG1	1793	0.935304	-1.59183	ENSG00000154146_ENST00000526916_NRGN	1969	0.965973	-1.61913	ENSG00000154146_ENST00000526916_NRGN	1969	0.915185	-1.99676	ENSG00000158710_ENST00000320307_TAGLN2	709	0.952045	-1.91461
ENSG00000142669_ENST00000319041_SH3BGRL3	768	0.782552	-1.59476	ENSG00000138293_ENST00000438493_NCOA4	3646	0.892211	-1.62053	ENSG00000184009_ENST00000331925_ACTG1	1919	0.967691	-2.00934	ENSG00000158710_ENST00000368096_TAGLN2	1603	0.819089	-1.92997
ENSG00000184009_ENST00000331925_ACTG1	1919	0.934341	-1.66756	ENSG00000120885_ENST00000520796_CLU	737	0.894166	-1.64024	ENSG00000092841_ENST00000348108_MYL6	722	0.862881	-2.02941	ENSG00000120885_ENST00000523500_CLU	2381	0.872743	-1.94331
ENSG00000120885_ENST00000546343_CLU	2836	0.667137	-1.67274	ENSG00000120885_ENST00000405140_CLU	2098	0.814585	-1.71847	ENSG00000103769_ENST00000435304_RAB11A	562	0.896797	-2.05678	ENSG00000124491_ENST00000431222_F13A1	519	0.870906	-1.94738
ENSG00000122862_ENST00000242465_SRGN	1208	0.983444	-1.68581	ENSG00000087460_ENST00000419558_GNAS	729	0.474623	-1.80078	ENSG00000112096_ENST00000367054_SOD2	815	0.895706	-2.07935	ENSG00000204592_ENST00000376630_HLA-E	2601	0.94579	-1.94812
ENSG00000180573_ENST00000314088_HIST1H2AC	1615	0.983282	-1.68998	ENSG00000203813_ENST00000369163_HIST1H3H	473	1	-1.83009	ENSG00000156265_ENST00000399926_C21orf7	749	0.698264	-2.10407	ENSG00000113140_ENST00000231061_SPARC	3701	0.8087	-1.95291
ENSG00000092841_ENST00000547649_MYL6	655	0.876336	-1.72204	ENSG00000136156_ENST00000378565_ITM2B	1876	0.899254	-1.84216	ENSG00000212907_ENST00000361335_MT-ND4L	297	1	-2.14779	ENSG00000156265_ENST00000545939_C21orf7	1682	0.582045	-1.98591
ENSG00000138293_ENST00000374087_NCOA4	3431	0.866803	-1.7288	ENSG00000158710_ENST00000320307_TAGLN2	709	0.868829	-1.84614	ENSG00000198804_ENST00000361624_MT-CO1	1542	0.566796	-2.14809	ENSG00000161570_ENST00000366113_CCL5	1244	0.716238	-1.99063
ENSG00000138293_ENST00000374082_NCOA4	3293	0.867902	-1.73339	ENSG00000158710_ENST00000368097_TAGLN2	1604	0.746883	-1.87691	ENSG00000158710_ENST00000368097_TAGLN2	1604	0.760598	-2.17304	ENSG00000124491_ENST00000414279_F13A1	582	0.955326	-2.02997
ENSG00000092841_ENST00000293422_MYL6	664	0.873494	-1.74063	ENSG00000120885_ENST00000523500_CLU	2381	0.811844	-1.88371	ENSG00000198763_ENST00000361453_MT-ND2	1042	0.668906	-2.17529	ENSG00000161570_ENST00000293272_CCL5	1352	0.764053	-2.03991
ENSG00000138293_ENST00000344348_NCOA4	3487	0.856323	-1.75195	ENSG00000244734_ENST00000335295_HBB	754	0.876658	-1.9203	ENSG00000198888_ENST00000361390_MT-ND1	956	0.819038	-2.17669	ENSG00000120885_ENST00000546343_CLU	2836	0.678068	-2.20572
ENSG00000138293_ENST00000443446_NCOA4	3575	0.84	-1.7894	ENSG00000158710_ENST00000368096_TAGLN2	1603	0.733001	-1.92309	ENSG00000198886_ENST00000361381_MT-ND4	1378	0.988389	-2.19168	ENSG00000198786_ENST00000361567_MT-ND5	1812	1	-2.21922
ENSG00000087086_ENST00000331825_FTL	870	0.786207	-1.7962	ENSG00000105887_ENST00000393085_MTPN	3738	0.976458	-1.98574	ENSG00000158710_ENST00000368096_TAGLN2	1603	0.74922	-2.21268	ENSG00000142669_ENST00000374243_SH3BGRL3	1653	0.530551	-2.23175
ENSG00000120885_ENST00000316403_CLU	3080	0.580519	-1.79991	ENSG00000125952_ENST00000358664_MAX	1546	0.974127	-1.98613	ENSG00000112096_ENST00000367055_SOD2	990	0.861616	-2.21468	ENSG00000142669_ENST00000270792_SH3BGRL3	1655	0.531118	-2.23348
ENSG00000138293_ENST00000438493_NCOA4	3646	0.815414	-1.81658	ENSG00000103769_ENST00000435304_RAB11A	562	0.923488	-2.0132	ENSG00000087460_ENST00000371085_GNAS	1972	0.757607	-2.23042	ENSG00000188536_ENST00000397806_HBA2	513	0.280702	-2.25906
ENSG00000167996_ENST00000526640_FTH1	786	0.583969	-1.82977	ENSG00000136156_ENST00000378549_ITM2B	805	0.930435	-2.04208	ENSG00000035403_ENST00000211998_VCL	5482	0.934148	-2.23157	ENSG00000087460_ENST00000371085_GNAS	1972	0.901116	-2.26785
ENSG00000167996_ENST00000406545_FTH1	860	0.62907	-1.83209	ENSG00000104904_ENST00000322297_OAZ1	1142	0.928196	-2.04481	ENSG00000113140_ENST00000231061_SPARC	3701	0.68522	-2.27712	ENSG00000205542_ENST00000380635_TMSB4X	767	0.611473	-2.29416
ENSG00000198786_ENST00000361567_MT-ND5	1812	1	-1.83629	ENSG00000148484_ENST00000377911_RSU1	955	0.889005	-2.07456	ENSG00000198712_ENST00000361739_MT-CO2	684	0.849415	-2.30944	ENSG00000101608_ENST00000217652_MYL12A	1229	0.945484	-2.2947
ENSG00000166681_ENST00000372635_NGFRAP1	805	0.790062	-1.83663	ENSG00000138293_ENST00000430396_NCOA4	2124	0.917608	-2.11734	ENSG00000005249_ENST00000543645_PRKAR2B	1385	0.915523	-2.31389	ENSG00000138293_ENST00000430396_NCOA4	2124	0.963277	-2.30674
ENSG00000166681_ENST00000372645_NGFRAP1	913	0.795181	-1.85193	ENSG00000131171_ENST00000373212_SH3BGRL	1923	0.900676	-2.11933	ENSG00000067225_ENST00000434220_PKM2	2083	0.93999	-2.3492	ENSG00000087460_ENST00000349036_GNAS	581	0.678141	-2.30849
ENSG00000087460_ENST00000371082_GNAS	840	0.996429	-1.85743	ENSG00000148908_ENST00000369101_RGS10	738	0.914634	-2.13913	ENSG00000092841_ENST00000550697_MYL6	901	0.690344	-2.34921	ENSG00000152601_ENST00000465907_MBNL1	945	0.961905	-2.3243
ENSG00000092841_ENST00000348108_MYL6	722	0.808864	-1.86048	ENSG00000120885_ENST00000546343_CLU	2836	0.629055	-2.1499	ENSG00000138293_ENST00000374087_NCOA4	3431	0.954241	-2.35401	ENSG00000120885_ENST00000316403_CLU	3080	0.590909	-2.32732
ENSG00000113140_ENST00000231061_SPARC	3701	0.678735	-1.86132	ENSG00000244734_ENST00000380315_HBB	502	0.577689	-2.19123	ENSG00000122862_ENST00000242465_SRGN	1208	0.946192	-2.37048	ENSG00000087460_ENST00000450130_GNAS	595	0.618487	-2.34697
ENSG00000178852_ENST00000262017_C17orf57	4894	0.972824	-1.89986	ENSG00000087460_ENST00000371085_GNAS	1972	0.849391	-2.21827	ENSG00000138293_ENST00000344348_NCOA4	3487	0.940923	-2.3733	ENSG00000111348_ENST00000228945_ARHGDIB	1256	0.982484	-2.34778
ENSG00000148908_ENST00000369101_RGS10	738	0.891599	-1.90289	ENSG00000204592_ENST00000376630_HLA-E	2601	0.911188	-2.24421	ENSG00000161570_ENST00000366113_CCL5	1244	0.684887	-2.37503	ENSG00000122862_ENST00000242465_SRGN	1208	0.993378	-2.35997
ENSG00000136156_ENST00000378565_ITM2B	1876	0.906716	-1.90766	ENSG00000120885_ENST00000316403_CLU	3080	0.551948	-2.27336	ENSG00000035403_ENST00000436396_VCL	4412	0.933364	-2.3881	ENSG00000120885_ENST00000520796_CLU	737	0.951153	-2.39996
ENSG00000167996_ENST00000532829_FTH1	912	0.626096	-1.91148	ENSG00000113140_ENST00000231061_SPARC	3701	0.770873	-2.29989	ENSG00000138293_ENST00000374082_NCOA4	3293	0.951108	-2.3908	ENSG00000152601_ENST00000485509_MBNL1	1023	0.944282	-2.40283
ENSG00000103769_ENST00000435304_RAB11A	562	0.921708	-1.93709	ENSG00000087460_ENST00000371082_GNAS	840	0.935714	-2.34931	ENSG00000138293_ENST00000443446_NCOA4	3575	0.93007	-2.41242	ENSG00000092841_ENST00000547649_MYL6	655	0.993893	-2.40715
ENSG00000120885_ENST00000520796_CLU	737	0.883311	-1.96047	ENSG00000112096_ENST00000444946_SOD2	917	0.997819	-2.36767	ENSG00000161570_ENST00000293272_CCL5	1352	0.668639	-2.42994	ENSG00000136156_ENST00000378565_ITM2B	1876	0.947761	-2.41332
ENSG00000166681_ENST00000299872_NGFRAP1	884	0.647059	-1.97108	ENSG00000198695_ENST00000361681_MT-ND6	525	0.935238	-2.37189	ENSG00000233276_ENST00000419783_GPX1	1146	0.49651	-2.43632	ENSG00000124491_ENST00000451619_F13A1	631	0.70523	-2.42202
ENSG00000105887_ENST00000393085_MTPN	3738	0.917068	-1.97756	ENSG00000112096_ENST00000367055_SOD2	990	0.90202	-2.42171	ENSG00000138293_ENST00000438493_NCOA4	3646	0.899067	-2.44164	ENSG00000092841_ENST00000293422_MYL6	664	0.993976	-2.42661
ENSG00000120885_ENST00000523589_CLU	878	0.996583	-2.04349	ENSG00000100351_ENST00000407075_GRAP2	1304	0.934049	-2.42323	ENSG00000234745_ENST00000428231_HLA-B	1406	0.849218	-2.44465	ENSG00000178852_ENST00000262017_C17orf57	4894	0.986923	-2.4677
ENSG00000158710_ENST00000320307_TAGLN2	709	0.829337	-2.04545	ENSG00000125952_ENST00000246163_MAX	897	0.723523	-2.42724	ENSG00000067225_ENST00000335181_PKM2	2458	0.888934	-2.4547	ENSG00000136156_ENST00000378549_ITM2B	805	0.92795	-2.46925
ENSG00000142669_ENST00000374243_SH3BGRL3	1653	0.457955	-2.05051	ENSG00000167996_ENST00000526640_FTH1	786	0.611959	-2.42923	ENSG00000180573_ENST00000314088_HIST1H2AC	1615	0.965325	-2.45545	ENSG00000138293_ENST00000414907_NCOA4	1755	0.97151	-2.48841
ENSG00000142669_ENST00000270792_SH3BGRL3	1655	0.457402	-2.05225	ENSG00000167996_ENST00000406545_FTH1	860	0.618605	-2.43366	ENSG00000067225_ENST00000449901_PKM2	2254	0.889973	-2.45627	ENSG00000188536_ENST00000534957_HBA2	605	0.238017	-2.49703
ENSG00000087460_ENST00000349036_GNAS	581	0.672978	-2.05535	ENSG00000156642_ENST00000545878_NPTN	1373	0.640932	-2.45644	ENSG00000035403_ENST00000417648_VCL	1386	0.950938	-2.46258	ENSG00000188536_ENST00000251595_HBA2	605	0.238017	-2.49703
ENSG00000101608_ENST00000536605_MYL12A	899	0.907675	-2.06439	ENSG00000180596_ENST00000314332_HIST1H2BC	647	0.913447	-2.47916	ENSG00000100351_ENST00000407075_GRAP2	1304	0.960123	-2.48184	ENSG00000092841_ENST00000348108_MYL6	722	0.99446	-2.54589
ENSG00000087460_ENST00000450130_GNAS	595	0.603361	-2.06968	ENSG00000150093_ENST00000480226_ITGB1	585	0.822222	-2.47946	ENSG00000205542_ENST00000380636_TMSB4X	1702	0.352526	-2.52142	ENSG00000111348_ENST00000541644_ARHGDIB	911	0.891328	-2.60476
ENSG00000130066_ENST00000379270_SAT1	1065	0.968075	-2.07678	ENSG00000005249_ENST00000539794_PRKAR2B	3468	0.978085	-2.50463	ENSG00000105887_ENST00000393085_MTPN	3738	0.93633	-2.52879	ENSG00000184009_ENST00000447294_ACTG1	1793	1	-2.64328
ENSG00000130066_ENST00000379254_SAT1	868	0.989631	-2.10113	ENSG00000101856_ENST00000535419_PGRMC1	1682	0.956005	-2.51111	ENSG00000112096_ENST00000337404_SOD2	991	0.951564	-2.53734	ENSG00000087460_ENST00000419558_GNAS	729	0.474623	-2.65059
ENSG00000204420_ENST00000375806_C6orf25	833	0.948379	-2.10773	ENSG00000167996_ENST00000532829_FTH1	912	0.632675	-2.51607	ENSG00000138293_ENST00000430396_NCOA4	2124	0.941149	-2.55527	ENSG00000104904_ENST00000322297_OAZ1	1142	0.949212	-2.65976
ENSG00000108960_ENST00000262065_MMD	2723	0.949688	-2.12173	ENSG00000180596_ENST00000396984_HIST1H2BC	571	0.695271	-2.53057	ENSG00000234745_ENST00000412585_HLA-B	1547	0.859082	-2.56179	ENSG00000184009_ENST00000331925_ACTG1	1919	1	-2.66213
ENSG00000234745_ENST00000428231_HLA-B	1406	0.896871	-2.14153	ENSG00000184009_ENST00000447294_ACTG1	1793	0.930284	-2.54534	ENSG00000112096_ENST00000444946_SOD2	917	0.977099	-2.58587	ENSG00000178852_ENST00000435993_C17orf57	2785	0.953321	-2.67824
ENSG00000124491_ENST00000264870_F13A1	3999	0.944236	-2.16076	ENSG00000122862_ENST00000242465_SRGN	1208	0.949503	-2.54549	ENSG00000187109_ENST00000393263_NAP1L1	1896	0.714135	-2.59686	ENSG00000087460_ENST00000371075_GNAS	2551	0.55194	-2.68137
ENSG00000205542_ENST00000380636_TMSB4X	1702	0.443008	-2.16559	ENSG00000108960_ENST00000262065_MMD	2723	0.937569	-2.54584	ENSG00000198938_ENST00000362079_MT-CO3	784	0.88648	-2.60479	ENSG00000105887_ENST00000393085_MTPN	3738	0.993044	-2.68424
ENSG00000138293_ENST00000430396_NCOA4	2124	0.815913	-2.17798	ENSG00000092841_ENST00000547649_MYL6	655	0.871756	-2.54778	ENSG00000092841_ENST00000548293_MYL6	753	0.569721	-2.60529	ENSG00000064601_ENST00000191018_CTSA	1898	0.950474	-2.68715
ENSG00000092841_ENST00000550697_MYL6	901	0.651498	-2.18046	ENSG00000101856_ENST00000217971_PGRMC1	1911	0.936159	-2.56159	ENSG00000187109_ENST00000549596_NAP1L1	1838	0.65506	-2.60923	ENSG00000087460_ENST00000313949_GNAS	2578	0.544996	-2.69675
ENSG00000112096_ENST00000337404_SOD2	991	0.92331	-2.21078	ENSG00000092841_ENST00000293422_MYL6	664	0.85994	-2.56747	ENSG00000196924_ENST00000369852_FLNA	7319	0.953272	-2.61575	ENSG00000035403_ENST00000436396_VCL	4412	0.980054	-2.71434
ENSG00000234745_ENST00000412585_HLA-B	1547	0.89722	-2.23272	ENSG00000184009_ENST00000331925_ACTG1	1919	0.934862	-2.57094	ENSG00000145335_ENST00000506244_SNCA	570	0.863158	-2.63009	ENSG00000035403_ENST00000211998_VCL	5482	0.977198	-2.71649
ENSG00000112096_ENST00000444946_SOD2	917	0.955289	-2.23459	ENSG00000112096_ENST00000367054_SOD2	815	0.942331	-2.58252	ENSG00000138293_ENST00000414907_NCOA4	1755	0.961823	-2.64522	ENSG00000100351_ENST00000407075_GRAP2	1304	0.98773	-2.72137
ENSG00000087460_ENST00000371085_GNAS	1972	0.88641	-2.2564	ENSG00000150093_ENST00000488494_ITGB1	540	0.92037	-2.60791	ENSG00000196924_ENST00000344736_FLNA	7932	0.962305	-2.64833	ENSG00000067225_ENST00000434220_PKM2	2083	0.978397	-2.73605
ENSG00000101856_ENST00000535419_PGRMC1	1682	0.904875	-2.28222	ENSG00000005249_ENST00000265717_PRKAR2B	3745	0.922296	-2.61422	ENSG00000196924_ENST00000360319_FLNA	8281	0.958821	-2.65462	ENSG00000148908_ENST00000369101_RGS10	738	0.918699	-2.74352
ENSG00000167996_ENST00000273550_FTH1	1229	0.656631	-2.28865	ENSG00000127920_ENST00000248564_GNG11	964	0.852697	-2.61457	ENSG00000101335_ENST00000279022_MYL9	1199	0.910759	-2.66911	ENSG00000148484_ENST00000377911_RSU1	955	0.926702	-2.75458
ENSG00000138293_ENST00000414907_NCOA4	1755	0.821652	-2.31151	ENSG00000104267_ENST00000285379_CA2	1688	0.864336	-2.62329	ENSG00000156265_ENST00000341618_C21orf7	1855	0.706199	-2.67965	ENSG00000234745_ENST00000428231_HLA-B	1406	0.874111	-2.78091
ENSG00000203813_ENST00000369163_HIST1H3H	473	0.97463	-2.33399	ENSG00000150093_ENST00000437302_ITGB1	445	0.896629	-2.6281	ENSG00000187109_ENST00000552056_NAP1L1	1981	0.751136	-2.68558	ENSG00000112096_ENST00000367054_SOD2	815	0.942331	-2.8219
ENSG00000101856_ENST00000217971_PGRMC1	1911	0.899006	-2.34972	ENSG00000138293_ENST00000414907_NCOA4	1755	0.91339	-2.65226	ENSG00000196924_ENST00000422373_FLNA	8486	0.944261	-2.6898	ENSG00000067225_ENST00000335181_PKM2	2458	0.931245	-2.84323
ENSG00000035403_ENST00000211998_VCL	5482	0.926852	-2.38066	ENSG00000152601_ENST00000465907_MBNL1	945	0.938624	-2.6588	ENSG00000196924_ENST00000369850_FLNA	8382	0.942138	-2.71344	ENSG00000160014_ENST00000391918_CALM3	655	0.882443	-2.8517
ENSG00000087460_ENST00000419558_GNAS	729	0.470508	-2.38531	ENSG00000010278_ENST00000543424_CD9	915	0.979235	-2.66055	ENSG00000156265_ENST00000399928_C21orf7	1904	0.713235	-2.71597	ENSG00000092841_ENST00000550697_MYL6	901	0.794673	-2.86611
ENSG00000125952_ENST00000358664_MAX	1546	0.924321	-2.38886	ENSG00000092841_ENST00000348108_MYL6	722	0.792244	-2.68815	ENSG00000128245_ENST00000248975_YWHAH	1825	0.844384	-2.71938	ENSG00000064601_ENST00000372484_CTSA	2149	0.83946	-2.86634
ENSG00000178852_ENST00000435993_C17orf57	2785	0.820826	-2.38939	ENSG00000112096_ENST00000337404_SOD2	991	0.9889	-2.69392	ENSG00000087460_ENST00000371075_GNAS	2551	0.511172	-2.72798	ENSG00000035403_ENST00000417648_VCL	1386	0.973304	-2.87961
ENSG00000035403_ENST00000436396_VCL	4412	0.926337	-2.39731	ENSG00000087460_ENST00000371075_GNAS	2551	0.52646	-2.69399	ENSG00000087460_ENST00000371082_GNAS	840	0.885714	-2.7307	ENSG00000204420_ENST00000375809_C6orf25	2396	0.964942	-2.8994
ENSG00000087086_ENST00000397259_FTL	573	0.719023	-2.42518	ENSG00000005249_ENST00000543645_PRKAR2B	1385	0.963899	-2.69939	ENSG00000196924_ENST00000444578_FLNA	843	0.99051	-2.73435	ENSG00000064601_ENST00000419493_CTSA	1075	0.95907	-2.89976
ENSG00000234745_ENST00000452596_HLA-B	1312	0.884909	-2.46939	ENSG00000087460_ENST00000313949_GNAS	2578	0.519783	-2.70974	ENSG00000196924_ENST00000438732_FLNA	696	0.971264	-2.73554	ENSG00000234745_ENST00000412585_HLA-B	1547	0.84874	-2.90464
ENSG00000115758_ENST00000405333_ODC1	1943	0.791045	-2.4791	ENSG00000124491_ENST00000445223_F13A1	454	0.539648	-2.78021	ENSG00000125952_ENST00000358664_MAX	1546	0.931436	-2.74295	ENSG00000067225_ENST00000449901_PKM2	2254	0.927684	-2.9071
ENSG00000112096_ENST00000367054_SOD2	815	0.884663	-2.4813	ENSG00000100351_ENST00000544756_GRAP2	1425	0.823158	-2.78117	ENSG00000087460_ENST00000313949_GNAS	2578	0.504655	-2.74363	ENSG00000166681_ENST00000372635_NGFRAP1	805	0.81118	-2.92105
ENSG00000136156_ENST00000378549_ITM2B	805	0.896894	-2.4864	ENSG00000128245_ENST00000420430_YWHAH	502	0.86255	-2.7875	ENSG00000005961_ENST00000353281_ITGA2B	3232	0.964109	-2.74648	ENSG00000112096_ENST00000367055_SOD2	990	0.940404	-2.92141
ENSG00000101608_ENST00000217652_MYL12A	1229	0.83808	-2.49715	ENSG00000130066_ENST00000379254_SAT1	868	0.978111	-2.78958	ENSG00000127920_ENST00000248564_GNG11	964	0.815353	-2.74664	ENSG00000064601_ENST00000354880_CTSA	2187	0.800183	-2.9349
ENSG00000005249_ENST00000543645_PRKAR2B	1385	0.875812	-2.52879	ENSG00000120727_ENST00000510080_PAIP2	858	0.792541	-2.79343	ENSG00000156265_ENST00000399934_C21orf7	1964	0.691446	-2.76073	ENSG00000112096_ENST00000444946_SOD2	917	0.994547	-2.96064
ENSG00000161570_ENST00000366113_CCL5	1244	0.680064	-2.55501	ENSG00000010278_ENST00000009180_CD9	1169	0.958084	-2.79649	ENSG00000128245_ENST00000397492_YWHAH	1879	0.820117	-2.76145	ENSG00000167996_ENST00000406545_FTH1	860	0.77093	-2.97157
ENSG00000184602_ENST00000329565_SNN	3312	0.809481	-2.55695	ENSG00000150093_ENST00000534049_ITGB1	562	0.745552	-2.80193	ENSG00000111348_ENST00000228945_ARHGDIB	1256	0.906847	-2.76731	ENSG00000103769_ENST00000435304_RAB11A	562	0.937722	-2.98152
ENSG00000115758_ENST00000234111_ODC1	2653	0.700716	-2.59156	ENSG00000010278_ENST00000425469_CD9	1229	0.958503	-2.84347	ENSG00000187109_ENST00000431879_NAP1L1	2031	0.758247	-2.77708	ENSG00000150093_ENST00000480226_ITGB1	585	0.823932	-2.99728
ENSG00000005249_ENST00000539794_PRKAR2B	3468	0.918108	-2.5969	ENSG00000132670_ENST00000431048_PTPRA	707	0.637907	-2.84745	ENSG00000100351_ENST00000544756_GRAP2	1425	0.82386	-2.78036	ENSG00000166681_ENST00000372645_NGFRAP1	913	0.815991	-3.00616
ENSG00000124491_ENST00000445223_F13A1	454	0.530837	-2.60697	ENSG00000152601_ENST00000485509_MBNL1	1023	0.918866	-2.85045	ENSG00000005961_ENST00000262407_ITGA2B	3334	0.963107	-2.78048	ENSG00000158869_ENST00000289902_FCER1G	591	0.964467	-3.00899
ENSG00000150093_ENST00000480226_ITGB1	585	0.596581	-2.61462	ENSG00000132670_ENST00000430705_PTPRA	733	0.777626	-2.8511	ENSG00000160014_ENST00000291295_CALM3	2163	0.944984	-2.78816	ENSG00000205542_ENST00000380636_TMSB4X	1702	0.656287	-3.01167
ENSG00000161570_ENST00000293272_CCL5	1352	0.685651	-2.63352	ENSG00000156642_ENST00000351217_NPTN	2098	0.857007	-2.87523	ENSG00000156265_ENST00000399947_C21orf7	2003	0.654019	-2.79039	ENSG00000104267_ENST00000285379_CA2	1688	0.936611	-3.0332
ENSG00000204420_ENST00000375809_C6orf25	2396	0.886895	-2.65355	ENSG00000132670_ENST00000418580_PTPRA	749	0.771696	-2.87696	ENSG00000234745_ENST00000452596_HLA-B	1312	0.833841	-2.79057	ENSG00000125952_ENST00000358664_MAX	1546	0.978655	-3.04046
ENSG00000112096_ENST00000367055_SOD2	990	0.867677	-2.65598	ENSG00000125952_ENST00000284165_MAX	3155	0.720127	-2.87913	ENSG00000101335_ENST00000346786_MYL9	1024	0.912109	-2.7918	ENSG00000167996_ENST00000532829_FTH1	912	0.76864	-3.04161
ENSG00000087460_ENST00000371075_GNAS	2551	0.539004	-2.69337	ENSG00000197459_ENST00000356350_HIST1H2BH	425	1	-2.88076	ENSG00000196924_ENST00000369856_FLNA	3223	0.964629	-2.80147	ENSG00000150093_ENST00000488494_ITGB1	540	0.885185	-3.05432
ENSG00000203618_ENST00000366425_GP1BB	1553	0.70058	-2.69576	ENSG00000130066_ENST00000379270_SAT1	1065	0.96338	-2.8897	ENSG00000130066_ENST00000379254_SAT1	868	0.956221	-2.81586	ENSG00000166681_ENST00000299872_NGFRAP1	884	0.652715	-3.05609
ENSG00000005249_ENST00000265717_PRKAR2B	3745	0.870761	-2.70627	ENSG00000178852_ENST00000262017_C17orf57	4894	0.971598	-2.91058	ENSG00000156265_ENST00000545939_C21orf7	1682	0.507134	-2.82987	ENSG00000112096_ENST00000337404_SOD2	991	0.968718	-3.05908
ENSG00000087460_ENST00000313949_GNAS	2578	0.532196	-2.70865	ENSG00000068796_ENST00000401507_KIF2A	2539	0.946436	-2.92758	ENSG00000156265_ENST00000339024_C21orf7	2066	0.657309	-2.83377	ENSG00000108960_ENST00000262065_MMD	2723	0.957767	-3.0693
ENSG00000127314_ENST00000540209_RAP1B	1264	0.446994	-2.71083	ENSG00000142669_ENST00000319041_SH3BGRL3	768	0.878906	-2.92796	ENSG00000115758_ENST00000405333_ODC1	1943	0.80597	-2.84428	ENSG00000167996_ENST00000526640_FTH1	786	0.751908	-3.09726
ENSG00000067225_ENST00000434220_PKM2	2083	0.947672	-2.74271	ENSG00000128245_ENST00000248975_YWHAH	1825	0.859726	-2.9378	ENSG00000156265_ENST00000399935_C21orf7	2093	0.648829	-2.85251	ENSG00000152601_ENST00000492948_MBNL1	1054	0.955408	-3.12057
ENSG00000160014_ENST00000391918_CALM3	655	0.848855	-2.78369	ENSG00000167996_ENST00000273550_FTH1	1229	0.573637	-2.93933	ENSG00000198727_ENST00000361789_MT-CYB	1141	0.992989	-2.85418	ENSG00000087460_ENST00000371100_GNAS	3480	0.403736	-3.12959
ENSG00000125952_ENST00000284165_MAX	3155	0.652932	-2.79654	ENSG00000158869_ENST00000289902_FCER1G	591	0.913706	-2.94452	ENSG00000166681_ENST00000372635_NGFRAP1	805	0.689441	-2.85669	ENSG00000150093_ENST00000437302_ITGB1	445	0.898876	-3.14838
ENSG00000104267_ENST00000285379_CA2	1688	0.761848	-2.80084	ENSG00000110880_ENST00000421578_CORO1C	1296	0.89429	-2.94527	ENSG00000166681_ENST00000372645_NGFRAP1	913	0.69989	-2.87198	ENSG00000128245_ENST00000248975_YWHAH	1825	0.886027	-3.1594
ENSG00000067225_ENST00000335181_PKM2	2458	0.899512	-2.80688	ENSG00000010278_ENST00000382515_CD9	1229	0.817738	-2.95236	ENSG00000145335_ENST00000508895_SNCA	905	0.896133	-2.88523	ENSG00000234745_ENST00000452596_HLA-B	1312	0.823171	-3.16566
ENSG00000150093_ENST00000488494_ITGB1	540	0.568519	-2.81994	ENSG00000128245_ENST00000397492_YWHAH	1879	0.853113	-2.9796	ENSG00000130066_ENST00000379270_SAT1	1065	0.901408	-2.89533	ENSG00000137076_ENST00000540444_TLN1	8098	0.964806	-3.18223
ENSG00000137076_ENST00000540444_TLN1	8098	0.894665	-2.83379	ENSG00000100351_ENST00000544006_GRAP2	1393	0.815506	-2.9953	ENSG00000148175_ENST00000347359_STOM	870	0.894253	-2.90018	ENSG00000128245_ENST00000397492_YWHAH	1879	0.904737	-3.20024
ENSG00000157514_ENST00000372390_TSC22D3	1812	0.857616	-2.83421	ENSG00000092841_ENST00000550697_MYL6	901	0.63374	-3.00781	ENSG00000111348_ENST00000541644_ARHGDIB	911	0.863886	-2.91313	ENSG00000117289_ENST00000425134_TXNIP	1116	0.841398	-3.21774
ENSG00000157514_ENST00000372397_TSC22D3	2027	0.929452	-2.84963	ENSG00000160014_ENST00000391918_CALM3	655	0.879389	-3.00818	ENSG00000204420_ENST00000375806_C6orf25	833	0.97599	-2.92937	ENSG00000064601_ENST00000372459_CTSA	1024	0.876953	-3.23269
ENSG00000067225_ENST00000449901_PKM2	2254	0.891748	-2.86289	ENSG00000152601_ENST00000492948_MBNL1	1054	0.949715	-3.02078	ENSG00000100351_ENST00000544006_GRAP2	1393	0.806174	-2.93655	ENSG00000101856_ENST00000217971_PGRMC1	1911	0.983778	-3.23495
ENSG00000005961_ENST00000353281_ITGA2B	3232	0.919864	-2.89282	ENSG00000111348_ENST00000228945_ARHGDIB	1256	0.941879	-3.02414	ENSG00000204525_ENST00000415537_HLA-C	782	0.632992	-2.94261	ENSG00000111348_ENST00000541546_ARHGDIB	859	0.911525	-3.2559
ENSG00000102804_ENST00000501704_TSC22D1	2335	0.244968	-2.91804	ENSG00000150093_ENST00000475184_ITGB1	552	0.65942	-3.04016	ENSG00000150093_ENST00000488494_ITGB1	540	0.888889	-2.95116	ENSG00000137076_ENST00000314888_TLN1	8823	0.948544	-3.26011
ENSG00000163735_ENST00000296027_CXCL5	2538	0.875493	-2.92731	ENSG00000170043_ENST00000540486_TRAPPC1	759	0.934124	-3.04557	ENSG00000111348_ENST00000541546_ARHGDIB	859	0.757858	-2.95419	ENSG00000100351_ENST00000544756_GRAP2	1425	0.878596	-3.26662
ENSG00000137076_ENST00000314888_TLN1	8823	0.856285	-2.92781	ENSG00000064601_ENST00000419493_CTSA	1075	0.92093	-3.05921	ENSG00000150093_ENST00000480226_ITGB1	585	0.808547	-2.96929	ENSG00000204420_ENST00000375806_C6orf25	833	0.9988	-3.27187
ENSG00000005961_ENST00000262407_ITGA2B	3334	0.918716	-2.93206	ENSG00000156642_ENST00000345330_NPTN	2444	0.735679	-3.09546	ENSG00000109272_ENST00000226524_PF4V1	522	0.693487	-2.9706	ENSG00000101856_ENST00000535419_PGRMC1	1682	0.99346	-3.27507
ENSG00000127314_ENST00000450214_RAP1B	1466	0.349932	-2.93532	ENSG00000150867_ENST00000422321_PIP4K2A	768	0.638021	-3.09724	ENSG00000166681_ENST00000299872_NGFRAP1	884	0.670814	-2.99071	ENSG00000215472_ENST00000418495_RPL17	927	0.513484	-3.27797
ENSG00000204420_ENST00000480039_C6orf25	790	0.775949	-2.95837	ENSG00000125971_ENST00000357156_DYNLRB1	675	0.971852	-3.10259	ENSG00000167996_ENST00000526640_FTH1	786	0.51145	-2.99636	ENSG00000005249_ENST00000539794_PRKAR2B	3468	0.987889	-3.29142
ENSG00000197903_ENST00000396891_HIST1H2BK	820	0.630488	-2.96642	ENSG00000119801_ENST00000261353_YPEL5	2182	0.986251	-3.11382	ENSG00000100345_ENST00000401701_MYH9	789	0.764259	-2.99765	ENSG00000150093_ENST00000534049_ITGB1	562	0.747331	-3.29325
ENSG00000123091_ENST00000242719_RNF11	3084	0.874514	-2.96872	ENSG00000234745_ENST00000428231_HLA-B	1406	0.822902	-3.12018	ENSG00000148175_ENST00000538954_STOM	1511	0.829914	-3.0033	ENSG00000124491_ENST00000445223_F13A1	454	0.568282	-3.29713
ENSG00000101335_ENST00000279022_MYL9	1199	0.934946	-2.97323	ENSG00000119801_ENST00000402003_YPEL5	2197	0.960401	-3.12687	ENSG00000142669_ENST00000319041_SH3BGRL3	768	0.854167	-3.0068	ENSG00000172757_ENST00000308162_CFL1	1234	0.918963	-3.30947
ENSG00000128245_ENST00000420430_YWHAH	502	0.858566	-2.97489	ENSG00000178852_ENST00000435993_C17orf57	2785	0.9307	-3.13123	ENSG00000167996_ENST00000406545_FTH1	860	0.531395	-3.03053	ENSG00000128245_ENST00000420430_YWHAH	502	0.868526	-3.31715
ENSG00000102804_ENST00000458659_TSC22D1	4820	0.33195	-3.01868	ENSG00000087460_ENST00000371100_GNAS	3480	0.385057	-3.14258	ENSG00000005249_ENST00000539794_PRKAR2B	3468	0.91782	-3.03248	ENSG00000196924_ENST00000369856_FLNA	3223	0.995656	-3.32065
ENSG00000068796_ENST00000401507_KIF2A	2539	0.899961	-3.03877	ENSG00000035403_ENST00000211998_VCL	5482	0.935243	-3.14391	ENSG00000203813_ENST00000369163_HIST1H3H	473	0.854123	-3.06291	ENSG00000005249_ENST00000543645_PRKAR2B	1385	0.954513	-3.35021
ENSG00000112096_ENST00000538183_SOD2	4259	0.850669	-3.05697	ENSG00000120727_ENST00000265192_PAIP2	1459	0.904729	-3.14706	ENSG00000100345_ENST00000456729_MYH9	449	0.730512	-3.0708	ENSG00000233276_ENST00000419783_GPX1	1146	0.591623	-3.35791
ENSG00000157514_ENST00000372384_TSC22D3	2199	0.898136	-3.06243	ENSG00000111348_ENST00000541644_ARHGDIB	911	0.858397	-3.14922	ENSG00000176783_ENST00000319449_RUFY1	2646	0.732048	-3.095	ENSG00000127920_ENST00000248564_GNG11	964	0.89834	-3.37806
ENSG00000157514_ENST00000372383_TSC22D3	2266	0.951015	-3.0639	ENSG00000170043_ENST00000303731_TRAPPC1	818	0.915648	-3.1502	ENSG00000145335_ENST00000336904_SNCA	1087	0.882245	-3.10808	ENSG00000117289_ENST00000369317_TXNIP	2927	0.983943	-3.39194
ENSG00000157514_ENST00000315660_TSC22D3	2213	0.89878	-3.07128	ENSG00000101335_ENST00000346786_MYL9	1024	0.9375	-3.168	ENSG00000137801_ENST00000260356_THBS1	7394	0.773871	-3.1134	ENSG00000102804_ENST00000458659_TSC22D1	4820	0.756846	-3.40037
ENSG00000112096_ENST00000546260_SOD2	4302	0.843096	-3.07144	ENSG00000035403_ENST00000417648_VCL	1386	0.972583	-3.16834	ENSG00000167996_ENST00000532829_FTH1	912	0.514254	-3.11862	ENSG00000005249_ENST00000265717_PRKAR2B	3745	0.944192	-3.4014
ENSG00000117592_ENST00000340385_PRDX6	1751	0.84466	-3.07268	ENSG00000204420_ENST00000375809_C6orf25	2396	0.928214	-3.16861	ENSG00000005249_ENST00000265717_PRKAR2B	3745	0.880641	-3.13855	ENSG00000130830_ENST00000369534_MPP1	2042	0.967679	-3.41082
ENSG00000169756_ENST00000393310_LIMS1	4392	0.687614	-3.08926	ENSG00000198478_ENST00000369838_SH3BGRL2	4649	0.942998	-3.17356	ENSG00000187653_ENST00000380638_TMSL3	565	0.40177	-3.17593	ENSG00000196924_ENST00000369852_FLNA	7319	0.9862	-3.41431
ENSG00000002586_ENST00000381187_CD99	892	0.817265	-3.10321	ENSG00000010278_ENST00000382518_CD9	1554	0.738095	-3.19675	ENSG00000087460_ENST00000371100_GNAS	3480	0.373851	-3.17646	ENSG00000005961_ENST00000353281_ITGA2B	3232	0.980198	-3.41435
ENSG00000145335_ENST00000336904_SNCA	1087	0.735051	-3.11775	ENSG00000100351_ENST00000420971_GRAP2	568	0.536972	-3.20113	ENSG00000234745_ENST00000426590_HLA-B	1008	0.718254	-3.18006	ENSG00000152601_ENST00000493459_MBNL1	4205	0.96956	-3.42434
ENSG00000204525_ENST00000396254_HLA-C	1532	0.726501	-3.11931	ENSG00000070190_ENST00000512369_DAPP1	1440	0.933333	-3.20581	ENSG00000198899_ENST00000361899_MT-ATP6	681	0.659325	-3.18581	ENSG00000101335_ENST00000279022_MYL9	1199	0.955796	-3.43986
ENSG00000204525_ENST00000376228_HLA-C	1536	0.724609	-3.12307	ENSG00000123091_ENST00000242719_RNF11	3084	0.89559	-3.2101	ENSG00000204525_ENST00000458701_HLA-C	966	0.580745	-3.20369	ENSG00000005961_ENST00000262407_ITGA2B	3334	0.977205	-3.44316
ENSG00000204525_ENST00000376237_HLA-C	1538	0.712614	-3.12589	ENSG00000110880_ENST00000420959_CORO1C	1633	0.814452	-3.21905	ENSG00000136156_ENST00000378549_ITM2B	805	0.792547	-3.21018	ENSG00000167996_ENST00000273550_FTH1	1229	0.803906	-3.4455
ENSG00000187109_ENST00000393263_NAP1L1	1896	0.765295	-3.12649	ENSG00000064601_ENST00000191018_CTSA	1898	0.932561	-3.22961	ENSG00000214265_ENST00000338327_SNURF	331	0.598187	-3.21542	ENSG00000196924_ENST00000344736_FLNA	7932	0.988401	-3.44686
ENSG00000204525_ENST00000383329_HLA-C	1554	0.716216	-3.13988	ENSG00000234745_ENST00000412585_HLA-B	1547	0.835165	-3.23638	ENSG00000064601_ENST00000191018_CTSA	1898	0.931507	-3.21658	ENSG00000119801_ENST00000261353_YPEL5	2182	1	-3.44811
ENSG00000087460_ENST00000371100_GNAS	3480	0.394253	-3.14149	ENSG00000035403_ENST00000436396_VCL	4412	0.926564	-3.24124	ENSG00000204525_ENST00000396254_HLA-C	1532	0.746736	-3.22024	ENSG00000196924_ENST00000360319_FLNA	8281	0.987803	-3.45449
ENSG00000148484_ENST00000377911_RSU1	955	0.878534	-3.16027	ENSG00000140264_ENST00000249786_SERF2	1537	0.409889	-3.24266	ENSG00000204525_ENST00000376228_HLA-C	1536	0.764323	-3.22334	ENSG00000119801_ENST00000402003_YPEL5	2197	0.976787	-3.46175
ENSG00000127314_ENST00000456697_RAP1B	1942	0.370237	-3.1657	ENSG00000064601_ENST00000372459_CTSA	1024	0.845703	-3.24627	ENSG00000204525_ENST00000376237_HLA-C	1538	0.763329	-3.22522	ENSG00000100351_ENST00000399090_GRAP2	1066	0.866792	-3.47361
ENSG00000157540_ENST00000455097_DYRK1A	338	0.366864	-3.17558	ENSG00000067225_ENST00000434220_PKM2	2083	0.93759	-3.25335	ENSG00000136156_ENST00000378565_ITM2B	1876	0.810235	-3.22709	ENSG00000160014_ENST00000291295_CALM3	2163	0.987055	-3.4779
ENSG00000187699_ENST00000340623_C2orf88	4035	0.820322	-3.18135	ENSG00000169756_ENST00000393310_LIMS1	4392	0.711976	-3.26768	ENSG00000068796_ENST00000401507_KIF2A	2539	0.910595	-3.22924	ENSG00000170043_ENST00000540486_TRAPPC1	759	0.980237	-3.48279
ENSG00000187109_ENST00000552056_NAP1L1	1981	0.801615	-3.18416	ENSG00000234745_ENST00000452596_HLA-B	1312	0.820122	-3.2746	ENSG00000115758_ENST00000234111_ODC1	2653	0.69167	-3.23443	ENSG00000196924_ENST00000422373_FLNA	8486	0.97655	-3.48931
ENSG00000002586_ENST00000381192_CD99	1245	0.815261	-3.19423	ENSG00000110880_ENST00000549772_CORO1C	1710	0.777778	-3.28552	ENSG00000204525_ENST00000383329_HLA-C	1554	0.767053	-3.23917	ENSG00000100351_ENST00000544006_GRAP2	1393	0.927495	-3.49036
ENSG00000204525_ENST00000539307_HLA-C	1630	0.67546	-3.21118	ENSG00000117592_ENST00000340385_PRDX6	1751	0.909195	-3.29222	ENSG00000152601_ENST00000465907_MBNL1	945	0.940741	-3.25129	ENSG00000196924_ENST00000369850_FLNA	8382	0.97769	-3.50879
ENSG00000131171_ENST00000373212_SH3BGRL	1923	0.796672	-3.2241	ENSG00000101335_ENST00000279022_MYL9	1199	0.921601	-3.29773	ENSG00000100351_ENST00000420971_GRAP2	568	0.558099	-3.25348	ENSG00000130830_ENST00000413259_MPP1	2195	0.947608	-3.51399
ENSG00000127314_ENST00000393436_RAP1B	2049	0.358224	-3.24202	ENSG00000067225_ENST00000335181_PKM2	2458	0.881611	-3.30812	ENSG00000148484_ENST00000377911_RSU1	955	0.903665	-3.25939	ENSG00000206503_ENST00000376802_HLA-A	1334	0.716642	-3.5321
ENSG00000119801_ENST00000261353_YPEL5	2182	0.883135	-3.24257	ENSG00000119801_ENST00000379519_YPEL5	2499	0.889956	-3.30872	ENSG00000145335_ENST00000394991_SNCA	1290	0.817054	-3.26065	ENSG00000196924_ENST00000444578_FLNA	843	1	-3.54253
ENSG00000187109_ENST00000544816_NAP1L1	1597	0.760175	-3.24685	ENSG00000150637_ENST00000280200_CD226	4661	0.899163	-3.32261	ENSG00000070190_ENST00000512369_DAPP1	1440	0.928472	-3.27479	ENSG00000102265_ENST00000441738_TIMP1	341	0.86217	-3.54928
ENSG00000160014_ENST00000291295_CALM3	2163	0.908923	-3.25026	ENSG00000100351_ENST00000399090_GRAP2	1066	0.794559	-3.32469	ENSG00000176783_ENST00000393448_RUFY1	2320	0.563362	-3.28246	ENSG00000161911_ENST00000373127_TREML1	1287	0.999223	-3.54932
ENSG00000119801_ENST00000402003_YPEL5	2197	0.869823	-3.25492	ENSG00000067225_ENST00000449901_PKM2	2254	0.885093	-3.32825	ENSG00000115956_ENST00000234313_PLEK	2869	0.942489	-3.2837	ENSG00000170043_ENST00000303731_TRAPPC1	818	0.973105	-3.55631
ENSG00000187109_ENST00000542344_NAP1L1	1675	0.727164	-3.25852	ENSG00000111348_ENST00000541546_ARHGDIB	859	0.783469	-3.33772	ENSG00000092841_ENST00000536128_MYL6	1221	0.426699	-3.28463	ENSG00000196924_ENST00000438732_FLNA	696	0.985632	-3.55937
ENSG00000172757_ENST00000308162_CFL1	1234	0.757699	-3.26459	ENSG00000119801_ENST00000379520_YPEL5	2560	0.86875	-3.34352	ENSG00000204525_ENST00000539307_HLA-C	1630	0.719018	-3.30914	ENSG00000100351_ENST00000420971_GRAP2	568	0.669014	-3.56126
ENSG00000127314_ENST00000250559_RAP1B	2129	0.368248	-3.27529	ENSG00000176783_ENST00000319449_RUFY1	2646	0.729403	-3.35144	ENSG00000166333_ENST00000537806_ILK	1591	0.912005	-3.33265	ENSG00000184602_ENST00000329565_SNN	3312	0.948068	-3.56367
ENSG00000206503_ENST00000376802_HLA-A	1334	0.634183	-3.28238	ENSG00000130830_ENST00000369534_MPP1	2042	0.946621	-3.3543	ENSG00000164924_ENST00000521309_YWHAZ	1399	0.517513	-3.3386	ENSG00000101335_ENST00000346786_MYL9	1024	0.960938	-3.56589
ENSG00000196236_ENST00000465561_XPNPEP3	221	0.411765	-3.28272	ENSG00000196236_ENST00000472203_XPNPEP3	307	0.618892	-3.36045	ENSG00000152601_ENST00000485509_MBNL1	1023	0.871945	-3.33957	ENSG00000150867_ENST00000422321_PIP4K2A	768	0.907552	-3.57078
ENSG00000100351_ENST00000407075_GRAP2	1304	0.934816	-3.28702	ENSG00000150867_ENST00000376565_PIP4K2A	1040	0.690385	-3.37333	ENSG00000142192_ENST00000439274_APP	2517	0.952721	-3.34099	ENSG00000187990_ENST00000244601_HIST1H2BG	445	0.955056	-3.57231
ENSG00000187109_ENST00000549596_NAP1L1	1838	0.680631	-3.29557	ENSG00000119801_ENST00000402708_YPEL5	1735	0.624207	-3.38541	ENSG00000204420_ENST00000480039_C6orf25	790	0.827848	-3.34517	ENSG00000150093_ENST00000475184_ITGB1	552	0.661232	-3.57717
ENSG00000187109_ENST00000431879_NAP1L1	2031	0.781881	-3.3171	ENSG00000064601_ENST00000372484_CTSA	2149	0.825966	-3.40617	ENSG00000100351_ENST00000344138_GRAP2	3893	0.821988	-3.35717	ENSG00000068796_ENST00000401507_KIF2A	2539	0.962978	-3.58414
ENSG00000128245_ENST00000248975_YWHAH	1825	0.840548	-3.31844	ENSG00000187109_ENST00000393263_NAP1L1	1896	0.761076	-3.41002	ENSG00000142192_ENST00000448388_APP	2518	0.912232	-3.35829	ENSG00000152601_ENST00000324210_MBNL1	5465	0.980055	-3.58914
ENSG00000095303_ENST00000362012_PTGS1	4964	0.893231	-3.32057	ENSG00000164924_ENST00000523848_YWHAZ	664	0.525602	-3.41209	ENSG00000137801_ENST00000397593_THBS1	1235	0.970041	-3.35873	ENSG00000198563_ENST00000418897_DDX39B	583	0.838765	-3.61052
ENSG00000187653_ENST00000380638_TMSL3	565	0.587611	-3.3219	ENSG00000132670_ENST00000455631_PTPRA	1107	0.560976	-3.41363	ENSG00000142192_ENST00000440126_APP	2737	0.89916	-3.35889	ENSG00000131171_ENST00000373212_SH3BGRL	1923	0.938118	-3.61373
ENSG00000198478_ENST00000369838_SH3BGRL2	4649	0.924715	-3.3347	ENSG00000112096_ENST00000538183_SOD2	4259	0.839634	-3.41396	ENSG00000150093_ENST00000534049_ITGB1	562	0.731317	-3.3595	ENSG00000115758_ENST00000405333_ODC1	1943	0.875965	-3.61585
ENSG00000148834_ENST00000432659_GSTO1	592	0.881757	-3.33852	ENSG00000152601_ENST00000493459_MBNL1	4205	0.860166	-3.4288	ENSG00000166333_ENST00000420936_ILK	1692	0.937943	-3.36111	ENSG00000152601_ENST00000485910_MBNL1	4257	0.980738	-3.62121
ENSG00000184678_ENST00000369155_HIST2H2BE	2223	0.82906	-3.34157	ENSG00000112096_ENST00000546260_SOD2	4302	0.824965	-3.4292	ENSG00000072110_ENST00000538545_ACTN1	2814	0.913291	-3.36483	ENSG00000119801_ENST00000379519_YPEL5	2499	0.971188	-3.62967
ENSG00000145335_ENST00000394991_SNCA	1290	0.669767	-3.35283	ENSG00000140374_ENST00000267950_ETFA	1350	0.862963	-3.43578	ENSG00000087460_ENST00000371081_GNAS	730	0.479452	-3.36653	ENSG00000152601_ENST00000463374_MBNL1	5092	0.978594	-3.63667
ENSG00000128245_ENST00000397492_YWHAH	1879	0.841937	-3.35816	ENSG00000196236_ENST00000476644_XPNPEP3	457	0.73523	-3.43745	ENSG00000166333_ENST00000528995_ILK	1559	0.946119	-3.36752	ENSG00000206503_ENST00000376809_HLA-A	1548	0.731912	-3.63877
ENSG00000158869_ENST00000289902_FCER1G	591	0.840948	-3.35927	ENSG00000184678_ENST00000369155_HIST2H2BE	2223	0.923977	-3.44984	ENSG00000187109_ENST00000542344_NAP1L1	1675	0.731343	-3.37534	ENSG00000198695_ENST00000361681_MT-ND6	525	0.994286	-3.64333
ENSG00000198898_ENST00000458284_CAPZA2	1423	0.784961	-3.36173	ENSG00000124635_ENST00000339812_HIST1H2BJ	381	0.839895	-3.44998	ENSG00000064601_ENST00000419493_CTSA	1075	0.955349	-3.3755	ENSG00000119801_ENST00000379520_YPEL5	2560	0.971875	-3.66214
ENSG00000196924_ENST00000444578_FLNA	843	0.948992	-3.36729	ENSG00000130830_ENST00000413259_MPP1	2195	0.896128	-3.45822	ENSG00000198478_ENST00000369838_SH3BGRL2	4649	0.941923	-3.37967	ENSG00000130066_ENST00000379254_SAT1	868	0.99424	-3.66582
ENSG00000180354_ENST00000324453_C7orf41	5937	0.848745	-3.37846	ENSG00000152601_ENST00000485910_MBNL1	4257	0.894292	-3.46185	ENSG00000145335_ENST00000394986_SNCA	1420	0.8	-3.38471	ENSG00000146859_ENST00000275767_TMEM140	1680	1	-3.66593
ENSG00000187109_ENST00000547773_NAP1L1	1967	0.761057	-3.38975	ENSG00000196236_ENST00000466988_XPNPEP3	259	0.552124	-3.4711	ENSG00000130830_ENST00000369534_MPP1	2042	0.916748	-3.38474	ENSG00000113732_ENST00000265093_ATP6V0E1	773	0.939198	-3.67398
ENSG00000035403_ENST00000417648_VCL	1386	0.904762	-3.39622	ENSG00000161911_ENST00000373127_TREML1	1287	0.93784	-3.47443	ENSG00000164924_ENST00000522542_YWHAZ	1394	0.454089	-3.38697	ENSG00000115935_ENST00000392546_WIPF1	2180	0.937156	-3.67639
ENSG00000100351_ENST00000420971_GRAP2	568	0.517606	-3.39849	ENSG00000197903_ENST00000396891_HIST1H2BK	820	0.743902	-3.47807	ENSG00000087460_ENST00000338783_GNAS	641	0.407176	-3.38912	ENSG00000152601_ENST00000545754_MBNL1	5147	0.98096	-3.68917
ENSG00000234745_ENST00000426590_HLA-B	1008	0.804563	-3.40592	ENSG00000152601_ENST00000324210_MBNL1	5465	0.908143	-3.48295	ENSG00000064601_ENST00000372484_CTSA	2149	0.821312	-3.39589	ENSG00000152601_ENST00000324196_MBNL1	5225	0.977225	-3.69378
ENSG00000067560_ENST00000418115_RHOA	2031	0.838503	-3.41416	ENSG00000064601_ENST00000354880_CTSA	2187	0.78738	-3.48313	ENSG00000171552_ENST00000439267_BCL2L1	781	0.838668	-3.40069	ENSG00000133112_ENST00000379060_TPT1	764	1	-3.71046
ENSG00000140264_ENST00000249786_SERF2	1537	0.366949	-3.4184	ENSG00000148484_ENST00000345264_RSU1	3834	0.642149	-3.48727	ENSG00000187109_ENST00000544816_NAP1L1	1597	0.743895	-3.40166	ENSG00000187653_ENST00000380638_TMSL3	565	0.446018	-3.73299
ENSG00000196236_ENST00000476644_XPNPEP3	457	0.588621	-3.4202	ENSG00000152601_ENST00000463374_MBNL1	5092	0.895915	-3.49175	ENSG00000145335_ENST00000345009_SNCA	1096	0.857664	-3.40663	ENSG00000150867_ENST00000545335_PIP4K2A	1436	0.922702	-3.73748
ENSG00000119801_ENST00000379519_YPEL5	2499	0.823129	-3.43161	ENSG00000152601_ENST00000545754_MBNL1	5147	0.905576	-3.50434	ENSG00000112096_ENST00000538183_SOD2	4259	0.830007	-3.40836	ENSG00000157514_ENST00000372390_TSC22D3	1812	0.961369	-3.74102
ENSG00000145335_ENST00000508895_SNCA	905	0.669613	-3.43339	ENSG00000110321_ENST00000429377_EIF4G2	3045	0.901806	-3.50441	ENSG00000005961_ENST00000377068_ITGA2B	1212	0.758251	-3.42001	ENSG00000095303_ENST00000362012_PTGS1	4964	0.993755	-3.74451
ENSG00000138449_ENST00000440626_SLC40A1	209	0.645933	-3.45778	ENSG00000187109_ENST00000549596_NAP1L1	1838	0.624048	-3.50998	ENSG00000112096_ENST00000546260_SOD2	4302	0.819851	-3.42314	ENSG00000157514_ENST00000372397_TSC22D3	2027	0.959546	-3.74606
ENSG00000119801_ENST00000402708_YPEL5	1735	0.61902	-3.46326	ENSG00000187109_ENST00000552056_NAP1L1	1981	0.804644	-3.51069	ENSG00000110934_ENST00000267012_BIN2	2210	0.926244	-3.42344	ENSG00000198478_ENST00000369838_SH3BGRL2	4649	0.978705	-3.75071
ENSG00000206503_ENST00000376809_HLA-A	1548	0.620155	-3.46557	ENSG00000148484_ENST00000377921_RSU1	3919	0.646594	-3.51293	ENSG00000101856_ENST00000217971_PGRMC1	1911	0.92046	-3.42345	ENSG00000125952_ENST00000284165_MAX	3155	0.816165	-3.76908
ENSG00000119801_ENST00000379520_YPEL5	2560	0.803516	-3.4664	ENSG00000150867_ENST00000545335_PIP4K2A	1436	0.825905	-3.5261	ENSG00000197746_ENST00000373120_PSAP	1809	0.915423	-3.43297	ENSG00000130066_ENST00000379270_SAT1	1065	0.995305	-3.77921
ENSG00000150093_ENST00000534049_ITGB1	562	0.510676	-3.46895	ENSG00000115935_ENST00000392546_WIPF1	2180	0.894495	-3.53135	ENSG00000166333_ENST00000299421_ILK	1802	0.918979	-3.44514	ENSG00000143761_ENST00000272102_ARF1	1885	0.953316	-3.78038
ENSG00000145335_ENST00000394986_SNCA	1420	0.642254	-3.47389	ENSG00000187109_ENST00000542344_NAP1L1	1675	0.768358	-3.54913	ENSG00000143761_ENST00000272102_ARF1	1885	0.932626	-3.45449	ENSG00000234745_ENST00000426590_HLA-B	1008	0.769841	-3.80544
ENSG00000196236_ENST00000466988_XPNPEP3	259	0.409266	-3.48965	ENSG00000152601_ENST00000324196_MBNL1	5225	0.902201	-3.55107	ENSG00000071127_ENST00000439733_WDR1	1411	0.868887	-3.4564	ENSG00000172757_ENST00000525451_CFL1	1752	0.648402	-3.81511
ENSG00000102265_ENST00000377017_TIMP1	626	0.971246	-3.49102	ENSG00000187109_ENST00000431879_NAP1L1	2031	0.78385	-3.55764	ENSG00000064601_ENST00000354880_CTSA	2187	0.783722	-3.45747	ENSG00000095303_ENST00000540753_PTGS1	2312	0.988322	-3.81532
ENSG00000092841_ENST00000548293_MYL6	753	0.47012	-3.49451	ENSG00000140264_ENST00000381359_SERF2	1931	0.326256	-3.57189	ENSG00000171552_ENST00000420488_BCL2L1	820	0.846341	-3.45914	ENSG00000152601_ENST00000282486_MBNL1	6422	0.874027	-3.81894
ENSG00000152601_ENST00000463374_MBNL1	5092	0.779851	-3.51377	ENSG00000088986_ENST00000392508_DYNLL1	697	0.842181	-3.57576	ENSG00000064601_ENST00000372459_CTSA	1024	0.84082	-3.4593	ENSG00000119801_ENST00000402708_YPEL5	1735	0.782133	-3.82049
ENSG00000143761_ENST00000272102_ARF1	1885	0.923607	-3.52043	ENSG00000164924_ENST00000517797_YWHAZ	1012	0.516798	-3.58123	ENSG00000184602_ENST00000329565_SNN	3312	0.913345	-3.47401	ENSG00000125971_ENST00000357156_DYNLRB1	675	0.992593	-3.82358
ENSG00000158457_ENST00000289407_TSPAN33	1883	0.863516	-3.52225	ENSG00000092841_ENST00000548293_MYL6	753	0.474104	-3.59108	ENSG00000125952_ENST00000284165_MAX	3155	0.662758	-3.4832	ENSG00000150867_ENST00000376565_PIP4K2A	1040	0.793269	-3.82817
ENSG00000152601_ENST00000324196_MBNL1	5225	0.794258	-3.52347	ENSG00000148175_ENST00000347359_STOM	870	0.957471	-3.59843	ENSG00000130830_ENST00000413259_MPP1	2195	0.886105	-3.48398	ENSG00000070190_ENST00000512369_DAPP1	1440	0.989583	-3.83494
ENSG00000138449_ENST00000481497_SLC40A1	2368	0.838682	-3.52938	ENSG00000152601_ENST00000357472_MBNL1	5256	0.908486	-3.59889	ENSG00000171552_ENST00000450273_BCL2L1	894	0.814318	-3.49973	ENSG00000115935_ENST00000359761_WIPF1	2003	0.943085	-3.83526
ENSG00000184702_ENST00000431044_SEPT5	3173	0.711945	-3.53832	ENSG00000092531_ENST00000249647_SNAP23	2344	0.849403	-3.6009	ENSG00000072110_ENST00000193403_ACTN1	3722	0.861096	-3.51633	ENSG00000140264_ENST00000249786_SERF2	1537	0.598569	-3.83588
ENSG00000196236_ENST00000472203_XPNPEP3	307	0.501629	-3.54986	ENSG00000110934_ENST00000267012_BIN2	2210	0.903167	-3.60485	ENSG00000143761_ENST00000540651_ARF1	1972	0.893509	-3.51951	ENSG00000100345_ENST00000401701_MYH9	789	0.841572	-3.84185
ENSG00000152601_ENST00000493459_MBNL1	4205	0.804518	-3.56347	ENSG00000110321_ENST00000525681_EIF4G2	3654	0.926382	-3.61049	ENSG00000172757_ENST00000308162_CFL1	1234	0.811183	-3.52058	ENSG00000143761_ENST00000540651_ARF1	1972	0.915821	-3.8452
ENSG00000138449_ENST00000427241_SLC40A1	824	0.75	-3.57382	ENSG00000164924_ENST00000521309_YWHAZ	1399	0.561115	-3.61316	ENSG00000148175_ENST00000286713_STOM	3010	0.905648	-3.52489	ENSG00000152601_ENST00000282488_MBNL1	6164	0.870539	-3.84672
ENSG00000109272_ENST00000226524_PF4V1	522	0.626437	-3.57401	ENSG00000070190_ENST00000296414_DAPP1	2955	0.878511	-3.61328	ENSG00000072110_ENST00000438964_ACTN1	3707	0.851902	-3.52533	ENSG00000164924_ENST00000523848_YWHAZ	664	0.564759	-3.85118
ENSG00000118855_ENST00000264266_MFSD1	2361	0.777637	-3.57484	ENSG00000187109_ENST00000544816_NAP1L1	1597	0.784596	-3.62029	ENSG00000157514_ENST00000514426_TSC22D3	569	0.822496	-3.52693	ENSG00000176783_ENST00000319449_RUFY1	2646	0.797052	-3.86132
ENSG00000148834_ENST00000369713_GSTO1	972	0.709877	-3.57914	ENSG00000088986_ENST00000242577_DYNLL1	720	0.798611	-3.62376	ENSG00000167996_ENST00000273550_FTH1	1229	0.506916	-3.52832	ENSG00000133112_ENST00000527226_TPT1	613	1	-3.86415
ENSG00000088832_ENST00000400137_FKBP1A	1622	0.593711	-3.57952	ENSG00000100351_ENST00000344138_GRAP2	3893	0.805548	-3.62396	ENSG00000072110_ENST00000394419_ACTN1	3788	0.855069	-3.54049	ENSG00000143761_ENST00000541182_ARF1	2006	0.893819	-3.87412
ENSG00000143761_ENST00000540651_ARF1	1972	0.88641	-3.58542	ENSG00000167460_ENST00000300933_TPM4	2645	0.738752	-3.65894	ENSG00000171552_ENST00000434194_BCL2L1	381	0.724409	-3.54814	ENSG00000204525_ENST00000396254_HLA-C	1532	0.599217	-3.88044
ENSG00000107438_ENST00000329399_PDLIM1	1452	0.882231	-3.5968	ENSG00000168274_ENST00000303910_HIST1H2AE	547	0.934186	-3.66267	ENSG00000143761_ENST00000541182_ARF1	2006	0.848455	-3.54932	ENSG00000179029_ENST00000449985_TMEM107	1210	0.519008	-3.88209
ENSG00000152601_ENST00000324210_MBNL1	5465	0.793779	-3.59685	ENSG00000002586_ENST00000381187_CD99	892	0.820628	-3.67783	ENSG00000117592_ENST00000340385_PRDX6	1751	0.868647	-3.55223	ENSG00000204525_ENST00000376228_HLA-C	1536	0.611979	-3.88287
ENSG00000152601_ENST00000357472_MBNL1	5256	0.78691	-3.60346	ENSG00000180628_ENST00000543648_PCGF5	1399	0.837741	-3.68097	ENSG00000071127_ENST00000499869_WDR1	3054	0.908972	-3.58256	ENSG00000204525_ENST00000376237_HLA-C	1538	0.623537	-3.88399
ENSG00000169756_ENST00000332345_LIMS1	1235	0.4583	-3.60577	ENSG00000164924_ENST00000395948_YWHAZ	812	0.529557	-3.68243	ENSG00000142669_ENST00000374243_SH3BGRL3	1653	0.416213	-3.58544	ENSG00000198563_ENST00000456976_DDX39B	720	0.869444	-3.8908
ENSG00000145335_ENST00000345009_SNCA	1096	0.726277	-3.60895	ENSG00000157514_ENST00000514426_TSC22D3	569	0.773286	-3.68493	ENSG00000142669_ENST00000270792_SH3BGRL3	1655	0.41571	-3.58719	ENSG00000092841_ENST00000548293_MYL6	753	0.89907	-3.89398
ENSG00000148834_ENST00000445155_GSTO1	829	0.669481	-3.61062	ENSG00000180354_ENST00000415604_C7orf41	1376	0.930959	-3.68822	ENSG00000112096_ENST00000546087_SOD2	2558	0.29828	-3.60266	ENSG00000105374_ENST00000221978_NKG7	826	1	-3.89677
ENSG00000118855_ENST00000415822_MFSD1	2423	0.757738	-3.61224	ENSG00000152601_ENST00000282488_MBNL1	6164	0.770441	-3.69425	ENSG00000187109_ENST00000547773_NAP1L1	1967	0.729029	-3.60814	ENSG00000206503_ENST00000376806_HLA-A	1854	0.64671	-3.89792
ENSG00000143761_ENST00000541182_ARF1	2006	0.839482	-3.61272	ENSG00000110880_ENST00000541050_CORO1C	2487	0.804182	-3.70708	ENSG00000113732_ENST00000265093_ATP6V0E1	773	0.807244	-3.61035	ENSG00000204525_ENST00000383329_HLA-C	1554	0.616474	-3.89915
ENSG00000101335_ENST00000346786_MYL9	1024	0.939453	-3.62471	ENSG00000110321_ENST00000339995_EIF4G2	3978	0.892157	-3.70813	ENSG00000171552_ENST00000456404_BCL2L1	914	0.7593	-3.61571	ENSG00000157514_ENST00000372384_TSC22D3	2199	0.956344	-3.9
ENSG00000180354_ENST00000415604_C7orf41	1376	0.920058	-3.62561	ENSG00000087460_ENST00000371081_GNAS	730	0.415069	-3.70858	ENSG00000204420_ENST00000375809_C6orf25	2396	0.921953	-3.61581	ENSG00000157514_ENST00000315660_TSC22D3	2213	0.957524	-3.90667
ENSG00000152601_ENST00000545754_MBNL1	5147	0.787449	-3.63532	ENSG00000152601_ENST00000282486_MBNL1	6422	0.771255	-3.71503	ENSG00000100351_ENST00000399090_GRAP2	1066	0.804878	-3.61705	ENSG00000206503_ENST00000396634_HLA-A	1868	0.660064	-3.90849
ENSG00000169756_ENST00000544547_LIMS1	1767	0.529711	-3.64933	ENSG00000146859_ENST00000275767_TMEM140	1680	0.882143	-3.7301	ENSG00000198695_ENST00000361681_MT-ND6	525	0.958095	-3.61846	ENSG00000157514_ENST00000372383_TSC22D3	2266	0.978376	-3.91694
ENSG00000148834_ENST00000539281_GSTO1	1052	0.788023	-3.65079	ENSG00000168300_ENST00000522514_PCMTD1	1287	0.846931	-3.73086	ENSG00000071127_ENST00000382452_WDR1	3142	0.883514	-3.62354	ENSG00000072135_ENST00000347849_PTPN18	2472	0.764159	-3.91711
ENSG00000157514_ENST00000514426_TSC22D3	569	0.871705	-3.66692	ENSG00000087460_ENST00000338783_GNAS	641	0.341654	-3.73115	ENSG00000150093_ENST00000437302_ITGB1	445	0.878652	-3.6249	ENSG00000110880_ENST00000421578_CORO1C	1296	0.960648	-3.91977
ENSG00000152601_ENST00000485509_MBNL1	1023	0.680352	-3.67629	ENSG00000164924_ENST00000522542_YWHAZ	1394	0.503587	-3.73837	ENSG00000158457_ENST00000289407_TSPAN33	1883	0.896973	-3.62698	ENSG00000100351_ENST00000344138_GRAP2	3893	0.944259	-3.94212
ENSG00000149357_ENST00000278671_LAMTOR1	1179	0.729432	-3.68031	ENSG00000110321_ENST00000526148_EIF4G2	4001	0.846788	-3.74136	ENSG00000100345_ENST00000337818_MYH9	6179	0.903868	-3.63107	ENSG00000196236_ENST00000476644_XPNPEP3	457	0.925602	-3.95034
ENSG00000122643_ENST00000242210_NT5C3	1670	0.65988	-3.68377	ENSG00000072110_ENST00000538545_ACTN1	2814	0.893746	-3.74401	ENSG00000142192_ENST00000346798_APP	3467	0.906836	-3.64144	ENSG00000115758_ENST00000234111_ODC1	2653	0.802111	-3.95462
ENSG00000196924_ENST00000369852_FLNA	7319	0.898073	-3.6862	ENSG00000150093_ENST00000528877_ITGB1	546	0.554945	-3.74486	ENSG00000197746_ENST00000404083_PSAP	2319	0.939629	-3.64453	ENSG00000072135_ENST00000175756_PTPN18	3669	0.787408	-3.96433
ENSG00000157514_ENST00000394928_TSC22D3	1316	0.974164	-3.69081	ENSG00000115758_ENST00000405333_ODC1	1943	0.793103	-3.75042	ENSG00000149781_ENST00000279227_FERMT3	2489	0.918843	-3.64585	ENSG00000204525_ENST00000539307_HLA-C	1630	0.582822	-3.96934
ENSG00000164924_ENST00000521309_YWHAZ	1399	0.520372	-3.69427	ENSG00000169313_ENST00000455408_P2RY12	1348	0.911721	-3.75368	ENSG00000166333_ENST00000396751_ILK	2074	0.800386	-3.6473	ENSG00000123091_ENST00000242719_RNF11	3084	0.942283	-3.97339
ENSG00000196924_ENST00000360319_FLNA	8281	0.902186	-3.69661	ENSG00000148175_ENST00000538954_STOM	1511	0.884183	-3.75506	ENSG00000010278_ENST00000543424_CD9	915	0.871038	-3.66188	ENSG00000150093_ENST00000528877_ITGB1	546	0.556777	-3.97753
ENSG00000138449_ENST00000261024_SLC40A1	3442	0.853574	-3.70346	ENSG00000140264_ENST00000445816_SERF2	2099	0.453549	-3.75632	ENSG00000167460_ENST00000300933_TPM4	2645	0.700567	-3.66399	ENSG00000204420_ENST00000480039_C6orf25	790	0.831646	-3.98545
ENSG00000164924_ENST00000522542_YWHAZ	1394	0.480631	-3.70439	ENSG00000125971_ENST00000374846_DYNLRB1	1044	0.58908	-3.75884	ENSG00000100345_ENST00000216181_MYH9	7501	0.914678	-3.66402	ENSG00000148175_ENST00000347359_STOM	870	0.986207	-3.98579
ENSG00000148834_ENST00000369710_GSTO1	900	0.686667	-3.715	ENSG00000072110_ENST00000193403_ACTN1	3722	0.886351	-3.76192	ENSG00000100345_ENST00000397231_MYH9	7503	0.914168	-3.66483	ENSG00000152601_ENST00000357472_MBNL1	5256	0.979262	-3.98677
ENSG00000206503_ENST00000376806_HLA-A	1854	0.517799	-3.7258	ENSG00000196236_ENST00000498684_XPNPEP3	576	0.583333	-3.77133	ENSG00000142192_ENST00000357903_APP	3543	0.875811	-3.67373	ENSG00000180628_ENST00000543648_PCGF5	1399	0.855611	-3.98869
ENSG00000196924_ENST00000422373_FLNA	8486	0.883691	-3.73195	ENSG00000133112_ENST00000527226_TPT1	613	0.815661	-3.77309	ENSG00000110880_ENST00000421578_CORO1C	1296	0.895833	-3.67398	ENSG00000180354_ENST00000415604_C7orf41	1376	0.985465	-3.99333
ENSG00000198948_ENST00000361618_MFAP3L	6318	0.857392	-3.7347	ENSG00000072110_ENST00000438964_ACTN1	3707	0.870515	-3.77693	ENSG00000150093_ENST00000302278_ITGB1	3640	0.524176	-3.68172	ENSG00000170315_ENST00000535788_UBB	704	0.856534	-3.99453
ENSG00000206503_ENST00000396634_HLA-A	1868	0.513919	-3.73666	ENSG00000176783_ENST00000393448_RUFY1	2320	0.513362	-3.78049	ENSG00000142192_ENST00000348990_APP	3355	0.874814	-3.71031	ENSG00000198668_ENST00000447653_CALM1	1000	0.979	-3.99651
ENSG00000100351_ENST00000544756_GRAP2	1425	0.792281	-3.74142	ENSG00000144746_ENST00000273258_ARL6IP5	2101	0.94098	-3.78206	ENSG00000110321_ENST00000429377_EIF4G2	3045	0.885714	-3.71127	ENSG00000150867_ENST00000376573_PIP4K2A	3802	0.940558	-4.00176
ENSG00000138449_ENST00000544056_SLC40A1	2286	0.890639	-3.74225	ENSG00000144746_ENST00000412089_ARL6IP5	2060	0.939806	-3.78217	ENSG00000145335_ENST00000502987_SNCA	728	0.456044	-3.7161	ENSG00000107438_ENST00000329399_PDLIM1	1452	0.960744	-4.00518
ENSG00000187699_ENST00000396974_C2orf88	998	0.611222	-3.74533	ENSG00000198586_ENST00000434911_TLK1	2156	0.844156	-3.78391	ENSG00000150093_ENST00000423113_ITGB1	3729	0.498525	-3.71726	ENSG00000157540_ENST00000455097_DYRK1A	338	0.766272	-4.03108
ENSG00000140264_ENST00000381359_SERF2	1931	0.292077	-3.74763	ENSG00000164924_ENST00000353245_YWHAZ	2829	0.585012	-3.78425	ENSG00000101856_ENST00000535419_PGRMC1	1682	0.932224	-3.72654	ENSG00000167996_ENST00000530019_FTH1	550	0.689091	-4.03737
ENSG00000169756_ENST00000542845_LIMS1	1459	0.420151	-3.75179	ENSG00000072110_ENST00000394419_ACTN1	3788	0.870908	-3.78728	ENSG00000150093_ENST00000374956_ITGB1	3758	0.507717	-3.72775	ENSG00000100345_ENST00000456729_MYH9	449	0.806236	-4.04455
ENSG00000196236_ENST00000498684_XPNPEP3	576	0.467014	-3.75408	ENSG00000164924_ENST00000521607_YWHAZ	750	0.389333	-3.78991	ENSG00000095303_ENST00000362012_PTGS1	4964	0.962933	-3.73022	ENSG00000002586_ENST00000381187_CD99	892	0.975336	-4.0468
ENSG00000169756_ENST00000410093_LIMS1	1526	0.520315	-3.75527	ENSG00000164924_ENST00000395958_YWHAZ	3064	0.592037	-3.81314	ENSG00000161911_ENST00000373127_TREML1	1287	0.940171	-3.73258	ENSG00000164924_ENST00000353245_YWHAZ	2829	0.708378	-4.06631
ENSG00000157540_ENST00000426672_DYRK1A	519	0.346821	-3.76443	ENSG00000120727_ENST00000394795_PAIP2	2294	0.528335	-3.8164	ENSG00000158578_ENST00000335854_ALAS2	1795	0.92312	-3.7328	ENSG00000002586_ENST00000381192_CD99	1245	0.936546	-4.06732
ENSG00000172757_ENST00000525451_CFL1	1752	0.5371	-3.76953	ENSG00000124635_ENST00000541790_HIST1H2BJ	718	0.869081	-3.82097	ENSG00000150093_ENST00000396033_ITGB1	3784	0.491279	-3.73838	ENSG00000169756_ENST00000393310_LIMS1	4392	0.763206	-4.06897
ENSG00000100345_ENST00000337818_MYH9	6179	0.871177	-3.77117	ENSG00000133112_ENST00000379060_TPT1	764	0.84555	-3.82647	ENSG00000142192_ENST00000354192_APP	3167	0.873698	-3.73925	ENSG00000157514_ENST00000394928_TSC22D3	1316	0.99696	-4.07495
ENSG00000111348_ENST00000228945_ARHGDIB	1256	0.824045	-3.77685	ENSG00000169756_ENST00000332345_LIMS1	1235	0.503644	-3.83173	ENSG00000142192_ENST00000359726_APP	3464	0.859122	-3.75535	ENSG00000071127_ENST00000439733_WDR1	1411	0.905741	-4.08168
ENSG00000064601_ENST00000191018_CTSA	1898	0.807692	-3.7779	ENSG00000150867_ENST00000376573_PIP4K2A	3802	0.880589	-3.83556	ENSG00000170315_ENST00000535788_UBB	704	0.757102	-3.76567	ENSG00000164924_ENST00000521309_YWHAZ	1399	0.621158	-4.09194
ENSG00000123505_ENST00000451850_AMD1	1181	0.85182	-3.77951	ENSG00000187109_ENST00000547773_NAP1L1	1967	0.769192	-3.83703	ENSG00000187109_ENST00000261182_NAP1L1	5202	0.570358	-3.77511	ENSG00000133112_ENST00000379056_TPT1	1101	0.911898	-4.09381
ENSG00000113732_ENST00000265093_ATP6V0E1	773	0.778784	-3.78042	ENSG00000115935_ENST00000359761_WIPF1	2003	0.877184	-3.84188	ENSG00000143549_ENST00000302206_TPM3	741	0.630229	-3.77803	ENSG00000110880_ENST00000420959_CORO1C	1633	0.892223	-4.09564
ENSG00000152601_ENST00000485910_MBNL1	4257	0.764388	-3.78693	ENSG00000142669_ENST00000374243_SH3BGRL3	1653	0.428917	-3.84199	ENSG00000180354_ENST00000324453_C7orf41	5937	0.871147	-3.78453	ENSG00000133112_ENST00000530705_TPT1	1028	0.787938	-4.10451
ENSG00000095303_ENST00000540753_PTGS1	2312	0.804498	-3.78858	ENSG00000142669_ENST00000270792_SH3BGRL3	1655	0.428399	-3.84374	ENSG00000130429_ENST00000252725_ARPC1B	1551	0.862024	-3.78656	ENSG00000158457_ENST00000289407_TSPAN33	1883	0.948486	-4.11477
ENSG00000072135_ENST00000409022_PTPN18	2084	0.394914	-3.79398	ENSG00000198586_ENST00000521943_TLK1	2605	0.84453	-3.84754	ENSG00000164924_ENST00000353245_YWHAZ	2829	0.606221	-3.80419	ENSG00000133112_ENST00000379055_TPT1	948	0.774262	-4.11879
ENSG00000145335_ENST00000506244_SNCA	570	0.584211	-3.79549	ENSG00000162366_ENST00000294338_PDZK1IP1	846	0.968085	-3.85262	ENSG00000197746_ENST00000394936_PSAP	2866	0.902303	-3.80654	ENSG00000071127_ENST00000499869_WDR1	3054	0.943353	-4.1238
ENSG00000152601_ENST00000282486_MBNL1	6422	0.674089	-3.79634	ENSG00000164924_ENST00000395956_YWHAZ	2974	0.549765	-3.8571	ENSG00000171552_ENST00000422920_BCL2L1	1157	0.828003	-3.81121	ENSG00000102265_ENST00000218388_TIMP1	892	0.889013	-4.12437
ENSG00000102265_ENST00000445623_TIMP1	595	0.645378	-3.81421	ENSG00000100345_ENST00000401701_MYH9	789	0.760456	-3.85715	ENSG00000157514_ENST00000372390_TSC22D3	1812	0.828366	-3.81434	ENSG00000102804_ENST00000501704_TSC22D1	2335	0.742184	-4.12453
ENSG00000102265_ENST00000218388_TIMP1	892	0.848655	-3.81675	ENSG00000164924_ENST00000457309_YWHAZ	3007	0.587629	-3.86663	ENSG00000163735_ENST00000296027_CXCL5	2538	0.826241	-3.81549	ENSG00000164924_ENST00000395958_YWHAZ	3064	0.70953	-4.12523
ENSG00000100345_ENST00000216181_MYH9	7501	0.876017	-3.82257	ENSG00000164924_ENST00000395957_YWHAZ	3197	0.603378	-3.86872	ENSG00000150867_ENST00000422321_PIP4K2A	768	0.644531	-3.82642	ENSG00000067560_ENST00000418115_RHOA	2031	0.91679	-4.12797
ENSG00000100345_ENST00000397231_MYH9	7503	0.875916	-3.82288	ENSG00000112096_ENST00000546087_SOD2	2558	0.311572	-3.87158	ENSG00000158578_ENST00000396198_ALAS2	1936	0.90031	-3.82754	ENSG00000157514_ENST00000506081_TSC22D3	956	0.896443	-4.13494
ENSG00000128272_ENST00000396680_ATF4	1420	0.698592	-3.82679	ENSG00000127314_ENST00000341355_RAP1B	714	0.529412	-3.87535	ENSG00000107438_ENST00000329399_PDLIM1	1452	0.878788	-3.8301	ENSG00000164924_ENST00000395956_YWHAZ	2974	0.663416	-4.14008
ENSG00000157514_ENST00000372382_TSC22D3	1216	0.639803	-3.83132	ENSG00000107438_ENST00000329399_PDLIM1	1452	0.889807	-3.88343	ENSG00000148834_ENST00000432659_GSTO1	592	0.809122	-3.83451	ENSG00000110934_ENST00000267012_BIN2	2210	0.976018	-4.14266
ENSG00000169756_ENST00000409441_LIMS1	1627	0.488015	-3.84773	ENSG00000166681_ENST00000372635_NGFRAP1	805	0.741615	-3.88577	ENSG00000110880_ENST00000420959_CORO1C	1633	0.815064	-3.83782	ENSG00000164924_ENST00000457309_YWHAZ	3007	0.706684	-4.14402
ENSG00000129562_ENST00000250498_DAD1	731	0.760602	-3.86713	ENSG00000163735_ENST00000296027_CXCL5	2538	0.875886	-3.88677	ENSG00000123091_ENST00000242719_RNF11	3084	0.796368	-3.83929	ENSG00000117592_ENST00000340385_PRDX6	1751	0.985151	-4.14575
ENSG00000152601_ENST00000282488_MBNL1	6164	0.674562	-3.86953	ENSG00000100345_ENST00000456729_MYH9	449	0.730512	-3.89931	ENSG00000158578_ENST00000330807_ALAS2	2027	0.882585	-3.84382	ENSG00000142192_ENST00000439274_APP	2517	0.976957	-4.14588
ENSG00000072110_ENST00000538545_ACTN1	2814	0.756219	-3.87877	ENSG00000164924_ENST00000395953_YWHAZ	994	0.447686	-3.91379	ENSG00000110321_ENST00000525681_EIF4G2	3654	0.88971	-3.84734	ENSG00000147394_ENST00000454925_ZNF185	3191	0.947039	-4.14993
ENSG00000161911_ENST00000373127_TREML1	1287	0.871795	-3.88151	ENSG00000169313_ENST00000302632_P2RY12	1766	0.899207	-3.93356	ENSG00000157514_ENST00000506081_TSC22D3	956	0.805439	-3.85248	ENSG00000142192_ENST00000448388_APP	2518	0.932486	-4.15561
ENSG00000196236_ENST00000479286_XPNPEP3	340	0.267647	-3.9042	ENSG00000160014_ENST00000291295_CALM3	2163	0.935275	-3.93921	ENSG00000157514_ENST00000394928_TSC22D3	1316	0.892097	-3.8666	ENSG00000115523_ENST00000524600_GNLY	750	0.964	-4.15606
ENSG00000188677_ENST00000404989_PARVB	1591	0.767442	-3.915	ENSG00000113732_ENST00000265093_ATP6V0E1	773	0.943079	-3.94414	ENSG00000164924_ENST00000395956_YWHAZ	2974	0.55918	-3.87914	ENSG00000180354_ENST00000324453_C7orf41	5937	0.938353	-4.15971
ENSG00000164924_ENST00000353245_YWHAZ	2829	0.628137	-3.92284	ENSG00000143761_ENST00000272102_ARF1	1885	0.936339	-3.94675	ENSG00000010278_ENST00000009180_CD9	1169	0.856287	-3.88168	ENSG00000110880_ENST00000549772_CORO1C	1710	0.880117	-4.16159
ENSG00000100351_ENST00000344138_GRAP2	3893	0.808888	-3.92758	ENSG00000137076_ENST00000540444_TLN1	8098	0.890837	-3.95115	ENSG00000164924_ENST00000395958_YWHAZ	3064	0.594648	-3.88179	ENSG00000071127_ENST00000382452_WDR1	3142	0.916614	-4.16479
ENSG00000198898_ENST00000361183_CAPZA2	2394	0.740601	-3.92796	ENSG00000169756_ENST00000410093_LIMS1	1526	0.530144	-3.95308	ENSG00000164924_ENST00000457309_YWHAZ	3007	0.586299	-3.88404	ENSG00000140264_ENST00000381359_SERF2	1931	0.476437	-4.16511
ENSG00000196924_ENST00000344736_FLNA	7932	0.898891	-3.93039	ENSG00000088986_ENST00000549989_DYNLL1	719	0.628651	-3.95385	ENSG00000162704_ENST00000359856_ARPC5	1838	0.847116	-3.89166	ENSG00000086232_ENST00000536084_EIF2AK1	2294	0.932868	-4.1674
ENSG00000162367_ENST00000371884_TAL1	4641	0.800043	-3.93593	ENSG00000002586_ENST00000381192_CD99	1245	0.751807	-3.95516	ENSG00000022267_ENST00000458357_FHL1	601	0.885191	-3.89321	ENSG00000115935_ENST00000272746_WIPF1	3028	0.956737	-4.17673
ENSG00000143363_ENST00000431193_PRUNE	845	0.72071	-3.93877	ENSG00000196236_ENST00000465561_XPNPEP3	221	0.475113	-3.95747	ENSG00000150867_ENST00000545335_PIP4K2A	1436	0.822423	-3.89864	ENSG00000164924_ENST00000395957_YWHAZ	3197	0.720363	-4.1784
ENSG00000140264_ENST00000445816_SERF2	2099	0.362554	-3.93967	ENSG00000198948_ENST00000361618_MFAP3L	6318	0.95125	-3.97468	ENSG00000131504_ENST00000523100_DIAPH1	1180	0.737288	-3.89872	ENSG00000112096_ENST00000538183_SOD2	4259	0.945292	-4.1876
ENSG00000150093_ENST00000302278_ITGB1	3640	0.467033	-3.9405	ENSG00000115935_ENST00000272746_WIPF1	3028	0.902576	-3.97546	ENSG00000143549_ENST00000328159_TPM3	1771	0.647657	-3.90315	ENSG00000164924_ENST00000522542_YWHAZ	1394	0.619799	-4.18911
ENSG00000144746_ENST00000273258_ARL6IP5	2101	0.875297	-3.94052	ENSG00000108953_ENST00000414131_YWHAE	1295	0.868726	-3.9784	ENSG00000110880_ENST00000549772_CORO1C	1710	0.778363	-3.90429	ENSG00000142192_ENST00000440126_APP	2737	0.917793	-4.19636
ENSG00000110321_ENST00000339995_EIF4G2	3978	0.769231	-3.94522	ENSG00000103769_ENST00000261890_RAB11A	4930	0.645436	-3.98439	ENSG00000138735_ENST00000264805_PDE5A	3020	0.809272	-3.90697	ENSG00000112096_ENST00000546260_SOD2	4302	0.946304	-4.20188
ENSG00000130830_ENST00000369534_MPP1	2042	0.877081	-3.95078	ENSG00000115758_ENST00000234111_ODC1	2653	0.687147	-3.98632	ENSG00000157514_ENST00000372397_TSC22D3	2027	0.863345	-3.91646	ENSG00000144746_ENST00000273258_ARL6IP5	2101	0.984769	-4.2134
ENSG00000103769_ENST00000261890_RAB11A	4930	0.657606	-3.95323	ENSG00000233276_ENST00000419783_GPX1	1146	0.532286	-3.99472	ENSG00000138293_ENST00000431200_NCOA4	792	0.815657	-3.91649	ENSG00000144746_ENST00000412089_ARL6IP5	2060	0.984466	-4.21503
ENSG00000213654_ENST00000375040_GPSM3	1476	0.644986	-3.95416	ENSG00000129562_ENST00000250498_DAD1	731	0.845417	-3.99691	ENSG00000070190_ENST00000296414_DAPP1	2955	0.820305	-3.91816	ENSG00000198898_ENST00000458284_CAPZA2	1423	0.981026	-4.21787
ENSG00000064601_ENST00000372484_CTSA	2149	0.713355	-3.95709	ENSG00000102804_ENST00000458659_TSC22D1	4820	0.343776	-3.99732	ENSG00000188677_ENST00000402876_PARVB	560	0.457143	-3.9266	ENSG00000187109_ENST00000431879_NAP1L1	2031	0.885278	-4.22011
ENSG00000150093_ENST00000423113_ITGB1	3729	0.475194	-3.96615	ENSG00000088986_ENST00000392509_DYNLL1	814	0.667076	-3.99887	ENSG00000130429_ENST00000451682_ARPC1B	1715	0.779592	-3.93156	ENSG00000130429_ENST00000252725_ARPC1B	1551	0.928433	-4.22539
ENSG00000138449_ENST00000427419_SLC40A1	299	0.565217	-3.9701	ENSG00000180354_ENST00000324453_C7orf41	5937	0.906518	-4.00064	ENSG00000164924_ENST00000395957_YWHAZ	3197	0.598373	-3.93324	ENSG00000147394_ENST00000426821_ZNF185	3626	0.98428	-4.24155
ENSG00000196924_ENST00000369850_FLNA	8382	0.880816	-3.97222	ENSG00000137076_ENST00000314888_TLN1	8823	0.853451	-4.00639	ENSG00000110321_ENST00000339995_EIF4G2	3978	0.865008	-3.93628	ENSG00000147394_ENST00000370270_ZNF185	3607	0.976989	-4.25345
ENSG00000110321_ENST00000525681_EIF4G2	3654	0.781062	-3.97521	ENSG00000143761_ENST00000540651_ARF1	1972	0.89503	-4.01185	ENSG00000100614_ENST00000529574_PPM1A	1546	0.767141	-3.94375	ENSG00000177119_ENST00000423947_ANO6	5504	0.96984	-4.25449
ENSG00000144746_ENST00000412089_ARL6IP5	2060	0.872816	-3.97619	ENSG00000150093_ENST00000302278_ITGB1	3640	0.539286	-4.01391	ENSG00000010278_ENST00000425469_CD9	1229	0.851912	-3.94607	ENSG00000187109_ENST00000544816_NAP1L1	1597	0.895429	-4.25546
ENSG00000167996_ENST00000530019_FTH1	550	0.570909	-3.97705	ENSG00000234745_ENST00000426590_HLA-B	1008	0.690476	-4.01563	ENSG00000188677_ENST00000404989_PARVB	1591	0.920176	-3.94632	ENSG00000157514_ENST00000372382_TSC22D3	1216	0.681743	-4.26032
ENSG00000078668_ENST00000022615_VDAC3	1355	0.811808	-3.97836	ENSG00000111328_ENST00000261692_CDK2AP1	1625	0.617846	-4.01914	ENSG00000169756_ENST00000393310_LIMS1	4392	0.656193	-3.95181	ENSG00000005961_ENST00000377068_ITGA2B	1212	0.783828	-4.26088
ENSG00000150093_ENST00000374956_ITGB1	3758	0.450239	-3.98917	ENSG00000166681_ENST00000372645_NGFRAP1	913	0.729463	-4.02221	ENSG00000022267_ENST00000456445_FHL1	775	0.864516	-3.95561	ENSG00000187109_ENST00000393263_NAP1L1	1896	0.864451	-4.26479
ENSG00000150093_ENST00000396033_ITGB1	3784	0.460888	-3.98982	ENSG00000198898_ENST00000458284_CAPZA2	1423	0.88967	-4.02222	ENSG00000180354_ENST00000415604_C7orf41	1376	0.91061	-3.95705	ENSG00000173542_ENST00000396051_MOBKL1A	1107	0.985547	-4.26799
ENSG00000135926_ENST00000258412_TMBIM1	2371	0.698861	-3.99057	ENSG00000166681_ENST00000299872_NGFRAP1	884	0.60181	-4.02964	ENSG00000095303_ENST00000540753_PTGS1	2312	0.871972	-3.96327	ENSG00000110321_ENST00000429377_EIF4G2	3045	0.944171	-4.27307
ENSG00000164924_ENST00000395956_YWHAZ	2974	0.598521	-3.99294	ENSG00000072135_ENST00000347849_PTPN18	2472	0.622977	-4.03246	ENSG00000157514_ENST00000372384_TSC22D3	2199	0.846749	-3.96516	ENSG00000187109_ENST00000542344_NAP1L1	1675	0.898507	-4.27375
ENSG00000064601_ENST00000354880_CTSA	2187	0.677183	-3.9952	ENSG00000164924_ENST00000522819_YWHAZ	875	0.331429	-4.03635	ENSG00000150867_ENST00000376565_PIP4K2A	1040	0.688462	-3.96536	ENSG00000087086_ENST00000331825_FTL	870	0.835632	-4.27453
ENSG00000164924_ENST00000457309_YWHAZ	3007	0.618889	-3.99812	ENSG00000164924_ENST00000419477_YWHAZ	891	0.332211	-4.03768	ENSG00000157514_ENST00000315660_TSC22D3	2213	0.841392	-3.97431	ENSG00000150093_ENST00000302278_ITGB1	3640	0.585165	-4.27811
ENSG00000176783_ENST00000319449_RUFY1	2646	0.663643	-4.00291	ENSG00000122643_ENST00000242210_NT5C3	1670	0.731737	-4.04192	ENSG00000110321_ENST00000526148_EIF4G2	4001	0.812547	-3.97822	ENSG00000157514_ENST00000514426_TSC22D3	569	0.894552	-4.28157
ENSG00000104763_ENST00000314146_ASAH1	1690	0.588166	-4.00482	ENSG00000169756_ENST00000409441_LIMS1	1627	0.497234	-4.04553	ENSG00000111640_ENST00000396856_GAPDH	1266	0.736177	-3.97966	ENSG00000196236_ENST00000498684_XPNPEP3	576	0.734375	-4.28422
ENSG00000138735_ENST00000394439_PDE5A	6733	0.799049	-4.00923	ENSG00000169756_ENST00000544547_LIMS1	1767	0.537068	-4.04956	ENSG00000157514_ENST00000372383_TSC22D3	2266	0.902913	-3.98003	ENSG00000159346_ENST00000436244_ADIPOR1	2125	0.887059	-4.28597
ENSG00000135926_ENST00000396809_TMBIM1	2422	0.725434	-4.01014	ENSG00000150093_ENST00000423113_ITGB1	3729	0.514347	-4.05014	ENSG00000158578_ENST00000455688_ALAS2	664	0.837349	-3.9854	ENSG00000148484_ENST00000345264_RSU1	3834	0.904799	-4.29606
ENSG00000164924_ENST00000395958_YWHAZ	3064	0.631527	-4.01474	ENSG00000143761_ENST00000541182_ARF1	2006	0.852443	-4.05206	ENSG00000022267_ENST00000452016_FHL1	796	0.84799	-3.98574	ENSG00000148175_ENST00000538954_STOM	1511	0.927201	-4.30129
ENSG00000188677_ENST00000338758_PARVB	1706	0.679953	-4.01752	ENSG00000173812_ENST00000469257_EIF1	2330	0.563519	-4.0535	ENSG00000022267_ENST00000434885_FHL1	796	0.84799	-3.98574	ENSG00000111640_ENST00000396856_GAPDH	1266	0.893365	-4.3033
ENSG00000072110_ENST00000438964_ACTN1	3707	0.727812	-4.01874	ENSG00000173542_ENST00000396051_MOBKL1A	1107	0.957543	-4.054	ENSG00000135218_ENST00000436384_CD36	536	0.843284	-3.99408	ENSG00000112576_ENST00000372991_CCND3	2085	0.938129	-4.31038
ENSG00000072110_ENST00000193403_ACTN1	3722	0.735626	-4.02259	ENSG00000143995_ENST00000450027_MEIS1	558	0.62724	-4.05579	ENSG00000157514_ENST00000372382_TSC22D3	1216	0.602796	-3.99447	ENSG00000150093_ENST00000423113_ITGB1	3729	0.593725	-4.3107
ENSG00000125534_ENST00000370179_PPDPF	868	0.637097	-4.02504	ENSG00000140374_ENST00000433983_ETFA	1346	0.762259	-4.05833	ENSG00000135218_ENST00000428497_CD36	541	0.83549	-4.00747	ENSG00000112096_ENST00000546087_SOD2	2558	0.311962	-4.31953
ENSG00000120727_ENST00000510080_PAIP2	858	0.692308	-4.02579	ENSG00000150093_ENST00000374956_ITGB1	3758	0.520223	-4.06047	ENSG00000010278_ENST00000382515_CD9	1229	0.723352	-4.01019	ENSG00000159346_ENST00000340990_ADIPOR1	2177	0.86587	-4.32085
ENSG00000112096_ENST00000546087_SOD2	2558	0.300235	-4.02834	ENSG00000150093_ENST00000396033_ITGB1	3784	0.506871	-4.07127	ENSG00000111640_ENST00000396859_GAPDH	1256	0.713376	-4.01024	ENSG00000177119_ENST00000320560_ANO6	5975	0.977071	-4.32104
ENSG00000213654_ENST00000375043_GPSM3	1456	0.485577	-4.03106	ENSG00000102265_ENST00000441738_TIMP1	341	0.739003	-4.07153	ENSG00000119862_ENST00000238875_AC008074.1	3539	0.906471	-4.01084	ENSG00000102265_ENST00000377017_TIMP1	626	0.988818	-4.3217
ENSG00000100351_ENST00000544006_GRAP2	1393	0.801866	-4.03258	ENSG00000164924_ENST00000395951_YWHAZ	964	0.426349	-4.07895	ENSG00000022267_ENST00000449474_FHL1	539	0.910946	-4.01329	ENSG00000150093_ENST00000374956_ITGB1	3758	0.564662	-4.32443
ENSG00000196924_ENST00000369856_FLNA	3223	0.890785	-4.03406	ENSG00000198586_ENST00000409443_TLK1	2783	0.790514	-4.08601	ENSG00000223609_ENST00000292901_HBD	486	0.67284	-4.01657	ENSG00000148484_ENST00000377921_RSU1	3919	0.910691	-4.32784
ENSG00000204525_ENST00000415537_HLA-C	782	0.622762	-4.03452	ENSG00000115935_ENST00000392547_WIPF1	4587	0.922607	-4.08795	ENSG00000143933_ENST00000456319_CALM2	703	0.664296	-4.0175	ENSG00000070190_ENST00000296414_DAPP1	2955	0.966497	-4.33022
ENSG00000150867_ENST00000545335_PIP4K2A	1436	0.791783	-4.03624	ENSG00000196924_ENST00000444578_FLNA	843	0.940688	-4.09045	ENSG00000172757_ENST00000525451_CFL1	1752	0.571347	-4.02624	ENSG00000115935_ENST00000392547_WIPF1	4587	0.986702	-4.33172
ENSG00000162367_ENST00000294339_TAL1	5001	0.75185	-4.04254	ENSG00000149925_ENST00000412304_ALDOA	1450	0.743448	-4.09718	ENSG00000119801_ENST00000261353_YPEL5	2182	0.954629	-4.03648	ENSG00000150093_ENST00000396033_ITGB1	3784	0.572939	-4.33226
ENSG00000162367_ENST00000371883_TAL1	5008	0.750998	-4.04451	ENSG00000128266_ENST00000456059_GNAZ	1429	0.878936	-4.09767	ENSG00000119801_ENST00000402003_YPEL5	2197	0.961311	-4.04265	ENSG00000147065_ENST00000360270_MSN	3942	0.964739	-4.33382
ENSG00000072110_ENST00000394419_ACTN1	3788	0.722809	-4.04795	ENSG00000197959_ENST00000355305_DNM3	3280	0.806402	-4.09878	ENSG00000131171_ENST00000373212_SH3BGRL	1923	0.890796	-4.04305	ENSG00000150093_ENST00000417122_ITGB1	569	0.826011	-4.33445
ENSG00000169756_ENST00000338045_LIMS1	1876	0.423241	-4.05318	ENSG00000157514_ENST00000372390_TSC22D3	1812	0.800221	-4.11795	ENSG00000188677_ENST00000338758_PARVB	1706	0.837632	-4.04846	ENSG00000170315_ENST00000395839_UBB	1012	0.659091	-4.33565
ENSG00000177119_ENST00000423947_ANO6	5504	0.774891	-4.05321	ENSG00000095303_ENST00000540753_PTGS1	2312	0.867215	-4.11841	ENSG00000129355_ENST00000335766_CDKN2D	1144	0.809441	-4.04975	ENSG00000110321_ENST00000525681_EIF4G2	3654	0.98659	-4.3368
ENSG00000138735_ENST00000354960_PDE5A	7154	0.763489	-4.05354	ENSG00000108953_ENST00000264335_YWHAE	2044	0.774462	-4.13206	ENSG00000112576_ENST00000372991_CCND3	2085	0.864748	-4.05176	ENSG00000170315_ENST00000395837_UBB	1014	0.668639	-4.33737
ENSG00000130830_ENST00000413259_MPP1	2195	0.81549	-4.05504	ENSG00000148175_ENST00000286713_STOM	3010	0.906977	-4.13587	ENSG00000111640_ENST00000396861_GAPDH	1348	0.706231	-4.05285	ENSG00000147394_ENST00000318529_ZNF185	3878	0.960031	-4.33865
ENSG00000143363_ENST00000450884_PRUNE	825	0.732121	-4.05932	ENSG00000108946_ENST00000392710_PRKAR1A	3617	0.905999	-4.14305	ENSG00000198668_ENST00000447653_CALM1	1000	0.784	-4.0529	ENSG00000110321_ENST00000339995_EIF4G2	3978	0.938411	-4.34208
ENSG00000176783_ENST00000393448_RUFY1	2320	0.501724	-4.05976	ENSG00000095303_ENST00000362012_PTGS1	4964	0.9166	-4.14317	ENSG00000150093_ENST00000475184_ITGB1	552	0.644928	-4.06659	ENSG00000142192_ENST00000346798_APP	3467	0.979233	-4.34362
ENSG00000177119_ENST00000320560_ANO6	5975	0.801172	-4.0746	ENSG00000169756_ENST00000542845_LIMS1	1459	0.431803	-4.14489	ENSG00000002586_ENST00000381187_CD99	892	0.79148	-4.06723	ENSG00000140264_ENST00000445816_SERF2	2099	0.752739	-4.34369
ENSG00000164924_ENST00000395957_YWHAZ	3197	0.614951	-4.07579	ENSG00000197959_ENST00000367733_DNM3	2322	0.616279	-4.15315	ENSG00000177119_ENST00000423947_ANO6	5504	0.849019	-4.06857	ENSG00000115523_ENST00000263863_GNLY	846	0.913712	-4.34528
ENSG00000187109_ENST00000261182_NAP1L1	5202	0.639369	-4.0765	ENSG00000108946_ENST00000392711_PRKAR1A	3648	0.8983	-4.15536	ENSG00000166086_ENST00000299106_JAM3	3912	0.816973	-4.07215	ENSG00000157540_ENST00000426672_DYRK1A	519	0.842004	-4.35147
ENSG00000123505_ENST00000368882_AMD1	3121	0.769625	-4.08221	ENSG00000187990_ENST00000244601_HIST1H2BG	445	0.820225	-4.16284	ENSG00000085733_ENST00000376561_CTTN	2247	0.829551	-4.07354	ENSG00000196236_ENST00000472203_XPNPEP3	307	0.889251	-4.35307
ENSG00000111348_ENST00000541644_ARHGDIB	911	0.768386	-4.0827	ENSG00000149925_ENST00000395240_ALDOA	1539	0.760884	-4.16505	ENSG00000150637_ENST00000280200_CD226	4661	0.850676	-4.0799	ENSG00000111640_ENST00000396859_GAPDH	1256	0.868631	-4.35761
ENSG00000115935_ENST00000272746_WIPF1	3028	0.845443	-4.08327	ENSG00000108946_ENST00000358598_PRKAR1A	3644	0.875686	-4.16797	ENSG00000067560_ENST00000418115_RHOA	2031	0.784835	-4.08107	ENSG00000127314_ENST00000540209_RAP1B	1264	0.431171	-4.35964
ENSG00000108946_ENST00000392710_PRKAR1A	3617	0.792093	-4.08867	ENSG00000133112_ENST00000379055_TPT1	948	0.640295	-4.17092	ENSG00000143321_ENST00000416666_HDGF	1292	0.849845	-4.08144	ENSG00000124635_ENST00000339812_HIST1H2BJ	381	0.884514	-4.35994
ENSG00000127314_ENST00000341355_RAP1B	714	0.598039	-4.08912	ENSG00000108946_ENST00000536854_PRKAR1A	3693	0.879773	-4.17365	ENSG00000108960_ENST00000262065_MMD	2723	0.834374	-4.08435	ENSG00000111640_ENST00000396861_GAPDH	1348	0.833828	-4.36363
ENSG00000110321_ENST00000429377_EIF4G2	3045	0.727094	-4.09471	ENSG00000138735_ENST00000264805_PDE5A	3020	0.835099	-4.17516	ENSG00000104765_ENST00000520409_BNIP3L	739	0.771313	-4.08478	ENSG00000130429_ENST00000451682_ARPC1B	1715	0.867055	-4.36764
ENSG00000148175_ENST00000347359_STOM	870	0.898851	-4.0993	ENSG00000157514_ENST00000372397_TSC22D3	2027	0.853478	-4.17882	ENSG00000131236_ENST00000417287_CAP1	610	0.795082	-4.08502	ENSG00000142192_ENST00000354192_APP	3167	0.959583	-4.36823
ENSG00000108946_ENST00000358598_PRKAR1A	3644	0.786224	-4.0994	ENSG00000204420_ENST00000375806_C6orf25	833	0.980792	-4.17883	ENSG00000143549_ENST00000341372_TPM3	2010	0.617413	-4.08507	ENSG00000187109_ENST00000549596_NAP1L1	1838	0.866703	-4.36921
ENSG00000180628_ENST00000543648_PCGF5	1399	0.780558	-4.10006	ENSG00000110880_ENST00000261401_CORO1C	3892	0.827338	-4.18314	ENSG00000188677_ENST00000444029_PARVB	742	0.632075	-4.08614	ENSG00000187109_ENST00000547773_NAP1L1	1967	0.896797	-4.36922
ENSG00000108946_ENST00000392711_PRKAR1A	3648	0.785362	-4.10098	ENSG00000204525_ENST00000415537_HLA-C	782	0.549872	-4.18393	ENSG00000149925_ENST00000412304_ALDOA	1450	0.828276	-4.0926	ENSG00000142192_ENST00000348990_APP	3355	0.961848	-4.37608
ENSG00000157514_ENST00000506081_TSC22D3	956	0.861925	-4.101	ENSG00000137801_ENST00000397593_THBS1	1235	0.907692	-4.18482	ENSG00000147394_ENST00000426821_ZNF185	3626	0.906509	-4.09317	ENSG00000138449_ENST00000544056_SLC40A1	2286	0.988626	-4.37863
ENSG00000161013_ENST00000292591_MGAT4B	2446	0.724039	-4.10203	ENSG00000127947_ENST00000543073_PTPN12	2253	0.833555	-4.1856	ENSG00000140264_ENST00000249786_SERF2	1537	0.329213	-4.10205	ENSG00000142192_ENST00000357903_APP	3543	0.962179	-4.38081
ENSG00000123505_ENST00000368876_AMD1	3040	0.767434	-4.10454	ENSG00000157514_ENST00000372383_TSC22D3	2266	0.921006	-4.19068	ENSG00000164924_ENST00000523848_YWHAZ	664	0.486446	-4.10579	ENSG00000138449_ENST00000481497_SLC40A1	2368	0.939189	-4.39806
ENSG00000110321_ENST00000526148_EIF4G2	4001	0.713322	-4.1061	ENSG00000157514_ENST00000506081_TSC22D3	956	0.822176	-4.19105	ENSG00000150991_ENST00000544656_UBC	583	0.728988	-4.10877	ENSG00000112576_ENST00000372988_CCND3	2133	0.839662	-4.4072
ENSG00000156642_ENST00000351217_NPTN	2098	0.726406	-4.11585	ENSG00000067560_ENST00000418115_RHOA	2031	0.86066	-4.20118	ENSG00000108953_ENST00000414131_YWHAE	1295	0.830888	-4.11116	ENSG00000147394_ENST00000324823_ZNF185	4034	0.899851	-4.41058
ENSG00000158985_ENST00000360515_CDC42SE2	3591	0.743804	-4.11762	ENSG00000157514_ENST00000372384_TSC22D3	2199	0.845839	-4.20139	ENSG00000198898_ENST00000458284_CAPZA2	1423	0.816585	-4.11287	ENSG00000142192_ENST00000359726_APP	3464	0.951501	-4.41516
ENSG00000138449_ENST00000455320_SLC40A1	592	0.4375	-4.11845	ENSG00000157514_ENST00000315660_TSC22D3	2213	0.846814	-4.20171	ENSG00000188677_ENST00000406477_PARVB	1569	0.741874	-4.11551	ENSG00000112576_ENST00000372987_CCND3	2233	0.847291	-4.42146
ENSG00000108946_ENST00000536854_PRKAR1A	3693	0.773897	-4.11875	ENSG00000178852_ENST00000344176_C17orf57	1978	0.749242	-4.21895	ENSG00000115935_ENST00000392546_WIPF1	2180	0.886697	-4.11966	ENSG00000164924_ENST00000517797_YWHAZ	1012	0.63834	-4.42193
ENSG00000130066_ENST00000379253_SAT1	909	0.455446	-4.12232	ENSG00000162704_ENST00000359856_ARPC5	1838	0.864527	-4.21918	ENSG00000111640_ENST00000396858_GAPDH	1292	0.636223	-4.1203	ENSG00000147394_ENST00000318504_ZNF185	4148	0.902363	-4.42712
ENSG00000101439_ENST00000398409_CST3	832	0.782452	-4.12434	ENSG00000164181_ENST00000425382_ELOVL7	3827	0.820747	-4.22675	ENSG00000147394_ENST00000454925_ZNF185	3191	0.885616	-4.12304	ENSG00000138449_ENST00000261024_SLC40A1	3442	0.943056	-4.43196
ENSG00000104763_ENST00000417108_ASAH1	2231	0.70641	-4.12957	ENSG00000157540_ENST00000455097_DYRK1A	338	0.56213	-4.23575	ENSG00000143549_ENST00000330188_TPM3	2108	0.599146	-4.12687	ENSG00000198586_ENST00000434911_TLK1	2156	0.89564	-4.43386
ENSG00000111348_ENST00000541546_ARHGDIB	859	0.650757	-4.13079	ENSG00000075151_ENST00000438975_EIF4G3	1270	0.612598	-4.23762	ENSG00000143549_ENST00000341485_TPM3	2063	0.603005	-4.12898	ENSG00000124635_ENST00000541790_HIST1H2BJ	718	0.938719	-4.43574
ENSG00000123505_ENST00000368877_AMD1	1605	0.791277	-4.13241	ENSG00000133112_ENST00000530705_TPT1	1028	0.667315	-4.24021	ENSG00000150991_ENST00000541645_UBC	548	0.520073	-4.12918	ENSG00000149357_ENST00000278671_LAMTOR1	1179	0.924512	-4.44554
ENSG00000100387_ENST00000216225_RBX1	1188	0.362795	-4.14288	ENSG00000164181_ENST00000438340_ELOVL7	3871	0.811677	-4.2429	ENSG00000171552_ENST00000420653_BCL2L1	2588	0.905332	-4.13077	ENSG00000137801_ENST00000260356_THBS1	7394	0.851501	-4.44805
ENSG00000123505_ENST00000368885_AMD1	3438	0.77196	-4.1496	ENSG00000214265_ENST00000338327_SNURF	331	0.619335	-4.24843	ENSG00000171552_ENST00000307677_BCL2L1	2610	0.904598	-4.14123	ENSG00000110880_ENST00000541050_CORO1C	2487	0.907519	-4.45252
ENSG00000197746_ENST00000373120_PSAP	1809	0.932007	-4.1554	ENSG00000127314_ENST00000540209_RAP1B	1264	0.40981	-4.24868	ENSG00000177119_ENST00000320560_ANO6	5975	0.834812	-4.14909	ENSG00000147394_ENST00000535156_ZNF185	4235	0.902952	-4.45295
ENSG00000150867_ENST00000376573_PIP4K2A	3802	0.838506	-4.15871	ENSG00000075151_ENST00000374927_EIF4G3	1910	0.780105	-4.24897	ENSG00000143933_ENST00000409563_CALM2	770	0.562338	-4.15109	ENSG00000170315_ENST00000302182_UBB	1225	0.658776	-4.4558
ENSG00000034713_ENST00000037243_GABARAPL2	1002	0.820359	-4.16776	ENSG00000169756_ENST00000338045_LIMS1	1876	0.431237	-4.25098	ENSG00000135218_ENST00000426978_CD36	565	0.823009	-4.15618	ENSG00000204525_ENST00000415537_HLA-C	782	0.617647	-4.45984
ENSG00000101439_ENST00000376925_CST3	873	0.77205	-4.17131	ENSG00000072135_ENST00000175756_PTPN18	3669	0.65631	-4.25207	ENSG00000150991_ENST00000546271_UBC	559	0.493739	-4.16071	ENSG00000110321_ENST00000526148_EIF4G2	4001	0.941265	-4.46336
ENSG00000124491_ENST00000414279_F13A1	582	0.859107	-4.17294	ENSG00000109272_ENST00000226524_PF4V1	522	0.524904	-4.2532	ENSG00000169756_ENST00000332345_LIMS1	1235	0.496356	-4.16126	ENSG00000125971_ENST00000374846_DYNLRB1	1044	0.636015	-4.4656
ENSG00000092841_ENST00000536128_MYL6	1221	0.318591	-4.17738	ENSG00000164181_ENST00000508821_ELOVL7	3994	0.799199	-4.26186	ENSG00000115935_ENST00000272746_WIPF1	3028	0.848745	-4.16206	ENSG00000147394_ENST00000370268_ZNF185	4305	0.908014	-4.47253
ENSG00000150867_ENST00000422321_PIP4K2A	768	0.613281	-4.181	ENSG00000203618_ENST00000366425_GP1BB	1553	0.72698	-4.26578	ENSG00000147394_ENST00000370270_ZNF185	3607	0.891322	-4.16422	ENSG00000187109_ENST00000552056_NAP1L1	1981	0.882887	-4.4758
ENSG00000115935_ENST00000392547_WIPF1	4587	0.861347	-4.18117	ENSG00000127314_ENST00000539091_RAP1B	977	0.390993	-4.2681	ENSG00000112576_ENST00000372988_CCND3	2133	0.788561	-4.1654	ENSG00000147394_ENST00000449285_ZNF185	4328	0.903651	-4.48018
ENSG00000170315_ENST00000535788_UBB	704	0.78125	-4.18129	ENSG00000147394_ENST00000454925_ZNF185	3191	0.897524	-4.27361	ENSG00000112576_ENST00000372987_CCND3	2233	0.771608	-4.16877	ENSG00000147394_ENST00000539731_ZNF185	4334	0.904938	-4.48451
ENSG00000152601_ENST00000492948_MBNL1	1054	0.647059	-4.18209	ENSG00000071127_ENST00000499869_WDR1	3054	0.854617	-4.27514	ENSG00000119801_ENST00000402708_YPEL5	1735	0.617867	-4.17008	ENSG00000138293_ENST00000431200_NCOA4	792	0.875	-4.48944
ENSG00000148175_ENST00000538954_STOM	1511	0.789543	-4.18795	ENSG00000092841_ENST00000536128_MYL6	1221	0.316953	-4.27554	ENSG00000150991_ENST00000535131_UBC	563	0.490231	-4.17099	ENSG00000125952_ENST00000246163_MAX	897	0.889632	-4.49419
ENSG00000072135_ENST00000175756_PTPN18	3669	0.572908	-4.18828	ENSG00000075151_ENST00000411888_EIF4G3	1122	0.607843	-4.27823	ENSG00000149925_ENST00000395240_ALDOA	1539	0.838856	-4.17169	ENSG00000176783_ENST00000393448_RUFY1	2320	0.649138	-4.49838
ENSG00000115935_ENST00000392546_WIPF1	2180	0.833945	-4.19155	ENSG00000184602_ENST00000329565_SNN	3312	0.893116	-4.27932	ENSG00000140022_ENST00000267540_STON2	2919	0.907845	-4.17489	ENSG00000111640_ENST00000396858_GAPDH	1292	0.76548	-4.50737
ENSG00000099785_ENST00000215555_MARCH2	1376	0.830669	-4.19497	ENSG00000034713_ENST00000037243_GABARAPL2	1002	0.837325	-4.28161	ENSG00000022267_ENST00000456218_FHL1	2297	0.882891	-4.18559	ENSG00000147394_ENST00000535861_ZNF185	4421	0.905451	-4.50908
ENSG00000120727_ENST00000265192_PAIP2	1459	0.726525	-4.19947	ENSG00000151023_ENST00000376363_ENKUR	1318	0.864188	-4.29274	ENSG00000131236_ENST00000424977_CAP1	702	0.864672	-4.18802	ENSG00000132670_ENST00000430705_PTPRA	733	0.909959	-4.51705
ENSG00000111644_ENST00000229243_ACRBP	1933	0.21314	-4.20181	ENSG00000174175_ENST00000458599_SELP	2371	0.852805	-4.31184	ENSG00000164924_ENST00000517797_YWHAZ	1012	0.518775	-4.18937	ENSG00000140022_ENST00000267540_STON2	2919	0.954094	-4.52117
ENSG00000164181_ENST00000425382_ELOVL7	3827	0.787823	-4.21363	ENSG00000071127_ENST00000382452_WDR1	3142	0.830681	-4.31613	ENSG00000170315_ENST00000302182_UBB	1225	0.551837	-4.19114	ENSG00000167460_ENST00000300933_TPM4	2645	0.804537	-4.52187
ENSG00000138735_ENST00000264805_PDE5A	3020	0.714238	-4.21831	ENSG00000100387_ENST00000216225_RBX1	1188	0.470539	-4.32626	ENSG00000131236_ENST00000420216_CAP1	668	0.88024	-4.1913	ENSG00000197903_ENST00000396891_HIST1H2BK	820	0.793902	-4.5229
ENSG00000108953_ENST00000264335_YWHAE	2044	0.727006	-4.22252	ENSG00000150093_ENST00000417122_ITGB1	569	0.637961	-4.32757	ENSG00000065534_ENST00000354792_MYLK	2337	0.927257	-4.1922	ENSG00000196236_ENST00000465561_XPNPEP3	221	0.846154	-4.52517
ENSG00000064601_ENST00000372459_CTSA	1024	0.78125	-4.22931	ENSG00000172757_ENST00000308162_CFL1	1234	0.808752	-4.33041	ENSG00000022267_ENST00000542704_FHL1	969	0.832817	-4.19786	ENSG00000148175_ENST00000286713_STOM	3010	0.949169	-4.52726
ENSG00000164181_ENST00000438340_ELOVL7	3871	0.779127	-4.22973	ENSG00000133112_ENST00000379056_TPT1	1101	0.716621	-4.33206	ENSG00000152601_ENST00000493459_MBNL1	4205	0.79025	-4.19947	ENSG00000198586_ENST00000521943_TLK1	2605	0.894818	-4.52948
ENSG00000164181_ENST00000508821_ELOVL7	3994	0.774161	-4.23385	ENSG00000072042_ENST00000381346_RDH11	2564	0.768721	-4.33341	ENSG00000171552_ENST00000376062_BCL2L1	2578	0.837471	-4.20068	ENSG00000099785_ENST00000215555_MARCH2	1376	0.898983	-4.53235
ENSG00000148175_ENST00000286713_STOM	3010	0.835548	-4.23688	ENSG00000118855_ENST00000264266_MFSD1	2361	0.820415	-4.33707	ENSG00000149357_ENST00000278671_LAMTOR1	1179	0.756573	-4.20095	ENSG00000113732_ENST00000519374_ATP6V0E1	1433	0.584787	-4.53256
ENSG00000187699_ENST00000443551_C2orf88	692	0.595376	-4.24557	ENSG00000075151_ENST00000356916_EIF4G3	2264	0.699647	-4.34072	ENSG00000147394_ENST00000318529_ZNF185	3878	0.852243	-4.20333	ENSG00000132670_ENST00000418580_PTPRA	749	0.873164	-4.53875
ENSG00000041353_ENST00000262094_RAB27B	7003	0.764815	-4.25069	ENSG00000163374_ENST00000454523_YY1AP1	810	0.462963	-4.34883	ENSG00000087460_ENST00000453292_GNAS	632	0.140823	-4.20407	ENSG00000203618_ENST00000366425_GP1BB	1553	0.765615	-4.55312
ENSG00000128272_ENST00000404241_ATF4	1910	0.517801	-4.25578	ENSG00000127314_ENST00000537460_RAP1B	1072	0.511194	-4.353	ENSG00000061918_ENST00000505154_GUCY1B3	2316	0.835492	-4.21299	ENSG00000184678_ENST00000369155_HIST2H2BE	2223	0.955915	-4.56056
ENSG00000110934_ENST00000267012_BIN2	2210	0.806335	-4.26198	ENSG00000162852_ENST00000366511_CNST	645	0.899225	-4.35338	ENSG00000152601_ENST00000492948_MBNL1	1054	0.924099	-4.21385	ENSG00000198948_ENST00000361618_MFAP3L	6318	0.967553	-4.56421
ENSG00000204525_ENST00000458701_HLA-C	966	0.552795	-4.27373	ENSG00000147394_ENST00000426821_ZNF185	3626	0.921677	-4.3564	ENSG00000120727_ENST00000510080_PAIP2	858	0.712121	-4.21539	ENSG00000110880_ENST00000261401_CORO1C	3892	0.970452	-4.57077
ENSG00000085733_ENST00000376561_CTTN	2247	0.812194	-4.2754	ENSG00000130429_ENST00000252725_ARPC1B	1551	0.876854	-4.35963	ENSG00000150991_ENST00000535859_UBC	582	0.474227	-4.21888	ENSG00000108953_ENST00000264335_YWHAE	2044	0.847847	-4.57499
ENSG00000092531_ENST00000249647_SNAP23	2344	0.778584	-4.28119	ENSG00000183726_ENST00000374358_TMEM50A	2683	0.780097	-4.36464	ENSG00000022267_ENST00000420362_FHL1	926	0.719222	-4.21889	ENSG00000112576_ENST00000511642_CCND3	2394	0.700919	-4.57509
ENSG00000150637_ENST00000280200_CD226	4661	0.788886	-4.28424	ENSG00000118680_ENST00000400175_MYL12B	1025	0.69561	-4.37377	ENSG00000085733_ENST00000538675_CTTN	1326	0.824284	-4.22269	ENSG00000158985_ENST00000360515_CDC42SE2	3591	0.955723	-4.57524
ENSG00000111640_ENST00000396861_GAPDH	1348	0.669881	-4.28452	ENSG00000174175_ENST00000367786_SELP	2496	0.844952	-4.37403	ENSG00000119801_ENST00000379519_YPEL5	2499	0.888355	-4.22282	ENSG00000100345_ENST00000337818_MYH9	6179	0.950316	-4.57591
ENSG00000159346_ENST00000436244_ADIPOR1	2125	0.770353	-4.28546	ENSG00000118855_ENST00000415822_MFSD1	2423	0.799422	-4.37447	ENSG00000223609_ENST00000429817_HBD	566	0.636042	-4.22382	ENSG00000132670_ENST00000431048_PTPRA	707	0.765205	-4.57703
ENSG00000064601_ENST00000419493_CTSA	1075	0.785116	-4.28661	ENSG00000157540_ENST00000426672_DYRK1A	519	0.651252	-4.38219	ENSG00000061918_ENST00000513437_GUCY1B3	2355	0.83949	-4.22433	ENSG00000138735_ENST00000264805_PDE5A	3020	0.890728	-4.58083
ENSG00000135926_ENST00000444881_TMBIM1	2936	0.598433	-4.28779	ENSG00000142192_ENST00000439274_APP	2517	0.889154	-4.38646	ENSG00000166086_ENST00000441717_JAM3	3353	0.908142	-4.22533	ENSG00000092841_ENST00000536128_MYL6	1221	0.681409	-4.58189
ENSG00000115935_ENST00000359761_WIPF1	2003	0.848727	-4.29085	ENSG00000127314_ENST00000543393_RAP1B	874	0.332952	-4.38672	ENSG00000166086_ENST00000529443_JAM3	3363	0.905442	-4.22963	ENSG00000120727_ENST00000510080_PAIP2	858	0.844988	-4.58277
ENSG00000005961_ENST00000377068_ITGA2B	1212	0.725248	-4.29099	ENSG00000147394_ENST00000370270_ZNF185	3607	0.893263	-4.38836	ENSG00000022267_ENST00000394153_FHL1	2374	0.855097	-4.2304	ENSG00000127314_ENST00000450214_RAP1B	1466	0.335607	-4.58321
ENSG00000164924_ENST00000517797_YWHAZ	1012	0.487154	-4.29212	ENSG00000196924_ENST00000369856_FLNA	3223	0.922433	-4.38907	ENSG00000152601_ENST00000324210_MBNL1	5465	0.838792	-4.23108	ENSG00000196236_ENST00000466988_XPNPEP3	259	0.868726	-4.58368
ENSG00000111640_ENST00000396856_GAPDH	1266	0.699842	-4.29278	ENSG00000159346_ENST00000436244_ADIPOR1	2125	0.834824	-4.39069	ENSG00000131236_ENST00000446031_CAP1	273	0.567766	-4.23512	ENSG00000072110_ENST00000538545_ACTN1	2814	0.925728	-4.58538
ENSG00000104763_ENST00000520781_ASAH1	2507	0.62864	-4.29784	ENSG00000177119_ENST00000423947_ANO6	5504	0.878452	-4.40031	ENSG00000102265_ENST00000377017_TIMP1	626	0.904153	-4.23513	ENSG00000204387_ENST00000395788_C6orf48	815	0.696932	-4.58794
ENSG00000104763_ENST00000381733_ASAH1	2511	0.628833	-4.29876	ENSG00000078668_ENST00000022615_VDAC3	1355	0.867159	-4.40037	ENSG00000131504_ENST00000521457_DIAPH1	3857	0.857402	-4.23692	ENSG00000180596_ENST00000314332_HIST1H2BC	647	0.901082	-4.61944
ENSG00000149177_ENST00000278456_PTPRJ	7846	0.727377	-4.3046	ENSG00000119862_ENST00000238875_AC008074.1	3539	0.917773	-4.40346	ENSG00000171552_ENST00000376055_BCL2L1	2383	0.911456	-4.24273	ENSG00000138449_ENST00000427241_SLC40A1	824	0.82767	-4.62586
ENSG00000124491_ENST00000431222_F13A1	519	0.815029	-4.30579	ENSG00000196924_ENST00000369852_FLNA	7319	0.918705	-4.40868	ENSG00000130066_ENST00000379253_SAT1	909	0.383938	-4.24423	ENSG00000168274_ENST00000303910_HIST1H2AE	547	0.974406	-4.62658
ENSG00000111640_ENST00000396859_GAPDH	1256	0.682325	-4.31021	ENSG00000196924_ENST00000360319_FLNA	8281	0.924405	-4.41156	ENSG00000131236_ENST00000449311_CAP1	681	0.706314	-4.24523	ENSG00000124762_ENST00000244741_CDKN1A	2180	0.927982	-4.62731
ENSG00000166333_ENST00000537806_ILK	1591	0.704588	-4.31877	ENSG00000087460_ENST00000453292_GNAS	632	0.140823	-4.41575	ENSG00000197746_ENST00000394929_PSAP	1915	0.916449	-4.24638	ENSG00000180644_ENST00000373209_PRF1	2488	0.991158	-4.63266
ENSG00000159346_ENST00000340990_ADIPOR1	2177	0.751952	-4.32034	ENSG00000143418_ENST00000368949_LASS2	1002	0.775449	-4.41619	ENSG00000131236_ENST00000427843_CAP1	739	0.85115	-4.24689	ENSG00000180644_ENST00000318971_PRF1	2507	0.985241	-4.64288
ENSG00000166086_ENST00000441717_JAM3	3353	0.758425	-4.32354	ENSG00000088986_ENST00000548342_DYNLL1	662	0.456193	-4.41945	ENSG00000162852_ENST00000366511_CNST	645	0.755039	-4.24735	ENSG00000102265_ENST00000456754_TIMP1	1095	0.569863	-4.64415
ENSG00000166086_ENST00000529443_JAM3	3363	0.759144	-4.32697	ENSG00000174175_ENST00000367791_SELP	2611	0.865952	-4.4196	ENSG00000182093_ENST00000398753_WRB	699	0.712446	-4.25501	ENSG00000166340_ENST00000453338_TPP1	1527	0.969221	-4.64942
ENSG00000149925_ENST00000412304_ALDOA	1450	0.726897	-4.32729	ENSG00000196924_ENST00000344736_FLNA	7932	0.925996	-4.42361	ENSG00000119801_ENST00000379520_YPEL5	2560	0.867188	-4.25761	ENSG00000111328_ENST00000261692_CDK2AP1	1625	0.668923	-4.65192
ENSG00000158985_ENST00000395246_CDC42SE2	3485	0.719943	-4.32895	ENSG00000159346_ENST00000340990_ADIPOR1	2177	0.830501	-4.42494	ENSG00000110880_ENST00000541050_CORO1C	2487	0.7885	-4.2633	ENSG00000180644_ENST00000441259_PRF1	2533	0.985393	-4.6542
ENSG00000156642_ENST00000345330_NPTN	2444	0.643208	-4.3332	ENSG00000118680_ENST00000400174_MYL12B	1064	0.670113	-4.42764	ENSG00000115935_ENST00000359761_WIPF1	2003	0.870195	-4.26711	ENSG00000108953_ENST00000414131_YWHAE	1295	0.940541	-4.65464
ENSG00000128272_ENST00000337304_ATF4	2019	0.489846	-4.33585	ENSG00000143995_ENST00000409517_MEIS1	579	0.827288	-4.42821	ENSG00000022267_ENST00000535737_FHL1	2437	0.832991	-4.26819	ENSG00000118855_ENST00000264266_MFSD1	2361	0.916984	-4.65551
ENSG00000234745_ENST00000434333_HLA-B	863	0.724218	-4.33635	ENSG00000143418_ENST00000421609_LASS2	738	0.607046	-4.43237	ENSG00000022267_ENST00000370676_FHL1	833	0.809124	-4.2702	ENSG00000086232_ENST00000199389_EIF2AK1	4463	0.877213	-4.66272
ENSG00000158985_ENST00000505065_CDC42SE2	4352	0.633961	-4.33658	ENSG00000174175_ENST00000367795_SELP	2713	0.869517	-4.4333	ENSG00000022267_ENST00000370690_FHL1	2441	0.831626	-4.27056	ENSG00000197746_ENST00000404083_PSAP	2319	0.976283	-4.67144
ENSG00000197746_ENST00000404083_PSAP	2319	0.881414	-4.34028	ENSG00000177119_ENST00000320560_ANO6	5975	0.895063	-4.43674	ENSG00000022267_ENST00000345434_FHL1	2458	0.84581	-4.28023	ENSG00000133112_ENST00000309246_TPT1	1008	0.827381	-4.67211
ENSG00000137801_ENST00000260356_THBS1	7394	0.70733	-4.34467	ENSG00000150867_ENST00000432610_PIP4K2A	304	0.496711	-4.44034	ENSG00000061918_ENST00000505764_GUCY1B3	2456	0.84202	-4.28274	ENSG00000158985_ENST00000395246_CDC42SE2	3485	0.936298	-4.67803
ENSG00000170043_ENST00000540486_TRAPPC1	759	0.844532	-4.35303	ENSG00000196924_ENST00000422373_FLNA	8486	0.903017	-4.44631	ENSG00000147394_ENST00000318504_ZNF185	4148	0.820878	-4.28292	ENSG00000124762_ENST00000405375_CDKN1A	2261	0.907563	-4.67978
ENSG00000104763_ENST00000262097_ASAH1	2609	0.618628	-4.35333	ENSG00000147394_ENST00000318529_ZNF185	3878	0.86952	-4.45319	ENSG00000022267_ENST00000539015_FHL1	2313	0.845655	-4.28294	ENSG00000120727_ENST00000265192_PAIP2	1459	0.930775	-4.68551
ENSG00000197746_ENST00000394936_PSAP	2866	0.844731	-4.35741	ENSG00000138735_ENST00000394439_PDE5A	6733	0.898708	-4.4539	ENSG00000135218_ENST00000438020_CD36	720	0.7625	-4.28449	ENSG00000145335_ENST00000508895_SNCA	905	0.903867	-4.68684
ENSG00000140022_ENST00000267540_STON2	2919	0.741007	-4.35875	ENSG00000174175_ENST00000544572_SELP	3049	0.872745	-4.45676	ENSG00000010278_ENST00000382518_CD9	1554	0.660232	-4.28609	ENSG00000104763_ENST00000314146_ASAH1	1690	0.847337	-4.68695
ENSG00000183785_ENST00000316027_TUBA8	1518	0.631094	-4.36292	ENSG00000157514_ENST00000394928_TSC22D3	1316	0.906535	-4.45759	ENSG00000158869_ENST00000289902_FCER1G	591	0.813875	-4.28723	ENSG00000118855_ENST00000415822_MFSD1	2423	0.893933	-4.69284
ENSG00000128266_ENST00000248996_GNAZ	3340	0.66976	-4.36631	ENSG00000174175_ENST00000367788_SELP	2996	0.87717	-4.46976	ENSG00000104765_ENST00000523515_BNIP3L	915	0.761749	-4.29782	ENSG00000126247_ENST00000246533_CAPNS1	1477	0.876777	-4.69403
ENSG00000173660_ENST00000311672_UQCRH	604	0.518212	-4.3719	ENSG00000142192_ENST00000448388_APP	2518	0.82923	-4.47281	ENSG00000131236_ENST00000414281_CAP1	772	0.869171	-4.29836	ENSG00000169313_ENST00000455408_P2RY12	1348	0.941395	-4.695
ENSG00000188677_ENST00000406477_PARVB	1569	0.586998	-4.37471	ENSG00000158457_ENST00000289407_TSPAN33	1883	0.858205	-4.47318	ENSG00000203618_ENST00000366425_GP1BB	1553	0.512556	-4.30253	ENSG00000124762_ENST00000448526_CDKN1A	1157	0.825411	-4.70112
ENSG00000149925_ENST00000395240_ALDOA	1539	0.740741	-4.38632	ENSG00000162366_ENST00000371885_PDZK1IP1	770	0.542857	-4.47449	ENSG00000138735_ENST00000394439_PDE5A	6733	0.826081	-4.30339	ENSG00000127824_ENST00000248437_TUBA4A	2162	0.869103	-4.70193
ENSG00000147394_ENST00000454925_ZNF185	3191	0.816045	-4.38869	ENSG00000196924_ENST00000369850_FLNA	8382	0.900382	-4.47786	ENSG00000148834_ENST00000445155_GSTO1	829	0.650181	-4.30401	ENSG00000100345_ENST00000216181_MYH9	7501	0.95014	-4.70245
ENSG00000168461_ENST00000306096_RAB31	3994	0.795443	-4.39146	ENSG00000198668_ENST00000447653_CALM1	1000	0.755	-4.47947	ENSG00000113732_ENST00000517669_ATP6V0E1	502	0.494024	-4.30482	ENSG00000100345_ENST00000397231_MYH9	7503	0.95002	-4.70321
ENSG00000077549_ENST00000457768_CAPZB	432	0.678241	-4.39197	ENSG00000174175_ENST00000367794_SELP	2983	0.864901	-4.4808	ENSG00000150991_ENST00000540351_UBC	622	0.483923	-4.30606	ENSG00000072110_ENST00000193403_ACTN1	3722	0.908114	-4.71242
ENSG00000166333_ENST00000420936_ILK	1692	0.716312	-4.39324	ENSG00000174175_ENST00000367793_SELP	2983	0.873282	-4.48284	ENSG00000150867_ENST00000376573_PIP4K2A	3802	0.866386	-4.30699	ENSG00000137801_ENST00000397593_THBS1	1235	0.99919	-4.71246
ENSG00000100351_ENST00000399090_GRAP2	1066	0.771107	-4.3969	ENSG00000204525_ENST00000458701_HLA-C	966	0.485507	-4.48289	ENSG00000147394_ENST00000535156_ZNF185	4235	0.820543	-4.30766	ENSG00000149781_ENST00000279227_FERMT3	2489	0.969064	-4.7125
ENSG00000166086_ENST00000299106_JAM3	3912	0.691207	-4.40206	ENSG00000102265_ENST00000218388_TIMP1	892	0.830718	-4.48577	ENSG00000143549_ENST00000271850_TPM3	1219	0.528302	-4.31562	ENSG00000150637_ENST00000280200_CD226	4661	0.924265	-4.71465
ENSG00000150093_ENST00000437302_ITGB1	445	0.6	-4.40902	ENSG00000137801_ENST00000260356_THBS1	7394	0.735867	-4.48785	ENSG00000150991_ENST00000541272_UBC	582	0.580756	-4.31745	ENSG00000149177_ENST00000418331_PTPRJ	5122	0.90492	-4.71634
ENSG00000173542_ENST00000396051_MOBKL1A	1107	0.813911	-4.41713	ENSG00000130429_ENST00000451682_ARPC1B	1715	0.813411	-4.48853	ENSG00000147394_ENST00000324823_ZNF185	4034	0.813832	-4.3228	ENSG00000103769_ENST00000261890_RAB11A	4930	0.7714	-4.71836
ENSG00000149932_ENST00000279396_TMEM219	999	0.644645	-4.42679	ENSG00000174175_ENST00000446728_SELP	2660	0.864662	-4.48937	ENSG00000146859_ENST00000275767_TMEM140	1680	0.882143	-4.32313	ENSG00000072110_ENST00000438964_ACTN1	3707	0.904235	-4.71944
ENSG00000099785_ENST00000393944_MARCH2	1647	0.794778	-4.42714	ENSG00000142192_ENST00000440126_APP	2737	0.820607	-4.4896	ENSG00000143363_ENST00000431193_PRUNE	845	0.760947	-4.32434	ENSG00000129353_ENST00000407327_SLC44A2	3375	0.968593	-4.71982
ENSG00000149177_ENST00000418331_PTPRJ	5122	0.680203	-4.42878	ENSG00000174175_ENST00000426706_SELP	3205	0.873011	-4.49099	ENSG00000150991_ENST00000540700_UBC	627	0.448166	-4.32458	ENSG00000204525_ENST00000458701_HLA-C	966	0.567288	-4.72401
ENSG00000171552_ENST00000434194_BCL2L1	381	0.687664	-4.42946	ENSG00000127314_ENST00000450214_RAP1B	1466	0.315143	-4.49109	ENSG00000131236_ENST00000435719_CAP1	817	0.810282	-4.32548	ENSG00000099785_ENST00000393944_MARCH2	1647	0.877353	-4.73539
ENSG00000102265_ENST00000441738_TIMP1	341	0.727273	-4.43373	ENSG00000174175_ENST00000367789_SELP	2589	0.861723	-4.49135	ENSG00000111328_ENST00000261692_CDK2AP1	1625	0.552	-4.32555	ENSG00000072110_ENST00000394419_ACTN1	3788	0.904963	-4.73743
ENSG00000166333_ENST00000528995_ILK	1559	0.671584	-4.43937	ENSG00000187109_ENST00000261182_NAP1L1	5202	0.631488	-4.49685	ENSG00000147394_ENST00000370268_ZNF185	4305	0.826945	-4.32742	ENSG00000131236_ENST00000372792_CAP1	1496	0.929144	-4.74148
ENSG00000170043_ENST00000303731_TRAPPC1	818	0.812958	-4.44151	ENSG00000174175_ENST00000367792_SELP	2617	0.861674	-4.49817	ENSG00000108953_ENST00000264335_YWHAE	2044	0.737769	-4.32763	ENSG00000129353_ENST00000335757_SLC44A2	3434	0.930402	-4.74647
ENSG00000162704_ENST00000359856_ARPC5	1838	0.79543	-4.44513	ENSG00000174175_ENST00000263686_SELP	3169	0.870622	-4.50124	ENSG00000183508_ENST00000369448_FAM46C	5751	0.886455	-4.32964	ENSG00000180596_ENST00000396984_HIST1H2BC	571	0.763573	-4.74672
ENSG00000157978_ENST00000374338_LDLRAP1	2940	0.738435	-4.45632	ENSG00000174175_ENST00000367790_SELP	3171	0.870073	-4.50215	ENSG00000112576_ENST00000511642_CCND3	2394	0.692147	-4.33255	ENSG00000087086_ENST00000397259_FTL	573	0.767888	-4.7474
ENSG00000149932_ENST00000414689_TMEM219	1024	0.628906	-4.46245	ENSG00000142875_ENST00000432111_PRKACB	662	0.812689	-4.50382	ENSG00000147394_ENST00000449285_ZNF185	4328	0.823013	-4.33508	ENSG00000111640_ENST00000229239_GAPDH	1875	0.6352	-4.76505
ENSG00000112308_ENST00000378102_C6orf62	741	0.639676	-4.46585	ENSG00000163374_ENST00000438245_YY1AP1	906	0.413907	-4.51042	ENSG00000129355_ENST00000393599_CDKN2D	1398	0.662375	-4.33903	ENSG00000197746_ENST00000373120_PSAP	1809	0.970702	-4.76908
ENSG00000119862_ENST00000238875_AC008074.1	3539	0.756428	-4.46879	ENSG00000102265_ENST00000377017_TIMP1	626	0.948882	-4.52131	ENSG00000147394_ENST00000539731_ZNF185	4334	0.824642	-4.33998	ENSG00000164181_ENST00000425382_ELOVL7	3827	0.952966	-4.77161
ENSG00000166340_ENST00000453338_TPP1	1527	0.757695	-4.47214	ENSG00000162704_ENST00000367534_ARPC5	622	0.620579	-4.52925	ENSG00000135218_ENST00000482059_CD36	569	0.787346	-4.34083	ENSG00000149925_ENST00000412304_ALDOA	1450	0.916552	-4.77227
ENSG00000142192_ENST00000439274_APP	2517	0.816448	-4.4805	ENSG00000061918_ENST00000505154_GUCY1B3	2316	0.857945	-4.52985	ENSG00000131504_ENST00000518047_DIAPH1	4659	0.870573	-4.3412	ENSG00000087460_ENST00000371081_GNAS	730	0.565753	-4.78173
ENSG00000166333_ENST00000299421_ILK	1802	0.679245	-4.48123	ENSG00000138735_ENST00000354960_PDE5A	7154	0.868885	-4.5408	ENSG00000156642_ENST00000545878_NPTN	1373	0.576839	-4.34373	ENSG00000129355_ENST00000335766_CDKN2D	1144	0.917832	-4.78409
ENSG00000022267_ENST00000456218_FHL1	2297	0.829343	-4.48407	ENSG00000061918_ENST00000513437_GUCY1B3	2355	0.880679	-4.54147	ENSG00000022267_ENST00000370674_FHL1	1017	0.710914	-4.35522	ENSG00000164181_ENST00000438340_ELOVL7	3871	0.942909	-4.78769
ENSG00000070190_ENST00000296414_DAPP1	2955	0.807783	-4.4844	ENSG00000147394_ENST00000318504_ZNF185	4148	0.814127	-4.54812	ENSG00000180628_ENST00000543648_PCGF5	1399	0.77055	-4.35711	ENSG00000169313_ENST00000302632_P2RY12	1766	0.921857	-4.78779
ENSG00000147394_ENST00000426821_ZNF185	3626	0.840044	-4.48657	ENSG00000147394_ENST00000324823_ZNF185	4034	0.79995	-4.54924	ENSG00000147394_ENST00000535861_ZNF185	4421	0.824248	-4.36347	ENSG00000145335_ENST00000336904_SNCA	1087	0.936523	-4.79153
ENSG00000130429_ENST00000252725_ARPC1B	1551	0.84784	-4.49447	ENSG00000106868_ENST00000415074_SUSD1	842	0.796912	-4.55082	ENSG00000150991_ENST00000542416_UBC	517	0.458414	-4.36451	ENSG00000104763_ENST00000417108_ASAH1	2231	0.949798	-4.79567
ENSG00000147394_ENST00000370270_ZNF185	3607	0.821458	-4.50023	ENSG00000163374_ENST00000443231_YY1AP1	932	0.402361	-4.55124	ENSG00000102804_ENST00000458659_TSC22D1	4820	0.393361	-4.36527	ENSG00000131236_ENST00000372798_CAP1	1563	0.912988	-4.79751
ENSG00000010278_ENST00000543424_CD9	915	0.762842	-4.50048	ENSG00000188536_ENST00000397806_HBA2	513	0.269006	-4.55562	ENSG00000198948_ENST00000361618_MFAP3L	6318	0.867205	-4.36873	ENSG00000204310_ENST00000375104_AGPAT1	2017	0.906296	-4.79856
ENSG00000142192_ENST00000346798_APP	3467	0.843092	-4.5024	ENSG00000198586_ENST00000431350_TLK1	5663	0.759491	-4.55694	ENSG00000087460_ENST00000423897_GNAS	736	0.271739	-4.36894	ENSG00000204310_ENST00000336984_AGPAT1	2021	0.904503	-4.80141
ENSG00000105329_ENST00000221930_TGFB1	2199	0.829468	-4.51533	ENSG00000146376_ENST00000275189_ARHGAP18	3498	0.839337	-4.55768	ENSG00000131236_ENST00000372792_CAP1	1496	0.79746	-4.3715	ENSG00000130066_ENST00000379253_SAT1	909	0.710671	-4.81132
ENSG00000148484_ENST00000345264_RSU1	3834	0.634585	-4.51675	ENSG00000130066_ENST00000379253_SAT1	909	0.449945	-4.55836	ENSG00000138735_ENST00000354960_PDE5A	7154	0.798714	-4.37333	ENSG00000198898_ENST00000361183_CAPZA2	2394	0.891813	-4.81268
ENSG00000161013_ENST00000337755_MGAT4B	3027	0.536174	-4.52261	ENSG00000142875_ENST00000417530_PRKACB	686	0.766764	-4.56388	ENSG00000135218_ENST00000544133_CD36	1353	0.793792	-4.37529	ENSG00000187699_ENST00000340623_C2orf88	4035	0.936803	-4.81325
ENSG00000110880_ENST00000261401_CORO1C	3892	0.735355	-4.52469	ENSG00000111640_ENST00000396856_GAPDH	1266	0.740126	-4.56426	ENSG00000104267_ENST00000285379_CA2	1688	0.770142	-4.37589	ENSG00000019582_ENST00000377795_CD74	1138	0.980668	-4.81404
ENSG00000197746_ENST00000394929_PSAP	1915	0.837076	-4.52575	ENSG00000072042_ENST00000428130_RDH11	1064	0.865601	-4.56615	ENSG00000150093_ENST00000528877_ITGB1	546	0.540293	-4.37868	ENSG00000127314_ENST00000456697_RAP1B	1942	0.360453	-4.81716
ENSG00000151023_ENST00000376363_ENKUR	1318	0.786039	-4.53027	ENSG00000067167_ENST00000536748_TRAM1	1296	0.881944	-4.5678	ENSG00000085733_ENST00000301843_CTTN	3272	0.81143	-4.37876	ENSG00000127947_ENST00000543073_PTPN12	2253	0.968486	-4.81813
ENSG00000022267_ENST00000394153_FHL1	2374	0.803286	-4.53058	ENSG00000133112_ENST00000309246_TPT1	1008	0.44246	-4.56857	ENSG00000085733_ENST00000346329_CTTN	3272	0.797372	-4.38215	ENSG00000164181_ENST00000508821_ELOVL7	3994	0.926139	-4.82002
ENSG00000022267_ENST00000539015_FHL1	2313	0.792477	-4.53106	ENSG00000143418_ENST00000361419_LASS2	997	0.704112	-4.56962	ENSG00000131504_ENST00000546094_DIAPH1	2676	0.786996	-4.38494	ENSG00000149177_ENST00000278456_PTPRJ	7846	0.926969	-4.82032
ENSG00000100345_ENST00000456729_MYH9	449	0.730512	-4.53181	ENSG00000156052_ENST00000411677_GNAQ	551	0.689655	-4.56983	ENSG00000115935_ENST00000392547_WIPF1	4587	0.864181	-4.386	ENSG00000118680_ENST00000400175_MYL12B	1025	0.840976	-4.82168
ENSG00000113558_ENST00000517625_SKP1	876	0.542237	-4.53297	ENSG00000021355_ENST00000542771_SERPINB1	1593	0.836158	-4.56993	ENSG00000102265_ENST00000441738_TIMP1	341	0.733138	-4.38812	ENSG00000172794_ENST00000528438_RAB37	1494	0.925033	-4.82453
ENSG00000139083_ENST00000266427_ETV6	160	0.38125	-4.53321	ENSG00000128266_ENST00000248996_GNAZ	3340	0.852994	-4.57082	ENSG00000099785_ENST00000215555_MARCH2	1376	0.828488	-4.38932	ENSG00000122643_ENST00000242210_NT5C3	1670	0.844311	-4.82479
ENSG00000085733_ENST00000346329_CTTN	3272	0.778117	-4.53492	ENSG00000198586_ENST00000360843_TLK1	5726	0.751135	-4.5729	ENSG00000148834_ENST00000369710_GSTO1	900	0.611111	-4.3907	ENSG00000138449_ENST00000440626_SLC40A1	209	0.669856	-4.827
ENSG00000085733_ENST00000301843_CTTN	3272	0.778117	-4.53492	ENSG00000185245_ENST00000438881_GP1BA	2339	0.931595	-4.57324	ENSG00000135218_ENST00000538969_CD36	1364	0.770528	-4.39188	ENSG00000151023_ENST00000376363_ENKUR	1318	0.978756	-4.82881
ENSG00000142192_ENST00000440126_APP	2737	0.765802	-4.53743	ENSG00000204525_ENST00000396254_HLA-C	1532	0.544386	-4.57336	ENSG00000110880_ENST00000261401_CORO1C	3892	0.86999	-4.39424	ENSG00000158985_ENST00000505065_CDC42SE2	4352	0.82284	-4.83499
ENSG00000142192_ENST00000357903_APP	3543	0.818515	-4.53966	ENSG00000198586_ENST00000442919_TLK1	5730	0.750611	-4.57391	ENSG00000144746_ENST00000273258_ARL6IP5	2101	0.758686	-4.39851	ENSG00000171552_ENST00000376055_BCL2L1	2383	0.970625	-4.83703
ENSG00000148484_ENST00000377921_RSU1	3919	0.643021	-4.54397	ENSG00000005961_ENST00000353281_ITGA2B	3232	0.881188	-4.5745	ENSG00000131236_ENST00000421589_CAP1	824	0.807039	-4.40057	ENSG00000224453_ENST00000456304_AC073610.1	1187	0.947767	-4.83821
ENSG00000111640_ENST00000396858_GAPDH	1292	0.617647	-4.55078	ENSG00000143995_ENST00000444274_MEIS1	1499	0.846564	-4.57456	ENSG00000169756_ENST00000410093_LIMS1	1526	0.51114	-4.40242	ENSG00000197746_ENST00000394936_PSAP	2866	0.946964	-4.83905
ENSG00000142192_ENST00000448388_APP	2518	0.76807	-4.55236	ENSG00000147394_ENST00000535156_ZNF185	4235	0.808501	-4.57651	ENSG00000223609_ENST00000417377_HBD	305	0.937705	-4.40359	ENSG00000022267_ENST00000449474_FHL1	539	0.914657	-4.84037
ENSG00000131504_ENST00000523100_DIAPH1	1180	0.700847	-4.55311	ENSG00000204525_ENST00000376228_HLA-C	1536	0.542969	-4.57712	ENSG00000144746_ENST00000412089_ARL6IP5	2060	0.753883	-4.40869	ENSG00000149925_ENST00000395240_ALDOA	1539	0.909682	-4.84076
ENSG00000181104_ENST00000319211_F2R	3821	0.674693	-4.55373	ENSG00000204525_ENST00000376237_HLA-C	1538	0.548765	-4.57871	ENSG00000183785_ENST00000316027_TUBA8	1518	0.823452	-4.41237	ENSG00000168461_ENST00000306096_RAB31	3994	0.9667	-4.84772
ENSG00000142192_ENST00000354192_APP	3167	0.811178	-4.56057	ENSG00000127947_ENST00000248594_PTPN12	3406	0.75367	-4.57887	ENSG00000148834_ENST00000369713_GSTO1	972	0.667695	-4.41551	ENSG00000164924_ENST00000395948_YWHAZ	812	0.658867	-4.849
ENSG00000152601_ENST00000465907_MBNL1	945	0.633862	-4.5678	ENSG00000196236_ENST00000479286_XPNPEP3	340	0.308824	-4.57896	ENSG00000022267_ENST00000394155_FHL1	2706	0.775314	-4.41616	ENSG00000136167_ENST00000435666_LCP1	1552	0.906572	-4.84999
ENSG00000022267_ENST00000535737_FHL1	2437	0.78252	-4.56837	ENSG00000143995_ENST00000402908_MEIS1	2373	0.761483	-4.58276	ENSG00000143321_ENST00000368209_HDGF	2171	0.818977	-4.41649	ENSG00000166333_ENST00000528995_ILK	1559	0.983964	-4.85114
ENSG00000150867_ENST00000376565_PIP4K2A	1040	0.588462	-4.56947	ENSG00000021355_ENST00000537185_SERPINB1	1529	0.871158	-4.58596	ENSG00000102265_ENST00000218388_TIMP1	892	0.798206	-4.41938	ENSG00000077984_ENST00000376835_CST7	928	0.963362	-4.85443
ENSG00000162852_ENST00000366513_CNST	5126	0.764924	-4.56957	ENSG00000127314_ENST00000456697_RAP1B	1942	0.338311	-4.58969	ENSG00000022267_ENST00000536581_FHL1	1432	0.844274	-4.42176	ENSG00000138735_ENST00000394439_PDE5A	6733	0.977128	-4.85706
ENSG00000022267_ENST00000370690_FHL1	2441	0.787792	-4.57036	ENSG00000142192_ENST00000346798_APP	3467	0.881165	-4.58985	ENSG00000118855_ENST00000264266_MFSD1	2361	0.792461	-4.42299	ENSG00000077984_ENST00000480798_CST7	930	0.963441	-4.85728
ENSG00000142192_ENST00000348990_APP	3355	0.814903	-4.5708	ENSG00000005961_ENST00000262407_ITGA2B	3334	0.884823	-4.59241	ENSG00000143549_ENST00000323144_TPM3	1088	0.424632	-4.42557	ENSG00000204310_ENST00000395496_AGPAT1	2103	0.869234	-4.85879
ENSG00000162852_ENST00000366511_CNST	645	0.75814	-4.57197	ENSG00000204525_ENST00000383329_HLA-C	1554	0.53668	-4.59393	ENSG00000086232_ENST00000536084_EIF2AK1	2294	0.786399	-4.42558	ENSG00000131236_ENST00000340450_CAP1	2592	0.913194	-4.8596
ENSG00000114978_ENST00000396049_MOBKL1B	2375	0.706526	-4.57379	ENSG00000061918_ENST00000505764_GUCY1B3	2456	0.845277	-4.59566	ENSG00000152601_ENST00000545754_MBNL1	5147	0.83505	-4.42675	ENSG00000131236_ENST00000435719_CAP1	817	0.947368	-4.86112
ENSG00000147394_ENST00000318529_ZNF185	3878	0.81769	-4.5754	ENSG00000118680_ENST00000237500_MYL12B	1210	0.644628	-4.59757	ENSG00000140264_ENST00000381359_SERF2	1931	0.26204	-4.43128	ENSG00000204310_ENST00000375107_AGPAT1	2234	0.920322	-4.86312
ENSG00000022267_ENST00000345434_FHL1	2458	0.782343	-4.57922	ENSG00000147394_ENST00000370268_ZNF185	4305	0.803252	-4.59981	ENSG00000022267_ENST00000370683_FHL1	2565	0.762573	-4.43213	ENSG00000164924_ENST00000522819_YWHAZ	875	0.577143	-4.86986
ENSG00000131504_ENST00000546094_DIAPH1	2676	0.762332	-4.57935	ENSG00000065534_ENST00000354792_MYLK	2337	0.900727	-4.60234	ENSG00000170315_ENST00000395839_UBB	1012	0.615613	-4.43234	ENSG00000156642_ENST00000545878_NPTN	1373	0.802622	-4.87323
ENSG00000113558_ENST00000522855_SKP1	802	0.627182	-4.58149	ENSG00000111640_ENST00000396861_GAPDH	1348	0.709199	-4.60291	ENSG00000152601_ENST00000485910_MBNL1	4257	0.820766	-4.43395	ENSG00000131236_ENST00000417287_CAP1	610	0.895082	-4.87509
ENSG00000112576_ENST00000372991_CCND3	2085	0.819664	-4.59618	ENSG00000101745_ENST00000540578_ANKRD12	1313	0.738005	-4.60713	ENSG00000223609_ENST00000380299_HBD	785	0.746497	-4.43464	ENSG00000131236_ENST00000372805_CAP1	2217	0.911141	-4.87607
ENSG00000142192_ENST00000359726_APP	3464	0.805716	-4.60989	ENSG00000147394_ENST00000449285_ZNF185	4328	0.798983	-4.60749	ENSG00000131236_ENST00000372798_CAP1	1563	0.762636	-4.43479	ENSG00000108946_ENST00000392710_PRKAR1A	3617	0.948576	-4.87714
ENSG00000071127_ENST00000439733_WDR1	1411	0.765415	-4.61011	ENSG00000147394_ENST00000539731_ZNF185	4334	0.803646	-4.60773	ENSG00000170315_ENST00000395837_UBB	1014	0.614398	-4.43519	ENSG00000118680_ENST00000400174_MYL12B	1064	0.743421	-4.87758
ENSG00000168300_ENST00000522514_PCMTD1	1287	0.65812	-4.61448	ENSG00000162368_ENST00000371871_CMPK1	1212	0.754951	-4.62333	ENSG00000152601_ENST00000324196_MBNL1	5225	0.823158	-4.43755	ENSG00000150867_ENST00000432610_PIP4K2A	304	0.842105	-4.88423
ENSG00000108953_ENST00000414131_YWHAE	1295	0.809266	-4.61653	ENSG00000143995_ENST00000495021_MEIS1	1913	0.719289	-4.62352	ENSG00000131504_ENST00000520569_DIAPH1	5495	0.850591	-4.43881	ENSG00000087460_ENST00000338783_GNAS	641	0.50546	-4.88528
ENSG00000184007_ENST00000344035_PTP4A2	3932	0.619023	-4.62954	ENSG00000142192_ENST00000354192_APP	3167	0.855068	-4.62373	ENSG00000228253_ENST00000361851_J01415.25	207	1	-4.43999	ENSG00000198586_ENST00000409443_TLK1	2783	0.886813	-4.88713
ENSG00000183726_ENST00000374358_TMEM50A	2683	0.653	-4.63108	ENSG00000022267_ENST00000449474_FHL1	539	0.892393	-4.62384	ENSG00000072135_ENST00000175756_PTPN18	3669	0.634505	-4.44332	ENSG00000162367_ENST00000371884_TAL1	4641	0.915535	-4.88738
ENSG00000010278_ENST00000009180_CD9	1169	0.766467	-4.63146	ENSG00000041353_ENST00000262094_RAB27B	7003	0.856205	-4.63362	ENSG00000112096_ENST00000452684_SOD2	2045	0.187286	-4.4446	ENSG00000108946_ENST00000358598_PRKAR1A	3644	0.931943	-4.88817
ENSG00000101782_ENST00000339486_RIOK3	4038	0.724121	-4.63642	ENSG00000147394_ENST00000535861_ZNF185	4421	0.798462	-4.63486	ENSG00000103769_ENST00000261890_RAB11A	4930	0.628195	-4.44633	ENSG00000108946_ENST00000392711_PRKAR1A	3648	0.940515	-4.88946
ENSG00000173542_ENST00000309395_MOBKL1A	6963	0.72081	-4.63659	ENSG00000143933_ENST00000456319_CALM2	703	0.627312	-4.642	ENSG00000169756_ENST00000542845_LIMS1	1459	0.411926	-4.44858	ENSG00000145335_ENST00000506244_SNCA	570	0.875439	-4.89138
ENSG00000129355_ENST00000335766_CDKN2D	1144	0.691434	-4.63749	ENSG00000185245_ENST00000329125_GP1BA	2501	0.897641	-4.64269	ENSG00000152601_ENST00000282488_MBNL1	6164	0.711713	-4.4511	ENSG00000183283_ENST00000412716_DAZAP2	2450	0.762041	-4.8914
ENSG00000158406_ENST00000289352_HIST1H4H	1034	0.701161	-4.63853	ENSG00000142192_ENST00000357903_APP	3543	0.849845	-4.64461	ENSG00000149218_ENST00000278505_ENDOD1	4687	0.833369	-4.45164	ENSG00000127314_ENST00000393436_RAP1B	2049	0.354319	-4.89193
ENSG00000130429_ENST00000451682_ARPC1B	1715	0.77551	-4.6393	ENSG00000142875_ENST00000413538_PRKACB	730	0.736986	-4.64489	ENSG00000072135_ENST00000347849_PTPN18	2472	0.612055	-4.45722	ENSG00000171552_ENST00000420653_BCL2L1	2588	0.959815	-4.90081
ENSG00000112308_ENST00000540769_C6orf62	949	0.626976	-4.64011	ENSG00000198898_ENST00000361183_CAPZA2	2394	0.750209	-4.64548	ENSG00000147394_ENST00000433245_ZNF185	1599	0.672921	-4.45903	ENSG00000204310_ENST00000395497_AGPAT1	2168	0.843173	-4.90271
ENSG00000180628_ENST00000336126_PCGF5	7018	0.678256	-4.64132	ENSG00000254999_ENST00000530758_C3orf10	1233	0.81103	-4.64812	ENSG00000118855_ENST00000415822_MFSD1	2423	0.772596	-4.46036	ENSG00000166333_ENST00000537806_ILK	1591	0.947832	-4.90315
ENSG00000166091_ENST00000339180_CMTM5	1173	0.736573	-4.64905	ENSG00000110422_ENST00000525975_HIPK3	3668	0.721647	-4.64846	ENSG00000002586_ENST00000381192_CD99	1245	0.706827	-4.46383	ENSG00000108946_ENST00000536854_PRKAR1A	3693	0.948822	-4.90542
ENSG00000113732_ENST00000519374_ATP6V0E1	1433	0.465457	-4.65405	ENSG00000213625_ENST00000371065_LEPROT	4622	0.801385	-4.65391	ENSG00000135218_ENST00000433696_CD36	1421	0.793807	-4.46411	ENSG00000166340_ENST00000299427_TPP1	3530	0.967705	-4.90607
ENSG00000147394_ENST00000324823_ZNF185	4034	0.744918	-4.65678	ENSG00000127314_ENST00000393436_RAP1B	2049	0.333333	-4.65691	ENSG00000152601_ENST00000282486_MBNL1	6422	0.710838	-4.46421	ENSG00000156642_ENST00000351217_NPTN	2098	0.909438	-4.90716
ENSG00000131504_ENST00000521457_DIAPH1	3857	0.763547	-4.65865	ENSG00000142192_ENST00000348990_APP	3355	0.84918	-4.65735	ENSG00000170043_ENST00000540486_TRAPPC1	759	0.881423	-4.46456	ENSG00000127824_ENST00000392088_TUBA4A	2499	0.84874	-4.90863
ENSG00000127824_ENST00000248437_TUBA4A	2162	0.649399	-4.65962	ENSG00000118680_ENST00000400177_MYL12B	1249	0.570857	-4.65892	ENSG00000125952_ENST00000246163_MAX	897	0.510591	-4.46769	ENSG00000171552_ENST00000307677_BCL2L1	2610	0.958621	-4.90976
ENSG00000131504_ENST00000518047_DIAPH1	4659	0.784932	-4.66005	ENSG00000149357_ENST00000278671_LAMTOR1	1179	0.778626	-4.66067	ENSG00000128272_ENST00000396680_ATF4	1420	0.690141	-4.46811	ENSG00000166333_ENST00000420936_ILK	1692	0.967494	-4.90979
ENSG00000118508_ENST00000367495_RAB32	1217	0.617091	-4.66725	ENSG00000204525_ENST00000539307_HLA-C	1630	0.510429	-4.66287	ENSG00000143933_ENST00000272298_CALM2	1302	0.68894	-4.46951	ENSG00000162704_ENST00000359856_ARPC5	1838	0.939608	-4.91179
ENSG00000143363_ENST00000368934_PRUNE	2214	0.717254	-4.66937	ENSG00000127314_ENST00000542145_RAP1B	1060	0.381132	-4.66666	ENSG00000143549_ENST00000368531_TPM3	1115	0.408969	-4.47137	ENSG00000078668_ENST00000022615_VDAC3	1355	0.971956	-4.91859
ENSG00000221823_ENST00000234310_PPP3R1	3023	0.703936	-4.67001	ENSG00000166333_ENST00000537806_ILK	1591	0.860465	-4.67141	ENSG00000152601_ENST00000463374_MBNL1	5092	0.820503	-4.47474	ENSG00000138735_ENST00000354960_PDE5A	7154	0.94842	-4.92005
ENSG00000147394_ENST00000318504_ZNF185	4148	0.758679	-4.67039	ENSG00000166333_ENST00000420936_ILK	1692	0.890071	-4.67498	ENSG00000140264_ENST00000445816_SERF2	2099	0.525488	-4.4807	ENSG00000197459_ENST00000356350_HIST1H2BH	425	1	-4.92012
ENSG00000158856_ENST00000432128_EPB49	2508	0.645136	-4.67307	ENSG00000142192_ENST00000359726_APP	3464	0.838626	-4.6768	ENSG00000113732_ENST00000519374_ATP6V0E1	1433	0.473831	-4.48944	ENSG00000131236_ENST00000372794_CAP1	1746	0.898625	-4.92031
ENSG00000127314_ENST00000537460_RAP1B	1072	0.398321	-4.67543	ENSG00000151023_ENST00000496261_ENKUR	1943	0.788471	-4.68274	ENSG00000166501_ENST00000321728_PRKCB	2689	0.709557	-4.49025	ENSG00000198668_ENST00000356978_CALM1	4254	0.963329	-4.9236
ENSG00000135926_ENST00000445635_TMBIM1	1251	0.629097	-4.67738	ENSG00000158985_ENST00000360515_CDC42SE2	3591	0.829574	-4.68294	ENSG00000148834_ENST00000539281_GSTO1	1052	0.755703	-4.49171	ENSG00000127314_ENST00000250559_RAP1B	2129	0.369657	-4.92701
ENSG00000125037_ENST00000245046_TMEM111	2777	0.365862	-4.67813	ENSG00000111640_ENST00000396859_GAPDH	1256	0.73965	-4.68374	ENSG00000169756_ENST00000409441_LIMS1	1627	0.458513	-4.49624	ENSG00000072135_ENST00000409022_PTPN18	2084	0.668426	-4.93119
ENSG00000022267_ENST00000370683_FHL1	2565	0.71462	-4.68025	ENSG00000142875_ENST00000370684_PRKACB	869	0.741082	-4.68659	ENSG00000131504_ENST00000398562_DIAPH1	5717	0.82071	-4.49644	ENSG00000162852_ENST00000366511_CNST	645	0.874419	-4.93526
ENSG00000198668_ENST00000447653_CALM1	1000	0.781	-4.68155	ENSG00000164924_ENST00000521328_YWHAZ	511	0.27593	-4.69036	ENSG00000124172_ENST00000395663_ATP5E	697	0.262554	-4.4969	ENSG00000100614_ENST00000529574_PPM1A	1546	0.802717	-4.94129
ENSG00000158856_ENST00000265800_EPB49	2554	0.64722	-4.68399	ENSG00000188921_ENST00000513293_PTPLAD2	2131	0.544815	-4.69167	ENSG00000111640_ENST00000229239_GAPDH	1875	0.530667	-4.49912	ENSG00000145335_ENST00000394991_SNCA	1290	0.87907	-4.94588
ENSG00000133318_ENST00000354497_RTN3	1407	0.647477	-4.68688	ENSG00000127314_ENST00000250559_RAP1B	2129	0.345233	-4.69281	ENSG00000214265_ENST00000338094_SNURF	1326	0.710407	-4.49988	ENSG00000022267_ENST00000458357_FHL1	601	0.888519	-4.94639
ENSG00000166333_ENST00000396751_ILK	2074	0.573288	-4.69327	ENSG00000157514_ENST00000372382_TSC22D3	1216	0.560033	-4.69533	ENSG00000131504_ENST00000389057_DIAPH1	5762	0.820722	-4.50571	ENSG00000104763_ENST00000381733_ASAH1	2511	0.898845	-4.94671
ENSG00000132471_ENST00000254806_WBP2	1944	0.728909	-4.69477	ENSG00000071127_ENST00000439733_WDR1	1411	0.805811	-4.69785	ENSG00000131504_ENST00000398566_DIAPH1	5765	0.820121	-4.50647	ENSG00000092531_ENST00000249647_SNAP23	2344	0.947526	-4.95021
ENSG00000167460_ENST00000300933_TPM4	2645	0.693762	-4.69759	ENSG00000169504_ENST00000488683_CLIC4	2723	0.748806	-4.69922	ENSG00000104765_ENST00000221209_BNIP3L	1234	0.808752	-4.50718	ENSG00000164924_ENST00000395953_YWHAZ	994	0.594567	-4.95089
ENSG00000010278_ENST00000425469_CD9	1229	0.759154	-4.69835	ENSG00000169504_ENST00000444041_CLIC4	2721	0.749357	-4.70011	ENSG00000143321_ENST00000357325_HDGF	2380	0.782353	-4.51012	ENSG00000131236_ENST00000424977_CAP1	702	0.930199	-4.95099
ENSG00000147394_ENST00000535156_ZNF185	4235	0.743093	-4.70034	ENSG00000061918_ENST00000264424_GUCY1B3	3124	0.848912	-4.70778	ENSG00000131504_ENST00000389054_DIAPH1	5786	0.817318	-4.51171	ENSG00000169756_ENST00000544547_LIMS1	1767	0.521222	-4.95444
ENSG00000184702_ENST00000455784_SEPT5	2070	0.666667	-4.70035	ENSG00000123505_ENST00000368877_AMD1	1605	0.767601	-4.71339	ENSG00000131504_ENST00000398557_DIAPH1	5789	0.816894	-4.51246	ENSG00000104763_ENST00000520781_ASAH1	2507	0.86438	-4.96116
ENSG00000089053_ENST00000441917_ANAPC5	2147	0.69632	-4.70058	ENSG00000132824_ENST00000541235_SERINC3	1708	0.837822	-4.72044	ENSG00000022267_ENST00000543669_FHL1	2888	0.703255	-4.51306	ENSG00000112096_ENST00000452684_SOD2	2045	0.373594	-4.9652
ENSG00000071127_ENST00000499869_WDR1	3054	0.801572	-4.70174	ENSG00000132670_ENST00000425918_PTPRA	2932	0.418486	-4.72718	ENSG00000131504_ENST00000253811_DIAPH1	5792	0.816298	-4.51322	ENSG00000022267_ENST00000456218_FHL1	2297	0.954288	-4.96768
ENSG00000224453_ENST00000456304_AC073610.1	1187	0.734625	-4.70935	ENSG00000112335_ENST00000230085_SNX3	1755	0.653561	-4.72875	ENSG00000143321_ENST00000537739_HDGF	2073	0.825856	-4.51821	ENSG00000166333_ENST00000299421_ILK	1802	0.954495	-4.96785
ENSG00000124762_ENST00000244741_CDKN1A	2180	0.877982	-4.70957	ENSG00000113732_ENST00000519374_ATP6V0E1	1433	0.544313	-4.72984	ENSG00000169756_ENST00000544547_LIMS1	1767	0.496887	-4.51971	ENSG00000100453_ENST00000382539_GZMB	559	1	-4.969
ENSG00000170315_ENST00000395839_UBB	1012	0.568182	-4.7131	ENSG00000138449_ENST00000544056_SLC40A1	2286	0.889764	-4.73547	ENSG00000172794_ENST00000481224_RAB37	1654	0.922612	-4.5199	ENSG00000131504_ENST00000518047_DIAPH1	4659	0.974673	-4.97556
ENSG00000147394_ENST00000370268_ZNF185	4305	0.744715	-4.71425	ENSG00000087460_ENST00000423897_GNAS	736	0.209239	-4.73754	ENSG00000108946_ENST00000392710_PRKAR1A	3617	0.782693	-4.52194	ENSG00000146376_ENST00000275189_ARHGAP18	3498	0.93339	-4.981
ENSG00000131504_ENST00000520569_DIAPH1	5495	0.789263	-4.71502	ENSG00000138449_ENST00000440626_SLC40A1	209	0.564593	-4.73952	ENSG00000156642_ENST00000351217_NPTN	2098	0.751192	-4.52805	ENSG00000131236_ENST00000420216_CAP1	668	0.932635	-4.9837
ENSG00000170315_ENST00000395837_UBB	1014	0.567061	-4.71595	ENSG00000149781_ENST00000279227_FERMT3	2489	0.907593	-4.74253	ENSG00000108946_ENST00000358598_PRKAR1A	3644	0.776893	-4.53267	ENSG00000183785_ENST00000316027_TUBA8	1518	0.86693	-4.99108
ENSG00000022267_ENST00000394155_FHL1	2706	0.730229	-4.71621	ENSG00000149925_ENST00000338110_ALDOA	2303	0.56231	-4.74684	ENSG00000162852_ENST00000366513_CNST	5126	0.803551	-4.53284	ENSG00000138449_ENST00000427419_SLC40A1	299	0.595318	-4.99336
ENSG00000113328_ENST00000512163_CCNG1	919	0.624592	-4.71831	ENSG00000022267_ENST00000458357_FHL1	601	0.84193	-4.74928	ENSG00000108946_ENST00000392711_PRKAR1A	3648	0.776042	-4.53425	ENSG00000162367_ENST00000294339_TAL1	5001	0.862827	-4.99473
ENSG00000147394_ENST00000449285_ZNF185	4328	0.742606	-4.72142	ENSG00000166333_ENST00000299421_ILK	1802	0.86293	-4.75262	ENSG00000061918_ENST00000264424_GUCY1B3	3124	0.778169	-4.53542	ENSG00000131504_ENST00000523100_DIAPH1	1180	0.855932	-4.9961
ENSG00000147394_ENST00000539731_ZNF185	4334	0.740886	-4.72386	ENSG00000167996_ENST00000530019_FTH1	550	0.558182	-4.75313	ENSG00000213719_ENST00000375779_CLIC1	1127	0.818101	-4.5369	ENSG00000162367_ENST00000371883_TAL1	5008	0.86222	-4.99638
ENSG00000196924_ENST00000438732_FLNA	696	0.912356	-4.7273	ENSG00000142875_ENST00000436133_PRKACB	648	0.682099	-4.75371	ENSG00000150991_ENST00000536834_UBC	1296	0.64429	-4.54018	ENSG00000185885_ENST00000528780_IFITM1	730	0.632877	-4.99726
ENSG00000111640_ENST00000229239_GAPDH	1875	0.506667	-4.72818	ENSG00000140941_ENST00000268607_MAP1LC3B	2688	0.595238	-4.75558	ENSG00000170043_ENST00000303731_TRAPPC1	818	0.812958	-4.54175	ENSG00000023902_ENST00000441340_PLEKHO1	708	0.973164	-4.99776
ENSG00000149781_ENST00000279227_FERMT3	2489	0.887505	-4.73486	ENSG00000168300_ENST00000360540_PCMTD1	4252	0.708608	-4.75824	ENSG00000174175_ENST00000263686_SELP	3169	0.868728	-4.54331	ENSG00000131236_ENST00000427843_CAP1	739	0.935047	-5.00087
ENSG00000112576_ENST00000372987_CCND3	2233	0.720107	-4.73555	ENSG00000138293_ENST00000431200_NCOA4	792	0.813131	-4.76004	ENSG00000118680_ENST00000400175_MYL12B	1025	0.607805	-4.54341	ENSG00000104763_ENST00000262097_ASAH1	2609	0.869299	-5.0043
ENSG00000143363_ENST00000271619_PRUNE	2361	0.701821	-4.7356	ENSG00000143995_ENST00000398506_MEIS1	2659	0.734863	-4.76053	ENSG00000174175_ENST00000367790_SELP	3171	0.868811	-4.54418	ENSG00000169756_ENST00000410093_LIMS1	1526	0.557667	-5.00689
ENSG00000100345_ENST00000401701_MYH9	789	0.752852	-4.74058	ENSG00000164924_ENST00000437293_YWHAZ	701	0.504993	-4.76541	ENSG00000135218_ENST00000413265_CD36	855	0.82924	-4.54556	ENSG00000102265_ENST00000377018_TIMP1	1415	0.484806	-5.00719
ENSG00000071127_ENST00000382452_WDR1	3142	0.779122	-4.74272	ENSG00000126247_ENST00000246533_CAPNS1	1477	0.608666	-4.76602	ENSG00000173542_ENST00000396051_MOBKL1A	1107	0.946703	-4.54756	ENSG00000145335_ENST00000345009_SNCA	1096	0.995438	-5.01066
ENSG00000112576_ENST00000372988_CCND3	2133	0.705579	-4.74658	ENSG00000101782_ENST00000339486_RIOK3	4038	0.716691	-4.77979	ENSG00000174175_ENST00000367793_SELP	2983	0.864566	-4.54802	ENSG00000022267_ENST00000394153_FHL1	2374	0.924179	-5.01241
ENSG00000023902_ENST00000025469_PLEKHO1	1540	0.740909	-4.75002	ENSG00000143933_ENST00000409563_CALM2	770	0.528571	-4.78119	ENSG00000078668_ENST00000022615_VDAC3	1355	0.820664	-4.54843	ENSG00000100387_ENST00000216225_RBX1	1188	0.583333	-5.01327
ENSG00000010278_ENST00000382515_CD9	1229	0.647681	-4.75044	ENSG00000178852_ENST00000331493_C17orf57	3931	0.523531	-4.78243	ENSG00000174175_ENST00000367788_SELP	2996	0.863485	-4.55146	ENSG00000131504_ENST00000520569_DIAPH1	5495	0.981256	-5.01693
ENSG00000166340_ENST00000299427_TPP1	3530	0.73881	-4.75129	ENSG00000125037_ENST00000245046_TMEM111	2777	0.397191	-4.78467	ENSG00000108946_ENST00000536854_PRKAR1A	3693	0.766585	-4.55194	ENSG00000171552_ENST00000376062_BCL2L1	2578	0.937161	-5.02031
ENSG00000147394_ENST00000535861_ZNF185	4421	0.726306	-4.75253	ENSG00000140941_ENST00000534986_MAP1LC3B	2618	0.582124	-4.78774	ENSG00000174175_ENST00000426706_SELP	3205	0.863339	-4.55445	ENSG00000022267_ENST00000536581_FHL1	1432	0.885475	-5.02049
ENSG00000138293_ENST00000431200_NCOA4	792	0.582071	-4.75262	ENSG00000138449_ENST00000261024_SLC40A1	3442	0.816386	-4.7894	ENSG00000127314_ENST00000540209_RAP1B	1264	0.337025	-4.55521	ENSG00000112308_ENST00000378102_C6orf62	741	0.982456	-5.0216
ENSG00000165682_ENST00000298527_CLEC1B	952	0.835084	-4.75584	ENSG00000143363_ENST00000450884_PRUNE	825	0.836364	-4.7914	ENSG00000127314_ENST00000341355_RAP1B	714	0.443978	-4.55724	ENSG00000185885_ENST00000408968_IFITM1	855	0.663158	-5.02258
ENSG00000170315_ENST00000302182_UBB	1225	0.542041	-4.76005	ENSG00000137073_ENST00000421278_UBAP2	828	0.871981	-4.79278	ENSG00000124635_ENST00000541790_HIST1H2BJ	718	0.923398	-4.56066	ENSG00000132670_ENST00000455631_PTPRA	1107	0.754291	-5.0231
ENSG00000133606_ENST00000255977_MKRN1	3151	0.702317	-4.76049	ENSG00000188536_ENST00000534957_HBA2	605	0.228099	-4.7936	ENSG00000174175_ENST00000458599_SELP	2371	0.891185	-4.5622	ENSG00000088986_ENST00000392508_DYNLL1	697	0.925395	-5.02423
ENSG00000173812_ENST00000469257_EIF1	2330	0.412446	-4.7618	ENSG00000188536_ENST00000251595_HBA2	605	0.228099	-4.7936	ENSG00000120727_ENST00000265192_PAIP2	1459	0.78684	-4.56418	ENSG00000165702_ENST00000372122_GFI1B	1653	0.986086	-5.02651
ENSG00000124762_ENST00000405375_CDKN1A	2261	0.846528	-4.7622	ENSG00000132824_ENST00000255175_SERINC3	1726	0.775203	-4.79872	ENSG00000128739_ENST00000390687_SNRPN	1388	0.678674	-4.56581	ENSG00000172794_ENST00000392612_RAB37	2528	0.966377	-5.02681
ENSG00000131504_ENST00000398562_DIAPH1	5717	0.767535	-4.7718	ENSG00000145335_ENST00000506244_SNCA	570	0.838596	-4.79912	ENSG00000124635_ENST00000339812_HIST1H2BJ	381	0.871391	-4.57291	ENSG00000172794_ENST00000392613_RAB37	2617	0.968666	-5.02958
ENSG00000183785_ENST00000330423_TUBA8	2018	0.483647	-4.77308	ENSG00000173889_ENST00000479467_PHC3	987	0.555218	-4.81327	ENSG00000072042_ENST00000428130_RDH11	1064	0.880639	-4.57591	ENSG00000187837_ENST00000343677_HIST1H1C	732	0.827869	-5.03037
ENSG00000158856_ENST00000523266_EPB49	2735	0.641682	-4.77377	ENSG00000132670_ENST00000356147_PTPRA	3135	0.433493	-4.81517	ENSG00000133606_ENST00000255977_MKRN1	3151	0.768962	-4.57824	ENSG00000131236_ENST00000449311_CAP1	681	0.919236	-5.03299
ENSG00000149218_ENST00000278505_ENDOD1	4687	0.701301	-4.77423	ENSG00000086232_ENST00000536084_EIF2AK1	2294	0.783348	-4.81627	ENSG00000174175_ENST00000544572_SELP	3049	0.870449	-4.58088	ENSG00000153162_ENST00000540959_BMP6	1543	0.896954	-5.03726
ENSG00000169313_ENST00000455408_P2RY12	1348	0.697329	-4.77473	ENSG00000022267_ENST00000456218_FHL1	2297	0.895951	-4.82572	ENSG00000162704_ENST00000367534_ARPC5	622	0.604502	-4.58368	ENSG00000118680_ENST00000237500_MYL12B	1210	0.697521	-5.03949
ENSG00000143363_ENST00000368937_PRUNE	1850	0.668108	-4.77821	ENSG00000165682_ENST00000298527_CLEC1B	952	0.864496	-4.83059	ENSG00000143363_ENST00000450884_PRUNE	825	0.655758	-4.58502	ENSG00000128294_ENST00000398110_TPST2	1968	0.824187	-5.04395
ENSG00000148180_ENST00000373805_GSN	748	0.818182	-4.77993	ENSG00000129355_ENST00000335766_CDKN2D	1144	0.79458	-4.83099	ENSG00000143321_ENST00000368206_HDGF	960	0.684375	-4.58606	ENSG00000022267_ENST00000535737_FHL1	2437	0.900287	-5.05019
ENSG00000131504_ENST00000389057_DIAPH1	5762	0.767615	-4.78056	ENSG00000166333_ENST00000528995_ILK	1559	0.8839	-4.83125	ENSG00000135218_ENST00000419819_CD36	1686	0.743179	-4.59616	ENSG00000131236_ENST00000414281_CAP1	772	0.936529	-5.05129
ENSG00000131504_ENST00000398566_DIAPH1	5765	0.767389	-4.78135	ENSG00000138449_ENST00000427241_SLC40A1	824	0.632282	-4.83516	ENSG00000118680_ENST00000400174_MYL12B	1064	0.585526	-4.59729	ENSG00000022267_ENST00000370690_FHL1	2441	0.898812	-5.05256
ENSG00000131504_ENST00000389054_DIAPH1	5786	0.765123	-4.78605	ENSG00000172757_ENST00000525451_CFL1	1752	0.569635	-4.83607	ENSG00000126247_ENST00000246533_CAPNS1	1477	0.754232	-4.60089	ENSG00000134287_ENST00000447318_ARF3	1089	0.97337	-5.05425
ENSG00000131504_ENST00000398557_DIAPH1	5789	0.764035	-4.7873	ENSG00000142875_ENST00000370681_PRKACB	1380	0.865217	-4.84016	ENSG00000146376_ENST00000275189_ARHGAP18	3498	0.74271	-4.60335	ENSG00000184007_ENST00000344035_PTP4A2	3932	0.828077	-5.05751
ENSG00000070190_ENST00000512369_DAPP1	1440	0.798611	-4.78771	ENSG00000139323_ENST00000541909_POC1B	1392	0.696121	-4.84236	ENSG00000104765_ENST00000518611_BNIP3L	1352	0.713757	-4.60804	ENSG00000128294_ENST00000528868_TPST2	1905	0.787926	-5.05788
ENSG00000131504_ENST00000253811_DIAPH1	5792	0.763812	-4.7881	ENSG00000149925_ENST00000395248_ALDOA	2447	0.50143	-4.84258	ENSG00000041353_ENST00000262094_RAB27B	7003	0.839212	-4.62346	ENSG00000128266_ENST00000456059_GNAZ	1429	0.927222	-5.06036
ENSG00000158856_ENST00000358242_EPB49	2772	0.63925	-4.79079	ENSG00000183283_ENST00000412716_DAZAP2	2450	0.700816	-4.84269	ENSG00000174175_ENST00000367786_SELP	2496	0.863381	-4.62467	ENSG00000129355_ENST00000393599_CDKN2D	1398	0.807582	-5.0683
ENSG00000185245_ENST00000438881_GP1BA	2339	0.709277	-4.79251	ENSG00000167468_ENST00000354171_GPX4	916	0.584061	-4.84452	ENSG00000164924_ENST00000395948_YWHAZ	812	0.470443	-4.62935	ENSG00000131236_ENST00000372802_CAP1	2964	0.801282	-5.06974
ENSG00000168385_ENST00000391972_SEPT2	3278	0.715375	-4.79773	ENSG00000158985_ENST00000395246_CDC42SE2	3485	0.8066	-4.85285	ENSG00000099785_ENST00000393944_MARCH2	1647	0.775956	-4.63607	ENSG00000163466_ENST00000315717_ARPC2	1505	0.889037	-5.0699
ENSG00000061918_ENST00000505154_GUCY1B3	2316	0.590674	-4.80135	ENSG00000132670_ENST00000318266_PTPRA	3219	0.422181	-4.85331	ENSG00000165682_ENST00000298527_CLEC1B	952	0.871849	-4.63613	ENSG00000088986_ENST00000242577_DYNLL1	720	0.879167	-5.07193
ENSG00000125257_ENST00000536256_ABCC4	2840	0.674296	-4.80208	ENSG00000169504_ENST00000374379_CLIC4	4346	0.789001	-4.85376	ENSG00000162368_ENST00000371871_CMPK1	1212	0.740924	-4.63654	ENSG00000131504_ENST00000546094_DIAPH1	2676	0.897235	-5.07515
ENSG00000184702_ENST00000438754_SEPT5	2241	0.680054	-4.81044	ENSG00000131051_ENST00000427743_RBM39	915	0.553005	-4.85481	ENSG00000213719_ENST00000395892_CLIC1	1197	0.718463	-4.63992	ENSG00000151702_ENST00000429175_FLI1	3051	0.965257	-5.07552
ENSG00000125257_ENST00000431522_ABCC4	3063	0.678746	-4.81075	ENSG00000143418_ENST00000345896_LASS2	2080	0.725481	-4.85638	ENSG00000213719_ENST00000375784_CLIC1	1254	0.803828	-4.6404	ENSG00000153071_ENST00000320816_DAB2	4534	0.924349	-5.07553
ENSG00000061918_ENST00000513437_GUCY1B3	2355	0.599575	-4.81148	ENSG00000143549_ENST00000328159_TPM3	1771	0.635799	-4.8623	ENSG00000127824_ENST00000248437_TUBA4A	2162	0.679463	-4.64178	ENSG00000128272_ENST00000396680_ATF4	1420	0.848592	-5.07674
ENSG00000022267_ENST00000543669_FHL1	2888	0.660665	-4.81329	ENSG00000180628_ENST00000336126_PCGF5	7018	0.800655	-4.86355	ENSG00000166340_ENST00000453338_TPP1	1527	0.897184	-4.64921	ENSG00000127314_ENST00000341355_RAP1B	714	0.518207	-5.07811
ENSG00000177156_ENST00000528097_TALDO1	1231	0.791227	-4.8173	ENSG00000138449_ENST00000481497_SLC40A1	2368	0.803209	-4.86871	ENSG00000125971_ENST00000357156_DYNLRB1	675	0.933333	-4.65526	ENSG00000072042_ENST00000428130_RDH11	1064	0.975564	-5.07966
ENSG00000168385_ENST00000391971_SEPT2	3315	0.711011	-4.81921	ENSG00000022267_ENST00000394153_FHL1	2374	0.867313	-4.86924	ENSG00000118508_ENST00000367495_RAB32	1217	0.658176	-4.65678	ENSG00000145335_ENST00000394986_SNCA	1420	0.889437	-5.07981
ENSG00000213625_ENST00000371065_LEPROT	4622	0.626569	-4.82012	ENSG00000113732_ENST00000517669_ATP6V0E1	502	0.573705	-4.87726	ENSG00000174175_ENST00000367789_SELP	2589	0.839706	-4.65863	ENSG00000131504_ENST00000398562_DIAPH1	5717	0.949449	-5.08167
ENSG00000185245_ENST00000329125_GP1BA	2501	0.693722	-4.82472	ENSG00000102804_ENST00000501704_TSC22D1	2335	0.277516	-4.87968	ENSG00000174175_ENST00000367794_SELP	2983	0.861214	-4.65892	ENSG00000019582_ENST00000353334_CD74	1449	0.913734	-5.08201
ENSG00000168385_ENST00000402092_SEPT2	3333	0.707171	-4.82702	ENSG00000135218_ENST00000426978_CD36	565	0.764602	-4.88184	ENSG00000196236_ENST00000476644_XPNPEP3	457	0.704595	-4.66273	ENSG00000131504_ENST00000389057_DIAPH1	5762	0.948108	-5.08267
ENSG00000123405_ENST00000312156_NFE2	1658	0.650784	-4.8279	ENSG00000143995_ENST00000407092_MEIS1	3084	0.765888	-4.88678	ENSG00000147065_ENST00000360270_MSN	3942	0.842212	-4.66637	ENSG00000131504_ENST00000398566_DIAPH1	5765	0.947788	-5.08339
ENSG00000203618_ENST00000535794_GP1BB	1230	0.581301	-4.83233	ENSG00000070831_ENST00000411827_CDC42	597	0.41541	-4.88751	ENSG00000021355_ENST00000542771_SERPINB1	1593	0.856874	-4.6679	ENSG00000022267_ENST00000456445_FHL1	775	0.864516	-5.08542
ENSG00000127314_ENST00000539091_RAP1B	977	0.404299	-4.83393	ENSG00000143933_ENST00000272298_CALM2	1302	0.658218	-4.88843	ENSG00000177156_ENST00000528097_TALDO1	1231	0.823721	-4.67113	ENSG00000131504_ENST00000389054_DIAPH1	5786	0.944867	-5.08864
ENSG00000120727_ENST00000394795_PAIP2	2294	0.467742	-4.834	ENSG00000175582_ENST00000400470_RAB6A	522	0.704981	-4.88875	ENSG00000078369_ENST00000378606_GNB1	1176	0.880102	-4.67291	ENSG00000198668_ENST00000544280_CALM1	4230	0.952482	-5.08884
ENSG00000023902_ENST00000441340_PLEKHO1	708	0.871469	-4.8341	ENSG00000115956_ENST00000234313_PLEK	2869	0.850471	-4.89643	ENSG00000174175_ENST00000367792_SELP	2617	0.841039	-4.67339	ENSG00000131504_ENST00000398557_DIAPH1	5789	0.943686	-5.08941
ENSG00000156642_ENST00000545878_NPTN	1373	0.582666	-4.83576	ENSG00000131051_ENST00000374038_RBM39	1026	0.569201	-4.89694	ENSG00000196236_ENST00000472203_XPNPEP3	307	0.700326	-4.67358	ENSG00000022267_ENST00000345434_FHL1	2458	0.884866	-5.08963
ENSG00000169313_ENST00000302632_P2RY12	1766	0.730464	-4.83964	ENSG00000106868_ENST00000374270_SUSD1	3124	0.747119	-4.89794	ENSG00000164924_ENST00000521607_YWHAZ	750	0.388	-4.67497	ENSG00000131504_ENST00000253811_DIAPH1	5792	0.94337	-5.09013
ENSG00000089053_ENST00000541887_ANAPC5	2400	0.649167	-4.84127	ENSG00000122545_ENST00000493670_SEPT7	1464	0.670082	-4.89885	ENSG00000131236_ENST00000372805_CAP1	2217	0.747406	-4.68049	ENSG00000143363_ENST00000431193_PRUNE	845	0.960947	-5.09593
ENSG00000110880_ENST00000421578_CORO1C	1296	0.675154	-4.84309	ENSG00000132670_ENST00000216877_PTPRA	3323	0.398736	-4.89976	ENSG00000135218_ENST00000394788_CD36	1942	0.713182	-4.68279	ENSG00000153162_ENST00000537240_BMP6	1844	0.907267	-5.09694
ENSG00000204310_ENST00000375104_AGPAT1	2017	0.791274	-4.84331	ENSG00000112096_ENST00000452684_SOD2	2045	0.147677	-4.90281	ENSG00000156052_ENST00000411677_GNAQ	551	0.582577	-4.68336	ENSG00000165702_ENST00000450530_GFI1B	1790	0.984358	-5.09707
ENSG00000204310_ENST00000336984_AGPAT1	2021	0.789708	-4.84617	ENSG00000132670_ENST00000399903_PTPRA	3337	0.397063	-4.90583	ENSG00000174175_ENST00000446728_SELP	2660	0.832707	-4.69008	ENSG00000172794_ENST00000392614_RAB37	2704	0.906065	-5.09894
ENSG00000144677_ENST00000273179_CTDSPL	4459	0.805562	-4.84662	ENSG00000197846_ENST00000359985_HIST1H2BF	1195	0.857741	-4.90601	ENSG00000135218_ENST00000432207_CD36	1808	0.682522	-4.69456	ENSG00000169756_ENST00000409441_LIMS1	1627	0.500307	-5.1022
ENSG00000198586_ENST00000409443_TLK1	2783	0.593245	-4.84697	ENSG00000204420_ENST00000480039_C6orf25	790	0.773418	-4.90652	ENSG00000184702_ENST00000431044_SEPT5	3173	0.702805	-4.69655	ENSG00000204310_ENST00000395499_AGPAT1	2496	0.745994	-5.10548
ENSG00000143363_ENST00000368936_PRUNE	2788	0.706958	-4.85693	ENSG00000022267_ENST00000535737_FHL1	2437	0.844891	-4.90703	ENSG00000143549_ENST00000368533_TPM3	3131	0.418397	-4.69693	ENSG00000118680_ENST00000400177_MYL12B	1249	0.690152	-5.10683
ENSG00000143363_ENST00000302413_PRUNE	2796	0.704936	-4.86106	ENSG00000113558_ENST00000522855_SKP1	802	0.658354	-4.90837	ENSG00000021355_ENST00000537185_SERPINB1	1529	0.853499	-4.70063	ENSG00000156642_ENST00000345330_NPTN	2444	0.856383	-5.11313
ENSG00000127824_ENST00000392088_TUBA4A	2499	0.630652	-4.86223	ENSG00000132670_ENST00000358719_PTPRA	3343	0.396351	-4.90842	ENSG00000169756_ENST00000338045_LIMS1	1876	0.397655	-4.70168	ENSG00000022267_ENST00000370676_FHL1	833	0.803121	-5.11555
ENSG00000133112_ENST00000379060_TPT1	764	0.650524	-4.86732	ENSG00000022267_ENST00000370690_FHL1	2441	0.857435	-4.90861	ENSG00000168461_ENST00000306096_RAB31	3994	0.857787	-4.70741	ENSG00000174175_ENST00000458599_SELP	2371	0.964572	-5.11709
ENSG00000112078_ENST00000544295_KCTD20	1494	0.783802	-4.87407	ENSG00000110422_ENST00000456517_HIPK3	4478	0.672845	-4.91239	ENSG00000206503_ENST00000376802_HLA-A	1334	0.597451	-4.70742	ENSG00000131236_ENST00000372797_CAP1	3105	0.80161	-5.11763
ENSG00000086232_ENST00000536084_EIF2AK1	2294	0.655187	-4.87874	ENSG00000145335_ENST00000508895_SNCA	905	0.840884	-4.91277	ENSG00000137198_ENST00000259727_GMPR	1515	0.840924	-4.71827	ENSG00000169756_ENST00000332345_LIMS1	1235	0.480972	-5.11859
ENSG00000198586_ENST00000431350_TLK1	5663	0.678439	-4.88458	ENSG00000079950_ENST00000309255_STX7	870	0.854023	-4.91444	ENSG00000133112_ENST00000527226_TPT1	613	0.905383	-4.72173	ENSG00000168300_ENST00000522514_PCMTD1	1287	0.94561	-5.11915
ENSG00000061918_ENST00000505764_GUCY1B3	2456	0.555375	-4.88553	ENSG00000127824_ENST00000248437_TUBA4A	2162	0.663275	-4.91531	ENSG00000206560_ENST00000451422_ANKRD28	2485	0.904225	-4.72219	ENSG00000022267_ENST00000452016_FHL1	796	0.84799	-5.12082
ENSG00000123405_ENST00000435572_NFE2	1762	0.689557	-4.88588	ENSG00000187653_ENST00000380638_TMSL3	565	0.557522	-4.92052	ENSG00000135218_ENST00000441034_CD36	545	0.833028	-4.72491	ENSG00000022267_ENST00000434885_FHL1	796	0.84799	-5.12082
ENSG00000112576_ENST00000511642_CCND3	2394	0.637845	-4.88678	ENSG00000067167_ENST00000262213_TRAM1	2785	0.897666	-4.92174	ENSG00000174175_ENST00000367791_SELP	2611	0.842972	-4.72614	ENSG00000197746_ENST00000394929_PSAP	1915	0.978068	-5.12232
ENSG00000153815_ENST00000398040_AC092135.1	4003	0.683987	-4.88969	ENSG00000183785_ENST00000316027_TUBA8	1518	0.76614	-4.92176	ENSG00000163320_ENST00000462901_CGGBP1	1063	0.64158	-4.72935	ENSG00000022267_ENST00000539015_FHL1	2313	0.916559	-5.12569
ENSG00000162366_ENST00000294338_PDZK1IP1	846	0.803783	-4.89357	ENSG00000082074_ENST00000540520_FYB	2747	0.78522	-4.92518	ENSG00000188229_ENST00000340384_TUBB2C	1637	0.665852	-4.73082	ENSG00000128294_ENST00000403880_TPST2	2084	0.767754	-5.12726
ENSG00000146859_ENST00000275767_TMEM140	1680	0.814286	-4.89618	ENSG00000143995_ENST00000272369_MEIS1	3181	0.754794	-4.92594	ENSG00000078369_ENST00000437146_GNB1	423	0.775414	-4.73297	ENSG00000089327_ENST00000392219_FXYD5	872	0.959862	-5.13114
ENSG00000183283_ENST00000412716_DAZAP2	2450	0.518776	-4.89867	ENSG00000132824_ENST00000538937_SERINC3	1791	0.865997	-4.92874	ENSG00000118680_ENST00000237500_MYL12B	1210	0.558678	-4.73458	ENSG00000136167_ENST00000323076_LCP1	3787	0.926591	-5.13488
ENSG00000143418_ENST00000457392_LASS2	545	0.570642	-4.89926	ENSG00000022267_ENST00000345434_FHL1	2458	0.829943	-4.93089	ENSG00000152601_ENST00000357472_MBNL1	5256	0.833904	-4.73863	ENSG00000185885_ENST00000328221_IFITM1	844	0.635071	-5.13641
ENSG00000198586_ENST00000360843_TLK1	5726	0.670974	-4.90054	ENSG00000100614_ENST00000529574_PPM1A	1546	0.790427	-4.93203	ENSG00000149925_ENST00000338110_ALDOA	2303	0.599653	-4.74203	ENSG00000170271_ENST00000517938_C5orf4	1203	0.852037	-5.13981
ENSG00000204310_ENST00000375107_AGPAT1	2234	0.789615	-4.90082	ENSG00000166333_ENST00000396751_ILK	2074	0.797493	-4.93976	ENSG00000156642_ENST00000345330_NPTN	2444	0.644845	-4.74828	ENSG00000172794_ENST00000392615_RAB37	2690	0.869517	-5.14137
ENSG00000198586_ENST00000442919_TLK1	5730	0.670506	-4.90154	ENSG00000022267_ENST00000456445_FHL1	775	0.8	-4.94176	ENSG00000148180_ENST00000373805_GSN	748	0.76738	-4.74882	ENSG00000173812_ENST00000469257_EIF1	2330	0.833476	-5.1444
ENSG00000204310_ENST00000395496_AGPAT1	2103	0.758916	-4.90355	ENSG00000162852_ENST00000366513_CNST	5126	0.841982	-4.94421	ENSG00000131236_ENST00000340450_CAP1	2592	0.736497	-4.75142	ENSG00000196236_ENST00000479286_XPNPEP3	340	0.55	-5.14666
ENSG00000111328_ENST00000261692_CDK2AP1	1625	0.590769	-4.90473	ENSG00000022267_ENST00000539015_FHL1	2313	0.858193	-4.94442	ENSG00000150093_ENST00000417122_ITGB1	569	0.780316	-4.75218	ENSG00000163466_ENST00000295685_ARPC2	1605	0.948287	-5.14685
ENSG00000162368_ENST00000371873_CMPK1	2930	0.766212	-4.90755	ENSG00000131051_ENST00000448303_RBM39	1008	0.603175	-4.94559	ENSG00000198786_ENST00000361567_MT-ND5	1812	0.94702	-4.75452	ENSG00000168329_ENST00000538756_CX3CR1	3040	0.984868	-5.14731
ENSG00000089053_ENST00000261819_ANAPC5	2513	0.619976	-4.90765	ENSG00000158985_ENST00000505065_CDC42SE2	4352	0.705193	-4.95136	ENSG00000145335_ENST00000420646_SNCA	3127	0.557723	-4.75454	ENSG00000065534_ENST00000354792_MYLK	2337	0.988875	-5.14869
ENSG00000023902_ENST00000369126_PLEKHO1	1809	0.600332	-4.90949	ENSG00000116288_ENST00000377488_PARK7	783	0.753512	-4.95143	ENSG00000148484_ENST00000345264_RSU1	3834	0.66145	-4.75637	ENSG00000198821_ENST00000362089_CD247	1609	0.988813	-5.14998
ENSG00000023902_ENST00000369124_PLEKHO1	2050	0.699512	-4.91002	ENSG00000100345_ENST00000337818_MYH9	6179	0.821978	-4.95189	ENSG00000159023_ENST00000356093_EPB41	5831	0.794203	-4.75752	ENSG00000164924_ENST00000521607_YWHAZ	750	0.54	-5.15011
ENSG00000089053_ENST00000344395_ANAPC5	1932	0.685818	-4.92086	ENSG00000143363_ENST00000431193_PRUNE	845	0.840237	-4.95459	ENSG00000078369_ENST00000439272_GNB1	514	0.846304	-4.76	ENSG00000100453_ENST00000415355_GZMB	882	0.927438	-5.15021
ENSG00000149564_ENST00000278927_ESAM	1826	0.785871	-4.9221	ENSG00000005020_ENST00000535331_SKAP2	1351	0.712065	-4.95669	ENSG00000198668_ENST00000356978_CALM1	4254	0.84015	-4.76012	ENSG00000127947_ENST00000248594_PTPN12	3406	0.945684	-5.15292
ENSG00000129355_ENST00000393599_CDKN2D	1398	0.565808	-4.92677	ENSG00000143549_ENST00000341372_TPM3	2010	0.621393	-4.96256	ENSG00000116688_ENST00000412236_MFN2	489	0.777096	-4.76181	ENSG00000172794_ENST00000392610_RAB37	2858	0.921973	-5.15323
ENSG00000127314_ENST00000542145_RAP1B	1060	0.366981	-4.92972	ENSG00000143549_ENST00000330188_TPM3	2108	0.63425	-4.96266	ENSG00000113558_ENST00000522855_SKP1	802	0.59601	-4.76435	ENSG00000166333_ENST00000396751_ILK	2074	0.949373	-5.15389
ENSG00000198225_ENST00000370659_FKBP1C	1579	0.101963	-4.93079	ENSG00000125971_ENST00000417166_DYNLRB1	1072	0.25	-4.96389	ENSG00000113558_ENST00000517625_SKP1	876	0.545662	-4.77028	ENSG00000022267_ENST00000542704_FHL1	969	0.845201	-5.15699
ENSG00000077549_ENST00000264202_CAPZB	883	0.746319	-4.93166	ENSG00000132383_ENST00000254719_RPA1	4352	0.355009	-4.96763	ENSG00000197959_ENST00000367733_DNM3	2322	0.685616	-4.77297	ENSG00000184702_ENST00000431044_SEPT5	3173	0.831705	-5.16106
ENSG00000124491_ENST00000451619_F13A1	631	0.671949	-4.93178	ENSG00000143418_ENST00000271688_LASS2	2505	0.695409	-4.96782	ENSG00000174175_ENST00000367795_SELP	2713	0.823811	-4.77305	ENSG00000198586_ENST00000431350_TLK1	5663	0.923539	-5.16178
ENSG00000147065_ENST00000360270_MSN	3942	0.714105	-4.9366	ENSG00000143418_ENST00000368954_LASS2	2504	0.686102	-4.96809	ENSG00000159023_ENST00000398861_EPB41	5450	0.787156	-4.77531	ENSG00000131236_ENST00000421589_CAP1	824	0.820388	-5.16192
ENSG00000168385_ENST00000360051_SEPT2	3613	0.651536	-4.94346	ENSG00000143549_ENST00000341485_TPM3	2063	0.609792	-4.96839	ENSG00000206503_ENST00000376809_HLA-A	1548	0.609173	-4.77733	ENSG00000128294_ENST00000338754_TPST2	2188	0.81947	-5.16621
ENSG00000061918_ENST00000264424_GUCY1B3	3124	0.579705	-4.9437	ENSG00000022267_ENST00000452016_FHL1	796	0.785176	-4.97072	ENSG00000128739_ENST00000400097_SNRPN	1605	0.565732	-4.77871	ENSG00000131504_ENST00000521457_DIAPH1	3857	0.963702	-5.16759
ENSG00000177156_ENST00000319006_TALDO1	1346	0.731798	-4.94399	ENSG00000022267_ENST00000434885_FHL1	796	0.785176	-4.97072	ENSG00000159023_ENST00000398863_EPB41	5639	0.792694	-4.78096	ENSG00000100385_ENST00000216223_IL2RB	4113	0.947484	-5.16771
ENSG00000197459_ENST00000356350_HIST1H2BH	425	0.851765	-4.94435	ENSG00000140022_ENST00000267540_STON2	2919	0.892086	-4.97179	ENSG00000092531_ENST00000249647_SNAP23	2344	0.777304	-4.78157	ENSG00000153162_ENST00000283147_BMP6	2780	0.871942	-5.16812
ENSG00000204310_ENST00000395497_AGPAT1	2168	0.736162	-4.94746	ENSG00000005020_ENST00000539623_SKAP2	1420	0.73662	-4.97351	ENSG00000159023_ENST00000343067_EPB41	5930	0.780944	-4.78181	ENSG00000108654_ENST00000225792_DDX5	2114	0.992904	-5.16981
ENSG00000149925_ENST00000338110_ALDOA	2303	0.512375	-4.95284	ENSG00000104765_ENST00000520409_BNIP3L	739	0.738836	-4.97567	ENSG00000148484_ENST00000377921_RSU1	3919	0.681041	-4.7826	ENSG00000168329_ENST00000399220_CX3CR1	3106	0.981648	-5.17164
ENSG00000206560_ENST00000451422_ANKRD28	2485	0.679276	-4.95338	ENSG00000082074_ENST00000515010_FYB	2578	0.762219	-4.9765	ENSG00000159023_ENST00000373798_EPB41	5928	0.773448	-4.7873	ENSG00000150991_ENST00000544656_UBC	583	0.900515	-5.17182
ENSG00000183508_ENST00000369448_FAM46C	5751	0.776561	-4.95691	ENSG00000126267_ENST00000392201_COX6B1	435	0.632184	-4.97734	ENSG00000148180_ENST00000373806_GSN	879	0.780432	-4.79116	ENSG00000174175_ENST00000367786_SELP	2496	0.944712	-5.17552
ENSG00000110880_ENST00000420959_CORO1C	1633	0.643601	-4.95988	ENSG00000187699_ENST00000340623_C2orf88	4035	0.806691	-4.97905	ENSG00000198898_ENST00000361183_CAPZA2	2394	0.68254	-4.79187	ENSG00000198586_ENST00000360843_TLK1	5726	0.913378	-5.17775
ENSG00000143363_ENST00000271620_PRUNE	2997	0.657658	-4.96122	ENSG00000135218_ENST00000544133_CD36	1353	0.823355	-4.97968	ENSG00000159840_ENST00000392910_ZYX	2123	0.818653	-4.79207	ENSG00000198586_ENST00000442919_TLK1	5730	0.919895	-5.17822
ENSG00000006652_ENST00000536259_IFRD1	1114	0.718133	-4.96253	ENSG00000166340_ENST00000299427_TPP1	3530	0.850991	-4.98388	ENSG00000127314_ENST00000450214_RAP1B	1466	0.274898	-4.79796	ENSG00000143363_ENST00000450884_PRUNE	825	0.953939	-5.17883
ENSG00000148180_ENST00000373806_GSN	879	0.751991	-4.96457	ENSG00000078369_ENST00000437146_GNB1	423	0.744681	-4.98741	ENSG00000135218_ENST00000309881_CD36	2094	0.634193	-4.79887	ENSG00000136167_ENST00000398576_LCP1	3903	0.890085	-5.17896
ENSG00000213977_ENST00000225525_TAX1BP3	1377	0.695715	-4.9677	ENSG00000021355_ENST00000380739_SERPINB1	2619	0.722795	-4.99398	ENSG00000177156_ENST00000319006_TALDO1	1346	0.754829	-4.79986	ENSG00000115956_ENST00000234313_PLEK	2869	0.971767	-5.18341
ENSG00000158856_ENST00000541895_EPB49	1569	0.699171	-4.96937	ENSG00000135218_ENST00000433696_CD36	1421	0.82829	-4.99726	ENSG00000143321_ENST00000406805_HDGF	992	0.686492	-4.80087	ENSG00000213625_ENST00000371065_LEPROT	4622	0.90264	-5.18582
ENSG00000158856_ENST00000517600_EPB49	1569	0.698534	-4.96947	ENSG00000204310_ENST00000375104_AGPAT1	2017	0.875558	-4.99939	ENSG00000143363_ENST00000368937_PRUNE	1850	0.842703	-4.80332	ENSG00000089327_ENST00000541435_FXYD5	907	0.965821	-5.18584
ENSG00000135821_ENST00000339526_GLUL	3942	0.561644	-4.97009	ENSG00000145335_ENST00000336904_SNCA	1087	0.847286	-4.99949	ENSG00000152061_ENST00000347255_RABGAP1L	1744	0.754587	-4.80375	ENSG00000104765_ENST00000520409_BNIP3L	739	0.876861	-5.18609
ENSG00000100614_ENST00000529574_PPM1A	1546	0.57956	-4.97157	ENSG00000102265_ENST00000456754_TIMP1	1095	0.450228	-5.00001	ENSG00000112078_ENST00000544295_KCTD20	1494	0.851406	-4.80422	ENSG00000089327_ENST00000423817_FXYD5	897	0.865106	-5.18631
ENSG00000145335_ENST00000420646_SNCA	3127	0.444196	-4.97737	ENSG00000196924_ENST00000438732_FLNA	696	0.876437	-5.00155	ENSG00000034713_ENST00000037243_GABARAPL2	1002	0.810379	-4.80921	ENSG00000174175_ENST00000367791_SELP	2611	0.963232	-5.18815
ENSG00000124333_ENST00000460621_VAMP7	658	0.708207	-4.97827	ENSG00000204310_ENST00000336984_AGPAT1	2021	0.873825	-5.00225	ENSG00000198586_ENST00000521943_TLK1	2605	0.770058	-4.81166	ENSG00000172794_ENST00000481224_RAB37	1654	0.963724	-5.18998
ENSG00000168385_ENST00000391973_SEPT2	3701	0.627398	-4.97883	ENSG00000122545_ENST00000537785_SEPT7	1404	0.651709	-5.00331	ENSG00000196236_ENST00000466988_XPNPEP3	259	0.648649	-4.8121	ENSG00000151023_ENST00000496261_ENKUR	1943	0.93824	-5.19522
ENSG00000143622_ENST00000539040_RIT1	919	0.803047	-4.97991	ENSG00000184702_ENST00000431044_SEPT5	3173	0.688938	-5.00453	ENSG00000128739_ENST00000400098_SNRPN	1643	0.552648	-4.81247	ENSG00000021355_ENST00000537185_SERPINB1	1529	0.948986	-5.19524
ENSG00000110880_ENST00000541050_CORO1C	2487	0.623241	-4.98564	ENSG00000100345_ENST00000216181_MYH9	7501	0.821091	-5.0064	ENSG00000183785_ENST00000330423_TUBA8	2018	0.620912	-4.823	ENSG00000168329_ENST00000358309_CX3CR1	3151	0.96509	-5.19807
ENSG00000085733_ENST00000538675_CTTN	1326	0.739065	-4.98659	ENSG00000100345_ENST00000397231_MYH9	7503	0.820605	-5.00683	ENSG00000152061_ENST00000367687_RABGAP1L	1849	0.754462	-4.82362	ENSG00000174175_ENST00000544572_SELP	3049	0.970154	-5.1984
ENSG00000077549_ENST00000413711_CAPZB	853	0.586167	-4.99686	ENSG00000111640_ENST00000229239_GAPDH	1875	0.526933	-5.00959	ENSG00000022840_ENST00000458409_RNF10	3066	0.722113	-4.82772	ENSG00000185245_ENST00000438881_GP1BA	2339	0.989312	-5.19938
ENSG00000088832_ENST00000381724_FKBP1A	976	0.526639	-5.00754	ENSG00000143363_ENST00000368937_PRUNE	1850	0.843243	-5.01018	ENSG00000118680_ENST00000400177_MYL12B	1249	0.498799	-4.82856	ENSG00000022267_ENST00000394155_FHL1	2706	0.810791	-5.20125
ENSG00000153815_ENST00000537098_AC092135.1	4357	0.628414	-5.01194	ENSG00000114209_ENST00000461494_PDCD10	934	0.788009	-5.0117	ENSG00000163320_ENST00000482016_CGGBP1	1147	0.646905	-4.82913	ENSG00000157978_ENST00000374338_LDLRAP1	2940	0.880272	-5.20147
ENSG00000136938_ENST00000447173_ANP32B	826	0.745763	-5.01389	ENSG00000104763_ENST00000314146_ASAH1	1690	0.81716	-5.01249	ENSG00000023902_ENST00000025469_PLEKHO1	1540	0.796753	-4.83107	ENSG00000174175_ENST00000426706_SELP	3205	0.970047	-5.20233
ENSG00000127947_ENST00000543073_PTPN12	2253	0.578784	-5.01879	ENSG00000143363_ENST00000368934_PRUNE	2214	0.838302	-5.01469	ENSG00000140416_ENST00000317516_TPM1	796	0.742462	-4.83215	ENSG00000174175_ENST00000367795_SELP	2713	0.948397	-5.20332
ENSG00000102572_ENST00000376547_STK24	2492	0.685393	-5.02549	ENSG00000135218_ENST00000438020_CD36	720	0.693056	-5.01634	ENSG00000149925_ENST00000395248_ALDOA	2447	0.538619	-4.83308	ENSG00000198821_ENST00000392122_CD247	1678	0.978546	-5.20438
ENSG00000110880_ENST00000549772_CORO1C	1710	0.61462	-5.02635	ENSG00000124333_ENST00000460621_VAMP7	658	0.855623	-5.01818	ENSG00000196236_ENST00000465561_XPNPEP3	221	0.606335	-4.83634	ENSG00000077549_ENST00000375144_CAPZB	1568	0.88074	-5.20695
ENSG00000135821_ENST00000417584_GLUL	4065	0.524477	-5.02673	ENSG00000143353_ENST00000366928_LYPLAL1	1898	0.769231	-5.01882	ENSG00000187699_ENST00000340623_C2orf88	4035	0.713507	-4.8369	ENSG00000148834_ENST00000432659_GSTO1	592	0.903716	-5.20707
ENSG00000162909_ENST00000433674_CAPN2	3264	0.393076	-5.03641	ENSG00000161203_ENST00000292807_AP2M1	1931	0.78405	-5.02294	ENSG00000127824_ENST00000392088_TUBA4A	2499	0.637055	-4.8379	ENSG00000187109_ENST00000261182_NAP1L1	5202	0.777586	-5.20753
ENSG00000010278_ENST00000382518_CD9	1554	0.581081	-5.03895	ENSG00000142875_ENST00000446538_PRKACB	638	0.645768	-5.02351	ENSG00000150991_ENST00000535460_UBC	1711	0.54588	-4.838	ENSG00000254600_ENST00000267853_AC090651.1	2361	0.907666	-5.20967
ENSG00000149925_ENST00000395248_ALDOA	2447	0.488353	-5.03933	ENSG00000235162_ENST00000443585_C12orf75	1366	0.626647	-5.02355	ENSG00000198668_ENST00000544280_CALM1	4230	0.81844	-4.83889	ENSG00000171552_ENST00000439267_BCL2L1	781	0.838668	-5.21108
ENSG00000213658_ENST00000395461_LAT	1448	0.645718	-5.04182	ENSG00000104765_ENST00000523515_BNIP3L	915	0.768306	-5.0254	ENSG00000049323_ENST00000404816_LTBP1	6333	0.758093	-4.83999	ENSG00000171552_ENST00000434194_BCL2L1	381	0.826772	-5.2177
ENSG00000174175_ENST00000544572_SELP	3049	0.657921	-5.04696	ENSG00000010017_ENST00000539980_RANBP9	1640	0.737195	-5.02592	ENSG00000162367_ENST00000371884_TAL1	4641	0.786684	-4.84908	ENSG00000174175_ENST00000263686_SELP	3169	0.969707	-5.2178
ENSG00000102572_ENST00000376541_STK24	2552	0.693574	-5.04912	ENSG00000132670_ENST00000380393_PTPRA	3636	0.364411	-5.02963	ENSG00000135218_ENST00000447544_CD36	2298	0.795474	-4.8507	ENSG00000174175_ENST00000367790_SELP	3171	0.970041	-5.21868
ENSG00000077549_ENST00000375144_CAPZB	1568	0.780612	-5.04939	ENSG00000147065_ENST00000360270_MSN	3942	0.8138	-5.03393	ENSG00000022840_ENST00000325954_RNF10	3119	0.714332	-4.8517	ENSG00000137878_ENST00000469853_GCOM1	2384	0.904782	-5.22343
ENSG00000196787_ENST00000359193_HIST1H2AG	2239	0.655203	-5.05067	ENSG00000124762_ENST00000244741_CDKN1A	2180	0.840367	-5.03399	ENSG00000104763_ENST00000314146_ASAH1	1690	0.647929	-4.85292	ENSG00000168329_ENST00000542107_CX3CR1	3215	0.977605	-5.22435
ENSG00000112078_ENST00000536244_KCTD20	1339	0.786408	-5.05939	ENSG00000158406_ENST00000289352_HIST1H4H	1034	0.913926	-5.04534	ENSG00000172432_ENST00000419497_GTPBP2	1394	0.779053	-4.85614	ENSG00000174175_ENST00000367794_SELP	2983	0.967818	-5.2268
ENSG00000089053_ENST00000544314_ANAPC5	1508	0.664456	-5.06767	ENSG00000135218_ENST00000413265_CD36	855	0.711111	-5.04725	ENSG00000127314_ENST00000456697_RAP1B	1942	0.285788	-4.86024	ENSG00000010278_ENST00000425469_CD9	1229	0.964199	-5.23189
ENSG00000171159_ENST00000372994_C9orf16	713	0.70547	-5.07077	ENSG00000006652_ENST00000536259_IFRD1	1114	0.819569	-5.04989	ENSG00000168300_ENST00000522514_PCMTD1	1287	0.798757	-4.8613	ENSG00000174175_ENST00000446728_SELP	2660	0.959774	-5.23279
ENSG00000197461_ENST00000402802_PDGFA	2305	0.707158	-5.07265	ENSG00000143363_ENST00000271619_PRUNE	2361	0.822109	-5.05367	ENSG00000168274_ENST00000303910_HIST1H2AE	547	0.718464	-4.86563	ENSG00000174175_ENST00000367789_SELP	2589	0.961761	-5.23349
ENSG00000256235_ENST00000526627_AC010441.1	2332	0.595626	-5.073	ENSG00000131236_ENST00000417287_CAP1	610	0.790164	-5.05687	ENSG00000164924_ENST00000395953_YWHAZ	994	0.379276	-4.86564	ENSG00000010278_ENST00000009180_CD9	1169	0.963216	-5.23453
ENSG00000121083_ENST00000240343_DYNLL2	1522	0.668857	-5.07446	ENSG00000022267_ENST00000394155_FHL1	2706	0.773466	-5.0573	ENSG00000152061_ENST00000478442_RABGAP1L	648	0.645062	-4.8694	ENSG00000128266_ENST00000248996_GNAZ	3340	0.895509	-5.2365
ENSG00000170271_ENST00000517938_C5orf4	1203	0.693267	-5.07626	ENSG00000204310_ENST00000395496_AGPAT1	2103	0.839753	-5.05963	ENSG00000133112_ENST00000379060_TPT1	764	0.883508	-4.87016	ENSG00000142046_ENST00000356385_TMEM91	944	0.808263	-5.23873
ENSG00000088826_ENST00000457205_SMOX	1669	0.721989	-5.08446	ENSG00000139644_ENST00000541612_TMBIM6	1361	0.844967	-5.05965	ENSG00000133316_ENST00000525239_WDR74	1736	0.0668203	-4.87659	ENSG00000117298_ENST00000374893_ECE1	2484	0.892915	-5.23965
ENSG00000171552_ENST00000439267_BCL2L1	781	0.68886	-5.08528	ENSG00000142875_ENST00000450730_PRKACB	944	0.534958	-5.06459	ENSG00000172794_ENST00000392613_RAB37	2617	0.88078	-4.88501	ENSG00000021355_ENST00000542771_SERPINB1	1593	0.91086	-5.24147
ENSG00000174175_ENST00000426706_SELP	3205	0.671139	-5.08885	ENSG00000188921_ENST00000495827_PTPLAD2	4161	0.756068	-5.0651	ENSG00000197959_ENST00000355305_DNM3	3280	0.78689	-4.88646	ENSG00000105329_ENST00000221930_TGFB1	2199	0.81628	-5.2435
ENSG00000077549_ENST00000375145_CAPZB	1175	0.674043	-5.09228	ENSG00000112576_ENST00000372991_CCND3	2085	0.781775	-5.0724	ENSG00000159346_ENST00000436244_ADIPOR1	2125	0.750588	-4.88953	ENSG00000100453_ENST00000382542_GZMB	951	0.909569	-5.24357
ENSG00000174175_ENST00000263686_SELP	3169	0.659514	-5.09646	ENSG00000135218_ENST00000441034_CD36	545	0.856881	-5.07243	ENSG00000161013_ENST00000292591_MGAT4B	2446	0.647588	-4.89296	ENSG00000168329_ENST00000541347_CX3CR1	3255	0.935484	-5.24451
ENSG00000022267_ENST00000542704_FHL1	969	0.758514	-5.09656	ENSG00000187837_ENST00000343677_HIST1H1C	732	0.894809	-5.07284	ENSG00000107798_ENST00000282673_LIPA	753	0.648074	-4.89535	ENSG00000081237_ENST00000418674_PTPRC	462	0.865801	-5.24515
ENSG00000174175_ENST00000367790_SELP	3171	0.659098	-5.09737	ENSG00000086666_ENST00000261749_ZFAND6	1814	0.615215	-5.0762	ENSG00000128272_ENST00000404241_ATF4	1910	0.513089	-4.89579	ENSG00000127314_ENST00000539091_RAP1B	977	0.388946	-5.24661
ENSG00000072042_ENST00000428130_RDH11	1064	0.691729	-5.11128	ENSG00000049323_ENST00000404816_LTBP1	6333	0.69651	-5.07996	ENSG00000134287_ENST00000541959_ARF3	807	0.895911	-4.89809	ENSG00000174175_ENST00000367792_SELP	2617	0.961788	-5.24847
ENSG00000140374_ENST00000267950_ETFA	1350	0.788889	-5.11284	ENSG00000167461_ENST00000300935_RAB8A	2175	0.816552	-5.0801	ENSG00000150991_ENST00000538617_UBC	1303	0.439754	-4.90053	ENSG00000034713_ENST00000037243_GABARAPL2	1002	0.92515	-5.25272
ENSG00000198586_ENST00000521943_TLK1	2605	0.678695	-5.11892	ENSG00000138449_ENST00000427419_SLC40A1	299	0.521739	-5.08036	ENSG00000172794_ENST00000528438_RAB37	1494	0.842035	-4.90263	ENSG00000113732_ENST00000517669_ATP6V0E1	502	0.567729	-5.25293
ENSG00000143622_ENST00000368322_RIT1	855	0.712281	-5.11957	ENSG00000158406_ENST00000377727_HIST1H4H	397	0.962217	-5.08213	ENSG00000128739_ENST00000400100_SNRPN	1751	0.518561	-4.90432	ENSG00000112308_ENST00000540769_C6orf62	949	0.929399	-5.25297
ENSG00000164924_ENST00000523848_YWHAZ	664	0.378012	-5.11988	ENSG00000162959_ENST00000404530_MEMO1	1482	0.189609	-5.08359	ENSG00000172432_ENST00000434548_GTPBP2	1792	0.831473	-4.91298	ENSG00000100453_ENST00000216341_GZMB	967	0.911065	-5.25654
ENSG00000077549_ENST00000375142_CAPZB	1686	0.782325	-5.12346	ENSG00000124762_ENST00000405375_CDKN1A	2261	0.818664	-5.08555	ENSG00000102265_ENST00000456754_TIMP1	1095	0.439269	-4.91434	ENSG00000171552_ENST00000420488_BCL2L1	820	0.846341	-5.25792
ENSG00000127947_ENST00000248594_PTPN12	3406	0.635349	-5.1257	ENSG00000143363_ENST00000368936_PRUNE	2788	0.844692	-5.08599	ENSG00000123405_ENST00000553070_NFE2	1523	0.760998	-4.9165	ENSG00000104765_ENST00000523515_BNIP3L	915	0.876503	-5.26513
ENSG00000171552_ENST00000420488_BCL2L1	820	0.685366	-5.13193	ENSG00000022267_ENST00000536581_FHL1	1432	0.840782	-5.08925	ENSG00000143363_ENST00000368934_PRUNE	2214	0.885276	-4.91811	ENSG00000108518_ENST00000225655_PFN1	1291	0.731991	-5.26829
ENSG00000150991_ENST00000544656_UBC	583	0.605489	-5.1321	ENSG00000123505_ENST00000451850_AMD1	1181	0.80525	-5.08961	ENSG00000125354_ENST00000354228_SEPT6	1576	0.668782	-4.91898	ENSG00000100385_ENST00000453962_IL2RB	660	0.881818	-5.26954
ENSG00000102265_ENST00000456754_TIMP1	1095	0.453881	-5.1399	ENSG00000143363_ENST00000302413_PRUNE	2796	0.842275	-5.09012	ENSG00000159346_ENST00000340990_ADIPOR1	2177	0.73266	-4.92441	ENSG00000185245_ENST00000329125_GP1BA	2501	0.964414	-5.26974
ENSG00000131100_ENST00000399796_ATP6V1E1	1208	0.432947	-5.14266	ENSG00000099785_ENST00000215555_MARCH2	1376	0.726744	-5.09246	ENSG00000172794_ENST00000392612_RAB37	2528	0.871044	-4.92478	ENSG00000102265_ENST00000445623_TIMP1	595	0.731092	-5.27207
ENSG00000204310_ENST00000395499_AGPAT1	2496	0.639423	-5.15072	ENSG00000022267_ENST00000370683_FHL1	2565	0.773879	-5.09362	ENSG00000122545_ENST00000493670_SEPT7	1464	0.583333	-4.92533	ENSG00000149273_ENST00000278572_RPS3	907	0.809261	-5.27402
ENSG00000162909_ENST00000295006_CAPN2	3573	0.397145	-5.15182	ENSG00000162959_ENST00000379383_MEMO1	1498	0.187583	-5.09908	ENSG00000164924_ENST00000419477_YWHAZ	891	0.325477	-4.929	ENSG00000117298_ENST00000436918_ECE1	2328	0.896907	-5.27415
ENSG00000104164_ENST00000220531_PLDN	3941	0.586399	-5.15324	ENSG00000122545_ENST00000399035_SEPT7	2323	0.649591	-5.10088	ENSG00000183726_ENST00000374358_TMEM50A	2683	0.729035	-4.93055	ENSG00000022267_ENST00000370683_FHL1	2565	0.826511	-5.27488
ENSG00000124772_ENST00000393189_CPNE5	2542	0.615657	-5.16105	ENSG00000204310_ENST00000395497_AGPAT1	2168	0.814576	-5.10354	ENSG00000127314_ENST00000393436_RAP1B	2049	0.277208	-4.93259	ENSG00000162852_ENST00000366513_CNST	5126	0.944401	-5.28084
ENSG00000125257_ENST00000538287_ABCC4	2256	0.656028	-5.16556	ENSG00000173542_ENST00000309395_MOBKL1A	6963	0.816028	-5.10532	ENSG00000072042_ENST00000381346_RDH11	2564	0.711778	-4.93887	ENSG00000197959_ENST00000355305_DNM3	3280	0.884451	-5.28109
ENSG00000204424_ENST00000375832_LY6G6F	920	0.840217	-5.16948	ENSG00000088726_ENST00000431022_TMEM40	979	0.660878	-5.10613	ENSG00000172794_ENST00000392614_RAB37	2704	0.843935	-4.9422	ENSG00000164924_ENST00000395951_YWHAZ	964	0.592324	-5.28183
ENSG00000198586_ENST00000434911_TLK1	2156	0.660482	-5.16978	ENSG00000126267_ENST00000246554_COX6B1	590	0.730508	-5.10754	ENSG00000131236_ENST00000372794_CAP1	1746	0.712486	-4.9435	ENSG00000171552_ENST00000450273_BCL2L1	894	0.814318	-5.28229
ENSG00000112078_ENST00000449081_KCTD20	4094	0.676844	-5.1701	ENSG00000129355_ENST00000393599_CDKN2D	1398	0.697425	-5.10756	ENSG00000123405_ENST00000312156_NFE2	1658	0.82509	-4.94542	ENSG00000125971_ENST00000417166_DYNLRB1	1072	0.364739	-5.28267
ENSG00000087460_ENST00000371081_GNAS	730	0.428767	-5.17132	ENSG00000131236_ENST00000424977_CAP1	702	0.860399	-5.10804	ENSG00000166091_ENST00000339180_CMTM5	1173	0.71867	-4.9496	ENSG00000143549_ENST00000328159_TPM3	1771	0.8131	-5.28565
ENSG00000132471_ENST00000344296_WBP2	1374	0.584425	-5.1735	ENSG00000132471_ENST00000433525_WBP2	928	0.706897	-5.11024	ENSG00000164924_ENST00000395951_YWHAZ	964	0.437759	-4.95178	ENSG00000180628_ENST00000336126_PCGF5	7018	0.924622	-5.28679
ENSG00000077549_ENST00000401084_CAPZB	1710	0.715789	-5.17446	ENSG00000079950_ENST00000448348_STX7	1085	0.80553	-5.11149	ENSG00000125354_ENST00000489216_SEPT6	1617	0.651824	-4.95603	ENSG00000101782_ENST00000339486_RIOK3	4038	0.821446	-5.28698
ENSG00000128294_ENST00000398110_TPST2	1968	0.715955	-5.17555	ENSG00000138449_ENST00000455320_SLC40A1	592	0.464527	-5.11231	ENSG00000162367_ENST00000294339_TAL1	5001	0.730054	-4.95686	ENSG00000131236_ENST00000414893_CAP1	528	0.939394	-5.28716
ENSG00000143549_ENST00000341372_TPM3	2010	0.578109	-5.17598	ENSG00000221823_ENST00000234310_PPP3R1	3023	0.827655	-5.11313	ENSG00000162367_ENST00000371883_TAL1	5008	0.729633	-4.95864	ENSG00000213654_ENST00000375040_GPSM3	1476	0.960705	-5.28875
ENSG00000088448_ENST00000465753_ANKRD10	997	0.317954	-5.17746	ENSG00000088726_ENST00000264728_TMEM40	984	0.65752	-5.11348	ENSG00000204424_ENST00000375832_LY6G6F	920	0.908696	-4.95907	ENSG00000183508_ENST00000369448_FAM46C	5751	0.960702	-5.29305
ENSG00000162441_ENST00000541052_LZIC	961	0.405827	-5.18349	ENSG00000204310_ENST00000375107_AGPAT1	2234	0.855416	-5.11394	ENSG00000006652_ENST00000536259_IFRD1	1114	0.922801	-4.96191	ENSG00000022267_ENST00000543669_FHL1	2888	0.760042	-5.29399
ENSG00000105701_ENST00000544835_FKBP8	1286	0.758942	-5.1849	ENSG00000131100_ENST00000399798_ATP6V1E1	994	0.607646	-5.11559	ENSG00000131236_ENST00000372802_CAP1	2964	0.650472	-4.96265	ENSG00000171552_ENST00000422920_BCL2L1	1157	0.88159	-5.29964
ENSG00000153071_ENST00000320816_DAB2	4534	0.662109	-5.18553	ENSG00000116288_ENST00000377491_PARK7	977	0.734903	-5.11597	ENSG00000164181_ENST00000425382_ELOVL7	3827	0.742357	-4.96565	ENSG00000138449_ENST00000455320_SLC40A1	592	0.452703	-5.30091
ENSG00000205309_ENST00000389022_NT5M	1586	0.571248	-5.18908	ENSG00000135218_ENST00000538969_CD36	1364	0.800587	-5.11733	ENSG00000149177_ENST00000278456_PTPRJ	7846	0.790976	-4.97348	ENSG00000077549_ENST00000375145_CAPZB	1175	0.932766	-5.30129
ENSG00000146376_ENST00000275189_ARHGAP18	3498	0.729274	-5.18924	ENSG00000111640_ENST00000396858_GAPDH	1292	0.636223	-5.12034	ENSG00000135218_ENST00000435819_CD36	2365	0.561522	-4.97445	ENSG00000106868_ENST00000415074_SUSD1	842	0.891924	-5.30797
ENSG00000174175_ENST00000367789_SELP	2589	0.668598	-5.19082	ENSG00000168461_ENST00000306096_RAB31	3994	0.875313	-5.1204	ENSG00000128272_ENST00000337304_ATF4	2019	0.485884	-4.97577	ENSG00000077549_ENST00000375142_CAPZB	1686	0.858244	-5.30891
ENSG00000171552_ENST00000376055_BCL2L1	2383	0.749475	-5.19183	ENSG00000151466_ENST00000281142_SCLT1	3055	0.479214	-5.12055	ENSG00000136929_ENST00000259456_HEMGN	2186	0.754346	-4.97951	ENSG00000169756_ENST00000338045_LIMS1	1876	0.415245	-5.30915
ENSG00000196233_ENST00000356016_LCOR	4747	0.1245	-5.19293	ENSG00000168385_ENST00000391972_SEPT2	3278	0.799878	-5.12137	ENSG00000164181_ENST00000438340_ELOVL7	3871	0.734177	-4.98153	ENSG00000214265_ENST00000338094_SNURF	1326	0.943439	-5.31371
ENSG00000167553_ENST00000301072_TUBA1C	1724	0.413573	-5.19369	ENSG00000175582_ENST00000541973_RAB6A	1104	0.743659	-5.12202	ENSG00000150991_ENST00000546120_UBC	1963	0.480897	-4.98255	ENSG00000135926_ENST00000445635_TMBIM1	1251	0.955236	-5.31557
ENSG00000101082_ENST00000262866_SLA2	2757	0.657236	-5.19511	ENSG00000135218_ENST00000436384_CD36	536	0.735075	-5.1228	ENSG00000112078_ENST00000536244_KCTD20	1339	0.822255	-4.98289	ENSG00000144713_ENST00000396953_RPL32	1734	0.400807	-5.31949
ENSG00000081154_ENST00000265260_PCNP	2342	0.544833	-5.196	ENSG00000187764_ENST00000343780_SEMA4D	3146	0.622696	-5.12435	ENSG00000123405_ENST00000435572_NFE2	1762	0.791146	-4.98374	ENSG00000172794_ENST00000402449_RAB37	3044	0.768397	-5.31974
ENSG00000131100_ENST00000399798_ATP6V1E1	994	0.309859	-5.19762	ENSG00000131236_ENST00000420216_CAP1	668	0.857784	-5.13212	ENSG00000127314_ENST00000250559_RAP1B	2129	0.292156	-4.98386	ENSG00000067167_ENST00000536748_TRAM1	1296	0.909722	-5.32396
ENSG00000174175_ENST00000446728_SELP	2660	0.673684	-5.19869	ENSG00000127824_ENST00000392088_TUBA4A	2499	0.638255	-5.13263	ENSG00000023902_ENST00000441340_PLEKHO1	708	0.929379	-4.9881	ENSG00000070831_ENST00000400259_CDC42	2148	0.710428	-5.32611
ENSG00000140374_ENST00000433983_ETFA	1346	0.682021	-5.20176	ENSG00000168385_ENST00000391971_SEPT2	3315	0.798492	-5.13273	ENSG00000152061_ENST00000325589_RABGAP1L	1880	0.648404	-4.99575	ENSG00000061918_ENST00000505154_GUCY1B3	2316	0.929188	-5.32772
ENSG00000177697_ENST00000530726_CD151	1407	0.818053	-5.20185	ENSG00000124172_ENST00000395663_ATP5E	697	0.259684	-5.13297	ENSG00000196236_ENST00000498684_XPNPEP3	576	0.559028	-4.99661	ENSG00000077549_ENST00000401084_CAPZB	1710	0.807018	-5.33205
ENSG00000087460_ENST00000338783_GNAS	641	0.349454	-5.20481	ENSG00000125534_ENST00000370179_PPDPF	868	0.693548	-5.13372	ENSG00000198586_ENST00000434911_TLK1	2156	0.750464	-4.99799	ENSG00000149273_ENST00000524851_RPS3	866	0.797921	-5.33248
ENSG00000143321_ENST00000537739_HDGF	2073	0.565364	-5.20485	ENSG00000166340_ENST00000453338_TPP1	1527	0.83759	-5.13548	ENSG00000078369_ENST00000424622_GNB1	1240	0.815323	-5.00159	ENSG00000104765_ENST00000221209_BNIP3L	1234	0.955429	-5.33296
ENSG00000174175_ENST00000367792_SELP	2617	0.661444	-5.20634	ENSG00000145335_ENST00000394991_SNCA	1290	0.827907	-5.13562	ENSG00000159840_ENST00000322764_ZYX	2493	0.746891	-5.00165	ENSG00000061918_ENST00000513437_GUCY1B3	2355	0.955839	-5.33306
ENSG00000151023_ENST00000496261_ENKUR	1943	0.603706	-5.21022	ENSG00000104765_ENST00000221209_BNIP3L	1234	0.866288	-5.13614	ENSG00000164181_ENST00000508821_ELOVL7	3994	0.732599	-5.0044	ENSG00000120727_ENST00000394795_PAIP2	2294	0.689625	-5.33354
ENSG00000213658_ENST00000360872_LAT	1715	0.644898	-5.21281	ENSG00000135218_ENST00000428497_CD36	541	0.728281	-5.13619	ENSG00000131236_ENST00000372797_CAP1	3105	0.65153	-5.0047	ENSG00000143363_ENST00000368934_PRUNE	2214	0.98916	-5.33573
ENSG00000143549_ENST00000341485_TPM3	2063	0.56762	-5.21552	ENSG00000050393_ENST00000379170_CCDC90A	1240	0.495968	-5.13815	ENSG00000162368_ENST00000371873_CMPK1	2930	0.713993	-5.00694	ENSG00000137154_ENST00000315377_RPS6	863	0.900348	-5.33697
ENSG00000196233_ENST00000371103_LCOR	4834	0.128465	-5.21801	ENSG00000168385_ENST00000402092_SEPT2	3333	0.794179	-5.14054	ENSG00000143549_ENST00000368530_TPM3	1523	0.238345	-5.00885	ENSG00000143363_ENST00000368937_PRUNE	1850	0.969189	-5.34194
ENSG00000125257_ENST00000376887_ABCC4	5837	0.598081	-5.22059	ENSG00000116288_ENST00000338639_PARK7	949	0.741834	-5.14091	ENSG00000149177_ENST00000418331_PTPRJ	5122	0.74385	-5.01072	ENSG00000169756_ENST00000542845_LIMS1	1459	0.40233	-5.34254
ENSG00000143549_ENST00000330188_TPM3	2108	0.590607	-5.22548	ENSG00000184983_ENST00000498737_NDUFA6	1256	0.601911	-5.1411	ENSG00000172794_ENST00000392610_RAB37	2858	0.810707	-5.01103	ENSG00000022267_ENST00000420362_FHL1	926	0.719222	-5.34495
ENSG00000124762_ENST00000448526_CDKN1A	1157	0.764045	-5.22841	ENSG00000112078_ENST00000544295_KCTD20	1494	0.89826	-5.14623	ENSG00000101782_ENST00000339486_RIOK3	4038	0.681773	-5.01295	ENSG00000112078_ENST00000536244_KCTD20	1339	0.948469	-5.34593
ENSG00000135821_ENST00000331872_GLUL	4364	0.466544	-5.22906	ENSG00000114209_ENST00000470131_PDCD10	1026	0.735867	-5.14802	ENSG00000122545_ENST00000537785_SEPT7	1404	0.57906	-5.01617	ENSG00000123505_ENST00000451850_AMD1	1181	0.903472	-5.34602
ENSG00000198668_ENST00000356978_CALM1	4254	0.687118	-5.23086	ENSG00000112078_ENST00000536244_KCTD20	1339	0.848394	-5.15118	ENSG00000127947_ENST00000543073_PTPN12	2253	0.835775	-5.01738	ENSG00000089053_ENST00000344395_ANAPC5	1932	0.991201	-5.34642
ENSG00000135218_ENST00000482059_CD36	569	0.72232	-5.23451	ENSG00000214265_ENST00000338094_SNURF	1326	0.735294	-5.15138	ENSG00000143363_ENST00000271619_PRUNE	2361	0.860652	-5.01968	ENSG00000078369_ENST00000455156_GNB1	2827	0.953307	-5.34861
ENSG00000174175_ENST00000367788_SELP	2996	0.64486	-5.23467	ENSG00000022267_ENST00000543669_FHL1	2888	0.713643	-5.15176	ENSG00000213719_ENST00000375780_CLIC1	1560	0.551282	-5.02205	ENSG00000123505_ENST00000368877_AMD1	1605	0.905296	-5.34966
ENSG00000174175_ENST00000367793_SELP	2983	0.64063	-5.23613	ENSG00000162368_ENST00000371873_CMPK1	2930	0.787372	-5.15259	ENSG00000128266_ENST00000456059_GNAZ	1429	0.937719	-5.02319	ENSG00000129277_ENST00000394495_CCL4	552	0.894928	-5.35045
ENSG00000162441_ENST00000377213_LZIC	945	0.359788	-5.23623	ENSG00000078369_ENST00000439272_GNB1	514	0.824903	-5.15559	ENSG00000161203_ENST00000292807_AP2M1	1931	0.832729	-5.02477	ENSG00000149564_ENST00000278927_ESAM	1826	0.905257	-5.35159
ENSG00000128294_ENST00000338754_TPST2	2188	0.72075	-5.23929	ENSG00000114978_ENST00000396049_MOBKL1B	2375	0.823158	-5.1557	ENSG00000172794_ENST00000392615_RAB37	2690	0.807063	-5.0255	ENSG00000174175_ENST00000367788_SELP	2996	0.969626	-5.35334
ENSG00000100266_ENST00000453079_PACSIN2	505	0.194059	-5.24395	ENSG00000162722_ENST00000366481_TRIM58	3225	0.746357	-5.15641	ENSG00000172794_ENST00000469248_RAB37	1730	0.592486	-5.0257	ENSG00000088986_ENST00000549989_DYNLL1	719	0.706537	-5.35618
ENSG00000113558_ENST00000353411_SKP1	2018	0.403865	-5.24656	ENSG00000161203_ENST00000540821_AP2M1	1750	0.774857	-5.15691	ENSG00000159840_ENST00000449423_ZYX	2050	0.862927	-5.02839	ENSG00000134287_ENST00000256682_ARF3	4105	0.865043	-5.35861
ENSG00000165702_ENST00000372122_GFI1B	1653	0.745312	-5.25122	ENSG00000101109_ENST00000396731_STK4	1457	0.870281	-5.15946	ENSG00000159840_ENST00000354434_ZYX	2050	0.862927	-5.02839	ENSG00000188921_ENST00000513293_PTPLAD2	2131	0.82778	-5.36006
ENSG00000171552_ENST00000420653_BCL2L1	2588	0.754637	-5.25238	ENSG00000145335_ENST00000345009_SNCA	1096	0.907847	-5.15959	ENSG00000116688_ENST00000235329_MFN2	4539	0.840273	-5.03612	ENSG00000019582_ENST00000524315_CD74	584	0.981164	-5.36253
ENSG00000140416_ENST00000317516_TPM1	796	0.640703	-5.25341	ENSG00000168385_ENST00000401990_SEPT2	1734	0.629758	-5.16183	ENSG00000206503_ENST00000376806_HLA-A	1854	0.50863	-5.03756	ENSG00000089053_ENST00000441917_ANAPC5	2147	0.992082	-5.36273
ENSG00000162704_ENST00000367534_ARPC5	622	0.495177	-5.254	ENSG00000153071_ENST00000320816_DAB2	4534	0.829731	-5.16678	ENSG00000078369_ENST00000434686_GNB1	628	0.743631	-5.03932	ENSG00000100385_ENST00000429622_IL2RB	569	0.799649	-5.36572
ENSG00000143321_ENST00000368209_HDGF	2171	0.561953	-5.25443	ENSG00000172794_ENST00000528438_RAB37	1494	0.852744	-5.16943	ENSG00000134287_ENST00000447318_ARF3	1089	0.926538	-5.04624	ENSG00000174175_ENST00000367793_SELP	2983	0.970164	-5.3686
ENSG00000123739_ENST00000243501_PLA2G12A	1808	0.674226	-5.2545	ENSG00000131236_ENST00000427843_CAP1	739	0.843031	-5.16978	ENSG00000136929_ENST00000375112_HEMGN	2290	0.720087	-5.04656	ENSG00000161203_ENST00000540821_AP2M1	1750	0.922857	-5.36945
ENSG00000171552_ENST00000450273_BCL2L1	894	0.644295	-5.25616	ENSG00000151702_ENST00000429175_FLI1	3051	0.787938	-5.17081	ENSG00000125354_ENST00000394617_SEPT6	1720	0.593023	-5.047	ENSG00000173542_ENST00000309395_MOBKL1A	6963	0.965245	-5.37283
ENSG00000128294_ENST00000528868_TPST2	1905	0.685039	-5.25624	ENSG00000143363_ENST00000271620_PRUNE	2997	0.830163	-5.17209	ENSG00000206503_ENST00000396634_HLA-A	1868	0.504818	-5.04841	ENSG00000078369_ENST00000437146_GNB1	423	0.87234	-5.37402
ENSG00000143418_ENST00000421609_LASS2	738	0.495935	-5.25696	ENSG00000104231_ENST00000521287_ZFAND1	772	0.650259	-5.17222	ENSG00000143363_ENST00000368936_PRUNE	2788	0.827834	-5.04894	ENSG00000128340_ENST00000249071_RAC2	1482	0.926451	-5.37421
ENSG00000206503_ENST00000355767_HLA-A	1074	0.50838	-5.2581	ENSG00000085733_ENST00000376561_CTTN	2247	0.757899	-5.17626	ENSG00000116688_ENST00000444836_MFN2	4531	0.821894	-5.0497	ENSG00000153815_ENST00000398040_AC092135.1	4003	0.925306	-5.37585
ENSG00000128294_ENST00000403880_TPST2	2084	0.676104	-5.25818	ENSG00000175746_ENST00000318578_C15orf54	3078	0.838531	-5.1765	ENSG00000143363_ENST00000302413_PRUNE	2796	0.825465	-5.05307	ENSG00000010278_ENST00000543424_CD9	915	0.967213	-5.37601
ENSG00000171552_ENST00000307677_BCL2L1	2610	0.752107	-5.26245	ENSG00000112576_ENST00000372987_CCND3	2233	0.708464	-5.18384	ENSG00000104765_ENST00000380629_BNIP3L	3610	0.736565	-5.05868	ENSG00000177156_ENST00000528097_TALDO1	1231	0.89602	-5.37715
ENSG00000129353_ENST00000407327_SLC44A2	3375	0.757037	-5.26309	ENSG00000022267_ENST00000542704_FHL1	969	0.776058	-5.18459	ENSG00000161203_ENST00000540821_AP2M1	1750	0.816	-5.05928	ENSG00000166091_ENST00000339180_CMTM5	1173	0.821824	-5.37833
ENSG00000100266_ENST00000418133_PACSIN2	622	0.569132	-5.26382	ENSG00000187699_ENST00000443551_C2orf88	692	0.684971	-5.1885	ENSG00000160789_ENST00000392353_LMNA	1577	0.753963	-5.06931	ENSG00000135821_ENST00000339526_GLUL	3942	0.76484	-5.37909
ENSG00000120690_ENST00000405737_ELF1	903	0.287929	-5.26402	ENSG00000135218_ENST00000419819_CD36	1686	0.767497	-5.199	ENSG00000157978_ENST00000374338_LDLRAP1	2940	0.79932	-5.06993	ENSG00000128739_ENST00000390687_SNRPN	1388	0.901297	-5.37964
ENSG00000086232_ENST00000199389_EIF2AK1	4463	0.483531	-5.26419	ENSG00000127483_ENST00000419948_HP1BP3	759	0.71278	-5.20373	ENSG00000102230_ENST00000379144_PCYT1B	1692	0.689125	-5.07111	ENSG00000019582_ENST00000518797_CD74	1727	0.832079	-5.38121
ENSG00000143549_ENST00000328159_TPM3	1771	0.566347	-5.26645	ENSG00000022267_ENST00000420362_FHL1	926	0.665227	-5.20577	ENSG00000163374_ENST00000454523_YY1AP1	810	0.498765	-5.07278	ENSG00000164924_ENST00000419477_YWHAZ	891	0.461279	-5.38202
ENSG00000172794_ENST00000481224_RAB37	1654	0.70919	-5.27025	ENSG00000131236_ENST00000414281_CAP1	772	0.848446	-5.20904	ENSG00000158985_ENST00000360515_CDC42SE2	3591	0.683932	-5.07501	ENSG00000166501_ENST00000321728_PRKCB	2689	0.85199	-5.38367
ENSG00000165702_ENST00000450530_GFI1B	1790	0.745251	-5.27765	ENSG00000137073_ENST00000412543_UBAP2	1349	0.728688	-5.20926	ENSG00000185245_ENST00000438881_GP1BA	2339	0.926464	-5.07794	ENSG00000087460_ENST00000453292_GNAS	632	0.140823	-5.38878
ENSG00000115956_ENST00000234313_PLEK	2869	0.741025	-5.27881	ENSG00000131236_ENST00000449311_CAP1	681	0.706314	-5.21592	ENSG00000123505_ENST00000451850_AMD1	1181	0.724809	-5.08022	ENSG00000061918_ENST00000505764_GUCY1B3	2456	0.937704	-5.38919
ENSG00000124635_ENST00000541790_HIST1H2BJ	718	0.841226	-5.28094	ENSG00000122545_ENST00000350320_SEPT7	2516	0.599762	-5.21602	ENSG00000104763_ENST00000417108_ASAH1	2231	0.638279	-5.08071	ENSG00000082074_ENST00000515010_FYB	2578	0.918541	-5.3906
ENSG00000133112_ENST00000530705_TPT1	1028	0.516537	-5.28356	ENSG00000181104_ENST00000319211_F2R	3821	0.723633	-5.21612	ENSG00000077549_ENST00000375145_CAPZB	1175	0.748936	-5.08188	ENSG00000150991_ENST00000541272_UBC	582	0.750859	-5.39278
ENSG00000132471_ENST00000433525_WBP2	928	0.543103	-5.28401	ENSG00000113558_ENST00000517625_SKP1	876	0.573059	-5.21694	ENSG00000100266_ENST00000402229_PACSIN2	1883	0.814657	-5.08266	ENSG00000070831_ENST00000344548_CDC42	2254	0.705413	-5.39341
ENSG00000174175_ENST00000367794_SELP	2983	0.64063	-5.28846	ENSG00000128739_ENST00000390687_SNRPN	1388	0.70245	-5.21731	ENSG00000127314_ENST00000537460_RAP1B	1072	0.365672	-5.08289	ENSG00000183785_ENST00000330423_TUBA8	2018	0.733399	-5.39487
ENSG00000171552_ENST00000456404_BCL2L1	914	0.61488	-5.2885	ENSG00000151023_ENST00000331161_ENKUR	3382	0.724423	-5.21732	ENSG00000241553_ENST00000397261_ARPC4	1961	0.709332	-5.08685	ENSG00000161203_ENST00000292807_AP2M1	1931	0.930088	-5.39748
ENSG00000059804_ENST00000075120_SLC2A3	3915	0.48046	-5.28926	ENSG00000122545_ENST00000399034_SEPT7	2522	0.598335	-5.21946	ENSG00000005020_ENST00000535331_SKAP2	1351	0.69282	-5.09658	ENSG00000022267_ENST00000370674_FHL1	1017	0.728614	-5.39846
ENSG00000125971_ENST00000357156_DYNLRB1	675	0.72	-5.2897	ENSG00000206560_ENST00000451422_ANKRD28	2485	0.855936	-5.22093	ENSG00000088986_ENST00000392508_DYNLL1	697	0.733142	-5.09694	ENSG00000072042_ENST00000381346_RDH11	2564	0.858814	-5.39932
ENSG00000198668_ENST00000544280_CALM1	4230	0.656028	-5.2936	ENSG00000177324_ENST00000380033_BEND2	4611	0.637389	-5.22772	ENSG00000089053_ENST00000344395_ANAPC5	1932	0.770704	-5.10089	ENSG00000183283_ENST00000425012_DAZAP2	1117	0.591764	-5.39972
ENSG00000088726_ENST00000431022_TMEM40	979	0.53524	-5.29408	ENSG00000143549_ENST00000302206_TPM3	741	0.614035	-5.22918	ENSG00000167461_ENST00000300935_RAB8A	2175	0.810575	-5.1011	ENSG00000156052_ENST00000411677_GNAQ	551	0.704174	-5.40283
ENSG00000067167_ENST00000262213_TRAM1	2785	0.638779	-5.29444	ENSG00000140299_ENST00000415213_BNIP2	2335	0.774304	-5.23025	ENSG00000086232_ENST00000199389_EIF2AK1	4463	0.593099	-5.10134	ENSG00000078369_ENST00000439272_GNB1	514	0.996109	-5.40362
ENSG00000129353_ENST00000335757_SLC44A2	3434	0.721607	-5.29482	ENSG00000117586_ENST00000545292_TNFSF4	1240	0.817742	-5.23261	ENSG00000135218_ENST00000534394_CD36	1741	0.591614	-5.10142	ENSG00000172159_ENST00000304195_FRMD3	5297	0.835945	-5.40408
ENSG00000137801_ENST00000397593_THBS1	1235	0.748178	-5.29584	ENSG00000143622_ENST00000539040_RIT1	919	0.84222	-5.23304	ENSG00000105507_ENST00000293255_CABP5	1250	0.7312	-5.10225	ENSG00000078369_ENST00000378606_GNB1	1176	0.964286	-5.40643
ENSG00000006652_ENST00000535603_IFRD1	1597	0.696306	-5.29685	ENSG00000087086_ENST00000331825_FTL	870	0.651724	-5.23604	ENSG00000128266_ENST00000248996_GNAZ	3340	0.857784	-5.10577	ENSG00000160255_ENST00000320216_ITGB2	966	0.79089	-5.40741
ENSG00000135218_ENST00000436384_CD36	536	0.673507	-5.29833	ENSG00000115392_ENST00000540646_FANCL	906	0.451435	-5.23644	ENSG00000023902_ENST00000369126_PLEKHO1	1809	0.633499	-5.10652	ENSG00000165702_ENST00000339463_GFI1B	2449	0.820743	-5.4091
ENSG00000088826_ENST00000379460_SMOX	2230	0.66861	-5.29916	ENSG00000114209_ENST00000492396_PDCD10	814	0.802211	-5.24557	ENSG00000140416_ENST00000358278_TPM1	1786	0.68477	-5.11549	ENSG00000213719_ENST00000375779_CLIC1	1127	0.780834	-5.40942
ENSG00000088826_ENST00000305958_SMOX	2233	0.667712	-5.3011	ENSG00000101109_ENST00000372801_STK4	2038	0.840039	-5.24657	ENSG00000151702_ENST00000429175_FLI1	3051	0.783677	-5.11926	ENSG00000128294_ENST00000445720_TPST2	675	0.797037	-5.40943
ENSG00000088726_ENST00000264728_TMEM40	984	0.53252	-5.30143	ENSG00000187764_ENST00000438547_SEMA4D	4824	0.814262	-5.25089	ENSG00000152061_ENST00000486220_RABGAP1L	772	0.541451	-5.12201	ENSG00000149925_ENST00000338110_ALDOA	2303	0.772036	-5.41363
ENSG00000206560_ENST00000383777_ANKRD28	6295	0.577919	-5.3052	ENSG00000009307_ENST00000530886_CSDE1	3459	0.654235	-5.25125	ENSG00000123505_ENST00000368877_AMD1	1605	0.745171	-5.12253	ENSG00000149218_ENST00000278505_ENDOD1	4687	0.932793	-5.4144
ENSG00000172794_ENST00000392612_RAB37	2528	0.675237	-5.30588	ENSG00000006652_ENST00000005558_IFRD1	1834	0.840785	-5.25331	ENSG00000182093_ENST00000380708_WRB	1464	0.625	-5.1227	ENSG00000171552_ENST00000456404_BCL2L1	914	0.7593	-5.41449
ENSG00000136938_ENST00000339399_ANP32B	1463	0.619275	-5.30853	ENSG00000158769_ENST00000537746_F11R	1245	0.769478	-5.25595	ENSG00000128294_ENST00000398110_TPST2	1968	0.685976	-5.12544	ENSG00000161013_ENST00000292591_MGAT4B	2446	0.806214	-5.41599
ENSG00000125257_ENST00000412704_ABCC4	5702	0.588039	-5.30881	ENSG00000148700_ENST00000356080_ADD3	3081	0.772152	-5.25849	ENSG00000023902_ENST00000369124_PLEKHO1	2050	0.7	-5.12675	ENSG00000127314_ENST00000543393_RAP1B	874	0.329519	-5.41645
ENSG00000135218_ENST00000428497_CD36	541	0.667283	-5.31172	ENSG00000135218_ENST00000447544_CD36	2298	0.806789	-5.2607	ENSG00000185245_ENST00000329125_GP1BA	2501	0.885246	-5.12754	ENSG00000143363_ENST00000271619_PRUNE	2361	0.974587	-5.41836
ENSG00000187699_ENST00000409870_C2orf88	1441	0.349063	-5.31283	ENSG00000124762_ENST00000448526_CDKN1A	1157	0.81936	-5.2619	ENSG00000123405_ENST00000540264_NFE2	1833	0.715766	-5.128	ENSG00000143549_ENST00000341372_TPM3	2010	0.776119	-5.41905
ENSG00000177697_ENST00000397421_CD151	1486	0.759085	-5.31418	ENSG00000168385_ENST00000360051_SEPT2	3613	0.730972	-5.26241	ENSG00000185989_ENST00000542651_RASA3	1156	0.817474	-5.13186	ENSG00000023902_ENST00000025469_PLEKHO1	1540	0.861688	-5.4192
ENSG00000213719_ENST00000375784_CLIC1	1254	0.606061	-5.31549	ENSG00000108061_ENST00000369452_SHOC2	3943	0.694649	-5.2629	ENSG00000100266_ENST00000403744_PACSIN2	2110	0.807583	-5.13206	ENSG00000034510_ENST00000233143_TMSB10	492	0.859756	-5.43305
ENSG00000022267_ENST00000536581_FHL1	1432	0.77933	-5.31759	ENSG00000122545_ENST00000435235_SEPT7	2601	0.580161	-5.26396	ENSG00000224453_ENST00000456304_AC073610.1	1187	0.823926	-5.13325	ENSG00000082074_ENST00000540520_FYB	2747	0.925737	-5.43379
ENSG00000162368_ENST00000371871_CMPK1	1212	0.747525	-5.31766	ENSG00000112576_ENST00000372988_CCND3	2133	0.694327	-5.2661	ENSG00000164924_ENST00000522819_YWHAZ	875	0.288	-5.13618	ENSG00000177697_ENST00000530726_CD151	1407	0.955935	-5.44057
ENSG00000171552_ENST00000422920_BCL2L1	1157	0.633535	-5.32006	ENSG00000135218_ENST00000394788_CD36	1942	0.755407	-5.26764	ENSG00000166340_ENST00000299427_TPP1	3530	0.861756	-5.1364	ENSG00000088986_ENST00000392509_DYNLL1	814	0.659705	-5.44442
ENSG00000181788_ENST00000312960_SIAH2	2517	0.603099	-5.32561	ENSG00000070831_ENST00000400259_CDC42	2148	0.552142	-5.268	ENSG00000123739_ENST00000507961_PLA2G12A	755	0.570861	-5.13685	ENSG00000122545_ENST00000493670_SEPT7	1464	0.820355	-5.44787
ENSG00000174175_ENST00000458599_SELP	2371	0.638549	-5.32642	ENSG00000131236_ENST00000435719_CAP1	817	0.753978	-5.26802	ENSG00000102572_ENST00000539966_STK24	1579	0.804307	-5.13995	ENSG00000078369_ENST00000378609_GNB1	3132	0.907088	-5.44808
ENSG00000168300_ENST00000360540_PCMTD1	4252	0.564911	-5.32859	ENSG00000005961_ENST00000377068_ITGA2B	1212	0.679868	-5.27101	ENSG00000143363_ENST00000271620_PRUNE	2997	0.804137	-5.14051	ENSG00000136929_ENST00000259456_HEMGN	2186	0.889753	-5.45123
ENSG00000177697_ENST00000322008_CD151	1548	0.767442	-5.33069	ENSG00000104763_ENST00000417108_ASAH1	2231	0.830121	-5.27393	ENSG00000148180_ENST00000432226_GSN	1042	0.752399	-5.14388	ENSG00000138326_ENST00000372360_RPS24	510	0.762745	-5.45252
ENSG00000187764_ENST00000438547_SEMA4D	4824	0.692371	-5.33073	ENSG00000165702_ENST00000372122_GFI1B	1653	0.84392	-5.27495	ENSG00000006652_ENST00000535603_IFRD1	1597	0.815905	-5.14791	ENSG00000132824_ENST00000541235_SERINC3	1708	0.946136	-5.4527
ENSG00000134287_ENST00000256682_ARF3	4105	0.620706	-5.3318	ENSG00000145335_ENST00000394986_SNCA	1420	0.732394	-5.27701	ENSG00000198876_ENST00000361264_DCAF12	3530	0.768839	-5.15017	ENSG00000172543_ENST00000307886_CTSW	1300	0.977692	-5.45412
ENSG00000108839_ENST00000251535_ALOX12	2358	0.587362	-5.3323	ENSG00000164924_ENST00000418997_YWHAZ	996	0.344378	-5.27793	ENSG00000088986_ENST00000242577_DYNLL1	720	0.690278	-5.15627	ENSG00000143549_ENST00000341485_TPM3	2063	0.755696	-5.45436
ENSG00000135821_ENST00000311223_GLUL	4719	0.438864	-5.33321	ENSG00000131100_ENST00000399796_ATP6V1E1	1208	0.688742	-5.28431	ENSG00000005020_ENST00000539623_SKAP2	1420	0.702817	-5.15705	ENSG00000162368_ENST00000371871_CMPK1	1212	0.882013	-5.45657
ENSG00000137198_ENST00000259727_GMPR	1515	0.774917	-5.33342	ENSG00000135218_ENST00000432207_CD36	1808	0.727876	-5.28451	ENSG00000148180_ENST00000545652_GSN	2428	0.800247	-5.1584	ENSG00000105698_ENST00000222305_USF2	1709	0.843768	-5.45765
ENSG00000022267_ENST00000449474_FHL1	539	0.805195	-5.33795	ENSG00000099785_ENST00000393944_MARCH2	1647	0.712811	-5.28466	ENSG00000021355_ENST00000380739_SERPINB1	2619	0.718213	-5.15893	ENSG00000135821_ENST00000417584_GLUL	4065	0.743173	-5.45973
ENSG00000197111_ENST00000359282_PCBP2	1730	0.536416	-5.33929	ENSG00000171471_ENST00000306985_MAP1LC3B2	832	0.334135	-5.28584	ENSG00000124762_ENST00000448526_CDKN1A	1157	0.815039	-5.15908	ENSG00000197959_ENST00000367733_DNM3	2322	0.698105	-5.46091
ENSG00000169504_ENST00000374379_CLIC4	4346	0.64266	-5.34643	ENSG00000117602_ENST00000425530_RCAN3	416	0.581731	-5.28646	ENSG00000160789_ENST00000368297_LMNA	1679	0.70816	-5.15973	ENSG00000143549_ENST00000330188_TPM3	2108	0.775142	-5.4663
ENSG00000112308_ENST00000378119_C6orf62	4134	0.573537	-5.34696	ENSG00000163602_ENST00000477973_RYBP	4744	0.771712	-5.28994	ENSG00000117289_ENST00000425134_TXNIP	1116	0.66129	-5.1608	ENSG00000104765_ENST00000518611_BNIP3L	1352	0.925296	-5.46667
ENSG00000241553_ENST00000397261_ARPC4	1961	0.581846	-5.35163	ENSG00000149218_ENST00000278505_ENDOD1	4687	0.808406	-5.29015	ENSG00000197459_ENST00000356350_HIST1H2BH	425	0.863529	-5.16231	ENSG00000138326_ENST00000360830_RPS24	514	0.72179	-5.4677
ENSG00000117640_ENST00000374307_FAM54B	1868	0.580835	-5.35212	ENSG00000158769_ENST00000436182_F11R	1162	0.709983	-5.29163	ENSG00000088726_ENST00000431022_TMEM40	979	0.687436	-5.16487	ENSG00000070831_ENST00000411827_CDC42	597	0.723618	-5.47794
ENSG00000198563_ENST00000418897_DDX39B	583	0.0668954	-5.35302	ENSG00000139323_ENST00000549035_POC1B	2038	0.556919	-5.29245	ENSG00000128294_ENST00000528868_TPST2	1905	0.644619	-5.16526	ENSG00000151702_ENST00000525560_FLI1	1557	0.924213	-5.47808
ENSG00000100266_ENST00000422336_PACSIN2	664	0.584337	-5.35302	ENSG00000104765_ENST00000518611_BNIP3L	1352	0.725592	-5.29637	ENSG00000184678_ENST00000369155_HIST2H2BE	2223	0.80117	-5.17166	ENSG00000143363_ENST00000368936_PRUNE	2788	0.979914	-5.4801
ENSG00000133112_ENST00000379055_TPT1	948	0.485232	-5.35489	ENSG00000168385_ENST00000391973_SEPT2	3701	0.704945	-5.29777	ENSG00000088726_ENST00000264728_TMEM40	984	0.683943	-5.17222	ENSG00000110422_ENST00000525975_HIPK3	3668	0.913032	-5.48107
ENSG00000022267_ENST00000456445_FHL1	775	0.770323	-5.35573	ENSG00000081154_ENST00000265260_PCNP	2342	0.697694	-5.30127	ENSG00000140416_ENST00000357980_TPM1	1800	0.675	-5.17312	ENSG00000089053_ENST00000541887_ANAPC5	2400	0.969167	-5.48136
ENSG00000067167_ENST00000536748_TRAM1	1296	0.589506	-5.35666	ENSG00000022267_ENST00000370676_FHL1	833	0.72509	-5.30358	ENSG00000107798_ENST00000428800_LIPA	1055	0.627488	-5.17422	ENSG00000122545_ENST00000399035_SEPT7	2323	0.822643	-5.48279
ENSG00000171552_ENST00000376062_BCL2L1	2578	0.709853	-5.3567	ENSG00000009307_ENST00000369530_CSDE1	3774	0.645999	-5.30618	ENSG00000105701_ENST00000544835_FKBP8	1286	0.827372	-5.17988	ENSG00000143363_ENST00000302413_PRUNE	2796	0.97711	-5.48423
ENSG00000172794_ENST00000392613_RAB37	2617	0.641574	-5.35686	ENSG00000204310_ENST00000395499_AGPAT1	2496	0.707532	-5.3068	ENSG00000152061_ENST00000367688_RABGAP1L	1425	0.752982	-5.18001	ENSG00000151702_ENST00000344954_FLI1	3926	0.816353	-5.48703
ENSG00000131100_ENST00000253413_ATP6V1E1	1402	0.373039	-5.35753	ENSG00000086232_ENST00000199389_EIF2AK1	4463	0.599373	-5.30822	ENSG00000077549_ENST00000375144_CAPZB	1568	0.739796	-5.18154	ENSG00000153815_ENST00000537098_AC092135.1	4357	0.895341	-5.48827
ENSG00000022267_ENST00000370674_FHL1	1017	0.639135	-5.35825	ENSG00000138594_ENST00000544199_TMOD3	2054	0.790652	-5.31125	ENSG00000140416_ENST00000267996_TPM1	1786	0.640538	-5.18377	ENSG00000162434_ENST00000342505_JAK1	5047	0.961958	-5.48937
ENSG00000071051_ENST00000451463_NCK2	1795	0.64624	-5.3609	ENSG00000204310_ENST00000412465_AGPAT1	991	0.809284	-5.31178	ENSG00000164924_ENST00000521328_YWHAZ	511	0.338552	-5.18675	ENSG00000186591_ENST00000473814_UBE2H	535	0.842991	-5.48981
ENSG00000197111_ENST00000359462_PCBP2	1814	0.564498	-5.36123	ENSG00000123505_ENST00000368885_AMD1	3438	0.696626	-5.31183	ENSG00000102572_ENST00000376547_STK24	2492	0.743981	-5.1909	ENSG00000150991_ENST00000536834_UBC	1296	0.683642	-5.49065
ENSG00000170271_ENST00000326080_C5orf4	3251	0.604429	-5.3634	ENSG00000006652_ENST00000535603_IFRD1	1597	0.782091	-5.31621	ENSG00000150991_ENST00000541046_UBC	2245	0.406236	-5.19368	ENSG00000129226_ENST00000250092_CD68	1741	0.937967	-5.4946
ENSG00000105701_ENST00000222308_FKBP8	1766	0.793884	-5.36675	ENSG00000131236_ENST00000421589_CAP1	824	0.73665	-5.31752	ENSG00000198586_ENST00000409443_TLK1	2783	0.702479	-5.1943	ENSG00000119862_ENST00000238875_AC008074.1	3539	0.975134	-5.5032
ENSG00000197461_ENST00000354513_PDGFA	1308	0.655963	-5.37256	ENSG00000122545_ENST00000432293_SEPT7	1362	0.620411	-5.31966	ENSG00000078369_ENST00000455156_GNB1	2827	0.850018	-5.19503	ENSG00000112078_ENST00000544295_KCTD20	1494	0.951138	-5.50336
ENSG00000110422_ENST00000525975_HIPK3	3668	0.44711	-5.37393	ENSG00000152256_ENST00000544863_PDK1	1338	0.769058	-5.32293	ENSG00000076944_ENST00000221283_STXBP2	1889	0.72684	-5.19532	ENSG00000081237_ENST00000535566_PTPRC	2439	0.933989	-5.50404
ENSG00000105698_ENST00000222305_USF2	1709	0.560562	-5.37631	ENSG00000159256_ENST00000400485_MORC3	4246	0.295572	-5.32603	ENSG00000127314_ENST00000539091_RAP1B	977	0.328557	-5.19692	ENSG00000149925_ENST00000395248_ALDOA	2447	0.705353	-5.50414
ENSG00000197959_ENST00000367733_DNM3	2322	0.436693	-5.37816	ENSG00000165702_ENST00000450530_GFI1B	1790	0.840223	-5.3263	ENSG00000133112_ENST00000379055_TPT1	948	0.691983	-5.19832	ENSG00000128272_ENST00000404241_ATF4	1910	0.631937	-5.50433
ENSG00000088986_ENST00000392508_DYNLL1	697	0.756098	-5.38425	ENSG00000120690_ENST00000239882_ELF1	3566	0.790802	-5.32659	ENSG00000148180_ENST00000341272_GSN	2655	0.824859	-5.20245	ENSG00000177156_ENST00000319006_TALDO1	1346	0.830609	-5.50464
ENSG00000076944_ENST00000221283_STXBP2	1889	0.589201	-5.38547	ENSG00000158769_ENST00000335772_F11R	2170	0.717512	-5.32682	ENSG00000127314_ENST00000542145_RAP1B	1060	0.291509	-5.20557	ENSG00000126267_ENST00000246554_COX6B1	590	0.837288	-5.50491
ENSG00000143321_ENST00000357325_HDGF	2380	0.513025	-5.38691	ENSG00000162959_ENST00000295065_MEMO1	1756	0.160023	-5.32834	ENSG00000128294_ENST00000403880_TPST2	2084	0.647793	-5.20806	ENSG00000132824_ENST00000411544_SERINC3	812	0.825123	-5.50995
ENSG00000022267_ENST00000452016_FHL1	796	0.756281	-5.38857	ENSG00000183785_ENST00000330423_TUBA8	2018	0.589197	-5.3295	ENSG00000172794_ENST00000402449_RAB37	3044	0.702037	-5.21218	ENSG00000114353_ENST00000540560_GNAI2	1086	0.899632	-5.51162
ENSG00000022267_ENST00000434885_FHL1	796	0.756281	-5.38857	ENSG00000073921_ENST00000393346_PICALM	2340	0.610684	-5.32986	ENSG00000088986_ENST00000549989_DYNLL1	719	0.589708	-5.21272	ENSG00000132824_ENST00000255175_SERINC3	1726	0.885863	-5.51203
ENSG00000158406_ENST00000377727_HIST1H4H	397	0.644836	-5.38991	ENSG00000129226_ENST00000250092_CD68	1741	0.697875	-5.33083	ENSG00000071051_ENST00000522586_NCK2	490	0.871429	-5.21502	ENSG00000204310_ENST00000412465_AGPAT1	991	0.893037	-5.51222
ENSG00000022267_ENST00000370676_FHL1	833	0.709484	-5.39066	ENSG00000070831_ENST00000344548_CDC42	2254	0.531056	-5.33341	ENSG00000148180_ENST00000373808_GSN	2562	0.818501	-5.21523	ENSG00000161960_ENST00000396527_EIF4A1	1169	0.794696	-5.51706
ENSG00000174175_ENST00000367786_SELP	2496	0.621795	-5.39544	ENSG00000114209_ENST00000497056_PDCD10	1276	0.760188	-5.33376	ENSG00000089053_ENST00000441917_ANAPC5	2147	0.746157	-5.21718	ENSG00000136929_ENST00000375112_HEMGN	2290	0.849345	-5.51829
ENSG00000112078_ENST00000373731_KCTD20	5619	0.63837	-5.39662	ENSG00000120690_ENST00000442101_ELF1	3521	0.76484	-5.33432	ENSG00000013016_ENST00000541626_EHD3	3328	0.722055	-5.21743	ENSG00000162366_ENST00000294338_PDZK1IP1	846	0.981087	-5.51845
ENSG00000172794_ENST00000392615_RAB37	2690	0.621561	-5.3981	ENSG00000116288_ENST00000493678_PARK7	1088	0.642463	-5.33846	ENSG00000169313_ENST00000455408_P2RY12	1348	0.698813	-5.21748	ENSG00000013016_ENST00000541626_EHD3	3328	0.88732	-5.51864
ENSG00000128311_ENST00000413912_TST	965	0.668394	-5.39923	ENSG00000127314_ENST00000378985_RAP1B	1017	0.174041	-5.34432	ENSG00000172432_ENST00000307126_GTPBP2	2933	0.789976	-5.21843	ENSG00000089053_ENST00000261819_ANAPC5	2513	0.941106	-5.52081
ENSG00000159840_ENST00000449423_ZYX	2050	0.819024	-5.40009	ENSG00000145216_ENST00000337488_FIP1L1	2198	0.424477	-5.34801	ENSG00000160789_ENST00000392355_LMNA	1683	0.764706	-5.21867	ENSG00000213654_ENST00000375043_GPSM3	1456	0.743132	-5.52203
ENSG00000159840_ENST00000354434_ZYX	2050	0.819024	-5.40009	ENSG00000131051_ENST00000434927_RBM39	716	0.615922	-5.35605	ENSG00000167468_ENST00000354171_GPX4	916	0.657205	-5.22063	ENSG00000135926_ENST00000258412_TMBIM1	2371	0.922396	-5.52417
ENSG00000122545_ENST00000399035_SEPT7	2323	0.498063	-5.40068	ENSG00000152061_ENST00000347255_RABGAP1L	1744	0.661697	-5.35837	ENSG00000160789_ENST00000361308_LMNA	2069	0.766554	-5.2212	ENSG00000213719_ENST00000395892_CLIC1	1197	0.683375	-5.52451
ENSG00000184076_ENST00000332801_UQCR10	448	0.444196	-5.40516	ENSG00000197111_ENST00000548933_PCBP2	1202	0.587354	-5.36164	ENSG00000102572_ENST00000376541_STK24	2552	0.735893	-5.22388	ENSG00000143119_ENST00000429072_CD53	977	0.969294	-5.5285
ENSG00000172794_ENST00000392614_RAB37	2704	0.618343	-5.40559	ENSG00000138798_ENST00000503392_EGF	3642	0.743822	-5.36386	ENSG00000172432_ENST00000432918_GTPBP2	1850	0.685946	-5.22656	ENSG00000177697_ENST00000397421_CD151	1486	0.9179	-5.53142
ENSG00000213719_ENST00000375779_CLIC1	1127	0.581189	-5.40644	ENSG00000150093_ENST00000414670_ITGB1	500	0.468	-5.36854	ENSG00000169554_ENST00000409211_ZEB2	590	0.737288	-5.22976	ENSG00000081237_ENST00000367367_PTPRC	2291	0.951986	-5.53162
ENSG00000077549_ENST00000433834_CAPZB	1462	0.542408	-5.40735	ENSG00000031003_ENST00000420893_FAM13B	3214	0.422838	-5.36865	ENSG00000120727_ENST00000394795_PAIP2	2294	0.472537	-5.22981	ENSG00000122545_ENST00000537785_SEPT7	1404	0.803419	-5.53333
ENSG00000206560_ENST00000412318_ANKRD28	4408	0.53539	-5.40843	ENSG00000102265_ENST00000377018_TIMP1	1415	0.34841	-5.36988	ENSG00000117586_ENST00000545292_TNFSF4	1240	0.841935	-5.22992	ENSG00000211592_ENST00000390237_IGKC	523	1	-5.53789
ENSG00000206560_ENST00000399451_ANKRD28	6564	0.539153	-5.40899	ENSG00000158769_ENST00000289779_F11R	2096	0.677958	-5.37702	ENSG00000213625_ENST00000371065_LEPROT	4622	0.717006	-5.23041	ENSG00000143418_ENST00000368949_LASS2	1002	0.848303	-5.53875
ENSG00000091317_ENST00000205636_CMTM6	3863	0.519803	-5.41136	ENSG00000125354_ENST00000354228_SEPT6	1576	0.689086	-5.3816	ENSG00000082781_ENST00000296181_ITGB5	4372	0.617795	-5.23213	ENSG00000143363_ENST00000271620_PRUNE	2997	0.972306	-5.5392
ENSG00000185989_ENST00000542651_RASA3	1156	0.740484	-5.41401	ENSG00000197111_ENST00000552296_PCBP2	1335	0.563296	-5.38546	ENSG00000172432_ENST00000442748_GTPBP2	946	0.841438	-5.23355	ENSG00000111644_ENST00000229243_ACRBP	1933	0.463528	-5.53923
ENSG00000177697_ENST00000397420_CD151	1648	0.718447	-5.4215	ENSG00000131504_ENST00000523100_DIAPH1	1180	0.716949	-5.38786	ENSG00000128294_ENST00000338754_TPST2	2188	0.703839	-5.23424	ENSG00000213719_ENST00000375784_CLIC1	1254	0.769538	-5.54137
ENSG00000113328_ENST00000510664_CCNG1	994	0.590543	-5.42586	ENSG00000134851_ENST00000542052_TMEM165	1657	0.383826	-5.38845	ENSG00000163374_ENST00000438245_YY1AP1	906	0.445916	-5.23437	ENSG00000085733_ENST00000376561_CTTN	2247	0.927459	-5.54343
ENSG00000123405_ENST00000553070_NFE2	1523	0.657912	-5.42913	ENSG00000009307_ENST00000339438_CSDE1	4006	0.625562	-5.38889	ENSG00000161013_ENST00000337755_MGAT4B	3027	0.508755	-5.23569	ENSG00000078369_ENST00000424622_GNB1	1240	0.877419	-5.54354
ENSG00000198589_ENST00000357115_LRBA	9899	0.597636	-5.4316	ENSG00000102572_ENST00000376547_STK24	2492	0.744382	-5.3921	ENSG00000148180_ENST00000394353_GSN	2717	0.806036	-5.23576	ENSG00000132824_ENST00000538937_SERINC3	1791	0.965941	-5.54554
ENSG00000123405_ENST00000540264_NFE2	1833	0.554828	-5.4326	ENSG00000152061_ENST00000367687_RABGAP1L	1849	0.650622	-5.39282	ENSG00000104763_ENST00000381733_ASAH1	2511	0.59538	-5.23782	ENSG00000131100_ENST00000399798_ATP6V1E1	994	0.891348	-5.54618
ENSG00000140299_ENST00000415213_BNIP2	2335	0.63469	-5.43486	ENSG00000128294_ENST00000445720_TPST2	675	0.423704	-5.39498	ENSG00000148180_ENST00000436847_GSN	2726	0.803375	-5.24053	ENSG00000123405_ENST00000553070_NFE2	1523	0.900197	-5.54968
ENSG00000113732_ENST00000517669_ATP6V0E1	502	0.450199	-5.4354	ENSG00000135218_ENST00000534394_CD36	1741	0.63699	-5.39768	ENSG00000072135_ENST00000409022_PTPN18	2084	0.422745	-5.24131	ENSG00000170271_ENST00000326080_C5orf4	3251	0.834512	-5.55155
ENSG00000088986_ENST00000242577_DYNLL1	720	0.715278	-5.43806	ENSG00000135218_ENST00000309881_CD36	2094	0.668099	-5.39783	ENSG00000105701_ENST00000222308_FKBP8	1766	0.828426	-5.2422	ENSG00000129562_ENST00000250498_DAD1	731	0.874145	-5.55159
ENSG00000104765_ENST00000380629_BNIP3L	3610	0.674238	-5.43918	ENSG00000183283_ENST00000425012_DAZAP2	1117	0.408236	-5.39852	ENSG00000148180_ENST00000449773_GSN	985	0.686294	-5.244	ENSG00000135926_ENST00000396809_TMBIM1	2422	0.95417	-5.55159
ENSG00000113328_ENST00000340828_CCNG1	2458	0.539056	-5.43995	ENSG00000102572_ENST00000376541_STK24	2552	0.75627	-5.39862	ENSG00000206560_ENST00000412318_ANKRD28	4408	0.704401	-5.24456	ENSG00000135218_ENST00000426978_CD36	565	0.925664	-5.55386
ENSG00000143418_ENST00000368949_LASS2	1002	0.583832	-5.44099	ENSG00000104763_ENST00000381733_ASAH1	2511	0.782557	-5.40011	ENSG00000148180_ENST00000412819_GSN	2734	0.801024	-5.24475	ENSG00000010278_ENST00000382515_CD9	1229	0.820993	-5.55576
ENSG00000135218_ENST00000438020_CD36	720	0.661111	-5.44141	ENSG00000132471_ENST00000344296_WBP2	1374	0.637555	-5.40045	ENSG00000106868_ENST00000415074_SUSD1	842	0.76247	-5.24762	ENSG00000081237_ENST00000442510_PTPRC	5164	0.953718	-5.55665
ENSG00000104765_ENST00000520409_BNIP3L	739	0.690122	-5.44511	ENSG00000114209_ENST00000473645_PDCD10	1360	0.743382	-5.40516	ENSG00000104763_ENST00000520781_ASAH1	2507	0.56801	-5.24898	ENSG00000128272_ENST00000337304_ATF4	2019	0.752848	-5.55936
ENSG00000198589_ENST00000510413_LRBA	10032	0.592604	-5.44754	ENSG00000114784_ENST00000232905_EIF1B	1010	0.657426	-5.40899	ENSG00000101109_ENST00000372801_STK4	2038	0.713935	-5.24946	ENSG00000214265_ENST00000338327_SNURF	331	0.812689	-5.56236
ENSG00000174175_ENST00000367791_SELP	2611	0.626963	-5.44809	ENSG00000009307_ENST00000358528_CSDE1	4076	0.62316	-5.4112	ENSG00000125354_ENST00000394616_SEPT6	1859	0.525551	-5.25049	ENSG00000121083_ENST00000240343_DYNLL2	1522	0.866623	-5.56586
ENSG00000148180_ENST00000373808_GSN	2562	0.68345	-5.44841	ENSG00000078369_ENST00000434686_GNB1	628	0.727707	-5.4147	ENSG00000105701_ENST00000453489_FKBP8	1672	0.811603	-5.25087	ENSG00000148834_ENST00000445155_GSTO1	829	0.712907	-5.56604
ENSG00000131236_ENST00000340450_CAP1	2592	0.695988	-5.45058	ENSG00000172794_ENST00000481224_RAB37	1654	0.778718	-5.41675	ENSG00000102265_ENST00000445623_TIMP1	595	0.586555	-5.25093	ENSG00000206560_ENST00000451422_ANKRD28	2485	0.961771	-5.56653
ENSG00000102572_ENST00000539966_STK24	1579	0.669411	-5.45166	ENSG00000125354_ENST00000489216_SEPT6	1617	0.671614	-5.41865	ENSG00000144677_ENST00000273179_CTDSPL	4459	0.769006	-5.25217	ENSG00000117586_ENST00000545292_TNFSF4	1240	0.969355	-5.56692
ENSG00000022267_ENST00000458357_FHL1	601	0.790349	-5.4518	ENSG00000105329_ENST00000221930_TGFB1	2199	0.737153	-5.42008	ENSG00000112308_ENST00000378102_C6orf62	741	0.701754	-5.25442	ENSG00000041353_ENST00000262094_RAB27B	7003	0.950307	-5.56732
ENSG00000117640_ENST00000374303_FAM54B	2004	0.541417	-5.45351	ENSG00000137198_ENST00000259727_GMPR	1515	0.743894	-5.42109	ENSG00000184702_ENST00000383045_SEPT5	1588	0.793451	-5.25937	ENSG00000221823_ENST00000234310_PPP3R1	3023	0.913662	-5.57266
ENSG00000124193_ENST00000244020_SRSF6	3683	0.61716	-5.45428	ENSG00000108061_ENST00000265277_SHOC2	3806	0.686285	-5.42275	ENSG00000148180_ENST00000449733_GSN	2767	0.791471	-5.26206	ENSG00000204628_ENST00000376817_GNB2L1	965	0.943005	-5.57329
ENSG00000184076_ENST00000406782_UQCR10	473	0.429175	-5.4552	ENSG00000082074_ENST00000351578_FYB	4750	0.752632	-5.42407	ENSG00000077549_ENST00000375142_CAPZB	1686	0.715896	-5.26231	ENSG00000177697_ENST00000322008_CD151	1548	0.921189	-5.57406
ENSG00000135218_ENST00000544133_CD36	1353	0.600887	-5.45842	ENSG00000085733_ENST00000346329_CTTN	3272	0.739609	-5.42571	ENSG00000077549_ENST00000457768_CAPZB	432	0.773148	-5.26434	ENSG00000143549_ENST00000302206_TPM3	741	0.797571	-5.57464
ENSG00000197959_ENST00000355305_DNM3	3280	0.575915	-5.45903	ENSG00000085733_ENST00000301843_CTTN	3272	0.729218	-5.42656	ENSG00000158985_ENST00000395246_CDC42SE2	3485	0.656815	-5.26562	ENSG00000127314_ENST00000537460_RAP1B	1072	0.522388	-5.57575
ENSG00000187764_ENST00000356444_SEMA4D	4503	0.698201	-5.45903	ENSG00000120690_ENST00000379498_ELF1	3017	0.705668	-5.42723	ENSG00000182093_ENST00000333781_WRB	1616	0.545173	-5.26754	ENSG00000135821_ENST00000331872_GLUL	4364	0.682172	-5.5769
ENSG00000148180_ENST00000341272_GSN	2655	0.694162	-5.4592	ENSG00000172794_ENST00000392613_RAB37	2617	0.778754	-5.42952	ENSG00000162722_ENST00000366481_TRIM58	3225	0.703566	-5.27064	ENSG00000138326_ENST00000401656_RPS24	557	0.705566	-5.57793
ENSG00000122545_ENST00000432293_SEPT7	1362	0.433187	-5.46249	ENSG00000123739_ENST00000507961_PLA2G12A	755	0.598675	-5.433	ENSG00000186591_ENST00000473814_UBE2H	535	0.846729	-5.27237	ENSG00000123505_ENST00000368885_AMD1	3438	0.892379	-5.57825
ENSG00000169704_ENST00000307395_GP9	889	0.870641	-5.46327	ENSG00000112576_ENST00000511642_CCND3	2394	0.604845	-5.43369	ENSG00000203879_ENST00000369741_GDI1	1495	0.829431	-5.27259	ENSG00000213741_ENST00000245458_RPS29	296	0.787162	-5.58032
ENSG00000162722_ENST00000366481_TRIM58	3225	0.622946	-5.464	ENSG00000128739_ENST00000400097_SNRPN	1605	0.581931	-5.43549	ENSG00000148180_ENST00000373818_GSN	2657	0.771547	-5.27319	ENSG00000123405_ENST00000435572_NFE2	1762	0.892736	-5.58321
ENSG00000065534_ENST00000354792_MYLK	2337	0.783055	-5.46508	ENSG00000123505_ENST00000368876_AMD1	3040	0.671711	-5.43628	ENSG00000163374_ENST00000443231_YY1AP1	932	0.433476	-5.27519	ENSG00000163320_ENST00000462901_CGGBP1	1063	0.751646	-5.58385
ENSG00000174175_ENST00000367795_SELP	2713	0.630299	-5.46556	ENSG00000124333_ENST00000286448_VAMP7	2646	0.794407	-5.43731	ENSG00000133112_ENST00000530705_TPT1	1028	0.690661	-5.2765	ENSG00000163320_ENST00000482016_CGGBP1	1147	0.786399	-5.58479
ENSG00000117691_ENST00000366988_NENF	942	0.441614	-5.46702	ENSG00000112851_ENST00000416865_ERBB2IP	2351	0.650362	-5.43815	ENSG00000170271_ENST00000517938_C5orf4	1203	0.694929	-5.27974	ENSG00000134287_ENST00000541959_ARF3	807	0.947955	-5.58521
ENSG00000169504_ENST00000444041_CLIC4	2721	0.604557	-5.47419	ENSG00000108518_ENST00000225655_PFN1	1291	0.439969	-5.43894	ENSG00000131236_ENST00000414893_CAP1	528	0.736742	-5.28383	ENSG00000087460_ENST00000423897_GNAS	736	0.357337	-5.58521
ENSG00000135218_ENST00000426978_CD36	565	0.695575	-5.47425	ENSG00000104763_ENST00000520781_ASAH1	2507	0.738732	-5.4422	ENSG00000102265_ENST00000377018_TIMP1	1415	0.341343	-5.28405	ENSG00000168298_ENST00000304218_HIST1H1E	785	0.955414	-5.58792
ENSG00000169504_ENST00000488683_CLIC4	2723	0.60448	-5.47718	ENSG00000115310_ENST00000402434_RTN4	1456	0.675137	-5.45284	ENSG00000160789_ENST00000292302_LMNA	1692	0.775414	-5.2847	ENSG00000158769_ENST00000537746_F11R	1245	0.963052	-5.59052
ENSG00000197111_ENST00000439930_PCBP2	1614	0.537794	-5.47807	ENSG00000087086_ENST00000397259_FTL	573	0.537522	-5.45355	ENSG00000078369_ENST00000378609_GNB1	3132	0.811622	-5.28959	ENSG00000169554_ENST00000409211_ZEB2	590	0.99322	-5.59104
ENSG00000172794_ENST00000392610_RAB37	2858	0.597271	-5.48289	ENSG00000134548_ENST00000256969_C12orf39	1845	0.702439	-5.45475	ENSG00000124762_ENST00000244741_CDKN1A	2180	0.86789	-5.28977	ENSG00000131236_ENST00000446031_CAP1	273	0.692308	-5.59275
ENSG00000198589_ENST00000535741_LRBA	10313	0.578784	-5.48605	ENSG00000113851_ENST00000450014_CRBN	878	0.628702	-5.45535	ENSG00000150991_ENST00000339647_UBC	2688	0.385789	-5.29068	ENSG00000128739_ENST00000400097_SNRPN	1605	0.740187	-5.59311
ENSG00000117640_ENST00000374300_FAM54B	2053	0.528495	-5.48836	ENSG00000143622_ENST00000368322_RIT1	855	0.804678	-5.45562	ENSG00000013016_ENST00000322054_EHD3	4636	0.783218	-5.29382	ENSG00000158769_ENST00000436182_F11R	1162	0.861446	-5.59367
ENSG00000077549_ENST00000264203_CAPZB	2068	0.556093	-5.49022	ENSG00000167644_ENST00000301246_C19orf33	461	0.689805	-5.45674	ENSG00000138594_ENST00000544199_TMOD3	2054	0.721032	-5.29569	ENSG00000122545_ENST00000350320_SEPT7	2516	0.784579	-5.59525
ENSG00000115091_ENST00000544784_ACTR3	1557	0.763648	-5.49041	ENSG00000115310_ENST00000394609_RTN4	1896	0.706224	-5.45745	ENSG00000104763_ENST00000262097_ASAH1	2609	0.558835	-5.29764	ENSG00000147394_ENST00000433245_ZNF185	1599	0.756098	-5.59634
ENSG00000214265_ENST00000338327_SNURF	331	0.495468	-5.49247	ENSG00000102572_ENST00000539966_STK24	1579	0.80114	-5.4583	ENSG00000006652_ENST00000005558_IFRD1	1834	0.837514	-5.30289	ENSG00000165119_ENST00000457156_HNRNPK	1283	0.808262	-5.59692
ENSG00000148180_ENST00000394353_GSN	2717	0.678322	-5.4925	ENSG00000197111_ENST00000552819_PCBP2	1418	0.578279	-5.46048	ENSG00000102572_ENST00000376533_STK24	1668	0.619904	-5.30646	ENSG00000081237_ENST00000367376_PTPRC	5321	0.938921	-5.59705
ENSG00000135218_ENST00000538969_CD36	1364	0.529325	-5.49457	ENSG00000219200_ENST00000402093_RNASEK	747	0.741633	-5.46165	ENSG00000077549_ENST00000401084_CAPZB	1710	0.677778	-5.30667	ENSG00000122545_ENST00000399034_SEPT7	2522	0.782712	-5.59869
ENSG00000148180_ENST00000436847_GSN	2726	0.676082	-5.49728	ENSG00000111644_ENST00000229243_ACRBP	1933	0.218831	-5.46435	ENSG00000158769_ENST00000537746_F11R	1245	0.846586	-5.3107	ENSG00000164924_ENST00000521328_YWHAZ	511	0.62818	-5.59908
ENSG00000121749_ENST00000485960_TBC1D15	2489	0.565689	-5.49837	ENSG00000152256_ENST00000392571_PDK1	1515	0.671947	-5.46565	ENSG00000109572_ENST00000504131_CLCN3	3157	0.773519	-5.31558	ENSG00000114353_ENST00000266027_GNAI2	2016	0.922619	-5.59968
ENSG00000006652_ENST00000005558_IFRD1	1834	0.606325	-5.49868	ENSG00000095787_ENST00000414108_WAC	816	0.628676	-5.46802	ENSG00000160789_ENST00000368299_LMNA	2253	0.755437	-5.31673	ENSG00000144677_ENST00000273179_CTDSPL	4459	0.93586	-5.60255
ENSG00000102265_ENST00000377018_TIMP1	1415	0.359011	-5.50015	ENSG00000104763_ENST00000262097_ASAH1	2609	0.734381	-5.46811	ENSG00000140374_ENST00000267950_ETFA	1350	0.808148	-5.31889	ENSG00000123405_ENST00000312156_NFE2	1658	0.964415	-5.60289
ENSG00000148180_ENST00000373818_GSN	2657	0.659014	-5.50094	ENSG00000128739_ENST00000400098_SNRPN	1643	0.568472	-5.46925	ENSG00000143811_ENST00000343818_PYCR2	1689	0.788632	-5.32049	ENSG00000113558_ENST00000522855_SKP1	802	0.716958	-5.60372
ENSG00000148180_ENST00000412819_GSN	2734	0.674104	-5.5015	ENSG00000172794_ENST00000392612_RAB37	2528	0.765823	-5.47114	ENSG00000112335_ENST00000230085_SNX3	1755	0.601709	-5.32103	ENSG00000137878_ENST00000488175_GCOM1	2601	0.575932	-5.60413
ENSG00000161203_ENST00000540821_AP2M1	1750	0.612571	-5.50632	ENSG00000140416_ENST00000317516_TPM1	796	0.757538	-5.47118	ENSG00000125971_ENST00000374846_DYNLRB1	1044	0.566092	-5.32671	ENSG00000085733_ENST00000538675_CTTN	1326	0.890649	-5.60657
ENSG00000133112_ENST00000379056_TPT1	1101	0.499546	-5.50727	ENSG00000087470_ENST00000413295_DNM1L	1064	0.540414	-5.47252	ENSG00000150867_ENST00000432610_PIP4K2A	304	0.519737	-5.32719	ENSG00000123505_ENST00000368876_AMD1	3040	0.880592	-5.6077
ENSG00000172794_ENST00000528438_RAB37	1494	0.611111	-5.50793	ENSG00000116199_ENST00000440702_FAM20B	603	0.610282	-5.47369	ENSG00000124333_ENST00000460621_VAMP7	658	0.800912	-5.32798	ENSG00000010278_ENST00000382518_CD9	1554	0.741956	-5.60846
ENSG00000124333_ENST00000286448_VAMP7	2646	0.530234	-5.50949	ENSG00000132824_ENST00000411544_SERINC3	812	0.674877	-5.47542	ENSG00000110422_ENST00000525975_HIPK3	3668	0.690294	-5.3292	ENSG00000181104_ENST00000319211_F2R	3821	0.840879	-5.6096
ENSG00000148180_ENST00000545652_GSN	2428	0.647858	-5.50973	ENSG00000131504_ENST00000546094_DIAPH1	2676	0.700673	-5.47758	ENSG00000158769_ENST00000436182_F11R	1162	0.771084	-5.33332	ENSG00000081237_ENST00000271610_PTPRC	5444	0.940301	-5.61235
ENSG00000143418_ENST00000271688_LASS2	2505	0.627545	-5.51051	ENSG00000172794_ENST00000392614_RAB37	2704	0.731879	-5.47854	ENSG00000158985_ENST00000505065_CDC42SE2	4352	0.57307	-5.33451	ENSG00000077549_ENST00000433834_CAPZB	1462	0.750342	-5.61401
ENSG00000156515_ENST00000298649_HK1	3596	0.652113	-5.51087	ENSG00000009307_ENST00000438362_CSDE1	4167	0.605472	-5.47924	ENSG00000069966_ENST00000358784_GNB5	1509	0.82505	-5.34062	ENSG00000061918_ENST00000264424_GUCY1B3	3124	0.952305	-5.61602
ENSG00000158769_ENST00000368026_F11R	4665	0.507396	-5.51149	ENSG00000152061_ENST00000325589_RABGAP1L	1880	0.582447	-5.48051	ENSG00000108039_ENST00000369683_XPNPEP1	2344	0.705205	-5.3407	ENSG00000129277_ENST00000250151_CCL4	664	0.739458	-5.61743
ENSG00000140941_ENST00000534986_MAP1LC3B	2618	0.489305	-5.51231	ENSG00000182899_ENST00000448864_RPL35A	549	0.704918	-5.48316	ENSG00000133112_ENST00000379056_TPT1	1101	0.729337	-5.34212	ENSG00000143418_ENST00000345896_LASS2	2080	0.886538	-5.61838
ENSG00000146416_ENST00000367598_AIG1	1620	0.533951	-5.51248	ENSG00000073921_ENST00000447890_PICALM	2618	0.564171	-5.48451	ENSG00000124762_ENST00000405375_CDKN1A	2261	0.836798	-5.3424	ENSG00000089053_ENST00000544314_ANAPC5	1508	0.988727	-5.61845
ENSG00000159840_ENST00000392910_ZYX	2123	0.765426	-5.51299	ENSG00000075151_ENST00000400422_EIF4G3	6175	0.624291	-5.48499	ENSG00000122545_ENST00000399035_SEPT7	2323	0.582006	-5.35088	ENSG00000077549_ENST00000264203_CAPZB	2068	0.688588	-5.61992
ENSG00000143418_ENST00000368954_LASS2	2504	0.621406	-5.51399	ENSG00000197111_ENST00000546463_PCBP2	1457	0.551819	-5.48512	ENSG00000182093_ENST00000541890_WRB	1392	0.246408	-5.35274	ENSG00000160255_ENST00000523663_ITGB2	680	0.683824	-5.6223
ENSG00000158769_ENST00000537746_F11R	1245	0.691566	-5.51515	ENSG00000198668_ENST00000356978_CALM1	4254	0.736013	-5.48569	ENSG00000241685_ENST00000432884_ARPC1A	1702	0.428907	-5.35371	ENSG00000133872_ENST00000536273_TMEM66	1053	0.926876	-5.62554
ENSG00000071051_ENST00000233154_NCK2	2683	0.666045	-5.51532	ENSG00000163320_ENST00000462901_CGGBP1	1063	0.711195	-5.48826	ENSG00000089053_ENST00000541887_ANAPC5	2400	0.72125	-5.35466	ENSG00000021355_ENST00000380739_SERPINB1	2619	0.896144	-5.62649
ENSG00000122545_ENST00000350320_SEPT7	2516	0.459857	-5.51582	ENSG00000110422_ENST00000379016_HIPK3	7345	0.588291	-5.49089	ENSG00000221823_ENST00000234310_PPP3R1	3023	0.749587	-5.35503	ENSG00000128739_ENST00000400098_SNRPN	1643	0.723068	-5.62687
ENSG00000148180_ENST00000449733_GSN	2767	0.666064	-5.51881	ENSG00000134308_ENST00000539979_YWHAQ	1651	0.619624	-5.49164	ENSG00000109572_ENST00000360642_CLCN3	3208	0.741895	-5.35505	ENSG00000172794_ENST00000392617_RAB37	3780	0.67672	-5.62811
ENSG00000122545_ENST00000399034_SEPT7	2522	0.458763	-5.51926	ENSG00000131100_ENST00000253413_ATP6V1E1	1402	0.596291	-5.49674	ENSG00000108839_ENST00000251535_ALOX12	2358	0.776081	-5.36133	ENSG00000013016_ENST00000322054_EHD3	4636	0.944349	-5.63202
ENSG00000117640_ENST00000374301_FAM54B	2099	0.516913	-5.52033	ENSG00000153162_ENST00000540959_BMP6	1543	0.749838	-5.49686	ENSG00000101109_ENST00000396731_STK4	1457	0.660261	-5.36178	ENSG00000081237_ENST00000352140_PTPRC	5177	0.937222	-5.63547
ENSG00000215472_ENST00000418495_RPL17	927	0.177994	-5.52054	ENSG00000110422_ENST00000303296_HIPK3	7408	0.583288	-5.50321	ENSG00000077549_ENST00000264202_CAPZB	883	0.763307	-5.36587	ENSG00000169704_ENST00000307395_GP9	889	0.874016	-5.63562
ENSG00000122545_ENST00000537785_SEPT7	1404	0.543447	-5.52284	ENSG00000140416_ENST00000358278_TPM1	1786	0.676932	-5.5055	ENSG00000100225_ENST00000397426_FBXO7	1888	0.861229	-5.36741	ENSG00000124762_ENST00000373711_CDKN1A	766	0.804178	-5.6374
ENSG00000143549_ENST00000271850_TPM3	1219	0.424938	-5.52795	ENSG00000089327_ENST00000392219_FXYD5	872	0.813073	-5.50733	ENSG00000143622_ENST00000368322_RIT1	855	0.804678	-5.37011	ENSG00000143622_ENST00000368322_RIT1	855	0.94269	-5.63926
ENSG00000172432_ENST00000419497_GTPBP2	1394	0.698709	-5.52812	ENSG00000198668_ENST00000544280_CALM1	4230	0.708983	-5.50754	ENSG00000071051_ENST00000393348_NCK2	790	0.725316	-5.37026	ENSG00000185989_ENST00000542651_RASA3	1156	0.910035	-5.63984
ENSG00000105701_ENST00000453489_FKBP8	1672	0.789474	-5.52927	ENSG00000125354_ENST00000394617_SEPT6	1720	0.63314	-5.50759	ENSG00000115091_ENST00000535589_ACTR3	1381	0.70601	-5.37281	ENSG00000172794_ENST00000340415_RAB37	3805	0.636005	-5.64008
ENSG00000104765_ENST00000523515_BNIP3L	915	0.681967	-5.52965	ENSG00000102265_ENST00000445623_TIMP1	595	0.628571	-5.51021	ENSG00000143622_ENST00000539040_RIT1	919	0.810664	-5.37568	ENSG00000019582_ENST00000522246_CD74	563	0.980462	-5.64128
ENSG00000156515_ENST00000359426_HK1	3605	0.630513	-5.53186	ENSG00000005020_ENST00000345317_SKAP2	3998	0.688594	-5.51042	ENSG00000123505_ENST00000368876_AMD1	3040	0.629934	-5.37666	ENSG00000131100_ENST00000399796_ATP6V1E1	1208	0.896523	-5.64219
ENSG00000158769_ENST00000335772_F11R	2170	0.625346	-5.53252	ENSG00000187764_ENST00000356444_SEMA4D	4503	0.828781	-5.5165	ENSG00000074370_ENST00000352011_ATP2A3	4786	0.811952	-5.37703	ENSG00000122545_ENST00000435235_SEPT7	2601	0.758939	-5.64318
ENSG00000165702_ENST00000339463_GFI1B	2449	0.623928	-5.53495	ENSG00000132475_ENST00000254810_H3F3B	2703	0.532371	-5.51691	ENSG00000127947_ENST00000248594_PTPN12	3406	0.767763	-5.37815	ENSG00000135218_ENST00000413265_CD36	855	0.956725	-5.64396
ENSG00000102178_ENST00000369660_UBL4A	2382	0.759026	-5.53633	ENSG00000131051_ENST00000407261_RBM39	2147	0.467163	-5.518	ENSG00000164116_ENST00000515201_GUCY1A3	1282	0.776911	-5.37942	ENSG00000148834_ENST00000369713_GSTO1	972	0.771605	-5.64683
ENSG00000131236_ENST00000417287_CAP1	610	0.760656	-5.54579	ENSG00000196787_ENST00000359193_HIST1H2AG	2239	0.700313	-5.52216	ENSG00000077549_ENST00000413711_CAPZB	853	0.681125	-5.3803	ENSG00000134954_ENST00000319397_ETS1	2147	0.91197	-5.64715
ENSG00000146963_ENST00000541515_LUC7L2	1661	0.566526	-5.54677	ENSG00000119684_ENST00000544985_MLH3	1119	0.100983	-5.52811	ENSG00000122643_ENST00000242210_NT5C3	1670	0.673653	-5.38408	ENSG00000112335_ENST00000230085_SNX3	1755	0.727635	-5.64774
ENSG00000140941_ENST00000268607_MAP1LC3B	2688	0.476562	-5.55038	ENSG00000073921_ENST00000529760_PICALM	1153	0.648742	-5.5312	ENSG00000117289_ENST00000369317_TXNIP	2927	0.701059	-5.38581	ENSG00000108839_ENST00000251535_ALOX12	2358	0.891433	-5.6481
ENSG00000113328_ENST00000511683_CCNG1	1143	0.555556	-5.55233	ENSG00000152061_ENST00000478442_RABGAP1L	648	0.600309	-5.53469	ENSG00000184702_ENST00000455784_SEPT5	2070	0.784541	-5.38738	ENSG00000067167_ENST00000262213_TRAM1	2785	0.949731	-5.64979
ENSG00000088726_ENST00000435575_TMEM40	1785	0.543978	-5.55403	ENSG00000197903_ENST00000356950_HIST1H2BK	381	0.469816	-5.53781	ENSG00000100614_ENST00000325642_PPM1A	8065	0.546807	-5.39608	ENSG00000135218_ENST00000433696_CD36	1421	0.950739	-5.65036
ENSG00000122545_ENST00000435235_SEPT7	2601	0.444829	-5.56376	ENSG00000009307_ENST00000534699_CSDE1	2667	0.697038	-5.53991	ENSG00000077549_ENST00000433834_CAPZB	1462	0.602599	-5.39609	ENSG00000122545_ENST00000432293_SEPT7	1362	0.779001	-5.65054
ENSG00000110422_ENST00000456517_HIPK3	4478	0.433229	-5.56689	ENSG00000170315_ENST00000535788_UBB	704	0.704545	-5.54048	ENSG00000143811_ENST00000316940_PYCR2	999	0.784785	-5.398	ENSG00000143549_ENST00000271850_TPM3	1219	0.617719	-5.65083
ENSG00000089053_ENST00000535482_ANAPC5	2077	0.444872	-5.56865	ENSG00000135218_ENST00000482059_CD36	569	0.731107	-5.54048	ENSG00000070831_ENST00000411827_CDC42	597	0.331658	-5.39911	ENSG00000075151_ENST00000374927_EIF4G3	1910	0.913613	-5.65367
ENSG00000197111_ENST00000552819_PCBP2	1418	0.496474	-5.56924	ENSG00000187764_ENST00000422704_SEMA4D	4382	0.817891	-5.54157	ENSG00000204310_ENST00000375104_AGPAT1	2017	0.875558	-5.40046	ENSG00000197622_ENST00000357235_CDC42SE1	3009	0.947159	-5.65409
ENSG00000143418_ENST00000361419_LASS2	997	0.535607	-5.57407	ENSG00000143549_ENST00000368533_TPM3	3131	0.407218	-5.54332	ENSG00000009307_ENST00000534699_CSDE1	2667	0.794901	-5.40172	ENSG00000114978_ENST00000396049_MOBKL1B	2375	0.944842	-5.65535
ENSG00000186591_ENST00000355621_UBE2H	5151	0.571928	-5.57607	ENSG00000115091_ENST00000544784_ACTR3	1557	0.810533	-5.54445	ENSG00000204310_ENST00000336984_AGPAT1	2021	0.873825	-5.40332	ENSG00000127314_ENST00000542145_RAP1B	1060	0.340566	-5.65686
ENSG00000172794_ENST00000402449_RAB37	3044	0.548949	-5.5765	ENSG00000139644_ENST00000395006_TMBIM6	2598	0.759815	-5.54963	ENSG00000158769_ENST00000335772_F11R	2170	0.78894	-5.40835	ENSG00000143622_ENST00000539040_RIT1	919	0.929271	-5.66371
ENSG00000071051_ENST00000393349_NCK2	2371	0.674821	-5.57748	ENSG00000170271_ENST00000517938_C5orf4	1203	0.688279	-5.55064	ENSG00000100614_ENST00000395076_PPM1A	8184	0.552908	-5.40943	ENSG00000177697_ENST00000397420_CD151	1648	0.86165	-5.66482
ENSG00000150093_ENST00000475184_ITGB1	552	0.42029	-5.57844	ENSG00000163320_ENST00000482016_CGGBP1	1147	0.732345	-5.55192	ENSG00000089053_ENST00000261819_ANAPC5	2513	0.703939	-5.40989	ENSG00000100030_ENST00000415911_MAPK1	1480	0.835811	-5.66487
ENSG00000214265_ENST00000338094_SNURF	1326	0.700603	-5.58371	ENSG00000148346_ENST00000277480_LCN2	822	0.620438	-5.55286	ENSG00000175471_ENST00000312216_MCTP1	2337	0.714591	-5.41163	ENSG00000204424_ENST00000375832_LY6G6F	920	0.971739	-5.66722
ENSG00000104765_ENST00000221209_BNIP3L	1234	0.704214	-5.58397	ENSG00000089327_ENST00000423817_FXYD5	897	0.721293	-5.55432	ENSG00000165702_ENST00000372122_GFI1B	1653	0.871143	-5.41203	ENSG00000081237_ENST00000348564_PTPRC	4626	0.953307	-5.67101
ENSG00000021355_ENST00000537185_SERPINB1	1529	0.601046	-5.58445	ENSG00000198589_ENST00000509835_LRBA	5578	0.778236	-5.55502	ENSG00000009307_ENST00000369530_CSDE1	3774	0.68442	-5.41484	ENSG00000081237_ENST00000367366_PTPRC	5123	0.936561	-5.6724
ENSG00000196914_ENST00000356641_ARHGEF12	9444	0.551144	-5.59176	ENSG00000162367_ENST00000371884_TAL1	4641	0.736479	-5.55527	ENSG00000105698_ENST00000379134_USF2	648	0.649691	-5.41645	ENSG00000085733_ENST00000301843_CTTN	3272	0.915954	-5.67267
ENSG00000159840_ENST00000322764_ZYX	2493	0.724428	-5.59457	ENSG00000172794_ENST00000392610_RAB37	2858	0.716235	-5.55634	ENSG00000168385_ENST00000401990_SEPT2	1734	0.600346	-5.42352	ENSG00000085733_ENST00000346329_CTTN	3272	0.915648	-5.67268
ENSG00000196914_ENST00000397843_ARHGEF12	9660	0.552795	-5.59458	ENSG00000131236_ENST00000372792_CAP1	1496	0.752674	-5.55706	ENSG00000112078_ENST00000449081_KCTD20	4094	0.80679	-5.42484	ENSG00000113558_ENST00000517625_SKP1	876	0.619863	-5.67728
ENSG00000198589_ENST00000509835_LRBA	5578	0.591072	-5.5958	ENSG00000128739_ENST00000400100_SNRPN	1751	0.533409	-5.5611	ENSG00000151023_ENST00000376363_ENKUR	1318	0.806525	-5.4279	ENSG00000114353_ENST00000536647_GNAI2	2153	0.886205	-5.67944
ENSG00000100266_ENST00000453643_PACSIN2	818	0.484108	-5.59606	ENSG00000089327_ENST00000541435_FXYD5	907	0.802646	-5.56224	ENSG00000135926_ENST00000258412_TMBIM1	2371	0.820751	-5.42938	ENSG00000023902_ENST00000369126_PLEKHO1	1809	0.661692	-5.68079
ENSG00000167468_ENST00000354171_GPX4	916	0.586245	-5.5979	ENSG00000172794_ENST00000392615_RAB37	2690	0.694424	-5.563	ENSG00000088726_ENST00000435575_TMEM40	1785	0.557423	-5.43121	ENSG00000115091_ENST00000544784_ACTR3	1557	0.944123	-5.68085
ENSG00000125952_ENST00000246163_MAX	897	0.569677	-5.5984	ENSG00000022267_ENST00000370674_FHL1	1017	0.651917	-5.56512	ENSG00000203879_ENST00000447750_GDI1	2474	0.727971	-5.43131	ENSG00000143418_ENST00000421609_LASS2	738	0.695122	-5.68183
ENSG00000131236_ENST00000372805_CAP1	2217	0.702751	-5.5995	ENSG00000153162_ENST00000537240_BMP6	1844	0.722885	-5.56669	ENSG00000009307_ENST00000530886_CSDE1	3459	0.69124	-5.43552	ENSG00000188677_ENST00000404989_PARVB	1591	0.89692	-5.68252
ENSG00000186480_ENST00000340368_INSIG1	3010	0.648505	-5.59986	ENSG00000131504_ENST00000521457_DIAPH1	3857	0.760436	-5.56718	ENSG00000004939_ENST00000262418_SLC4A1	4965	0.786103	-5.43739	ENSG00000078369_ENST00000434686_GNB1	628	0.850318	-5.68346
ENSG00000082781_ENST00000296181_ITGB5	4372	0.545746	-5.60158	ENSG00000131051_ENST00000528062_RBM39	2109	0.463727	-5.56997	ENSG00000184007_ENST00000344035_PTP4A2	3932	0.598932	-5.43813	ENSG00000206503_ENST00000355767_HLA-A	1074	0.647114	-5.68382
ENSG00000105993_ENST00000262177_DNAJB6	2527	0.466957	-5.60362	ENSG00000135218_ENST00000435819_CD36	2365	0.591543	-5.57341	ENSG00000108039_ENST00000502935_XPNPEP1	2539	0.68846	-5.43888	ENSG00000135821_ENST00000311223_GLUL	4719	0.675567	-5.68488
ENSG00000161203_ENST00000292807_AP2M1	1931	0.588814	-5.60752	ENSG00000115091_ENST00000535589_ACTR3	1381	0.750905	-5.5767	ENSG00000108039_ENST00000369680_XPNPEP1	2539	0.68846	-5.43888	ENSG00000107798_ENST00000282673_LIPA	753	0.776892	-5.68826
ENSG00000108039_ENST00000403138_XPNPEP1	1006	0.44334	-5.60798	ENSG00000219200_ENST00000548577_RNASEK	810	0.683951	-5.57847	ENSG00000135926_ENST00000396809_TMBIM1	2422	0.847647	-5.44014	ENSG00000132471_ENST00000344296_WBP2	1374	0.820233	-5.69057
ENSG00000132383_ENST00000254719_RPA1	4352	0.317555	-5.6088	ENSG00000216937_ENST00000435402_CCDC7	482	0.707469	-5.58002	ENSG00000108039_ENST00000322238_XPNPEP1	2467	0.681394	-5.4419	ENSG00000145649_ENST00000274306_GZMA	894	0.957494	-5.69246
ENSG00000113638_ENST00000337702_TTC33	2612	0.614089	-5.61036	ENSG00000066697_ENST00000395067_C9orf30	1362	0.682819	-5.58407	ENSG00000197461_ENST00000354513_PDGFA	1308	0.723242	-5.44318	ENSG00000124193_ENST00000244020_SRSF6	3683	0.839261	-5.69515
ENSG00000122545_ENST00000493670_SEPT7	1464	0.512978	-5.61037	ENSG00000198589_ENST00000357115_LRBA	9899	0.764421	-5.58883	ENSG00000102316_ENST00000375062_MAGED2	1647	0.68306	-5.44592	ENSG00000140374_ENST00000267950_ETFA	1350	0.876296	-5.69527
ENSG00000108039_ENST00000423625_XPNPEP1	712	0.41573	-5.61056	ENSG00000152061_ENST00000489615_RABGAP1L	6821	0.589356	-5.58933	ENSG00000140374_ENST00000433983_ETFA	1346	0.720654	-5.44653	ENSG00000132383_ENST00000254719_RPA1	4352	0.534697	-5.69536
ENSG00000138798_ENST00000503392_EGF	3642	0.607084	-5.61088	ENSG00000088726_ENST00000435575_TMEM40	1785	0.579832	-5.59093	ENSG00000123505_ENST00000368885_AMD1	3438	0.644852	-5.44821	ENSG00000169554_ENST00000427902_ZEB2	2236	0.982558	-5.6954
ENSG00000151023_ENST00000331161_ENKUR	3382	0.517741	-5.61249	ENSG00000138798_ENST00000265171_EGF	4880	0.690369	-5.59235	ENSG00000138449_ENST00000427241_SLC40A1	824	0.63835	-5.44893	ENSG00000023902_ENST00000369124_PLEKHO1	2050	0.816585	-5.69554
ENSG00000187764_ENST00000422704_SEMA4D	4382	0.660885	-5.61258	ENSG00000139323_ENST00000313546_POC1B	3001	0.582806	-5.5937	ENSG00000185825_ENST00000441714_BCAP31	1413	0.639066	-5.45021	ENSG00000234745_ENST00000434333_HLA-B	863	0.593279	-5.69602
ENSG00000109854_ENST00000421577_HTATIP2	886	0.588036	-5.61561	ENSG00000187699_ENST00000396974_C2orf88	998	0.587174	-5.59464	ENSG00000213654_ENST00000375040_GPSM3	1476	0.769648	-5.45222	ENSG00000163430_ENST00000539471_FSTL1	1506	0.895086	-5.69645
ENSG00000131236_ENST00000420216_CAP1	668	0.818862	-5.61648	ENSG00000153162_ENST00000283147_BMP6	2780	0.713669	-5.59597	ENSG00000198586_ENST00000431350_TLK1	5663	0.710224	-5.45266	ENSG00000132471_ENST00000254806_WBP2	1944	0.915638	-5.69687
ENSG00000022267_ENST00000420362_FHL1	926	0.640389	-5.61715	ENSG00000166501_ENST00000321728_PRKCB	2689	0.667163	-5.59685	ENSG00000169313_ENST00000302632_P2RY12	1766	0.689694	-5.45446	ENSG00000118508_ENST00000367495_RAB32	1217	0.804437	-5.69703
ENSG00000102572_ENST00000376533_STK24	1668	0.590528	-5.61973	ENSG00000206560_ENST00000412318_ANKRD28	4408	0.688975	-5.59978	ENSG00000148180_ENST00000373823_GSN	3018	0.690524	-5.45556	ENSG00000143418_ENST00000271688_LASS2	2505	0.841916	-5.6987
ENSG00000021355_ENST00000542771_SERPINB1	1593	0.634652	-5.62013	ENSG00000139644_ENST00000267115_TMBIM6	2833	0.749735	-5.60164	ENSG00000146416_ENST00000367598_AIG1	1620	0.622222	-5.45668	ENSG00000115091_ENST00000535589_ACTR3	1381	0.884866	-5.69973
ENSG00000184182_ENST00000272930_UBE2F	2009	0.480338	-5.62078	ENSG00000072135_ENST00000409022_PTPN18	2084	0.480326	-5.6034	ENSG00000196236_ENST00000479286_XPNPEP3	340	0.394118	-5.45783	ENSG00000256235_ENST00000526627_AC010441.1	2332	0.688679	-5.70108
ENSG00000213719_ENST00000395892_CLIC1	1197	0.495405	-5.62599	ENSG00000134851_ENST00000381334_TMEM165	1928	0.334025	-5.60626	ENSG00000197461_ENST00000402802_PDGFA	2305	0.688069	-5.45856	ENSG00000081237_ENST00000530727_PTPRC	1962	0.938838	-5.70228
ENSG00000072135_ENST00000347849_PTPN18	2472	0.522249	-5.62661	ENSG00000198589_ENST00000510413_LRBA	10032	0.757675	-5.60777	ENSG00000204310_ENST00000395496_AGPAT1	2103	0.839753	-5.4607	ENSG00000101082_ENST00000262866_SLA2	2757	0.954298	-5.7062
ENSG00000117586_ENST00000545292_TNFSF4	1240	0.675	-5.62828	ENSG00000143622_ENST00000368323_RIT1	3445	0.775907	-5.60871	ENSG00000100225_ENST00000382058_FBXO7	1758	0.838453	-5.46083	ENSG00000197622_ENST00000540998_CDC42SE1	3181	0.934926	-5.70634
ENSG00000123739_ENST00000507961_PLA2G12A	755	0.715232	-5.62855	ENSG00000140416_ENST00000267996_TPM1	1786	0.648936	-5.61213	ENSG00000165702_ENST00000450530_GFI1B	1790	0.875978	-5.46107	ENSG00000140988_ENST00000527109_RPS2	1030	0.397087	-5.70758
ENSG00000159348_ENST00000367249_CYB5R1	1651	0.523925	-5.62872	ENSG00000143549_ENST00000271850_TPM3	1219	0.501231	-5.61287	ENSG00000206560_ENST00000383777_ANKRD28	6295	0.679587	-5.46438	ENSG00000163602_ENST00000477973_RYBP	4744	0.929384	-5.70937
ENSG00000131236_ENST00000372794_CAP1	1746	0.702176	-5.6301	ENSG00000170271_ENST00000326080_C5orf4	3251	0.690249	-5.6135	ENSG00000122545_ENST00000350320_SEPT7	2516	0.537361	-5.46602	ENSG00000143409_ENST00000361936_FAM63A	2839	0.938359	-5.70949
ENSG00000049323_ENST00000404816_LTBP1	6333	0.574609	-5.63121	ENSG00000151702_ENST00000344954_FLI1	3926	0.574121	-5.61506	ENSG00000134308_ENST00000446619_YWHAQ	665	0.560902	-5.46696	ENSG00000167461_ENST00000300935_RAB8A	2175	0.898391	-5.70992
ENSG00000140416_ENST00000358278_TPM1	1786	0.506719	-5.63233	ENSG00000088726_ENST00000314124_TMEM40	2308	0.538995	-5.61606	ENSG00000213639_ENST00000455580_PPP1CB	721	0.535368	-5.46711	ENSG00000143418_ENST00000368954_LASS2	2504	0.826278	-5.71144
ENSG00000159023_ENST00000398863_EPB41	5639	0.54726	-5.63426	ENSG00000131236_ENST00000372798_CAP1	1563	0.731926	-5.61766	ENSG00000134287_ENST00000256682_ARF3	4105	0.756638	-5.46748	ENSG00000148700_ENST00000356080_ADD3	3081	0.90912	-5.712
ENSG00000163430_ENST00000539471_FSTL1	1506	0.648074	-5.63977	ENSG00000078369_ENST00000455156_GNB1	2827	0.744959	-5.61809	ENSG00000136732_ENST00000409836_GYPC	932	0.869099	-5.4675	ENSG00000180879_ENST00000370086_SSR4	643	0.959565	-5.71523
ENSG00000131236_ENST00000446031_CAP1	273	0.663004	-5.64223	ENSG00000165702_ENST00000339463_GFI1B	2449	0.693344	-5.61917	ENSG00000198586_ENST00000360843_TLK1	5726	0.70241	-5.46862	ENSG00000169554_ENST00000392861_ZEB2	1514	0.903567	-5.71624
ENSG00000184702_ENST00000455843_SEPT5	4113	0.445417	-5.64297	ENSG00000224453_ENST00000456304_AC073610.1	1187	0.778433	-5.62219	ENSG00000122545_ENST00000399034_SEPT7	2522	0.536082	-5.46946	ENSG00000182899_ENST00000448864_RPL35A	549	0.644809	-5.71625
ENSG00000131236_ENST00000424977_CAP1	702	0.787749	-5.6437	ENSG00000197111_ENST00000439930_PCBP2	1614	0.540892	-5.62226	ENSG00000198586_ENST00000442919_TLK1	5730	0.70192	-5.46963	ENSG00000137198_ENST00000259727_GMPR	1515	0.918812	-5.7178
ENSG00000100362_ENST00000404171_PVALB	422	0.687204	-5.64507	ENSG00000138798_ENST00000509793_EGF	4489	0.687013	-5.62337	ENSG00000160789_ENST00000368301_LMNA	2461	0.644453	-5.47151	ENSG00000128739_ENST00000400100_SNRPN	1751	0.678469	-5.71872
ENSG00000117586_ENST00000367718_TNFSF4	3429	0.578011	-5.6485	ENSG00000140416_ENST00000357980_TPM1	1800	0.643889	-5.6234	ENSG00000146963_ENST00000541170_LUC7L2	1525	0.790164	-5.47631	ENSG00000151023_ENST00000331161_ENKUR	3382	0.909225	-5.71981
ENSG00000128739_ENST00000390687_SNRPN	1388	0.669308	-5.64963	ENSG00000006652_ENST00000403825_IFRD1	2290	0.719214	-5.62347	ENSG00000009307_ENST00000339438_CSDE1	4006	0.691213	-5.47695	ENSG00000166974_ENST00000300249_MAPRE2	6202	0.64979	-5.72003
ENSG00000140416_ENST00000267996_TPM1	1786	0.472004	-5.65247	ENSG00000164096_ENST00000504110_C4orf3	667	0.536732	-5.6252	ENSG00000075151_ENST00000544689_EIF4G3	885	0.694915	-5.47838	ENSG00000100030_ENST00000544786_MAPK1	951	0.957939	-5.72149
ENSG00000159023_ENST00000356093_EPB41	5831	0.550334	-5.65294	ENSG00000109572_ENST00000504131_CLCN3	3157	0.683877	-5.62587	ENSG00000158769_ENST00000289779_F11R	2096	0.732347	-5.48111	ENSG00000148834_ENST00000539281_GSTO1	1052	0.813688	-5.72513
ENSG00000131236_ENST00000372792_CAP1	1496	0.746658	-5.65485	ENSG00000078369_ENST00000378609_GNB1	3132	0.721264	-5.62693	ENSG00000065534_ENST00000475616_MYLK	5745	0.462315	-5.48166	ENSG00000172432_ENST00000419497_GTPBP2	1394	0.931851	-5.72523
ENSG00000133318_ENST00000536011_RTN3	992	0.465726	-5.65639	ENSG00000071051_ENST00000451463_NCK2	1795	0.803343	-5.63277	ENSG00000100266_ENST00000263246_PACSIN2	3249	0.807633	-5.48285	ENSG00000148834_ENST00000369710_GSTO1	900	0.747778	-5.72662
ENSG00000135218_ENST00000433696_CD36	1421	0.513723	-5.65694	ENSG00000138758_ENST00000502584_SEPT11	2615	0.715105	-5.63302	ENSG00000143418_ENST00000421609_LASS2	738	0.616531	-5.48476	ENSG00000197846_ENST00000359985_HIST1H2BF	1195	0.942259	-5.73052
ENSG00000198563_ENST00000456976_DDX39B	720	0.0541667	-5.65752	ENSG00000144677_ENST00000273179_CTDSPL	4459	0.749271	-5.63383	ENSG00000135821_ENST00000339526_GLUL	3942	0.591578	-5.48619	ENSG00000173889_ENST00000479467_PHC3	987	0.786221	-5.73114
ENSG00000128311_ENST00000249042_TST	1211	0.610239	-5.6582	ENSG00000125354_ENST00000394616_SEPT6	1859	0.565896	-5.63504	ENSG00000213977_ENST00000225525_TAX1BP3	1377	0.637618	-5.48686	ENSG00000110422_ENST00000456517_HIPK3	4478	0.850156	-5.73155
ENSG00000105993_ENST00000452797_DNAJB6	2180	0.447248	-5.65884	ENSG00000132471_ENST00000416574_WBP2	987	0.370821	-5.63562	ENSG00000164924_ENST00000437293_YWHAZ	701	0.422254	-5.48856	ENSG00000123505_ENST00000368882_AMD1	3121	0.881769	-5.735
ENSG00000197111_ENST00000546463_PCBP2	1457	0.542896	-5.66012	ENSG00000131504_ENST00000518047_DIAPH1	4659	0.758747	-5.64104	ENSG00000106868_ENST00000374270_SUSD1	3124	0.724072	-5.49311	ENSG00000101745_ENST00000540578_ANKRD12	1313	0.868241	-5.73801
ENSG00000140416_ENST00000357980_TPM1	1800	0.487222	-5.66142	ENSG00000163374_ENST00000405763_YY1AP1	2011	0.24366	-5.64153	ENSG00000065534_ENST00000346322_MYLK	5892	0.449423	-5.49324	ENSG00000128340_ENST00000406508_RAC2	893	0.820829	-5.73931
ENSG00000131236_ENST00000427843_CAP1	739	0.803789	-5.6621	ENSG00000139644_ENST00000549385_TMBIM6	2771	0.722844	-5.64243	ENSG00000082074_ENST00000515010_FYB	2578	0.727308	-5.49353	ENSG00000188921_ENST00000495827_PTPLAD2	4161	0.906753	-5.74056
ENSG00000142875_ENST00000370681_PRKACB	1380	0.657246	-5.6634	ENSG00000135018_ENST00000376395_UBQLN1	4118	0.369597	-5.64611	ENSG00000059804_ENST00000075120_SLC2A3	3915	0.602043	-5.4975	ENSG00000135218_ENST00000544133_CD36	1353	0.961567	-5.74225
ENSG00000104765_ENST00000518611_BNIP3L	1352	0.656805	-5.66587	ENSG00000198589_ENST00000535741_LRBA	10313	0.737031	-5.64763	ENSG00000009307_ENST00000358528_CSDE1	4076	0.691364	-5.49772	ENSG00000143119_ENST00000271324_CD53	1505	0.980066	-5.74255
ENSG00000156515_ENST00000360289_HK1	3961	0.573845	-5.66773	ENSG00000184900_ENST00000411651_SUMO3	831	0.610108	-5.6496	ENSG00000184702_ENST00000438754_SEPT5	2241	0.771531	-5.49858	ENSG00000142534_ENST00000270625_RPS11	609	0.898194	-5.7441
ENSG00000203879_ENST00000447750_GDI1	2474	0.554972	-5.66779	ENSG00000166974_ENST00000300249_MAPRE2	6202	0.377943	-5.65073	ENSG00000204310_ENST00000395497_AGPAT1	2168	0.814576	-5.50462	ENSG00000114353_ENST00000451956_GNAI2	1486	0.830417	-5.74476
ENSG00000159023_ENST00000373798_EPB41	5928	0.535931	-5.67282	ENSG00000134287_ENST00000447318_ARF3	1089	0.882461	-5.65087	ENSG00000129562_ENST00000250498_DAD1	731	0.686731	-5.50546	ENSG00000115091_ENST00000536059_ACTR3	1417	0.930134	-5.74567
ENSG00000113712_ENST00000515435_CSNK1A1	1856	0.373384	-5.67363	ENSG00000102580_ENST00000376795_DNAJC3	1631	0.448191	-5.6509	ENSG00000100266_ENST00000407585_PACSIN2	3080	0.794805	-5.50588	ENSG00000136167_ENST00000416500_LCP1	819	0.882784	-5.74679
ENSG00000159023_ENST00000343067_EPB41	5930	0.541147	-5.67723	ENSG00000115091_ENST00000536059_ACTR3	1417	0.808045	-5.65171	ENSG00000115091_ENST00000536059_ACTR3	1417	0.712068	-5.50788	ENSG00000165119_ENST00000376258_HNRNPK	1734	0.802768	-5.74707
ENSG00000163320_ENST00000462901_CGGBP1	1063	0.545626	-5.67814	ENSG00000071051_ENST00000522586_NCK2	490	0.865306	-5.65364	ENSG00000234745_ENST00000434333_HLA-B	863	0.640788	-5.51017	ENSG00000128340_ENST00000441619_RAC2	705	0.805674	-5.74774
ENSG00000131236_ENST00000372798_CAP1	1563	0.728087	-5.67832	ENSG00000131236_ENST00000372805_CAP1	2217	0.741543	-5.65391	ENSG00000204310_ENST00000375107_AGPAT1	2234	0.849597	-5.51059	ENSG00000162909_ENST00000433674_CAPN2	3264	0.857843	-5.74845
ENSG00000171611_ENST00000304672_PTCRA	1080	0.543519	-5.67874	ENSG00000124193_ENST00000244020_SRSF6	3683	0.695629	-5.65445	ENSG00000101082_ENST00000262866_SLA2	2757	0.729779	-5.51157	ENSG00000133606_ENST00000255977_MKRN1	3151	0.89781	-5.74917
ENSG00000188677_ENST00000402876_PARVB	560	0.416071	-5.6803	ENSG00000132471_ENST00000254806_WBP2	1944	0.687243	-5.66023	ENSG00000122545_ENST00000435235_SEPT7	2601	0.5198	-5.51396	ENSG00000241553_ENST00000397261_ARPC4	1961	0.823049	-5.75227
ENSG00000133112_ENST00000527226_TPT1	613	0.680261	-5.68212	ENSG00000162367_ENST00000294339_TAL1	5001	0.690662	-5.66237	ENSG00000133112_ENST00000309246_TPT1	1008	0.491071	-5.51464	ENSG00000133318_ENST00000354497_RTN3	1407	0.872779	-5.75264
ENSG00000148180_ENST00000373823_GSN	3018	0.58118	-5.68362	ENSG00000162367_ENST00000371883_TAL1	5008	0.689696	-5.66438	ENSG00000130755_ENST00000253054_GMFG	646	0.645511	-5.52148	ENSG00000119414_ENST00000456642_PPP6C	569	0.695958	-5.75674
ENSG00000034152_ENST00000361818_MAP2K3	2034	0.635202	-5.68512	ENSG00000089053_ENST00000544314_ANAPC5	1508	0.828912	-5.66677	ENSG00000164116_ENST00000455639_GUCY1A3	2631	0.791334	-5.52239	ENSG00000074800_ENST00000234590_ENO1	1783	0.926528	-5.75839
ENSG00000126267_ENST00000246554_COX6B1	590	0.598305	-5.68519	ENSG00000009307_ENST00000261443_CSDE1	3228	0.652726	-5.66725	ENSG00000172794_ENST00000392617_RAB37	3780	0.568783	-5.52239	ENSG00000162368_ENST00000371873_CMPK1	2930	0.937543	-5.76253
ENSG00000115091_ENST00000535589_ACTR3	1381	0.669805	-5.6878	ENSG00000139323_ENST00000393179_POC1B	3096	0.516473	-5.6713	ENSG00000142875_ENST00000432111_PRKACB	662	0.779456	-5.52241	ENSG00000162722_ENST00000366481_TRIM58	3225	0.80155	-5.76338
ENSG00000196776_ENST00000361309_CD47	1285	0.597665	-5.68802	ENSG00000206560_ENST00000383777_ANKRD28	6295	0.68054	-5.67656	ENSG00000100266_ENST00000337959_PACSIN2	3126	0.800064	-5.52295	ENSG00000159023_ENST00000356093_EPB41	5831	0.9278	-5.76919
ENSG00000034152_ENST00000316920_MAP2K3	2039	0.633644	-5.68866	ENSG00000241519_ENST00000361333_UBE2J1	1355	0.715129	-5.67932	ENSG00000164116_ENST00000513574_GUCY1A3	2656	0.774849	-5.52626	ENSG00000159023_ENST00000398861_EPB41	5450	0.92422	-5.77207
ENSG00000134548_ENST00000256969_C12orf39	1845	0.63523	-5.6906	ENSG00000127483_ENST00000424732_HP1BP3	970	0.493814	-5.68199	ENSG00000082074_ENST00000540520_FYB	2747	0.732071	-5.52627	ENSG00000166012_ENST00000323981_TAF1D	2540	0.539764	-5.77428
ENSG00000135218_ENST00000394788_CD36	1942	0.535015	-5.69171	ENSG00000131236_ENST00000340450_CAP1	2592	0.763117	-5.6821	ENSG00000125257_ENST00000536256_ABCC4	2840	0.696831	-5.52738	ENSG00000213977_ENST00000225525_TAX1BP3	1377	0.878722	-5.77791
ENSG00000088726_ENST00000314124_TMEM40	2308	0.490901	-5.69171	ENSG00000075151_ENST00000374937_EIF4G3	5046	0.687277	-5.69054	ENSG00000013306_ENST00000377095_SLC25A39	1610	0.71677	-5.53322	ENSG00000115738_ENST00000331129_ID2	623	0.792937	-5.77816
ENSG00000110218_ENST00000227638_PANX1	2769	0.565908	-5.69199	ENSG00000132824_ENST00000342374_SERINC3	4445	0.632621	-5.69272	ENSG00000172794_ENST00000340415_RAB37	3805	0.562681	-5.5334	ENSG00000241685_ENST00000432884_ARPC1A	1702	0.632785	-5.78072
ENSG00000124762_ENST00000373711_CDKN1A	766	0.706266	-5.69234	ENSG00000087206_ENST00000511320_UIMC1	2502	0.458833	-5.69775	ENSG00000100266_ENST00000422336_PACSIN2	664	0.792169	-5.53357	ENSG00000142875_ENST00000370684_PRKACB	869	0.803222	-5.78428
ENSG00000074370_ENST00000352011_ATP2A3	4786	0.742791	-5.69264	ENSG00000142875_ENST00000394839_PRKACB	4200	0.699524	-5.69775	ENSG00000112078_ENST00000373731_KCTD20	5619	0.728955	-5.53752	ENSG00000150991_ENST00000535460_UBC	1711	0.616598	-5.78453
ENSG00000010671_ENST00000308731_BTK	2579	0.464521	-5.69423	ENSG00000085733_ENST00000538675_CTTN	1326	0.731523	-5.69948	ENSG00000108846_ENST00000285238_ABCC3	5166	0.679636	-5.53948	ENSG00000159023_ENST00000398863_EPB41	5639	0.926937	-5.78748
ENSG00000066697_ENST00000395067_C9orf30	1362	0.4442	-5.69449	ENSG00000121989_ENST00000535787_ACVR2A	1956	0.212679	-5.69993	ENSG00000009307_ENST00000438362_CSDE1	4167	0.668586	-5.53982	ENSG00000188677_ENST00000338758_PARVB	1706	0.81653	-5.78758
ENSG00000146963_ENST00000263545_LUC7L2	2288	0.601836	-5.69516	ENSG00000134308_ENST00000446619_YWHAQ	665	0.580451	-5.70206	ENSG00000115091_ENST00000544784_ACTR3	1557	0.689146	-5.54439	ENSG00000157540_ENST00000398960_DYRK1A	2422	0.893889	-5.78814
ENSG00000109854_ENST00000443524_HTATIP2	967	0.57394	-5.69601	ENSG00000084733_ENST00000264710_RAB10	3535	0.708345	-5.70274	ENSG00000185825_ENST00000426131_BCAP31	1499	0.57972	-5.54456	ENSG00000161013_ENST00000337755_MGAT4B	3027	0.695408	-5.78819
ENSG00000163602_ENST00000477973_RYBP	4744	0.537943	-5.70211	ENSG00000102572_ENST00000376533_STK24	1668	0.606715	-5.70839	ENSG00000127314_ENST00000543393_RAP1B	874	0.292906	-5.54556	ENSG00000159023_ENST00000343067_EPB41	5930	0.91231	-5.79347
ENSG00000131236_ENST00000372797_CAP1	3105	0.589694	-5.70403	ENSG00000169891_ENST00000380064_REPS2	1723	0.717934	-5.70851	ENSG00000105698_ENST00000222305_USF2	1709	0.630193	-5.54645	ENSG00000159023_ENST00000373798_EPB41	5928	0.909244	-5.7942
ENSG00000112335_ENST00000230085_SNX3	1755	0.537892	-5.70488	ENSG00000117602_ENST00000374393_RCAN3	382	0.659686	-5.70856	ENSG00000151702_ENST00000344954_FLI1	3926	0.576923	-5.54691	ENSG00000142875_ENST00000370681_PRKACB	1380	0.893478	-5.79424
ENSG00000163320_ENST00000482016_CGGBP1	1147	0.590235	-5.70695	ENSG00000152256_ENST00000543905_PDK1	1748	0.588673	-5.70856	ENSG00000140416_ENST00000288398_TPM1	1295	0.498842	-5.5474	ENSG00000135218_ENST00000441034_CD36	545	0.966972	-5.79661
ENSG00000131236_ENST00000414281_CAP1	772	0.801813	-5.7121	ENSG00000082898_ENST00000406957_XPO1	3479	0.572578	-5.70964	ENSG00000006652_ENST00000403825_IFRD1	2290	0.750655	-5.5486	ENSG00000142875_ENST00000432111_PRKACB	662	0.812689	-5.80275
ENSG00000010671_ENST00000372880_BTK	2203	0.46709	-5.71355	ENSG00000139323_ENST00000378528_POC1B	2432	0.563322	-5.7099	ENSG00000100225_ENST00000452138_FBXO7	514	0.729572	-5.55005	ENSG00000135218_ENST00000419819_CD36	1686	0.960261	-5.80923
ENSG00000104231_ENST00000521287_ZFAND1	772	0.494819	-5.71424	ENSG00000153147_ENST00000535006_SMARCA5	3475	0.163453	-5.71045	ENSG00000163430_ENST00000539471_FSTL1	1506	0.717795	-5.55343	ENSG00000117298_ENST00000415912_ECE1	5099	0.893509	-5.81153
ENSG00000116688_ENST00000235329_MFN2	4539	0.643093	-5.71487	ENSG00000197111_ENST00000359282_PCBP2	1730	0.543931	-5.7107	ENSG00000143418_ENST00000457392_LASS2	545	0.625688	-5.55346	ENSG00000138326_ENST00000435275_RPS24	656	0.614329	-5.81235
ENSG00000131236_ENST00000449311_CAP1	681	0.657856	-5.7156	ENSG00000105698_ENST00000379134_USF2	648	0.720679	-5.71164	ENSG00000123739_ENST00000243501_PLA2G12A	1808	0.55365	-5.55429	ENSG00000101439_ENST00000398409_CST3	832	0.836538	-5.81463
ENSG00000115310_ENST00000402434_RTN4	1456	0.498626	-5.7182	ENSG00000196459_ENST00000458511_TRAPPC2	678	0.519174	-5.71224	ENSG00000168385_ENST00000391972_SEPT2	3278	0.770592	-5.55455	ENSG00000135926_ENST00000543441_TMBIM1	1037	0.929605	-5.81628
ENSG00000108179_ENST00000394579_PPIF	1258	0.458665	-5.72162	ENSG00000145335_ENST00000502987_SNCA	728	0.406593	-5.71441	ENSG00000160789_ENST00000368300_LMNA	3190	0.752978	-5.55494	ENSG00000126267_ENST00000392201_COX6B1	435	0.767816	-5.81658
ENSG00000157540_ENST00000398960_DYRK1A	2422	0.225434	-5.72593	ENSG00000101439_ENST00000398409_CST3	832	0.707933	-5.71572	ENSG00000180628_ENST00000336126_PCGF5	7018	0.69279	-5.55648	ENSG00000158769_ENST00000335772_F11R	2170	0.897696	-5.81739
ENSG00000113328_ENST00000393929_CCNG1	2366	0.530431	-5.726	ENSG00000206172_ENST00000397797_HBA1	504	0.242063	-5.7181	ENSG00000114353_ENST00000540560_GNAI2	1086	0.752302	-5.55886	ENSG00000134308_ENST00000446619_YWHAQ	665	0.640602	-5.82055
ENSG00000186480_ENST00000342407_INSIG1	1127	0.620231	-5.72696	ENSG00000185630_ENST00000401534_PBX1	1044	0.718391	-5.71985	ENSG00000164116_ENST00000506455_GUCY1A3	2715	0.758011	-5.55966	ENSG00000143418_ENST00000361419_LASS2	997	0.822467	-5.82132
ENSG00000116688_ENST00000444836_MFN2	4531	0.633635	-5.72779	ENSG00000142875_ENST00000370682_PRKACB	4283	0.699276	-5.72138	ENSG00000120690_ENST00000239882_ELF1	3566	0.6447	-5.5621	ENSG00000114353_ENST00000440628_GNAI2	1663	0.824414	-5.82297
ENSG00000135926_ENST00000543441_TMBIM1	1037	0.5892	-5.73038	ENSG00000131504_ENST00000520569_DIAPH1	5495	0.756506	-5.72241	ENSG00000149564_ENST00000278927_ESAM	1826	0.776561	-5.56522	ENSG00000135218_ENST00000538969_CD36	1364	0.942082	-5.82396
ENSG00000184900_ENST00000411651_SUMO3	831	0.364621	-5.73049	ENSG00000142875_ENST00000394838_PRKACB	4292	0.69781	-5.72441	ENSG00000108846_ENST00000505699_ABCC3	5271	0.675014	-5.56579	ENSG00000135926_ENST00000444881_TMBIM1	2936	0.823569	-5.82441
ENSG00000184500_ENST00000407433_PROS1	3335	0.468066	-5.7326	ENSG00000162441_ENST00000377213_LZIC	945	0.530159	-5.72917	ENSG00000102316_ENST00000375060_MAGED2	1798	0.646274	-5.56625	ENSG00000106868_ENST00000374270_SUSD1	3124	0.886044	-5.82501
ENSG00000159023_ENST00000398861_EPB41	5450	0.542752	-5.73355	ENSG00000131051_ENST00000253363_RBM39	2488	0.407958	-5.73119	ENSG00000135821_ENST00000417584_GLUL	4065	0.547601	-5.56891	ENSG00000123405_ENST00000540264_NFE2	1833	0.841244	-5.82525
ENSG00000146963_ENST00000541170_LUC7L2	1525	0.559344	-5.73476	ENSG00000104231_ENST00000522520_ZFAND1	1705	0.63695	-5.73544	ENSG00000250641_ENST00000503322_XXbac-BPG32J3.19	1266	0.620853	-5.56947	ENSG00000172794_ENST00000469248_RAB37	1730	0.617919	-5.82756
ENSG00000131236_ENST00000372802_CAP1	2964	0.580972	-5.73606	ENSG00000078369_ENST00000424622_GNB1	1240	0.666936	-5.73591	ENSG00000100225_ENST00000266087_FBXO7	2195	0.737585	-5.57031	ENSG00000132471_ENST00000433525_WBP2	928	0.911638	-5.82935
ENSG00000188677_ENST00000444029_PARVB	742	0.510782	-5.73784	ENSG00000152256_ENST00000282077_PDK1	1989	0.632479	-5.73806	ENSG00000100266_ENST00000418133_PACSIN2	622	0.665595	-5.57032	ENSG00000135218_ENST00000438020_CD36	720	0.819444	-5.82971
ENSG00000006652_ENST00000403825_IFRD1	2290	0.566376	-5.73941	ENSG00000139644_ENST00000552699_TMBIM6	2964	0.6778	-5.73937	ENSG00000168385_ENST00000391971_SEPT2	3315	0.761991	-5.57074	ENSG00000147168_ENST00000374202_IL2RG	1534	0.950456	-5.83328
ENSG00000115310_ENST00000394609_RTN4	1896	0.44884	-5.73985	ENSG00000184076_ENST00000332801_UQCR10	448	0.747768	-5.74037	ENSG00000142875_ENST00000370681_PRKACB	1380	0.822464	-5.57083	ENSG00000142676_ENST00000374550_RPL11	634	0.897476	-5.83421
ENSG00000254087_ENST00000520220_LYN	3020	0.608609	-5.7421	ENSG00000128272_ENST00000396680_ATF4	1420	0.682394	-5.74087	ENSG00000204310_ENST00000412465_AGPAT1	991	0.788093	-5.57171	ENSG00000142046_ENST00000392002_TMEM91	1386	0.491342	-5.83832
ENSG00000162441_ENST00000400903_LZIC	1405	0.267616	-5.74329	ENSG00000172794_ENST00000402449_RAB37	3044	0.613666	-5.74136	ENSG00000114209_ENST00000461494_PDCD10	934	0.714133	-5.57201	ENSG00000101439_ENST00000376925_CST3	873	0.839633	-5.83877
ENSG00000117586_ENST00000281834_TNFSF4	3470	0.529971	-5.74407	ENSG00000148346_ENST00000373017_LCN2	848	0.439858	-5.74189	ENSG00000206560_ENST00000399451_ANKRD28	6564	0.634522	-5.57243	ENSG00000163374_ENST00000454523_YY1AP1	810	0.572839	-5.84054
ENSG00000102572_ENST00000397517_STK24	4345	0.504948	-5.74528	ENSG00000131725_ENST00000371848_WDR44	2844	0.684951	-5.74305	ENSG00000125257_ENST00000431522_ABCC4	3063	0.710415	-5.57327	ENSG00000177565_ENST00000536758_TBL1XR1	1882	0.909139	-5.84219
ENSG00000135218_ENST00000419819_CD36	1686	0.48102	-5.74701	ENSG00000153147_ENST00000536484_SMARCA5	3557	0.159685	-5.7441	ENSG00000168385_ENST00000402092_SEPT2	3333	0.757876	-5.57856	ENSG00000131100_ENST00000253413_ATP6V1E1	1402	0.829529	-5.84232
ENSG00000131236_ENST00000435719_CAP1	817	0.777234	-5.74733	ENSG00000087206_ENST00000377227_UIMC1	2570	0.422568	-5.7442	ENSG00000110422_ENST00000456517_HIPK3	4478	0.608084	-5.57903	ENSG00000143418_ENST00000457392_LASS2	545	0.761468	-5.84241
ENSG00000143409_ENST00000361738_FAM63A	2238	0.593834	-5.75221	ENSG00000133318_ENST00000354497_RTN3	1407	0.735608	-5.7446	ENSG00000213654_ENST00000375043_GPSM3	1456	0.610577	-5.57995	ENSG00000134548_ENST00000256969_C12orf39	1845	0.806504	-5.84284
ENSG00000156515_ENST00000436817_HK1	1042	0.669866	-5.75449	ENSG00000116473_ENST00000545460_RAP1A	869	0.540852	-5.74495	ENSG00000071051_ENST00000425756_NCK2	494	0.574899	-5.58177	ENSG00000162704_ENST00000367534_ARPC5	622	0.662379	-5.84449
ENSG00000172794_ENST00000469248_RAB37	1730	0.45896	-5.75703	ENSG00000123505_ENST00000368882_AMD1	3121	0.689202	-5.74636	ENSG00000140416_ENST00000403994_TPM1	1239	0.460048	-5.58242	ENSG00000168385_ENST00000391972_SEPT2	3278	0.909091	-5.84518
ENSG00000014216_ENST00000524773_CAPN1	2960	0.644257	-5.7591	ENSG00000057608_ENST00000418688_GDI2	636	0.698113	-5.74745	ENSG00000125257_ENST00000538287_ABCC4	2256	0.715426	-5.58596	ENSG00000140941_ENST00000268607_MAP1LC3B	2688	0.620536	-5.84544
ENSG00000100243_ENST00000407332_CYB5R3	1849	0.711736	-5.76337	ENSG00000134287_ENST00000541959_ARF3	807	0.894672	-5.7476	ENSG00000146963_ENST00000541515_LUC7L2	1661	0.715232	-5.58759	ENSG00000075151_ENST00000356916_EIF4G3	2264	0.82288	-5.84627
ENSG00000071051_ENST00000393348_NCK2	790	0.610127	-5.76552	ENSG00000164253_ENST00000509701_WDR41	949	0.443625	-5.74823	ENSG00000077549_ENST00000264203_CAPZB	2068	0.538685	-5.58792	ENSG00000142875_ENST00000417530_PRKACB	686	0.80758	-5.84632
ENSG00000112679_ENST00000344450_DUSP22	1485	0.514478	-5.76725	ENSG00000115310_ENST00000317610_RTN4	2333	0.61123	-5.74919	ENSG00000136732_ENST00000356887_GYPC	1072	0.807836	-5.59111	ENSG00000088726_ENST00000431022_TMEM40	979	0.751788	-5.84637
ENSG00000100243_ENST00000402438_CYB5R3	1050	0.677143	-5.76891	ENSG00000162441_ENST00000541052_LZIC	961	0.556712	-5.7498	ENSG00000160789_ENST00000347559_LMNA	3135	0.750239	-5.59188	ENSG00000134954_ENST00000531611_ETS1	2134	0.921743	-5.85012
ENSG00000132475_ENST00000254810_H3F3B	2703	0.565668	-5.77421	ENSG00000109572_ENST00000360642_CLCN3	3208	0.647444	-5.75004	ENSG00000087460_ENST00000371098_GNAS	1719	0.116347	-5.59273	ENSG00000112078_ENST00000449081_KCTD20	4094	0.948217	-5.85341
ENSG00000127314_ENST00000543393_RAP1B	874	0.363844	-5.77423	ENSG00000040341_ENST00000522509_STAU2	2173	0.47676	-5.75415	ENSG00000065534_ENST00000360304_MYLK	7834	0.50651	-5.59353	ENSG00000088726_ENST00000264728_TMEM40	984	0.747967	-5.85372
ENSG00000102572_ENST00000376554_STK24	3602	0.462798	-5.77446	ENSG00000101439_ENST00000376925_CST3	873	0.705613	-5.76197	ENSG00000164116_ENST00000511108_GUCY1A3	2992	0.72627	-5.59431	ENSG00000125534_ENST00000370179_PPDPF	868	0.778802	-5.85417
ENSG00000014216_ENST00000279247_CAPN1	3007	0.654473	-5.77667	ENSG00000117586_ENST00000367718_TNFSF4	3429	0.727034	-5.76255	ENSG00000100387_ENST00000216225_RBX1	1188	0.387205	-5.59551	ENSG00000204628_ENST00000512805_GNB2L1	1403	0.742694	-5.85514
ENSG00000164924_ENST00000395953_YWHAZ	994	0.346076	-5.77701	ENSG00000117602_ENST00000412742_RCAN3	667	0.589205	-5.7665	ENSG00000013306_ENST00000537904_SLC25A39	1289	0.70287	-5.59588	ENSG00000158769_ENST00000289779_F11R	2096	0.837786	-5.85706
ENSG00000124772_ENST00000244751_CPNE5	3897	0.401591	-5.77745	ENSG00000144468_ENST00000341329_RHBDD1	4883	0.514028	-5.76784	ENSG00000122786_ENST00000424922_CALD1	2124	0.732109	-5.59732	ENSG00000142875_ENST00000436133_PRKACB	648	0.716049	-5.85748
ENSG00000184500_ENST00000348974_PROS1	806	0.595533	-5.77971	ENSG00000102893_ENST00000299167_PHKB	5603	0.549527	-5.76896	ENSG00000120690_ENST00000442101_ELF1	3521	0.633059	-5.6003	ENSG00000089327_ENST00000342879_FXYD5	1580	0.75443	-5.85972
ENSG00000161011_ENST00000389805_SQSTM1	2986	0.465506	-5.78001	ENSG00000143418_ENST00000457392_LASS2	545	0.618349	-5.77078	ENSG00000142875_ENST00000417530_PRKACB	686	0.715743	-5.60162	ENSG00000162909_ENST00000295006_CAPN2	3573	0.846068	-5.86197
ENSG00000116473_ENST00000545460_RAP1A	869	0.447641	-5.78255	ENSG00000206560_ENST00000399451_ANKRD28	6564	0.63635	-5.77085	ENSG00000108179_ENST00000394579_PPIF	1258	0.665342	-5.60393	ENSG00000168385_ENST00000391971_SEPT2	3315	0.892006	-5.86516
ENSG00000119242_ENST00000238156_CCDC92	2000	0.566	-5.78303	ENSG00000078369_ENST00000378606_GNB1	1176	0.743197	-5.77109	ENSG00000138449_ENST00000440626_SLC40A1	209	0.583732	-5.60983	ENSG00000114353_ENST00000313601_GNAI2	2464	0.810471	-5.8661
ENSG00000188191_ENST00000340920_PRKAR1B	628	0.375796	-5.78518	ENSG00000102893_ENST00000455779_PHKB	5603	0.54096	-5.77359	ENSG00000100504_ENST00000216392_PYGL	2828	0.644625	-5.61036	ENSG00000139644_ENST00000395006_TMBIM6	2598	0.947652	-5.86706
ENSG00000174886_ENST00000308961_NDUFA11	799	0.187735	-5.79037	ENSG00000204424_ENST00000375832_LY6G6F	920	0.868478	-5.7757	ENSG00000163430_ENST00000424703_FSTL1	1396	0.729226	-5.61064	ENSG00000134308_ENST00000539979_YWHAQ	1651	0.744397	-5.87125
ENSG00000143933_ENST00000456319_CALM2	703	0.544808	-5.79047	ENSG00000133606_ENST00000255977_MKRN1	3151	0.720724	-5.77653	ENSG00000087086_ENST00000331825_FTL	870	0.667816	-5.61082	ENSG00000108298_ENST00000225430_RPL19	732	0.692623	-5.8717
ENSG00000197111_ENST00000379777_PCBP2	1145	0.507424	-5.79341	ENSG00000131504_ENST00000398562_DIAPH1	5717	0.739549	-5.77655	ENSG00000112308_ENST00000540769_C6orf62	949	0.638567	-5.61209	ENSG00000168385_ENST00000402092_SEPT2	3333	0.887189	-5.87297
ENSG00000184900_ENST00000397898_SUMO3	1779	0.578977	-5.79378	ENSG00000065534_ENST00000359169_MYLK	7681	0.459445	-5.77661	ENSG00000165914_ENST00000540938_TTC7B	2153	0.775662	-5.61531	ENSG00000160255_ENST00000397852_ITGB2	2769	0.862766	-5.87451
ENSG00000143549_ENST00000368533_TPM3	3131	0.402108	-5.79649	ENSG00000197111_ENST00000359462_PCBP2	1814	0.518743	-5.7791	ENSG00000185825_ENST00000345046_BCAP31	1589	0.567653	-5.61983	ENSG00000082074_ENST00000351578_FYB	4750	0.927158	-5.87811
ENSG00000184500_ENST00000394236_PROS1	3556	0.487627	-5.79931	ENSG00000203879_ENST00000369741_GDI1	1495	0.786622	-5.78041	ENSG00000125354_ENST00000360156_SEPT6	2609	0.451131	-5.62092	ENSG00000150991_ENST00000541645_UBC	548	0.731752	-5.87965
ENSG00000197111_ENST00000548933_PCBP2	1202	0.47421	-5.79983	ENSG00000123739_ENST00000243501_PLA2G12A	1808	0.678097	-5.78096	ENSG00000131100_ENST00000399798_ATP6V1E1	994	0.688129	-5.62166	ENSG00000149177_ENST00000440289_PTPRJ	3158	0.575047	-5.88141
ENSG00000143409_ENST00000361936_FAM63A	2839	0.601973	-5.80032	ENSG00000171552_ENST00000439267_BCL2L1	781	0.766965	-5.78114	ENSG00000108039_ENST00000403138_XPNPEP1	1006	0.626243	-5.62648	ENSG00000165119_ENST00000360384_HNRNPK	2038	0.758587	-5.88186
ENSG00000135218_ENST00000432207_CD36	1808	0.502765	-5.80129	ENSG00000124762_ENST00000373711_CDKN1A	766	0.787206	-5.78374	ENSG00000169554_ENST00000392861_ZEB2	1514	0.650594	-5.62876	ENSG00000047648_ENST00000413512_ARHGAP6	1795	0.794986	-5.8858
ENSG00000100994_ENST00000216962_PYGB	4134	0.543058	-5.8024	ENSG00000115310_ENST00000357732_RTN4	2390	0.596653	-5.78401	ENSG00000137575_ENST00000520168_SDCBP	1097	0.631723	-5.63046	ENSG00000102572_ENST00000376547_STK24	2492	0.889647	-5.88713
ENSG00000250641_ENST00000503322_XXbac-BPG32J3.19	1266	0.542654	-5.80268	ENSG00000129353_ENST00000407327_SLC44A2	3375	0.780741	-5.7858	ENSG00000197903_ENST00000396891_HIST1H2BK	820	0.664634	-5.63223	ENSG00000100243_ENST00000402438_CYB5R3	1050	0.877143	-5.88752
ENSG00000197111_ENST00000552296_PCBP2	1335	0.507865	-5.8045	ENSG00000131504_ENST00000389057_DIAPH1	5762	0.735856	-5.78716	ENSG00000150093_ENST00000414670_ITGB1	500	0.642	-5.63276	ENSG00000143811_ENST00000316940_PYCR2	999	0.880881	-5.88773
ENSG00000184702_ENST00000383045_SEPT5	1588	0.647985	-5.81185	ENSG00000152061_ENST00000486220_RABGAP1L	772	0.503886	-5.78729	ENSG00000122786_ENST00000417172_CALD1	1915	0.739948	-5.63351	ENSG00000188229_ENST00000340384_TUBB2C	1637	0.839951	-5.89226
ENSG00000121749_ENST00000393309_TBC1D15	1908	0.512055	-5.81303	ENSG00000149177_ENST00000418331_PTPRJ	5122	0.647989	-5.78759	ENSG00000089053_ENST00000544314_ANAPC5	1508	0.789125	-5.63531	ENSG00000088832_ENST00000400137_FKBP1A	1622	0.638718	-5.89325
ENSG00000114209_ENST00000497056_PDCD10	1276	0.510188	-5.81308	ENSG00000065534_ENST00000360304_MYLK	7834	0.466556	-5.78765	ENSG00000125534_ENST00000370179_PPDPF	868	0.56682	-5.63919	ENSG00000150093_ENST00000414670_ITGB1	500	0.748	-5.89371
ENSG00000109854_ENST00000451739_HTATIP2	1748	0.505149	-5.8135	ENSG00000131504_ENST00000398566_DIAPH1	5765	0.735299	-5.78798	ENSG00000136938_ENST00000447173_ANP32B	826	0.538741	-5.64344	ENSG00000149273_ENST00000527446_RPS3	1306	0.578101	-5.89401
ENSG00000149177_ENST00000440289_PTPRJ	3158	0.372388	-5.81365	ENSG00000119318_ENST00000374678_RAD23B	1049	0.464252	-5.79056	ENSG00000143418_ENST00000368949_LASS2	1002	0.756487	-5.64539	ENSG00000160255_ENST00000397857_ITGB2	2813	0.854959	-5.89548
ENSG00000108039_ENST00000369683_XPNPEP1	2344	0.500427	-5.81375	ENSG00000152061_ENST00000367688_RABGAP1L	1425	0.691228	-5.79211	ENSG00000153815_ENST00000398040_AC092135.1	4003	0.728454	-5.64603	ENSG00000100243_ENST00000407332_CYB5R3	1849	0.951866	-5.89583
ENSG00000184900_ENST00000332859_SUMO3	1807	0.570006	-5.81631	ENSG00000131504_ENST00000389054_DIAPH1	5786	0.732803	-5.79315	ENSG00000009307_ENST00000261443_CSDE1	3228	0.686493	-5.64646	ENSG00000135926_ENST00000437694_TMBIM1	992	0.934476	-5.89718
ENSG00000187764_ENST00000450295_SEMA4D	5684	0.553308	-5.81734	ENSG00000131504_ENST00000398557_DIAPH1	5789	0.732424	-5.7939	ENSG00000122786_ENST00000495522_CALD1	2199	0.70714	-5.64739	ENSG00000135218_ENST00000432207_CD36	1808	0.88219	-5.89839
ENSG00000014216_ENST00000533820_CAPN1	3083	0.619526	-5.81758	ENSG00000142875_ENST00000370689_PRKACB	4513	0.673166	-5.7946	ENSG00000169877_ENST00000302312_AHSP	524	0.833969	-5.64825	ENSG00000019582_ENST00000009530_CD74	981	0.904179	-5.8987
ENSG00000072042_ENST00000381346_RDH11	2564	0.564743	-5.81772	ENSG00000131504_ENST00000253811_DIAPH1	5792	0.731872	-5.79472	ENSG00000114978_ENST00000396049_MOBKL1B	2375	0.725053	-5.65023	ENSG00000104964_ENST00000327141_AES	1676	0.839499	-5.89983
ENSG00000099942_ENST00000411769_CRKL	2037	0.502209	-5.81909	ENSG00000057608_ENST00000456041_GDI2	918	0.638344	-5.79507	ENSG00000189060_ENST00000340857_H1F0	2329	0.690854	-5.65182	ENSG00000014216_ENST00000533129_CAPN1	2792	0.880014	-5.90281
ENSG00000138798_ENST00000509793_EGF	4489	0.542437	-5.8193	ENSG00000223551_ENST00000323496_TMSL4	618	0.546926	-5.79841	ENSG00000065534_ENST00000359169_MYLK	7681	0.497461	-5.65415	ENSG00000198589_ENST00000509835_LRBA	5578	0.946934	-5.90485
ENSG00000134308_ENST00000446619_YWHAQ	665	0.496241	-5.82038	ENSG00000107798_ENST00000354621_LIPA	2506	0.691141	-5.7991	ENSG00000074416_ENST00000398104_MGLL	4187	0.774779	-5.65551	ENSG00000074370_ENST00000352011_ATP2A3	4786	0.906185	-5.90486
ENSG00000104231_ENST00000220669_ZFAND1	1798	0.513904	-5.82129	ENSG00000137073_ENST00000418786_UBAP2	2183	0.54787	-5.7994	ENSG00000102316_ENST00000375053_MAGED2	1927	0.629995	-5.65661	ENSG00000100266_ENST00000403744_PACSIN2	2110	0.896682	-5.90487
ENSG00000187764_ENST00000343780_SEMA4D	3146	0.513032	-5.82217	ENSG00000076770_ENST00000436215_MBNL3	891	0.800224	-5.80058	ENSG00000143409_ENST00000361738_FAM63A	2238	0.81546	-5.66002	ENSG00000213719_ENST00000375780_CLIC1	1560	0.524359	-5.90664
ENSG00000014216_ENST00000527323_CAPN1	3086	0.613415	-5.82279	ENSG00000163430_ENST00000539471_FSTL1	1506	0.653386	-5.80079	ENSG00000174903_ENST00000394080_RAB1B	1038	0.61079	-5.66026	ENSG00000138594_ENST00000544199_TMOD3	2054	0.947906	-5.91091
ENSG00000143353_ENST00000366928_LYPLAL1	1898	0.395153	-5.8235	ENSG00000107798_ENST00000371837_LIPA	2513	0.689216	-5.80313	ENSG00000125354_ENST00000343984_SEPT6	2693	0.470108	-5.66132	ENSG00000100243_ENST00000438270_CYB5R3	675	0.768889	-5.91139
ENSG00000108039_ENST00000322238_XPNPEP1	2467	0.492501	-5.82394	ENSG00000142875_ENST00000370680_PRKACB	1914	0.371996	-5.80418	ENSG00000138449_ENST00000481497_SLC40A1	2368	0.747466	-5.66157	ENSG00000140941_ENST00000534986_MAP1LC3B	2618	0.653934	-5.9114
ENSG00000115091_ENST00000536059_ACTR3	1417	0.730416	-5.82415	ENSG00000139644_ENST00000423828_TMBIM6	3254	0.639828	-5.80482	ENSG00000113328_ENST00000511683_CCNG1	1143	0.707787	-5.66257	ENSG00000135218_ENST00000394788_CD36	1942	0.883625	-5.91393
ENSG00000034152_ENST00000342679_MAP2K3	2303	0.625271	-5.82417	ENSG00000104231_ENST00000220669_ZFAND1	1798	0.616796	-5.80554	ENSG00000188921_ENST00000513293_PTPLAD2	2131	0.534022	-5.66315	ENSG00000108654_ENST00000540698_DDX5	3759	0.800745	-5.91429
ENSG00000185340_ENST00000407854_GAS2L1	2481	0.627166	-5.82601	ENSG00000155096_ENST00000347770_AZIN1	2857	0.717186	-5.80561	ENSG00000114784_ENST00000232905_EIF1B	1010	0.632673	-5.66464	ENSG00000196787_ENST00000359193_HIST1H2AG	2239	0.904422	-5.9228
ENSG00000143418_ENST00000345896_LASS2	2080	0.625481	-5.82624	ENSG00000060138_ENST00000228251_CSDA	1796	0.565145	-5.80681	ENSG00000173812_ENST00000469257_EIF1	2330	0.469099	-5.66667	ENSG00000124772_ENST00000393189_CPNE5	2542	0.836743	-5.92294
ENSG00000185340_ENST00000403764_GAS2L1	2482	0.626914	-5.82659	ENSG00000171552_ENST00000376055_BCL2L1	2383	0.795216	-5.8127	ENSG00000142875_ENST00000436133_PRKACB	648	0.628086	-5.66838	ENSG00000184260_ENST00000331380_HIST2H2AC	437	0.549199	-5.92333
ENSG00000143811_ENST00000343818_PYCR2	1689	0.71344	-5.82739	ENSG00000184076_ENST00000406782_UQCR10	473	0.716702	-5.81646	ENSG00000102316_ENST00000218439_MAGED2	1932	0.605072	-5.67063	ENSG00000014216_ENST00000524773_CAPN1	2960	0.878378	-5.92532
ENSG00000135334_ENST00000257787_AKIRIN2	1662	0.637184	-5.8376	ENSG00000125257_ENST00000431522_ABCC4	3063	0.629448	-5.81691	ENSG00000119242_ENST00000545891_CCDC92	1790	0.634078	-5.67236	ENSG00000178057_ENST00000326912_NDUFAF3	705	0.957447	-5.92675
ENSG00000070756_ENST00000318607_PABPC1	3485	0.44505	-5.84155	ENSG00000171552_ENST00000420653_BCL2L1	2588	0.789413	-5.81698	ENSG00000140479_ENST00000358417_PCSK6	4197	0.779366	-5.67357	ENSG00000102572_ENST00000376541_STK24	2552	0.877743	-5.92713
ENSG00000131236_ENST00000421589_CAP1	824	0.683252	-5.84338	ENSG00000069966_ENST00000358784_GNB5	1509	0.730285	-5.81733	ENSG00000142875_ENST00000413538_PRKACB	730	0.689041	-5.67652	ENSG00000014216_ENST00000279247_CAPN1	3007	0.882607	-5.92744
ENSG00000021355_ENST00000380739_SERPINB1	2619	0.589156	-5.8434	ENSG00000112308_ENST00000540769_C6orf62	949	0.767123	-5.81744	ENSG00000187764_ENST00000438547_SEMA4D	4824	0.784204	-5.6774	ENSG00000049323_ENST00000404816_LTBP1	6333	0.843044	-5.92825
ENSG00000186591_ENST00000473814_UBE2H	535	0.685981	-5.84346	ENSG00000134308_ENST00000238081_YWHAQ	2208	0.546649	-5.81765	ENSG00000140479_ENST00000348070_PCSK6	4236	0.772191	-5.68691	ENSG00000197471_ENST00000395389_SPN	1935	0.881654	-5.9289
ENSG00000146963_ENST00000545899_LUC7L2	2565	0.57037	-5.84679	ENSG00000177156_ENST00000528097_TALDO1	1231	0.743298	-5.82093	ENSG00000135926_ENST00000445635_TMBIM1	1251	0.81215	-5.68761	ENSG00000112308_ENST00000378119_C6orf62	4134	0.919448	-5.92995
ENSG00000034152_ENST00000395491_MAP2K3	2336	0.614726	-5.84707	ENSG00000010404_ENST00000537071_IDS	1032	0.844961	-5.82131	ENSG00000014216_ENST00000533129_CAPN1	2792	0.777221	-5.6896	ENSG00000180879_ENST00000370087_SSR4	745	0.779866	-5.93128
ENSG00000042753_ENST00000263270_AP2S1	890	0.653933	-5.84872	ENSG00000102898_ENST00000219169_NUTF2	2321	0.246876	-5.8218	ENSG00000005020_ENST00000345317_SKAP2	3998	0.609555	-5.6915	ENSG00000076770_ENST00000436215_MBNL3	891	0.912458	-5.9316
ENSG00000164924_ENST00000522819_YWHAZ	875	0.276571	-5.8493	ENSG00000102893_ENST00000323584_PHKB	5463	0.537434	-5.82259	ENSG00000168385_ENST00000360051_SEPT2	3613	0.707999	-5.69361	ENSG00000086666_ENST00000261749_ZFAND6	1814	0.733738	-5.93179
ENSG00000135218_ENST00000309881_CD36	2094	0.470392	-5.85182	ENSG00000171552_ENST00000307677_BCL2L1	2610	0.789655	-5.82538	ENSG00000171148_ENST00000440161_TADA3	1617	0.581323	-5.6943	ENSG00000142875_ENST00000413538_PRKACB	730	0.784931	-5.93211
ENSG00000185340_ENST00000333679_GAS2L1	2530	0.614229	-5.85456	ENSG00000171552_ENST00000434194_BCL2L1	381	0.695538	-5.82556	ENSG00000187699_ENST00000443551_C2orf88	692	0.65896	-5.69804	ENSG00000150991_ENST00000542416_UBC	517	0.468085	-5.93668
ENSG00000213658_ENST00000354453_LAT	759	0.559947	-5.86052	ENSG00000134308_ENST00000381844_YWHAQ	2216	0.529332	-5.82615	ENSG00000152061_ENST00000489615_RABGAP1L	6821	0.649905	-5.69838	ENSG00000100385_ENST00000445595_IL2RB	587	0.504259	-5.93696
ENSG00000119280_ENST00000366663_C1orf198	3858	0.662519	-5.8617	ENSG00000151292_ENST00000510842_CSNK1G3	1979	0.409803	-5.82619	ENSG00000198589_ENST00000357115_LRBA	9899	0.701586	-5.69905	ENSG00000139644_ENST00000541612_TMBIM6	1361	0.905217	-5.93749
ENSG00000135218_ENST00000413265_CD36	855	0.612866	-5.86172	ENSG00000175582_ENST00000336083_RAB6A	3085	0.628849	-5.82654	ENSG00000107798_ENST00000456827_LIPA	2651	0.623538	-5.70125	ENSG00000128340_ENST00000405484_RAC2	842	0.827791	-5.93809
ENSG00000128739_ENST00000400097_SNRPN	1605	0.557632	-5.86217	ENSG00000129353_ENST00000335757_SLC44A2	3434	0.742865	-5.82769	ENSG00000123505_ENST00000368882_AMD1	3121	0.623838	-5.70276	ENSG00000150991_ENST00000535131_UBC	563	0.802842	-5.94267
ENSG00000156515_ENST00000404387_HK1	2766	0.62039	-5.86307	ENSG00000144468_ENST00000392062_RHBDD1	5151	0.511745	-5.83186	ENSG00000108039_ENST00000423625_XPNPEP1	712	0.602528	-5.70354	ENSG00000133872_ENST00000541035_TMEM66	1529	0.904513	-5.94291
ENSG00000119280_ENST00000470540_C1orf198	3819	0.651218	-5.86478	ENSG00000184900_ENST00000397898_SUMO3	1779	0.689151	-5.83215	ENSG00000204310_ENST00000395499_AGPAT1	2496	0.707532	-5.70787	ENSG00000077549_ENST00000457768_CAPZB	432	0.814815	-5.94347
ENSG00000108039_ENST00000502935_XPNPEP1	2539	0.478535	-5.86544	ENSG00000075151_ENST00000264211_EIF4G3	5793	0.637148	-5.83347	ENSG00000165702_ENST00000339463_GFI1B	2449	0.721927	-5.70997	ENSG00000125354_ENST00000354228_SEPT6	1576	0.833756	-5.94409
ENSG00000108039_ENST00000369680_XPNPEP1	2539	0.478535	-5.86544	ENSG00000171552_ENST00000420488_BCL2L1	820	0.768293	-5.83403	ENSG00000103187_ENST00000262428_COTL1	1843	0.715681	-5.71257	ENSG00000150991_ENST00000546271_UBC	559	0.767442	-5.9453
ENSG00000254087_ENST00000519728_LYN	2297	0.555072	-5.86662	ENSG00000130958_ENST00000253270_SLC35D2	1613	0.584005	-5.83841	ENSG00000170271_ENST00000326080_C5orf4	3251	0.689634	-5.71297	ENSG00000160255_ENST00000355153_ITGB2	2913	0.816684	-5.94787
ENSG00000135218_ENST00000447544_CD36	2298	0.533072	-5.86743	ENSG00000107798_ENST00000456827_LIPA	2651	0.715202	-5.83889	ENSG00000143418_ENST00000361419_LASS2	997	0.688064	-5.71567	ENSG00000076944_ENST00000221283_STXBP2	1889	0.867655	-5.9492
ENSG00000164116_ENST00000455639_GUCY1A3	2631	0.561764	-5.86866	ENSG00000048740_ENST00000537122_CELF2	1406	0.763158	-5.84065	ENSG00000198589_ENST00000510413_LRBA	10032	0.695574	-5.71575	ENSG00000109971_ENST00000526110_HSPA8	1924	0.941788	-5.95027
ENSG00000105829_ENST00000433727_BET1	1031	0.467507	-5.87016	ENSG00000185630_ENST00000540236_PBX1	1263	0.714964	-5.84169	ENSG00000143409_ENST00000361936_FAM63A	2839	0.809792	-5.71581	ENSG00000055208_ENST00000536230_TAB2	2336	0.919949	-5.95156
ENSG00000164116_ENST00000513574_GUCY1A3	2656	0.600904	-5.87449	ENSG00000163374_ENST00000354691_YY1AP1	2498	0.318655	-5.84187	ENSG00000134548_ENST00000256969_C12orf39	1845	0.570732	-5.71635	ENSG00000143321_ENST00000368209_HDGF	2171	0.840166	-5.95463
ENSG00000129521_ENST00000553215_EGLN3	1004	0.638446	-5.87927	ENSG00000172794_ENST00000469248_RAB37	1730	0.499422	-5.84304	ENSG00000135926_ENST00000444881_TMBIM1	2936	0.699251	-5.71779	ENSG00000139644_ENST00000549385_TMBIM6	2771	0.921689	-5.95738
ENSG00000138798_ENST00000265171_EGF	4880	0.534836	-5.88184	ENSG00000010017_ENST00000011619_RANBP9	3113	0.504979	-5.84308	ENSG00000034152_ENST00000361818_MAP2K3	2034	0.765978	-5.71929	ENSG00000160255_ENST00000302347_ITGB2	2955	0.82978	-5.95833
ENSG00000197846_ENST00000359985_HIST1H2BF	1195	0.682845	-5.8844	ENSG00000183255_ENST00000330938_PTTG1IP	2760	0.676087	-5.84408	ENSG00000135821_ENST00000331872_GLUL	4364	0.503437	-5.7194	ENSG00000167468_ENST00000354171_GPX4	916	0.747817	-5.95857
ENSG00000165119_ENST00000376281_HNRNPK	2928	0.446721	-5.88511	ENSG00000121989_ENST00000404590_ACVR2A	2367	0.200253	-5.8447	ENSG00000034152_ENST00000316920_MAP2K3	2039	0.765571	-5.72239	ENSG00000100266_ENST00000402229_PACSIN2	1883	0.859798	-5.96003
ENSG00000184113_ENST00000403084_CLDN5	2357	0.27832	-5.88606	ENSG00000107669_ENST00000543447_ATE1	1616	0.647896	-5.84498	ENSG00000187764_ENST00000356444_SEMA4D	4503	0.801244	-5.72243	ENSG00000048740_ENST00000537122_CELF2	1406	0.960882	-5.96176
ENSG00000164924_ENST00000395948_YWHAZ	812	0.380542	-5.88679	ENSG00000164096_ENST00000399075_C4orf3	2327	0.587881	-5.84598	ENSG00000168385_ENST00000391973_SEPT2	3701	0.682518	-5.72965	ENSG00000163735_ENST00000296027_CXCL5	2538	0.904255	-5.96736
ENSG00000168385_ENST00000401990_SEPT2	1734	0.489619	-5.88826	ENSG00000139644_ENST00000542631_TMBIM6	2669	0.53728	-5.84674	ENSG00000122786_ENST00000422748_CALD1	2665	0.700188	-5.73058	ENSG00000010404_ENST00000537071_IDS	1032	0.979651	-5.96749
ENSG00000172794_ENST00000392617_RAB37	3780	0.443651	-5.88854	ENSG00000136754_ENST00000376166_ABI1	3441	0.672479	-5.84725	ENSG00000014216_ENST00000524773_CAPN1	2960	0.772635	-5.73641	ENSG00000135218_ENST00000447544_CD36	2298	0.954308	-5.96852
ENSG00000146963_ENST00000354926_LUC7L2	2645	0.553119	-5.8911	ENSG00000108061_ENST00000451838_SHOC2	2967	0.624874	-5.84744	ENSG00000087086_ENST00000397259_FTL	573	0.574171	-5.7381	ENSG00000203879_ENST00000369741_GDI1	1495	0.888963	-5.96927
ENSG00000088448_ENST00000267339_ANKRD10	2495	0.415631	-5.89335	ENSG00000119242_ENST00000545891_CCDC92	1790	0.678771	-5.8508	ENSG00000114209_ENST00000470131_PDCD10	1026	0.649123	-5.7391	ENSG00000104964_ENST00000221561_AES	1743	0.780264	-5.97013
ENSG00000014216_ENST00000533129_CAPN1	2792	0.652579	-5.89375	ENSG00000166091_ENST00000339180_CMTM5	1173	0.675192	-5.85454	ENSG00000102316_ENST00000396224_MAGED2	2026	0.576999	-5.73917	ENSG00000139644_ENST00000267115_TMBIM6	2833	0.921991	-5.97094
ENSG00000172432_ENST00000432918_GTPBP2	1850	0.589189	-5.894	ENSG00000136754_ENST00000376170_ABI1	3362	0.665973	-5.85478	ENSG00000102316_ENST00000375058_MAGED2	2048	0.606934	-5.74011	ENSG00000137154_ENST00000380384_RPS6	1355	0.652399	-5.97464
ENSG00000187514_ENST00000341369_PTMA	1212	0.276403	-5.89454	ENSG00000184900_ENST00000332859_SUMO3	1807	0.677366	-5.85492	ENSG00000165406_ENST00000395769_MARCH8	1848	0.794372	-5.74159	ENSG00000081237_ENST00000367379_PTPRC	517	0.928433	-5.97474
ENSG00000128739_ENST00000400098_SNRPN	1643	0.544735	-5.89593	ENSG00000089053_ENST00000344395_ANAPC5	1932	0.796066	-5.85707	ENSG00000014216_ENST00000279247_CAPN1	3007	0.789824	-5.74168	ENSG00000198589_ENST00000357115_LRBA	9899	0.932215	-5.97511
ENSG00000100362_ENST00000406910_PVALB	568	0.589789	-5.89724	ENSG00000089053_ENST00000441917_ANAPC5	2147	0.7932	-5.85773	ENSG00000163466_ENST00000315717_ARPC2	1505	0.634551	-5.74676	ENSG00000184702_ENST00000455784_SEPT5	2070	0.830918	-5.97604
ENSG00000172794_ENST00000340415_RAB37	3805	0.439422	-5.89839	ENSG00000135932_ENST00000410084_CAB39	1324	0.597432	-5.86283	ENSG00000088726_ENST00000314124_TMEM40	2308	0.514731	-5.74727	ENSG00000100201_ENST00000415748_DDX17	3635	0.935076	-5.97687
ENSG00000187514_ENST00000409115_PTMA	1221	0.27846	-5.8987	ENSG00000185630_ENST00000367897_PBX1	1459	0.703907	-5.864	ENSG00000173542_ENST00000309395_MOBKL1A	6963	0.653741	-5.74805	ENSG00000125354_ENST00000489216_SEPT6	1617	0.835498	-5.97965
ENSG00000100362_ENST00000417718_PVALB	569	0.588752	-5.89978	ENSG00000171552_ENST00000376062_BCL2L1	2578	0.726532	-5.86566	ENSG00000129226_ENST00000250092_CD68	1741	0.725445	-5.75404	ENSG00000163374_ENST00000438245_YY1AP1	906	0.568433	-5.98052
ENSG00000100614_ENST00000395076_PPM1A	8184	0.535435	-5.89997	ENSG00000055208_ENST00000536230_TAB2	2336	0.765839	-5.86752	ENSG00000198589_ENST00000535741_LRBA	10313	0.680209	-5.75455	ENSG00000168385_ENST00000360051_SEPT2	3613	0.862718	-5.981
ENSG00000256061_ENST00000442196_DYX1C1	2580	0.511628	-5.90121	ENSG00000241685_ENST00000432884_ARPC1A	1702	0.352526	-5.87094	ENSG00000102316_ENST00000347546_MAGED2	2169	0.641309	-5.7553	ENSG00000124575_ENST00000244534_HIST1H1D	777	0.903475	-5.98268
ENSG00000125898_ENST00000541082_FAM110A	1638	0.680098	-5.90306	ENSG00000136754_ENST00000490841_ABI1	3188	0.621706	-5.87132	ENSG00000187764_ENST00000422704_SEMA4D	4382	0.768827	-5.76393	ENSG00000150991_ENST00000540351_UBC	622	0.726688	-5.98349
ENSG00000013016_ENST00000322054_EHD3	4636	0.670621	-5.9037	ENSG00000197147_ENST00000541858_LRRC8B	1957	0.87021	-5.87206	ENSG00000138449_ENST00000261024_SLC40A1	3442	0.714701	-5.76442	ENSG00000014216_ENST00000533820_CAPN1	3083	0.832631	-5.98382
ENSG00000114209_ENST00000473645_PDCD10	1360	0.478676	-5.90506	ENSG00000071205_ENST00000336498_ARHGAP10	3299	0.381631	-5.87327	ENSG00000185989_ENST00000389544_RASA3	2931	0.718185	-5.76454	ENSG00000185825_ENST00000441714_BCAP31	1413	0.769993	-5.98448
ENSG00000156052_ENST00000411677_GNAQ	551	0.475499	-5.90556	ENSG00000182093_ENST00000398753_WRB	699	0.424893	-5.87641	ENSG00000128294_ENST00000445720_TPST2	675	0.419259	-5.76502	ENSG00000137818_ENST00000357790_RPLP1	440	0.802273	-5.98458
ENSG00000115159_ENST00000415049_GPD2	456	0.513158	-5.90714	ENSG00000163374_ENST00000347088_YY1AP1	2524	0.313391	-5.87712	ENSG00000153815_ENST00000537098_AC092135.1	4357	0.676383	-5.76606	ENSG00000173660_ENST00000311672_UQCRH	604	0.690397	-5.99103
ENSG00000071205_ENST00000336498_ARHGAP10	3299	0.301	-5.9083	ENSG00000125257_ENST00000538287_ABCC4	2256	0.624114	-5.87958	ENSG00000150991_ENST00000536769_UBC	3745	0.277437	-5.76844	ENSG00000150991_ENST00000546120_UBC	1963	0.536933	-5.99109
ENSG00000078369_ENST00000455156_GNB1	2827	0.605235	-5.90936	ENSG00000255302_ENST00000530028_EID1	1893	0.637612	-5.88005	ENSG00000138798_ENST00000503392_EGF	3642	0.682317	-5.76876	ENSG00000014216_ENST00000527323_CAPN1	3086	0.825988	-5.99205
ENSG00000164116_ENST00000511108_GUCY1A3	2992	0.538436	-5.91008	ENSG00000133872_ENST00000536273_TMEM66	1053	0.773979	-5.88624	ENSG00000185989_ENST00000334062_RASA3	4191	0.732283	-5.7697	ENSG00000198589_ENST00000510413_LRBA	10032	0.92504	-5.99381
ENSG00000100614_ENST00000325642_PPM1A	8065	0.515313	-5.91102	ENSG00000023902_ENST00000441340_PLEKHO1	708	0.710452	-5.88713	ENSG00000107798_ENST00000336233_LIPA	2782	0.594177	-5.77083	ENSG00000065534_ENST00000360304_MYLK	7834	0.577227	-5.99573
ENSG00000087206_ENST00000511320_UIMC1	2502	0.460831	-5.91349	ENSG00000121749_ENST00000393309_TBC1D15	1908	0.780398	-5.88781	ENSG00000142875_ENST00000370684_PRKACB	869	0.704258	-5.77094	ENSG00000156482_ENST00000287038_RPL30	543	0.655617	-6.00051
ENSG00000132824_ENST00000541235_SERINC3	1708	0.625878	-5.9137	ENSG00000171552_ENST00000450273_BCL2L1	894	0.742729	-5.89443	ENSG00000142875_ENST00000446538_PRKACB	638	0.575235	-5.77631	ENSG00000150991_ENST00000535859_UBC	582	0.680412	-6.00279
ENSG00000125898_ENST00000246100_FAM110A	1619	0.678196	-5.91422	ENSG00000163374_ENST00000368330_YY1AP1	2555	0.309589	-5.89474	ENSG00000131100_ENST00000399796_ATP6V1E1	1208	0.70447	-5.78113	ENSG00000006652_ENST00000536259_IFRD1	1114	0.914722	-6.00354
ENSG00000164116_ENST00000506455_GUCY1A3	2715	0.54733	-5.91427	ENSG00000131051_ENST00000338163_RBM39	2792	0.372493	-5.89549	ENSG00000124172_ENST00000395659_ATP5E	1878	0.157082	-5.78132	ENSG00000112078_ENST00000373731_KCTD20	5619	0.870795	-6.00361
ENSG00000088986_ENST00000392509_DYNLL1	814	0.534398	-5.91629	ENSG00000197746_ENST00000373120_PSAP	1809	0.780542	-5.89742	ENSG00000102804_ENST00000501704_TSC22D1	2335	0.308779	-5.78177	ENSG00000110047_ENST00000421303_EHD1	1457	0.875086	-6.0086
ENSG00000104231_ENST00000522520_ZFAND1	1705	0.517302	-5.91655	ENSG00000120063_ENST00000439174_GNA13	6311	0.684202	-5.89769	ENSG00000169554_ENST00000427902_ZEB2	2236	0.652504	-5.78188	ENSG00000140299_ENST00000415213_BNIP2	2335	0.917773	-6.00868
ENSG00000077984_ENST00000376835_CST7	928	0.741379	-5.91831	ENSG00000076770_ENST00000421707_MBNL3	946	0.765328	-5.90002	ENSG00000135709_ENST00000538274_KIAA0513	1592	0.690955	-5.78346	ENSG00000188677_ENST00000406477_PARVB	1569	0.720841	-6.00976
ENSG00000156515_ENST00000405407_HK1	2980	0.621477	-5.92079	ENSG00000136231_ENST00000258729_IGF2BP3	4250	0.478353	-5.90026	ENSG00000113328_ENST00000512163_CCNG1	919	0.697497	-5.7835	ENSG00000076770_ENST00000421707_MBNL3	946	0.875264	-6.01026
ENSG00000121749_ENST00000319106_TBC1D15	2159	0.486799	-5.92107	ENSG00000066294_ENST00000311224_CD84	1116	0.769713	-5.90052	ENSG00000074416_ENST00000265052_MGLL	4612	0.726149	-5.78559	ENSG00000132670_ENST00000425918_PTPRA	2932	0.866303	-6.01056
ENSG00000116473_ENST00000356415_RAP1A	1586	0.499369	-5.92116	ENSG00000182287_ENST00000329235_AP1S2	2237	0.601252	-5.90269	ENSG00000174903_ENST00000311481_RAB1B	2007	0.619332	-5.78932	ENSG00000105698_ENST00000379134_USF2	648	0.864198	-6.01293
ENSG00000077984_ENST00000480798_CST7	930	0.739785	-5.92141	ENSG00000100266_ENST00000402229_PACSIN2	1883	0.756771	-5.90341	ENSG00000143416_ENST00000424475_SELENBP1	916	0.820961	-5.7916	ENSG00000100201_ENST00000403230_DDX17	2322	0.913867	-6.01548
ENSG00000088986_ENST00000549989_DYNLL1	719	0.547983	-5.92238	ENSG00000087470_ENST00000434676_DNM1L	1008	0.531746	-5.90435	ENSG00000089327_ENST00000392219_FXYD5	872	0.817661	-5.79173	ENSG00000065534_ENST00000359169_MYLK	7681	0.569197	-6.01569
ENSG00000163430_ENST00000424703_FSTL1	1396	0.613181	-5.92865	ENSG00000100030_ENST00000544786_MAPK1	951	0.654048	-5.90513	ENSG00000151023_ENST00000496261_ENKUR	1943	0.633042	-5.79225	ENSG00000168385_ENST00000391973_SEPT2	3701	0.821129	-6.02085
ENSG00000125971_ENST00000374846_DYNLRB1	1044	0.448276	-5.9287	ENSG00000125257_ENST00000536256_ABCC4	2840	0.622535	-5.90668	ENSG00000074416_ENST00000536024_MGLL	1023	0.815249	-5.79279	ENSG00000117586_ENST00000367718_TNFSF4	3429	0.934092	-6.02093
ENSG00000158769_ENST00000289779_F11R	2096	0.557252	-5.93007	ENSG00000136754_ENST00000376142_ABI1	3576	0.638143	-5.90845	ENSG00000109790_ENST00000504108_KLHL5	2690	0.591822	-5.79297	ENSG00000119318_ENST00000419616_RAD23B	716	0.530726	-6.02098
ENSG00000143933_ENST00000272298_CALM2	1302	0.601382	-5.93078	ENSG00000107798_ENST00000336233_LIPA	2782	0.679367	-5.90937	ENSG00000014216_ENST00000533820_CAPN1	3083	0.74181	-5.79515	ENSG00000140374_ENST00000433983_ETFA	1346	0.844725	-6.02211
ENSG00000135932_ENST00000258418_CAB39	3826	0.529012	-5.93229	ENSG00000154188_ENST00000520052_ANGPT1	1523	0.619829	-5.90985	ENSG00000109790_ENST00000508137_KLHL5	2926	0.613807	-5.79604	ENSG00000183726_ENST00000374358_TMEM50A	2683	0.822587	-6.02343
ENSG00000188921_ENST00000513293_PTPLAD2	2131	0.38198	-5.93281	ENSG00000113558_ENST00000353411_SKP1	2018	0.512884	-5.91144	ENSG00000014216_ENST00000527323_CAPN1	3086	0.741089	-5.79656	ENSG00000102572_ENST00000539966_STK24	1579	0.922103	-6.02474
ENSG00000204310_ENST00000412465_AGPAT1	991	0.713421	-5.93505	ENSG00000163374_ENST00000295566_YY1AP1	2626	0.31607	-5.9125	ENSG00000072422_ENST00000357917_RHOBTB1	4339	0.732657	-5.79721	ENSG00000143409_ENST00000361738_FAM63A	2238	0.925827	-6.02711
ENSG00000087206_ENST00000377227_UIMC1	2570	0.463424	-5.93856	ENSG00000154188_ENST00000520734_ANGPT1	1526	0.618611	-5.91269	ENSG00000177697_ENST00000530726_CD151	1407	0.828003	-5.79782	ENSG00000135218_ENST00000534394_CD36	1741	0.793222	-6.02722
ENSG00000100504_ENST00000216392_PYGL	2828	0.626238	-5.94109	ENSG00000206172_ENST00000320868_HBA1	577	0.211438	-5.91325	ENSG00000198873_ENST00000369108_GRK5	1748	0.816934	-5.79998	ENSG00000187699_ENST00000396974_C2orf88	998	0.715431	-6.02771
ENSG00000070831_ENST00000400259_CDC42	2148	0.528399	-5.94275	ENSG00000158373_ENST00000377777_HIST1H2BD	523	0.560229	-5.91459	ENSG00000069966_ENST00000261837_GNB5	3091	0.702038	-5.80091	ENSG00000111913_ENST00000510784_FAM65B	2407	0.963024	-6.02779
ENSG00000115310_ENST00000317610_RTN4	2333	0.495928	-5.9438	ENSG00000131051_ENST00000361162_RBM39	2831	0.367361	-5.9155	ENSG00000133317_ENST00000394618_LGALS12	1618	0.770705	-5.80147	ENSG00000174903_ENST00000311481_RAB1B	2007	0.77429	-6.02884
ENSG00000013016_ENST00000541626_EHD3	3328	0.611779	-5.94421	ENSG00000112851_ENST00000284037_ERBB2IP	8647	0.536255	-5.9157	ENSG00000107798_ENST00000541980_LIPA	2834	0.558927	-5.80338	ENSG00000137154_ENST00000380394_RPS6	1387	0.498198	-6.03116
ENSG00000005020_ENST00000535331_SKAP2	1351	0.57513	-5.9452	ENSG00000149177_ENST00000278456_PTPRJ	7846	0.694749	-5.91753	ENSG00000180530_ENST00000318948_NRIP1	7556	0.147433	-5.80561	ENSG00000109971_ENST00000227378_HSPA8	2186	0.876487	-6.03146
ENSG00000119242_ENST00000545891_CCDC92	1790	0.588268	-5.9518	ENSG00000127483_ENST00000438032_HP1BP3	1159	0.465919	-5.9187	ENSG00000136732_ENST00000259254_GYPC	1246	0.695024	-5.80811	ENSG00000138758_ENST00000502584_SEPT11	2615	0.927725	-6.0315
ENSG00000109572_ENST00000360642_CLCN3	3208	0.564214	-5.95626	ENSG00000178057_ENST00000326912_NDUFAF3	705	0.82695	-5.91965	ENSG00000116288_ENST00000377488_PARK7	783	0.698595	-5.81005	ENSG00000198589_ENST00000535741_LRBA	10313	0.905847	-6.03262
ENSG00000100243_ENST00000352397_CYB5R3	2124	0.622881	-5.95909	ENSG00000175582_ENST00000393571_RAB6A	3089	0.595015	-5.92246	ENSG00000180596_ENST00000314332_HIST1H2BC	647	0.738794	-5.81017	ENSG00000109272_ENST00000226524_PF4V1	522	0.603448	-6.0334
ENSG00000146416_ENST00000447498_AIG1	444	0.286036	-5.95957	ENSG00000116977_ENST00000442397_LGALS8	564	0.576241	-5.92577	ENSG00000114209_ENST00000497056_PDCD10	1276	0.630878	-5.81082	ENSG00000143321_ENST00000537739_HDGF	2073	0.836951	-6.03373
ENSG00000175567_ENST00000310473_UCP2	2113	0.568859	-5.95962	ENSG00000163374_ENST00000404643_YY1AP1	2654	0.312735	-5.9278	ENSG00000119242_ENST00000238156_CCDC92	2000	0.6125	-5.81173	ENSG00000142875_ENST00000446538_PRKACB	638	0.694357	-6.03374
ENSG00000074800_ENST00000234590_ENO1	1783	0.73696	-5.96001	ENSG00000136938_ENST00000447173_ANP32B	826	0.554479	-5.92864	ENSG00000115159_ENST00000415049_GPD2	456	0.54386	-5.81234	ENSG00000119280_ENST00000366663_C1orf198	3858	0.933644	-6.03395
ENSG00000165119_ENST00000376263_HNRNPK	2942	0.437458	-5.96119	ENSG00000196914_ENST00000356641_ARHGEF12	9444	0.597946	-5.92867	ENSG00000184900_ENST00000411651_SUMO3	831	0.663057	-5.81452	ENSG00000143549_ENST00000368533_TPM3	3131	0.574577	-6.03404
ENSG00000120063_ENST00000439174_GNA13	6311	0.542069	-5.96235	ENSG00000116977_ENST00000430527_LGALS8	569	0.541301	-5.92919	ENSG00000124570_ENST00000380539_SERPINB6	1338	0.750374	-5.81624	ENSG00000108846_ENST00000285238_ABCC3	5166	0.816299	-6.03411
ENSG00000146834_ENST00000414441_MEPCE	2261	0.565237	-5.96306	ENSG00000107798_ENST00000425287_LIPA	2743	0.631425	-5.92947	ENSG00000034152_ENST00000342679_MAP2K3	2303	0.743378	-5.81629	ENSG00000087206_ENST00000511320_UIMC1	2502	0.808553	-6.03585
ENSG00000089327_ENST00000392219_FXYD5	872	0.575688	-5.96329	ENSG00000184007_ENST00000344035_PTP4A2	3932	0.642421	-5.92972	ENSG00000185825_ENST00000458587_BCAP31	1810	0.48011	-5.81655	ENSG00000163374_ENST00000443231_YY1AP1	932	0.593348	-6.03646
ENSG00000100362_ENST00000216200_PVALB	595	0.563025	-5.96424	ENSG00000131236_ENST00000372797_CAP1	3105	0.648631	-5.93036	ENSG00000126267_ENST00000246554_COX6B1	590	0.625424	-5.82023	ENSG00000119280_ENST00000470540_C1orf198	3819	0.918303	-6.03672
ENSG00000009307_ENST00000369530_CSDE1	3774	0.490196	-5.96478	ENSG00000164253_ENST00000505129_WDR41	1042	0.341651	-5.93042	ENSG00000236320_ENST00000415846_SLFN14	2882	0.761624	-5.82093	ENSG00000100201_ENST00000404499_DDX17	2311	0.901341	-6.03881
ENSG00000213246_ENST00000225504_SUPT4H1	1489	0.478845	-5.96605	ENSG00000148834_ENST00000432659_GSTO1	592	0.616554	-5.93072	ENSG00000135821_ENST00000311223_GLUL	4719	0.47616	-5.82164	ENSG00000197461_ENST00000402802_PDGFA	2305	0.910195	-6.03921
ENSG00000137575_ENST00000413219_SDCBP	2086	0.498562	-5.96634	ENSG00000131236_ENST00000372802_CAP1	2964	0.644062	-5.93123	ENSG00000163681_ENST00000495364_SLMAP	1383	0.540853	-5.82276	ENSG00000135218_ENST00000309881_CD36	2094	0.80086	-6.04521
ENSG00000172159_ENST00000304195_FRMD3	5297	0.437606	-5.96788	ENSG00000163374_ENST00000355499_YY1AP1	2663	0.311679	-5.93268	ENSG00000187699_ENST00000396974_C2orf88	998	0.549098	-5.82411	ENSG00000122359_ENST00000437799_ANXA11	610	0.647541	-6.04587
ENSG00000009307_ENST00000339438_CSDE1	4006	0.488268	-5.96846	ENSG00000234745_ENST00000434333_HLA-B	863	0.61066	-5.93343	ENSG00000101745_ENST00000540578_ANKRD12	1313	0.587967	-5.82436	ENSG00000135218_ENST00000436384_CD36	536	0.833955	-6.0459
ENSG00000005020_ENST00000539623_SKAP2	1420	0.572535	-5.96894	ENSG00000136929_ENST00000259456_HEMGN	2186	0.646386	-5.93374	ENSG00000102316_ENST00000375068_MAGED2	2189	0.588397	-5.82599	ENSG00000139644_ENST00000552699_TMBIM6	2964	0.876181	-6.05352
ENSG00000109572_ENST00000504131_CLCN3	3157	0.558125	-5.97072	ENSG00000121542_ENST00000492595_SEC22A	972	0.475309	-5.93439	ENSG00000256316_ENST00000446824_HIST1H3F	466	0.439914	-5.82706	ENSG00000172432_ENST00000432918_GTPBP2	1850	0.831351	-6.05371
ENSG00000184113_ENST00000413119_CLDN5	1760	0.358523	-5.97129	ENSG00000196914_ENST00000397843_ARHGEF12	9660	0.604451	-5.93519	ENSG00000074416_ENST00000453507_MGLL	966	0.784679	-5.82982	ENSG00000100201_ENST00000396821_DDX17	4791	0.926738	-6.05671
ENSG00000108179_ENST00000225174_PPIF	2190	0.484931	-5.97152	ENSG00000023902_ENST00000025469_PLEKHO1	1540	0.694805	-5.93564	ENSG00000152229_ENST00000409746_PSTPIP2	3000	0.592	-5.83218	ENSG00000164924_ENST00000437293_YWHAZ	701	0.623395	-6.05694
ENSG00000010671_ENST00000372859_BTK	858	0.543124	-5.97282	ENSG00000197111_ENST00000541275_PCBP2	1571	0.32909	-5.93628	ENSG00000187990_ENST00000244601_HIST1H2BG	445	0.797753	-5.83314	ENSG00000143321_ENST00000416666_HDGF	1292	0.849845	-6.05815
ENSG00000180596_ENST00000314332_HIST1H2BC	647	0.588872	-5.97294	ENSG00000169398_ENST00000535192_PTK2	4127	0.619336	-5.93708	ENSG00000071051_ENST00000451463_NCK2	1795	0.667967	-5.83368	ENSG00000135218_ENST00000428497_CD36	541	0.826248	-6.05929
ENSG00000166501_ENST00000321728_PRKCB	2689	0.53254	-5.97395	ENSG00000169398_ENST00000519654_PTK2	4129	0.619036	-5.93778	ENSG00000107798_ENST00000354621_LIPA	2506	0.599761	-5.83435	ENSG00000185825_ENST00000426131_BCAP31	1499	0.773182	-6.05944
ENSG00000100243_ENST00000407623_CYB5R3	2153	0.630283	-5.97625	ENSG00000187764_ENST00000450295_SEMA4D	5684	0.65095	-5.93796	ENSG00000122786_ENST00000543443_CALD1	1978	0.651668	-5.83492	ENSG00000108846_ENST00000505699_ABCC3	5271	0.801935	-6.0614
ENSG00000177324_ENST00000380033_BEND2	4611	0.43895	-5.97721	ENSG00000185896_ENST00000397181_LAMP1	1441	0.694656	-5.93925	ENSG00000079950_ENST00000448348_STX7	1085	0.62765	-5.83528	ENSG00000160255_ENST00000397850_ITGB2	3178	0.771554	-6.0633
ENSG00000115310_ENST00000357732_RTN4	2390	0.4841	-5.97862	ENSG00000181804_ENST00000316549_SLC9A9	3627	0.593879	-5.93943	ENSG00000140416_ENST00000404484_TPM1	2883	0.437045	-5.83652	ENSG00000087206_ENST00000377227_UIMC1	2570	0.785992	-6.06767
ENSG00000134996_ENST00000346234_OSTF1	1319	0.411676	-5.97889	ENSG00000073921_ENST00000526033_PICALM	3613	0.427622	-5.9405	ENSG00000034152_ENST00000395491_MAP2K3	2336	0.732877	-5.83682	ENSG00000125354_ENST00000394617_SEPT6	1720	0.75407	-6.06898
ENSG00000072422_ENST00000357917_RHOBTB1	4339	0.532842	-5.98169	ENSG00000175582_ENST00000310653_RAB6A	3134	0.596682	-5.94215	ENSG00000107798_ENST00000371837_LIPA	2513	0.59809	-5.83838	ENSG00000088726_ENST00000435575_TMEM40	1785	0.844258	-6.07142
ENSG00000168610_ENST00000264657_STAT3	4866	0.435882	-5.98289	ENSG00000163374_ENST00000311573_YY1AP1	2682	0.309471	-5.94294	ENSG00000072422_ENST00000337910_RHOBTB1	4473	0.717639	-5.83881	ENSG00000203879_ENST00000447750_GDI1	2474	0.818513	-6.07299
ENSG00000128739_ENST00000400100_SNRPN	1751	0.511136	-5.98778	ENSG00000135932_ENST00000409788_CAB39	1626	0.51476	-5.94435	ENSG00000163466_ENST00000295685_ARPC2	1605	0.595639	-5.83936	ENSG00000175567_ENST00000310473_UCP2	2113	0.764789	-6.07307
ENSG00000009307_ENST00000358528_CSDE1	4076	0.493621	-5.98832	ENSG00000147394_ENST00000433245_ZNF185	1599	0.579737	-5.9462	ENSG00000114353_ENST00000451956_GNAI2	1486	0.734186	-5.8439	ENSG00000165119_ENST00000376256_HNRNPK	1589	0.713656	-6.07309
ENSG00000142046_ENST00000356385_TMEM91	944	0.563559	-5.98873	ENSG00000163374_ENST00000359205_YY1AP1	2690	0.30855	-5.94724	ENSG00000087206_ENST00000511320_UIMC1	2502	0.502798	-5.84395	ENSG00000172432_ENST00000307126_GTPBP2	2933	0.887146	-6.07375
ENSG00000135709_ENST00000538274_KIAA0513	1592	0.599246	-5.98945	ENSG00000177156_ENST00000319006_TALDO1	1346	0.679792	-5.94978	ENSG00000133317_ENST00000255684_LGALS12	1667	0.74925	-5.84401	ENSG00000187514_ENST00000341369_PTMA	1212	0.518977	-6.07475
ENSG00000167641_ENST00000301242_PPP1R14A	710	0.316901	-5.98988	ENSG00000082898_ENST00000404992_XPO1	4105	0.486236	-5.95096	ENSG00000138449_ENST00000427419_SLC40A1	299	0.535117	-5.84407	ENSG00000181788_ENST00000312960_SIAH2	2517	0.746126	-6.07584
ENSG00000150991_ENST00000536834_UBC	1296	0.45679	-5.9905	ENSG00000117586_ENST00000281834_TNFSF4	3470	0.65072	-5.95111	ENSG00000089327_ENST00000423817_FXYD5	897	0.758083	-5.84481	ENSG00000010810_ENST00000544792_FYN	2172	0.964549	-6.07686
ENSG00000122705_ENST00000470744_CLTA	1102	0.27677	-5.99197	ENSG00000100266_ENST00000403744_PACSIN2	2110	0.761137	-5.95157	ENSG00000129353_ENST00000407327_SLC44A2	3375	0.750519	-5.84778	ENSG00000132670_ENST00000356147_PTPRA	3135	0.87815	-6.07737
ENSG00000009307_ENST00000534699_CSDE1	2667	0.52081	-5.99345	ENSG00000187514_ENST00000341369_PTMA	1212	0.363036	-5.95197	ENSG00000089327_ENST00000541435_FXYD5	907	0.787211	-5.84832	ENSG00000104765_ENST00000380629_BNIP3L	3610	0.88338	-6.07915
ENSG00000109854_ENST00000419348_HTATIP2	1477	0.569397	-5.99356	ENSG00000128294_ENST00000528868_TPST2	1905	0.613123	-5.95265	ENSG00000087206_ENST00000377227_UIMC1	2570	0.502335	-5.84902	ENSG00000010810_ENST00000538466_FYN	2061	0.932072	-6.08074
ENSG00000110422_ENST00000379016_HIPK3	7345	0.420558	-5.9938	ENSG00000091317_ENST00000205636_CMTM6	3863	0.661662	-5.95289	ENSG00000143416_ENST00000447402_SELENBP1	1530	0.8	-5.84932	ENSG00000047648_ENST00000534860_ARHGAP6	2096	0.731393	-6.08079
ENSG00000155096_ENST00000347770_AZIN1	2857	0.631782	-5.99395	ENSG00000169398_ENST00000340930_PTK2	4414	0.615541	-5.95292	ENSG00000120690_ENST00000405737_ELF1	903	0.315615	-5.84983	ENSG00000133639_ENST00000256015_BTG1	2448	0.876634	-6.08086
ENSG00000117289_ENST00000369317_TXNIP	2927	0.652887	-5.99546	ENSG00000163374_ENST00000361140_YY1AP1	2701	0.307294	-5.95312	ENSG00000124570_ENST00000380529_SERPINB6	1370	0.732847	-5.85034	ENSG00000163430_ENST00000424703_FSTL1	1396	0.890401	-6.08098
ENSG00000132824_ENST00000255175_SERINC3	1726	0.607184	-5.99775	ENSG00000101109_ENST00000499879_STK4	5217	0.677592	-5.95331	ENSG00000138449_ENST00000544056_SLC40A1	2286	0.748031	-5.85188	ENSG00000100316_ENST00000401609_RPL3	1289	0.576416	-6.08184
ENSG00000184113_ENST00000406028_CLDN5	2548	0.257849	-5.99781	ENSG00000101040_ENST00000435836_ZMYND8	670	0.577612	-5.95472	ENSG00000124570_ENST00000380546_SERPINB6	1375	0.730182	-5.8556	ENSG00000073921_ENST00000529760_PICALM	1153	0.898526	-6.08202
ENSG00000137575_ENST00000260130_SDCBP	2167	0.485925	-5.99837	ENSG00000163374_ENST00000407221_YY1AP1	2705	0.306839	-5.95526	ENSG00000132383_ENST00000254719_RPA1	4352	0.355928	-5.85754	ENSG00000206560_ENST00000412318_ANKRD28	4408	0.865926	-6.08217
ENSG00000158373_ENST00000289316_HIST1H2BD	789	0.586819	-5.99906	ENSG00000102572_ENST00000444574_STK24	1590	0.471069	-5.95546	ENSG00000076770_ENST00000370853_MBNL3	2661	0.74596	-5.85944	ENSG00000088986_ENST00000548342_DYNLL1	662	0.495468	-6.08278
ENSG00000070831_ENST00000344548_CDC42	2254	0.512866	-6.00163	ENSG00000213977_ENST00000225525_TAX1BP3	1377	0.619463	-5.9557	ENSG00000113558_ENST00000353411_SKP1	2018	0.421705	-5.85966	ENSG00000156482_ENST00000521291_RPL30	575	0.61913	-6.08312
ENSG00000133318_ENST00000377819_RTN3	4937	0.306867	-6.00498	ENSG00000153064_ENST00000322953_BANK1	3372	0.699881	-5.95605	ENSG00000159461_ENST00000314566_AMFR	954	0.743187	-5.86037	ENSG00000143321_ENST00000357325_HDGF	2380	0.789496	-6.08422
ENSG00000143622_ENST00000368323_RIT1	3445	0.568941	-6.00506	ENSG00000143727_ENST00000272065_ACP1	1549	0.699806	-5.95888	ENSG00000146963_ENST00000263545_LUC7L2	2288	0.711538	-5.86343	ENSG00000203747_ENST00000426740_FCGR3A	1972	0.78499	-6.08457
ENSG00000110422_ENST00000303296_HIPK3	7408	0.416982	-6.00612	ENSG00000089053_ENST00000541887_ANAPC5	2400	0.757083	-5.95919	ENSG00000187764_ENST00000343780_SEMA4D	3146	0.579784	-5.86384	ENSG00000100030_ENST00000398822_MAPK1	1487	0.780767	-6.08475
ENSG00000120265_ENST00000367380_PCMT1	1733	0.540104	-6.00726	ENSG00000100614_ENST00000325642_PPM1A	8065	0.640918	-5.95952	ENSG00000169504_ENST00000444041_CLIC4	2721	0.588019	-5.87061	ENSG00000187514_ENST00000409115_PTMA	1221	0.516789	-6.08525
ENSG00000213719_ENST00000375780_CLIC1	1560	0.380128	-6.00811	ENSG00000100614_ENST00000395076_PPM1A	8184	0.655792	-5.96097	ENSG00000198589_ENST00000509835_LRBA	5578	0.685909	-5.87144	ENSG00000071051_ENST00000451463_NCK2	1795	0.916992	-6.08904
ENSG00000089327_ENST00000423817_FXYD5	897	0.503902	-6.00979	ENSG00000087460_ENST00000371098_GNAS	1719	0.089587	-5.96133	ENSG00000169504_ENST00000488683_CLIC4	2723	0.587587	-5.87167	ENSG00000184702_ENST00000438754_SEPT5	2241	0.853637	-6.08964
ENSG00000136929_ENST00000259456_HEMGN	2186	0.532937	-6.01133	ENSG00000187514_ENST00000409115_PTMA	1221	0.364455	-5.96216	ENSG00000113328_ENST00000510664_CCNG1	994	0.724346	-5.87291	ENSG00000114353_ENST00000422163_GNAI2	2407	0.596178	-6.0912
ENSG00000165119_ENST00000376268_HNRNPK	2741	0.421744	-6.01355	ENSG00000109171_ENST00000264313_SLAIN2	6146	0.222096	-5.96241	ENSG00000079950_ENST00000309255_STX7	870	0.689655	-5.87388	ENSG00000070756_ENST00000318607_PABPC1	3485	0.712195	-6.09171
ENSG00000174456_ENST00000309050_C12orf76	1946	0.501028	-6.01357	ENSG00000089053_ENST00000261819_ANAPC5	2513	0.73657	-5.96308	ENSG00000177697_ENST00000397421_CD151	1486	0.788022	-5.87481	ENSG00000120690_ENST00000239882_ELF1	3566	0.943073	-6.09235
ENSG00000102572_ENST00000444574_STK24	1590	0.442767	-6.01697	ENSG00000143409_ENST00000361936_FAM63A	2839	0.745333	-5.96842	ENSG00000129353_ENST00000335757_SLC44A2	3434	0.727432	-5.87618	ENSG00000168300_ENST00000360540_PCMTD1	4252	0.896049	-6.09351
ENSG00000086666_ENST00000261749_ZFAND6	1814	0.482359	-6.02041	ENSG00000169398_ENST00000521059_PTK2	4405	0.60454	-5.96856	ENSG00000159348_ENST00000367249_CYB5R1	1651	0.724409	-5.87634	ENSG00000177324_ENST00000380033_BEND2	4611	0.76491	-6.09358
ENSG00000196459_ENST00000419678_TRAPPC2	1982	0.387487	-6.02112	ENSG00000121749_ENST00000319106_TBC1D15	2159	0.761464	-5.96863	ENSG00000074416_ENST00000434178_MGLL	4941	0.684679	-5.8815	ENSG00000100243_ENST00000352397_CYB5R3	2124	0.845574	-6.09471
ENSG00000125898_ENST00000381939_FAM110A	1737	0.630397	-6.02112	ENSG00000150991_ENST00000544656_UBC	583	0.564322	-5.9687	ENSG00000213658_ENST00000395461_LAT	1448	0.604972	-5.88174	ENSG00000143995_ENST00000402908_MEIS1	2373	0.895491	-6.09495
ENSG00000089327_ENST00000541435_FXYD5	907	0.52591	-6.02145	ENSG00000177200_ENST00000398510_CHD9	11461	0.462961	-5.96929	ENSG00000114209_ENST00000473645_PDCD10	1360	0.6375	-5.88332	ENSG00000101109_ENST00000372801_STK4	2038	0.954367	-6.09661
ENSG00000196459_ENST00000358231_TRAPPC2	1980	0.386869	-6.02172	ENSG00000183255_ENST00000445724_PTTG1IP	1205	0.707054	-5.96994	ENSG00000125818_ENST00000381899_PSMF1	704	0.639205	-5.88582	ENSG00000105701_ENST00000544835_FKBP8	1286	0.891135	-6.09941
ENSG00000159461_ENST00000314566_AMFR	954	0.791405	-6.02456	ENSG00000153317_ENST00000518721_ASAP1	5507	0.586889	-5.97298	ENSG00000135404_ENST00000552754_CD63	682	0.728739	-5.88593	ENSG00000196776_ENST00000361309_CD47	1285	0.88716	-6.09994
ENSG00000138757_ENST00000395719_G3BP2	4217	0.536875	-6.02494	ENSG00000163374_ENST00000361831_YY1AP1	2743	0.302588	-5.97539	ENSG00000109572_ENST00000513761_CLCN3	6692	0.611327	-5.88607	ENSG00000119318_ENST00000374678_RAD23B	1049	0.597712	-6.09995
ENSG00000072422_ENST00000337910_RHOBTB1	4473	0.516879	-6.02557	ENSG00000101082_ENST00000262866_SLA2	2757	0.709104	-5.97755	ENSG00000088986_ENST00000392509_DYNLL1	814	0.579853	-5.89039	ENSG00000134954_ENST00000392668_ETS1	5123	0.895569	-6.10063
ENSG00000065534_ENST00000360304_MYLK	7834	0.432474	-6.02612	ENSG00000169398_ENST00000519419_PTK2	4439	0.594278	-5.97791	ENSG00000125037_ENST00000245046_TMEM111	2777	0.420958	-5.89216	ENSG00000150991_ENST00000538617_UBC	1303	0.52878	-6.1034
ENSG00000099942_ENST00000354336_CRKL	5325	0.561502	-6.02614	ENSG00000165929_ENST00000435962_TC2N	4982	0.647933	-5.97929	ENSG00000165406_ENST00000319836_MARCH8	2496	0.725962	-5.89323	ENSG00000105701_ENST00000222308_FKBP8	1766	0.907701	-6.1044
ENSG00000135218_ENST00000435819_CD36	2365	0.41649	-6.0274	ENSG00000122786_ENST00000417172_CALD1	1915	0.736815	-5.97933	ENSG00000114541_ENST00000478263_FRMD4B	3761	0.7046	-5.89338	ENSG00000187699_ENST00000443551_C2orf88	692	0.84104	-6.10565
ENSG00000009307_ENST00000438362_CSDE1	4167	0.480202	-6.02807	ENSG00000165929_ENST00000340892_TC2N	5030	0.671769	-5.9794	ENSG00000184500_ENST00000348974_PROS1	806	0.586849	-5.89598	ENSG00000211772_ENST00000466254_TRBC2	758	0.961741	-6.10575
ENSG00000118680_ENST00000400175_MYL12B	1025	0.569756	-6.02842	ENSG00000107798_ENST00000541980_LIPA	2834	0.626323	-5.98412	ENSG00000101109_ENST00000499879_STK4	5217	0.651524	-5.89763	ENSG00000100219_ENST00000405219_XBP1	1690	0.87929	-6.10624
ENSG00000078369_ENST00000378609_GNB1	3132	0.568646	-6.031	ENSG00000119242_ENST00000238156_CCDC92	2000	0.645	-5.98494	ENSG00000140416_ENST00000334895_TPM1	1566	0.351852	-5.90011	ENSG00000100243_ENST00000407623_CYB5R3	2153	0.870413	-6.10834
ENSG00000108622_ENST00000449662_ICAM2	1211	0.668869	-6.03364	ENSG00000108839_ENST00000251535_ALOX12	2358	0.675573	-5.98541	ENSG00000126267_ENST00000392201_COX6B1	435	0.586207	-5.90347	ENSG00000109971_ENST00000532636_HSPA8	2306	0.829575	-6.1089
ENSG00000136238_ENST00000348035_RAC1	2323	0.508394	-6.03472	ENSG00000158769_ENST00000368026_F11R	4665	0.537406	-5.9873	ENSG00000125257_ENST00000376887_ABCC4	5837	0.671578	-5.90399	ENSG00000005020_ENST00000535331_SKAP2	1351	0.805329	-6.11006
ENSG00000115159_ENST00000430992_GPD2	496	0.465726	-6.03578	ENSG00000206503_ENST00000376802_HLA-A	1334	0.535982	-5.9876	ENSG00000198225_ENST00000370659_FKBP1C	1579	0.091197	-5.90459	ENSG00000100242_ENST00000433561_SUN2	444	0.826577	-6.11106
ENSG00000082074_ENST00000515010_FYB	2578	0.602017	-6.03742	ENSG00000152763_ENST00000371022_WDR78	1520	0.257895	-5.98765	ENSG00000107863_ENST00000535396_ARHGAP21	568	0.498239	-5.90685	ENSG00000107798_ENST00000428800_LIPA	1055	0.718483	-6.11149
ENSG00000165119_ENST00000376258_HNRNPK	1734	0.515571	-6.03837	ENSG00000185989_ENST00000542651_RASA3	1156	0.721453	-5.98842	ENSG00000122786_ENST00000361901_CALD1	4114	0.676471	-5.90938	ENSG00000132670_ENST00000318266_PTPRA	3219	0.869214	-6.11189
ENSG00000133317_ENST00000394618_LGALS12	1618	0.728677	-6.03871	ENSG00000157540_ENST00000398960_DYRK1A	2422	0.472337	-5.98986	ENSG00000117586_ENST00000367718_TNFSF4	3429	0.701079	-5.91334	ENSG00000165119_ENST00000376281_HNRNPK	2928	0.772199	-6.11433
ENSG00000163932_ENST00000394729_PRKCD	2810	0.546263	-6.03971	ENSG00000171552_ENST00000456404_BCL2L1	914	0.689278	-5.9906	ENSG00000155366_ENST00000534717_RHOC	574	0.707317	-5.91474	ENSG00000145287_ENST00000509973_PLAC8	489	0.920245	-6.1164
ENSG00000164116_ENST00000296518_GUCY1A3	4400	0.519545	-6.03978	ENSG00000121749_ENST00000485960_TBC1D15	2489	0.768582	-5.99101	ENSG00000131143_ENST00000253452_COX4I1	708	0.614407	-5.91493	ENSG00000150991_ENST00000540700_UBC	627	0.601276	-6.11719
ENSG00000197111_ENST00000447282_PCBP2	3077	0.38869	-6.04332	ENSG00000241553_ENST00000397261_ARPC4	1961	0.708312	-5.99139	ENSG00000108179_ENST00000225174_PPIF	2190	0.651598	-5.92204	ENSG00000124333_ENST00000460621_VAMP7	658	0.917933	-6.12034
ENSG00000065534_ENST00000359169_MYLK	7681	0.424945	-6.04568	ENSG00000065534_ENST00000346322_MYLK	5892	0.361507	-5.99152	ENSG00000138798_ENST00000509793_EGF	4489	0.664959	-5.92256	ENSG00000109971_ENST00000534319_HSPA8	1884	0.845541	-6.12048
ENSG00000175203_ENST00000537439_DCTN2	1515	0.331353	-6.04604	ENSG00000137575_ENST00000520168_SDCBP	1097	0.720146	-5.99298	ENSG00000177697_ENST00000322008_CD151	1548	0.787468	-5.92449	ENSG00000089053_ENST00000535482_ANAPC5	2077	0.767453	-6.12164
ENSG00000145431_ENST00000542208_PDGFC	1014	0.473373	-6.04664	ENSG00000076944_ENST00000221283_STXBP2	1889	0.697724	-5.9936	ENSG00000138722_ENST00000264790_MMRN1	4967	0.54842	-5.92652	ENSG00000077549_ENST00000413711_CAPZB	853	0.868699	-6.12313
ENSG00000117155_ENST00000342203_SSX2IP	5835	0.464439	-6.0472	ENSG00000135926_ENST00000445635_TMBIM1	1251	0.744205	-5.99497	ENSG00000132670_ENST00000430705_PTPRA	733	0.652115	-5.92724	ENSG00000005020_ENST00000539623_SKAP2	1420	0.833099	-6.12371
ENSG00000132824_ENST00000538937_SERINC3	1791	0.629816	-6.05395	ENSG00000169704_ENST00000307395_GP9	889	0.742407	-5.9956	ENSG00000102572_ENST00000397517_STK24	4345	0.549137	-5.92745	ENSG00000059804_ENST00000075120_SLC2A3	3915	0.779566	-6.1259
ENSG00000164116_ENST00000393832_GUCY1A3	4286	0.499533	-6.05558	ENSG00000115652_ENST00000409501_UXS1	1839	0.612289	-5.99846	ENSG00000158769_ENST00000368026_F11R	4665	0.651876	-5.92807	ENSG00000159840_ENST00000392910_ZYX	2123	0.86293	-6.12649
ENSG00000108654_ENST00000225792_DDX5	2114	0.472091	-6.05677	ENSG00000236320_ENST00000415846_SLFN14	2882	0.723109	-5.99995	ENSG00000113851_ENST00000450014_CRBN	878	0.471526	-5.9284	ENSG00000161970_ENST00000293842_RPL26	581	0.487091	-6.1265
ENSG00000143321_ENST00000416666_HDGF	1292	0.473684	-6.05737	ENSG00000151414_ENST00000367383_NEK7	586	0.307167	-5.99999	ENSG00000256235_ENST00000526627_AC010441.1	2332	0.573328	-5.93393	ENSG00000145335_ENST00000502987_SNCA	728	0.572802	-6.12655
ENSG00000122705_ENST00000242285_CLTA	1152	0.260417	-6.05739	ENSG00000128294_ENST00000398110_TPST2	1968	0.588923	-6.00063	ENSG00000134352_ENST00000381293_IL6ST	612	0.578431	-5.9344	ENSG00000119242_ENST00000545891_CCDC92	1790	0.835196	-6.12758
ENSG00000183255_ENST00000330938_PTTG1IP	2760	0.546739	-6.05753	ENSG00000136929_ENST00000375112_HEMGN	2290	0.617031	-6.0008	ENSG00000139644_ENST00000395006_TMBIM6	2598	0.74134	-5.93588	ENSG00000117640_ENST00000374307_FAM54B	1868	0.89561	-6.13004
ENSG00000185989_ENST00000334062_RASA3	4191	0.609878	-6.05874	ENSG00000137575_ENST00000413219_SDCBP	2086	0.690796	-6.0035	ENSG00000100266_ENST00000453643_PACSIN2	818	0.612469	-5.93592	ENSG00000143995_ENST00000444274_MEIS1	1499	0.983322	-6.13006
ENSG00000082074_ENST00000540520_FYB	2747	0.60466	-6.05902	ENSG00000142856_ENST00000271002_ITGB3BP	948	0.71097	-6.00473	ENSG00000169704_ENST00000307395_GP9	889	0.760405	-5.93642	ENSG00000120690_ENST00000442101_ELF1	3521	0.926725	-6.13048
ENSG00000143549_ENST00000302206_TPM3	741	0.545209	-6.06108	ENSG00000213719_ENST00000375779_CLIC1	1127	0.693878	-6.00803	ENSG00000115159_ENST00000430992_GPD2	496	0.497984	-5.93755	ENSG00000123416_ENST00000336023_TUBA1B	1627	0.488629	-6.13074
ENSG00000185340_ENST00000407647_GAS2L1	2924	0.532148	-6.06304	ENSG00000143549_ENST00000323144_TPM3	1088	0.40625	-6.00983	ENSG00000115159_ENST00000409674_GPD2	2397	0.712975	-5.93843	ENSG00000187764_ENST00000438547_SEMA4D	4824	0.933043	-6.13247
ENSG00000124172_ENST00000395659_ATP5E	1878	0.142173	-6.06362	ENSG00000181788_ENST00000312960_SIAH2	2517	0.648391	-6.01144	ENSG00000165406_ENST00000395771_MARCH8	2589	0.713017	-5.93903	ENSG00000100266_ENST00000422336_PACSIN2	664	0.870482	-6.13257
ENSG00000102580_ENST00000376795_DNAJC3	1631	0.416922	-6.06615	ENSG00000114209_ENST00000392750_PDCD10	2067	0.530721	-6.01379	ENSG00000171492_ENST00000532201_LRRC8D	597	0.634841	-5.94031	ENSG00000165119_ENST00000376268_HNRNPK	2741	0.758847	-6.13285
ENSG00000125898_ENST00000381941_FAM110A	1809	0.606965	-6.07431	ENSG00000183508_ENST00000369448_FAM46C	5751	0.749087	-6.01506	ENSG00000107798_ENST00000371829_LIPA	3131	0.517087	-5.94325	ENSG00000185989_ENST00000389544_RASA3	2931	0.889799	-6.13591
ENSG00000158769_ENST00000436182_F11R	1162	0.530981	-6.07504	ENSG00000152818_ENST00000433557_UTRN	354	0.460452	-6.01696	ENSG00000148700_ENST00000356080_ADD3	3081	0.66407	-5.94691	ENSG00000166086_ENST00000441717_JAM3	3353	0.954667	-6.13638
ENSG00000164096_ENST00000399075_C4orf3	2327	0.509669	-6.07522	ENSG00000122786_ENST00000424922_CALD1	2124	0.741525	-6.01788	ENSG00000075151_ENST00000374937_EIF4G3	5046	0.731867	-5.94707	ENSG00000133872_ENST00000545648_TMEM66	1887	0.870694	-6.13846
ENSG00000196459_ENST00000380579_TRAPPC2	2776	0.386527	-6.0764	ENSG00000119684_ENST00000238662_MLH3	7824	0.14545	-6.01822	ENSG00000124772_ENST00000393189_CPNE5	2542	0.662864	-5.94822	ENSG00000166086_ENST00000529443_JAM3	3363	0.954802	-6.13875
ENSG00000138594_ENST00000544199_TMOD3	2054	0.554528	-6.07831	ENSG00000131725_ENST00000254029_WDR44	4111	0.620287	-6.01838	ENSG00000137845_ENST00000396140_ADAM10	1523	0.688772	-5.94898	ENSG00000077549_ENST00000264202_CAPZB	883	0.919592	-6.14012
ENSG00000136929_ENST00000375112_HEMGN	2290	0.508734	-6.07838	ENSG00000152229_ENST00000409746_PSTPIP2	3000	0.629667	-6.02519	ENSG00000132670_ENST00000418580_PTPRA	749	0.640854	-5.94982	ENSG00000100614_ENST00000395076_PPM1A	8184	0.888196	-6.14034
ENSG00000116473_ENST00000436150_RAP1A	1906	0.487408	-6.07956	ENSG00000136238_ENST00000348035_RAC1	2323	0.521739	-6.02688	ENSG00000143416_ENST00000368868_SELENBP1	1752	0.767694	-5.952	ENSG00000055208_ENST00000286332_TAB2	4058	0.950961	-6.14363
ENSG00000133317_ENST00000255684_LGALS12	1667	0.709658	-6.08097	ENSG00000119684_ENST00000380968_MLH3	7872	0.144563	-6.02704	ENSG00000151702_ENST00000525560_FLI1	1557	0.741811	-5.95344	ENSG00000121989_ENST00000535787_ACVR2A	1956	0.470348	-6.14638
ENSG00000134882_ENST00000457666_UBAC2	627	0.53429	-6.08228	ENSG00000122786_ENST00000543443_CALD1	1978	0.679474	-6.02739	ENSG00000116288_ENST00000338639_PARK7	949	0.711275	-5.95365	ENSG00000138757_ENST00000395719_G3BP2	4217	0.906569	-6.14665
ENSG00000118680_ENST00000400174_MYL12B	1064	0.548872	-6.08229	ENSG00000161013_ENST00000292591_MGAT4B	2446	0.546198	-6.02948	ENSG00000076770_ENST00000436215_MBNL3	891	0.732884	-5.95681	ENSG00000100614_ENST00000325642_PPM1A	8065	0.8646	-6.14742
ENSG00000010671_ENST00000372869_BTK	977	0.5261	-6.08607	ENSG00000065534_ENST00000475616_MYLK	5745	0.360313	-6.0311	ENSG00000102178_ENST00000369653_UBL4A	711	0.774965	-5.95703	ENSG00000128739_ENST00000444203_SNRPN	1904	0.697479	-6.14743
ENSG00000188076_ENST00000342878_SCGB1C1	431	0.649652	-6.08616	ENSG00000119684_ENST00000355774_MLH3	7896	0.144124	-6.03143	ENSG00000114353_ENST00000266027_GNAI2	2016	0.72123	-5.95832	ENSG00000099942_ENST00000411769_CRKL	2037	0.774669	-6.1478
ENSG00000141503_ENST00000542906_MINK1	1907	0.601993	-6.08616	ENSG00000125257_ENST00000376887_ABCC4	5837	0.681515	-6.03237	ENSG00000125257_ENST00000412704_ABCC4	5702	0.670642	-5.9601	ENSG00000165119_ENST00000376264_HNRNPK	2917	0.754542	-6.14928
ENSG00000112062_ENST00000468133_MAPK14	1376	0.534884	-6.08775	ENSG00000223519_ENST00000451123_RP11-439E19.8	1264	0.526899	-6.03332	ENSG00000140299_ENST00000415213_BNIP2	2335	0.647537	-5.96213	ENSG00000124942_ENST00000378024_AHNAK	18787	0.919412	-6.15173
ENSG00000122705_ENST00000538225_CLTA	1181	0.269263	-6.08823	ENSG00000134882_ENST00000457666_UBAC2	627	0.532695	-6.03629	ENSG00000134308_ENST00000539979_YWHAQ	1651	0.523319	-5.96424	ENSG00000185825_ENST00000345046_BCAP31	1589	0.684707	-6.15384
ENSG00000140416_ENST00000404484_TPM1	2883	0.339924	-6.0907	ENSG00000134291_ENST00000552561_TMEM106C	810	0.767901	-6.03693	ENSG00000071051_ENST00000233154_NCK2	2683	0.641073	-5.96467	ENSG00000109971_ENST00000533540_HSPA8	1826	0.871851	-6.15393
ENSG00000177565_ENST00000536758_TBL1XR1	1882	0.548353	-6.09117	ENSG00000134287_ENST00000256682_ARF3	4105	0.675761	-6.03735	ENSG00000107798_ENST00000425287_LIPA	2743	0.54794	-5.96472	ENSG00000100266_ENST00000263246_PACSIN2	3249	0.891967	-6.15681
ENSG00000120690_ENST00000239882_ELF1	3566	0.446439	-6.0915	ENSG00000055208_ENST00000286332_TAB2	4058	0.73583	-6.03788	ENSG00000115159_ENST00000438166_GPD2	2457	0.713065	-5.96661	ENSG00000132670_ENST00000216877_PTPRA	3323	0.852242	-6.15701
ENSG00000165119_ENST00000376264_HNRNPK	2917	0.427837	-6.09154	ENSG00000169398_ENST00000517887_PTK2	4661	0.59086	-6.04188	ENSG00000114353_ENST00000440628_GNAI2	1663	0.684907	-5.96871	ENSG00000203747_ENST00000367967_FCGR3A	2086	0.766059	-6.15839
ENSG00000156515_ENST00000450646_HK1	739	0.388363	-6.09156	ENSG00000197746_ENST00000404083_PSAP	2319	0.810694	-6.04196	ENSG00000117155_ENST00000342203_SSX2IP	5835	0.557155	-5.96916	ENSG00000165119_ENST00000435158_HNRNPK	2555	0.726027	-6.16149
ENSG00000150093_ENST00000528877_ITGB1	546	0.313187	-6.09263	ENSG00000163374_ENST00000368339_YY1AP1	2874	0.288796	-6.04269	ENSG00000091317_ENST00000205636_CMTM6	3863	0.630857	-5.97075	ENSG00000162511_ENST00000294507_LAPTM5	2223	0.955915	-6.16176
ENSG00000009307_ENST00000530886_CSDE1	3459	0.492339	-6.09285	ENSG00000107669_ENST00000540606_ATE1	1935	0.562274	-6.04404	ENSG00000109790_ENST00000261425_KLHL5	3425	0.585985	-5.97175	ENSG00000132670_ENST00000399903_PTPRA	3337	0.848666	-6.16308
ENSG00000126267_ENST00000392201_COX6B1	435	0.549425	-6.09303	ENSG00000170315_ENST00000302182_UBB	1225	0.526531	-6.04417	ENSG00000067167_ENST00000536748_TRAM1	1296	0.62963	-5.97409	ENSG00000165119_ENST00000351839_HNRNPK	2652	0.75264	-6.16456
ENSG00000108622_ENST00000418105_ICAM2	1252	0.632588	-6.09349	ENSG00000057608_ENST00000380127_GDI2	584	0.621575	-6.04448	ENSG00000164924_ENST00000418997_YWHAZ	996	0.410643	-5.97589	ENSG00000139644_ENST00000423828_TMBIM6	3254	0.835894	-6.16512
ENSG00000152061_ENST00000489615_RABGAP1L	6821	0.443777	-6.09364	ENSG00000133318_ENST00000536011_RTN3	992	0.645161	-6.04475	ENSG00000124570_ENST00000380524_SERPINB6	1495	0.671572	-5.97631	ENSG00000116288_ENST00000338639_PARK7	949	0.885142	-6.16516
ENSG00000107798_ENST00000282673_LIPA	753	0.451527	-6.09431	ENSG00000151422_ENST00000536402_FER	1486	0.597577	-6.04779	ENSG00000131100_ENST00000253413_ATP6V1E1	1402	0.631241	-5.9827	ENSG00000105701_ENST00000453489_FKBP8	1672	0.886962	-6.1661
ENSG00000117289_ENST00000425134_TXNIP	1116	0.557348	-6.09632	ENSG00000189308_ENST00000510557_LIN54	2257	0.542313	-6.0495	ENSG00000155366_ENST00000436685_RHOC	517	0.765957	-5.98533	ENSG00000132670_ENST00000358719_PTPRA	3343	0.845049	-6.16629
ENSG00000185825_ENST00000441714_BCAP31	1413	0.605803	-6.09694	ENSG00000158373_ENST00000289316_HIST1H2BD	789	0.742712	-6.05115	ENSG00000048740_ENST00000537122_CELF2	1406	0.70128	-5.9859	ENSG00000143933_ENST00000272298_CALM2	1302	0.741935	-6.16955
ENSG00000010671_ENST00000395179_BTK	992	0.459677	-6.10034	ENSG00000196776_ENST00000361309_CD47	1285	0.638911	-6.05135	ENSG00000171492_ENST00000441269_LRRC8D	905	0.664088	-5.98594	ENSG00000115738_ENST00000396290_ID2	1362	0.647577	-6.17051
ENSG00000082074_ENST00000351578_FYB	4750	0.563368	-6.10254	ENSG00000143811_ENST00000316940_PYCR2	999	0.735736	-6.05201	ENSG00000132670_ENST00000431048_PTPRA	707	0.548798	-5.98632	ENSG00000148346_ENST00000277480_LCN2	822	0.800487	-6.17072
ENSG00000204264_ENST00000395339_PSMB8	1025	0.430244	-6.1049	ENSG00000172794_ENST00000392617_RAB37	3780	0.494709	-6.05358	ENSG00000138722_ENST00000394980_MMRN1	5217	0.529423	-5.9875	ENSG00000005844_ENST00000356798_ITGAL	5208	0.908794	-6.17137
ENSG00000139644_ENST00000395006_TMBIM6	2598	0.474981	-6.10527	ENSG00000122786_ENST00000361901_CALD1	4114	0.73019	-6.05393	ENSG00000196914_ENST00000397843_ARHGEF12	9660	0.604969	-5.98764	ENSG00000088726_ENST00000314124_TMEM40	2308	0.759965	-6.17152
ENSG00000124635_ENST00000339812_HIST1H2BJ	381	0.76378	-6.10685	ENSG00000113851_ENST00000424814_CRBN	2038	0.617272	-6.05603	ENSG00000196914_ENST00000356641_ARHGEF12	9444	0.602605	-5.98851	ENSG00000048740_ENST00000417956_CELF2	2378	0.957527	-6.17302
ENSG00000198873_ENST00000457057_GRK5	1949	0.486916	-6.10712	ENSG00000146416_ENST00000367598_AIG1	1620	0.642593	-6.05638	ENSG00000181104_ENST00000319211_F2R	3821	0.646951	-5.99053	ENSG00000005844_ENST00000358164_ITGAL	4956	0.909403	-6.17325
ENSG00000120690_ENST00000442101_ELF1	3521	0.429423	-6.10727	ENSG00000137575_ENST00000260130_SDCBP	2167	0.666359	-6.05655	ENSG00000255302_ENST00000530028_EID1	1893	0.667723	-5.99295	ENSG00000100219_ENST00000403532_XBP1	1824	0.863487	-6.17348
ENSG00000005020_ENST00000345317_SKAP2	3998	0.590795	-6.10791	ENSG00000119318_ENST00000457811_RAD23B	811	0.320592	-6.057	ENSG00000130227_ENST00000252512_XPO7	4861	0.678461	-5.99324	ENSG00000071051_ENST00000522586_NCK2	490	0.981633	-6.17491
ENSG00000163932_ENST00000330452_PRKCD	2680	0.545149	-6.10944	ENSG00000143321_ENST00000416666_HDGF	1292	0.671827	-6.05792	ENSG00000168653_ENST00000372967_NDUFS5	544	0.511029	-5.996	ENSG00000178057_ENST00000451378_NDUFAF3	774	0.741602	-6.17584
ENSG00000165119_ENST00000360384_HNRNPK	2038	0.463199	-6.11053	ENSG00000163466_ENST00000315717_ARPC2	1505	0.681063	-6.05851	ENSG00000153071_ENST00000320816_DAB2	4534	0.728496	-5.99692	ENSG00000075151_ENST00000544689_EIF4G3	885	0.79774	-6.17702
ENSG00000125898_ENST00000304189_FAM110A	1856	0.591595	-6.11131	ENSG00000031003_ENST00000033079_FAM13B	5465	0.326441	-6.06017	ENSG00000075151_ENST00000374927_EIF4G3	1910	0.676963	-5.99803	ENSG00000048740_ENST00000399850_CELF2	2384	0.957215	-6.17778
ENSG00000156515_ENST00000421088_HK1	707	0.367751	-6.1193	ENSG00000197746_ENST00000394936_PSAP	2866	0.763782	-6.06036	ENSG00000187514_ENST00000341369_PTMA	1212	0.223597	-5.99906	ENSG00000159840_ENST00000449423_ZYX	2050	0.933171	-6.17842
ENSG00000165929_ENST00000435962_TC2N	4982	0.489562	-6.1206	ENSG00000170035_ENST00000392415_UBE2E3	1377	0.469862	-6.0607	ENSG00000138798_ENST00000265171_EGF	4880	0.645492	-5.99951	ENSG00000159840_ENST00000354434_ZYX	2050	0.933171	-6.17842
ENSG00000133069_ENST00000358024_TMCC2	3738	0.440075	-6.1208	ENSG00000115392_ENST00000233741_FANCL	1683	0.286393	-6.06188	ENSG00000130227_ENST00000434536_XPO7	4889	0.674576	-6.00153	ENSG00000130227_ENST00000433566_XPO7	4818	0.938771	-6.17927
ENSG00000142875_ENST00000370684_PRKACB	869	0.542002	-6.12319	ENSG00000153317_ENST00000357668_ASAP1	6042	0.572824	-6.06283	ENSG00000116288_ENST00000377491_PARK7	977	0.65609	-6.00201	ENSG00000105993_ENST00000452797_DNAJB6	2180	0.785321	-6.17954
ENSG00000009307_ENST00000261443_CSDE1	3228	0.479864	-6.12404	ENSG00000172794_ENST00000340415_RAB37	3805	0.490933	-6.06329	ENSG00000076770_ENST00000421707_MBNL3	946	0.731501	-6.0021	ENSG00000120690_ENST00000379498_ELF1	3017	0.886974	-6.17986
ENSG00000075151_ENST00000544689_EIF4G3	885	0.649718	-6.12529	ENSG00000173660_ENST00000311672_UQCRH	604	0.640728	-6.065	ENSG00000130227_ENST00000433566_XPO7	4818	0.676422	-6.00368	ENSG00000146963_ENST00000541170_LUC7L2	1525	0.849836	-6.18342
ENSG00000157540_ENST00000321219_DYRK1A	3096	0.176357	-6.12574	ENSG00000148180_ENST00000432226_GSN	1042	0.667946	-6.06516	ENSG00000125818_ENST00000435720_PSMF1	319	0.774295	-6.00539	ENSG00000100225_ENST00000397426_FBXO7	1888	0.901483	-6.18374
ENSG00000150867_ENST00000432610_PIP4K2A	304	0.493421	-6.1262	ENSG00000153815_ENST00000398040_AC092135.1	4003	0.711466	-6.06537	ENSG00000168653_ENST00000372969_NDUFS5	548	0.507299	-6.00657	ENSG00000231500_ENST00000439602_RPS18	613	0.570962	-6.18375
ENSG00000238243_ENST00000537741_OR2W3	1818	0.59571	-6.12971	ENSG00000114541_ENST00000398540_FRMD4B	5060	0.588538	-6.06581	ENSG00000047648_ENST00000413512_ARHGAP6	1795	0.677994	-6.00695	ENSG00000149806_ENST00000525297_FAU	355	0.938028	-6.18388
ENSG00000139644_ENST00000541612_TMBIM6	1361	0.346804	-6.13169	ENSG00000095787_ENST00000424454_WAC	1330	0.514286	-6.06612	ENSG00000184500_ENST00000407433_PROS1	3335	0.512144	-6.0071	ENSG00000109971_ENST00000534624_HSPA8	2463	0.803086	-6.18452
ENSG00000174903_ENST00000311481_RAB1B	2007	0.558545	-6.13344	ENSG00000175198_ENST00000424527_PCCA	447	0.577181	-6.06731	ENSG00000019582_ENST00000522246_CD74	563	0.683837	-6.00755	ENSG00000123144_ENST00000242784_C19orf43	909	0.752475	-6.18513
ENSG00000165929_ENST00000340892_TC2N	5030	0.494632	-6.14011	ENSG00000163374_ENST00000368340_YY1AP1	2927	0.283567	-6.06905	ENSG00000179029_ENST00000449985_TMEM107	1210	0.198347	-6.00949	ENSG00000130227_ENST00000252512_XPO7	4861	0.940136	-6.18574
ENSG00000150093_ENST00000417122_ITGB1	569	0.335677	-6.14282	ENSG00000071051_ENST00000393349_NCK2	2371	0.725432	-6.07031	ENSG00000187514_ENST00000409115_PTMA	1221	0.221949	-6.00974	ENSG00000172432_ENST00000434548_GTPBP2	1792	0.832589	-6.18638
ENSG00000010404_ENST00000537071_IDS	1032	0.504845	-6.14406	ENSG00000122786_ENST00000495522_CALD1	2199	0.71487	-6.07036	ENSG00000162434_ENST00000342505_JAK1	5047	0.666535	-6.01402	ENSG00000048740_ENST00000416382_CELF2	2398	0.944537	-6.18676
ENSG00000148180_ENST00000432226_GSN	1042	0.587332	-6.14478	ENSG00000125257_ENST00000412704_ABCC4	5702	0.676605	-6.07306	ENSG00000134996_ENST00000346234_OSTF1	1319	0.552691	-6.01476	ENSG00000185201_ENST00000399817_IFITM2	659	0.783005	-6.19244
ENSG00000142875_ENST00000432111_PRKACB	662	0.55287	-6.14506	ENSG00000112078_ENST00000449081_KCTD20	4094	0.758915	-6.07413	ENSG00000177697_ENST00000397420_CD151	1648	0.739684	-6.01481	ENSG00000130227_ENST00000434536_XPO7	4889	0.935365	-6.19398
ENSG00000164096_ENST00000504110_C4orf3	667	0.542729	-6.14511	ENSG00000170315_ENST00000395839_UBB	1012	0.522727	-6.07819	ENSG00000082074_ENST00000351578_FYB	4750	0.648211	-6.01522	ENSG00000100219_ENST00000216037_XBP1	1850	0.849189	-6.19407
ENSG00000174748_ENST00000510788_RPL15	1345	0.379926	-6.14571	ENSG00000184182_ENST00000272930_UBE2F	2009	0.6222	-6.07998	ENSG00000071205_ENST00000336498_ARHGAP10	3299	0.396484	-6.01527	ENSG00000148180_ENST00000341272_GSN	2655	0.873446	-6.19531
ENSG00000174748_ENST00000436146_RPL15	1990	0.370352	-6.14616	ENSG00000170315_ENST00000395837_UBB	1014	0.521696	-6.08104	ENSG00000086666_ENST00000261749_ZFAND6	1814	0.524256	-6.01535	ENSG00000101109_ENST00000396731_STK4	1457	0.934798	-6.19583
ENSG00000102401_ENST00000341189_ARMCX3	3344	0.572368	-6.14633	ENSG00000170035_ENST00000410114_UBE2E3	909	0.451045	-6.08257	ENSG00000132824_ENST00000538937_SERINC3	1791	0.715243	-6.01573	ENSG00000187764_ENST00000422704_SEMA4D	4382	0.925833	-6.19812
ENSG00000185989_ENST00000389544_RASA3	2931	0.600136	-6.14846	ENSG00000013016_ENST00000322054_EHD3	4636	0.710742	-6.08309	ENSG00000254999_ENST00000530758_C3orf10	1233	0.620438	-6.01915	ENSG00000117586_ENST00000281834_TNFSF4	3470	0.85706	-6.19914
ENSG00000196459_ENST00000359680_TRAPPC2	2716	0.362666	-6.14939	ENSG00000128294_ENST00000403880_TPST2	2084	0.556142	-6.08326	ENSG00000164116_ENST00000296518_GUCY1A3	4400	0.672727	-6.0199	ENSG00000172432_ENST00000442748_GTPBP2	946	0.838266	-6.19953
ENSG00000115159_ENST00000416888_GPD2	537	0.430168	-6.15036	ENSG00000071051_ENST00000233154_NCK2	2683	0.693999	-6.08539	ENSG00000139644_ENST00000549385_TMBIM6	2771	0.702995	-6.02273	ENSG00000156515_ENST00000359426_HK1	3605	0.914008	-6.19998
ENSG00000129636_ENST00000542691_ITFG1	1464	0.371585	-6.15172	ENSG00000131236_ENST00000372794_CAP1	1746	0.702176	-6.08645	ENSG00000139644_ENST00000267115_TMBIM6	2833	0.724674	-6.02347	ENSG00000100242_ENST00000420859_SUN2	538	0.938662	-6.20053
ENSG00000122705_ENST00000433436_CLTA	1235	0.25749	-6.15274	ENSG00000114353_ENST00000540560_GNAI2	1086	0.680479	-6.08693	ENSG00000065534_ENST00000360772_MYLK	10027	0.396529	-6.02669	ENSG00000143811_ENST00000343818_PYCR2	1689	0.885731	-6.20075
ENSG00000175471_ENST00000312216_MCTP1	2337	0.54172	-6.15289	ENSG00000164116_ENST00000515201_GUCY1A3	1282	0.674727	-6.08862	ENSG00000188921_ENST00000495827_PTPLAD2	4161	0.553713	-6.03221	ENSG00000152061_ENST00000489615_RABGAP1L	6821	0.880076	-6.20232
ENSG00000128294_ENST00000454778_TPST2	582	0.584192	-6.15396	ENSG00000107798_ENST00000371829_LIPA	3131	0.590227	-6.08927	ENSG00000165914_ENST00000328459_TTC7B	3433	0.722983	-6.03304	ENSG00000171159_ENST00000372994_C9orf16	713	0.690042	-6.2026
ENSG00000102401_ENST00000537169_ARMCX3	3318	0.553948	-6.15465	ENSG00000048740_ENST00000417956_CELF2	2378	0.708579	-6.08949	ENSG00000122786_ENST00000361388_CALD1	4544	0.639525	-6.03397	ENSG00000100266_ENST00000407585_PACSIN2	3080	0.887338	-6.20294
ENSG00000115652_ENST00000409501_UXS1	1839	0.554106	-6.15543	ENSG00000197746_ENST00000394929_PSAP	1915	0.759269	-6.09164	ENSG00000120690_ENST00000379498_ELF1	3017	0.606231	-6.0347	ENSG00000102230_ENST00000379144_PCYT1B	1692	0.885343	-6.2034
ENSG00000185825_ENST00000426131_BCAP31	1499	0.605737	-6.15596	ENSG00000180530_ENST00000318948_NRIP1	7556	0.112493	-6.09208	ENSG00000146963_ENST00000545899_LUC7L2	2565	0.633528	-6.03608	ENSG00000187764_ENST00000356444_SEMA4D	4503	0.953809	-6.20349
ENSG00000151693_ENST00000281419_ASAP2	5712	0.518908	-6.15682	ENSG00000152256_ENST00000410055_PDK1	2987	0.556411	-6.0922	ENSG00000136938_ENST00000339399_ANP32B	1463	0.510595	-6.03792	ENSG00000123739_ENST00000507961_PLA2G12A	755	0.764238	-6.20418
ENSG00000123416_ENST00000336023_TUBA1B	1627	0.408113	-6.15771	ENSG00000157978_ENST00000374338_LDLRAP1	2940	0.691156	-6.09271	ENSG00000254087_ENST00000519728_LYN	2297	0.674358	-6.03864	ENSG00000082781_ENST00000296181_ITGB5	4372	0.761894	-6.20427
ENSG00000198873_ENST00000369108_GRK5	1748	0.505721	-6.16055	ENSG00000143549_ENST00000368531_TPM3	1115	0.334529	-6.09413	ENSG00000113638_ENST00000337702_TTC33	2612	0.585375	-6.0387	ENSG00000203747_ENST00000436743_FCGR3A	2167	0.770651	-6.20464
ENSG00000127540_ENST00000262946_UQCR11	1335	0.338577	-6.16191	ENSG00000184178_ENST00000401642_SCFD2	3176	0.539987	-6.0957	ENSG00000076770_ENST00000370844_MBNL3	1643	0.65916	-6.04088	ENSG00000163932_ENST00000330452_PRKCD	2680	0.794776	-6.2073
ENSG00000213741_ENST00000245458_RPS29	296	0.341216	-6.16588	ENSG00000162614_ENST00000334785_NEXN	2607	0.711546	-6.09669	ENSG00000132824_ENST00000541235_SERINC3	1708	0.700234	-6.04311	ENSG00000150991_ENST00000541046_UBC	2245	0.457016	-6.20921
ENSG00000105829_ENST00000222547_BET1	1504	0.461436	-6.16594	ENSG00000100266_ENST00000422336_PACSIN2	664	0.810241	-6.09825	ENSG00000139644_ENST00000541612_TMBIM6	1361	0.710507	-6.04455	ENSG00000048740_ENST00000542579_CELF2	2437	0.936397	-6.2095
ENSG00000134291_ENST00000256686_TMEM106C	1394	0.543759	-6.16625	ENSG00000048740_ENST00000399850_CELF2	2384	0.703859	-6.09837	ENSG00000143418_ENST00000271688_LASS2	2505	0.69501	-6.04641	ENSG00000116288_ENST00000377491_PARK7	977	0.809621	-6.21055
ENSG00000151693_ENST00000315273_ASAP2	5582	0.520602	-6.16696	ENSG00000071051_ENST00000393348_NCK2	790	0.594937	-6.10048	ENSG00000145703_ENST00000274364_IQGAP2	5844	0.560575	-6.04691	ENSG00000143622_ENST00000368323_RIT1	3445	0.917852	-6.21111
ENSG00000100266_ENST00000402229_PACSIN2	1883	0.514604	-6.16769	ENSG00000143811_ENST00000343818_PYCR2	1689	0.747188	-6.10384	ENSG00000108179_ENST00000448165_PPIF	821	0.744214	-6.04775	ENSG00000166086_ENST00000299106_JAM3	3912	0.857362	-6.21171
ENSG00000078369_ENST00000424622_GNB1	1240	0.529032	-6.17045	ENSG00000013016_ENST00000541626_EHD3	3328	0.707031	-6.10406	ENSG00000121749_ENST00000393309_TBC1D15	1908	0.655136	-6.05167	ENSG00000009307_ENST00000534699_CSDE1	2667	0.902512	-6.21214
ENSG00000126247_ENST00000246533_CAPNS1	1477	0.645227	-6.17118	ENSG00000151414_ENST00000538004_NEK7	1036	0.608108	-6.10498	ENSG00000115159_ENST00000416888_GPD2	537	0.459963	-6.05213	ENSG00000100650_ENST00000451983_SRSF5	822	0.942822	-6.2125
ENSG00000196182_ENST00000373132_STK40	3621	0.62966	-6.17302	ENSG00000125354_ENST00000360156_SEPT6	2609	0.429283	-6.10544	ENSG00000143418_ENST00000368954_LASS2	2504	0.688498	-6.05238	ENSG00000159674_ENST00000290902_SPON2	1869	0.814874	-6.21372
ENSG00000129657_ENST00000443798_SEC14L1	3009	0.535061	-6.174	ENSG00000048740_ENST00000416382_CELF2	2398	0.698499	-6.10698	ENSG00000125818_ENST00000454500_PSMF1	1228	0.72557	-6.05318	ENSG00000114209_ENST00000461494_PDCD10	934	0.901499	-6.21455
ENSG00000135218_ENST00000534394_CD36	1741	0.410684	-6.17428	ENSG00000175198_ENST00000443601_PCCA	418	0.712919	-6.10716	ENSG00000196776_ENST00000361309_CD47	1285	0.618677	-6.05607	ENSG00000005020_ENST00000345317_SKAP2	3998	0.886443	-6.21533
ENSG00000129521_ENST00000539567_EGLN3	1917	0.516954	-6.17526	ENSG00000203879_ENST00000447750_GDI1	2474	0.666532	-6.10724	ENSG00000071051_ENST00000393349_NCK2	2371	0.633488	-6.05618	ENSG00000168385_ENST00000401990_SEPT2	1734	0.759516	-6.21548
ENSG00000153162_ENST00000283147_BMP6	2780	0.616187	-6.17574	ENSG00000213719_ENST00000395892_CLIC1	1197	0.624896	-6.10968	ENSG00000186591_ENST00000355621_UBE2H	5151	0.664919	-6.0564	ENSG00000010810_ENST00000368667_FYN	2416	0.918046	-6.21732
ENSG00000164116_ENST00000515201_GUCY1A3	1282	0.545242	-6.17686	ENSG00000083544_ENST00000377882_TDRD3	660	0.525758	-6.11069	ENSG00000173626_ENST00000368602_BET3L	1113	0.403414	-6.05775	ENSG00000170035_ENST00000410114_UBE2E3	909	0.60286	-6.21799
ENSG00000115652_ENST00000540130_UXS1	1987	0.546049	-6.17968	ENSG00000107669_ENST00000423243_ATE1	2031	0.558346	-6.11094	ENSG00000102178_ENST00000369660_UBL4A	2382	0.744332	-6.05842	ENSG00000143933_ENST00000456319_CALM2	703	0.809388	-6.21928
ENSG00000157303_ENST00000375472_SUSD3	1195	0.588284	-6.1801	ENSG00000102572_ENST00000397517_STK24	4345	0.495512	-6.11186	ENSG00000110047_ENST00000421303_EHD1	1457	0.676733	-6.06374	ENSG00000148180_ENST00000545652_GSN	2428	0.843904	-6.21936
ENSG00000157540_ENST00000451934_DYRK1A	3225	0.169302	-6.18463	ENSG00000100266_ENST00000263246_PACSIN2	3249	0.740536	-6.11363	ENSG00000147526_ENST00000521866_TACC1	1807	0.757056	-6.06584	ENSG00000169554_ENST00000409487_ZEB2	5177	0.907475	-6.2202
ENSG00000108622_ENST00000412356_ICAM2	1334	0.593703	-6.18502	ENSG00000135535_ENST00000310786_CD164	2993	0.644838	-6.11486	ENSG00000102144_ENST00000450919_PGK1	1405	0.598576	-6.0661	ENSG00000135218_ENST00000435819_CD36	2365	0.709091	-6.22078
ENSG00000110514_ENST00000402192_MADD	5823	0.510733	-6.18591	ENSG00000163681_ENST00000495364_SLMAP	1383	0.745481	-6.11529	ENSG00000132824_ENST00000255175_SERINC3	1726	0.677868	-6.06614	ENSG00000119242_ENST00000238156_CCDC92	2000	0.805	-6.22117
ENSG00000134291_ENST00000449758_TMEM106C	1414	0.536068	-6.1868	ENSG00000100266_ENST00000407585_PACSIN2	3080	0.748377	-6.11851	ENSG00000102572_ENST00000444574_STK24	1590	0.496855	-6.06774	ENSG00000100266_ENST00000337959_PACSIN2	3126	0.887716	-6.22142
ENSG00000134352_ENST00000381293_IL6ST	612	0.392157	-6.18998	ENSG00000185630_ENST00000540246_PBX1	1459	0.536669	-6.1188	ENSG00000088832_ENST00000400137_FKBP1A	1622	0.514797	-6.068	ENSG00000143995_ENST00000398506_MEIS1	2659	0.872508	-6.22195
ENSG00000116288_ENST00000377488_PARK7	783	0.452107	-6.19137	ENSG00000169398_ENST00000522684_PTK2	4955	0.548335	-6.11972	ENSG00000136238_ENST00000348035_RAC1	2323	0.542833	-6.06886	ENSG00000117640_ENST00000374303_FAM54B	2004	0.857784	-6.22286
ENSG00000139644_ENST00000267115_TMBIM6	2833	0.464525	-6.19172	ENSG00000197147_ENST00000358200_LRRC8B	3489	0.707939	-6.12022	ENSG00000123416_ENST00000336023_TUBA1B	1627	0.40504	-6.06912	ENSG00000006652_ENST00000535603_IFRD1	1597	0.929242	-6.22611
ENSG00000160789_ENST00000392353_LMNA	1577	0.693722	-6.19652	ENSG00000134283_ENST00000337898_PPHLN1	1465	0.441638	-6.1205	ENSG00000145703_ENST00000502745_IQGAP2	3404	0.554348	-6.06987	ENSG00000156515_ENST00000298649_HK1	3596	0.916852	-6.22689
ENSG00000108846_ENST00000285238_ABCC3	5166	0.520519	-6.19723	ENSG00000128294_ENST00000338754_TPST2	2188	0.583638	-6.12119	ENSG00000147526_ENST00000520611_TACC1	1550	0.692903	-6.07098	ENSG00000148180_ENST00000394353_GSN	2717	0.853515	-6.22862
ENSG00000175203_ENST00000434715_DCTN2	1677	0.315444	-6.19778	ENSG00000148180_ENST00000449773_GSN	985	0.6	-6.12152	ENSG00000114541_ENST00000398540_FRMD4B	5060	0.632806	-6.07213	ENSG00000123739_ENST00000243501_PLA2G12A	1808	0.780973	-6.23171
ENSG00000110514_ENST00000349238_MADD	5873	0.506555	-6.19797	ENSG00000114541_ENST00000542259_FRMD4B	5261	0.566052	-6.12201	ENSG00000167996_ENST00000530019_FTH1	550	0.36	-6.07495	ENSG00000055208_ENST00000538427_TAB2	4380	0.921005	-6.23221
ENSG00000138757_ENST00000359707_G3BP2	4883	0.486791	-6.19808	ENSG00000189060_ENST00000340857_H1F0	2329	0.610562	-6.12307	ENSG00000198873_ENST00000457057_GRK5	1949	0.644946	-6.07516	ENSG00000100225_ENST00000382058_FBXO7	1758	0.881684	-6.23266
ENSG00000139644_ENST00000549385_TMBIM6	2771	0.445327	-6.19828	ENSG00000256061_ENST00000442196_DYX1C1	2580	0.779845	-6.12319	ENSG00000109854_ENST00000421577_HTATIP2	886	0.670429	-6.07566	ENSG00000148180_ENST00000436847_GSN	2726	0.850697	-6.23339
ENSG00000128311_ENST00000403892_TST	1797	0.437396	-6.19925	ENSG00000213654_ENST00000375040_GPSM3	1476	0.685637	-6.12513	ENSG00000198873_ENST00000392870_GRK5	2654	0.669932	-6.07568	ENSG00000165119_ENST00000376263_HNRNPK	2942	0.737254	-6.23351
ENSG00000117155_ENST00000437941_SSX2IP	5843	0.449769	-6.19934	ENSG00000163430_ENST00000424703_FSTL1	1396	0.612464	-6.12586	ENSG00000138594_ENST00000308580_TMOD3	4650	0.570968	-6.07635	ENSG00000169554_ENST00000303660_ZEB2	5617	0.905288	-6.23558
ENSG00000008988_ENST00000009589_RPS20	626	0.311502	-6.202	ENSG00000101109_ENST00000372806_STK4	6342	0.644907	-6.12735	ENSG00000123349_ENST00000351500_PFDN5	478	0.531381	-6.07676	ENSG00000219200_ENST00000402093_RNASEK	747	0.838019	-6.23627
ENSG00000120265_ENST00000464889_PCMT1	1984	0.471774	-6.2024	ENSG00000125354_ENST00000343984_SEPT6	2693	0.454512	-6.12963	ENSG00000213658_ENST00000360872_LAT	1715	0.58484	-6.0775	ENSG00000148180_ENST00000412819_GSN	2734	0.859912	-6.2367
ENSG00000171033_ENST00000518467_PKIA	588	0.62585	-6.20347	ENSG00000048740_ENST00000542579_CELF2	2437	0.688551	-6.1301	ENSG00000124570_ENST00000335686_SERPINB6	1604	0.625935	-6.07784	ENSG00000146963_ENST00000541515_LUC7L2	1661	0.815774	-6.23706
ENSG00000140479_ENST00000358417_PCSK6	4197	0.489874	-6.20526	ENSG00000070831_ENST00000315554_CDC42	1452	0.239669	-6.13202	ENSG00000146963_ENST00000354926_LUC7L2	2645	0.614745	-6.08032	ENSG00000142676_ENST00000458455_RPL11	721	0.675451	-6.23781
ENSG00000185963_ENST00000375512_BICD2	4636	0.607636	-6.20829	ENSG00000070081_ENST00000458064_NUCB2	1204	0.489203	-6.13306	ENSG00000184500_ENST00000394236_PROS1	3556	0.503093	-6.08081	ENSG00000178057_ENST00000395458_NDUFAF3	808	0.709158	-6.23795
ENSG00000134308_ENST00000539979_YWHAQ	1651	0.442762	-6.20971	ENSG00000213719_ENST00000375784_CLIC1	1254	0.684211	-6.13309	ENSG00000105329_ENST00000221930_TGFB1	2199	0.669395	-6.08155	ENSG00000177600_ENST00000530797_RPLP2	637	0.605965	-6.23928
ENSG00000136003_ENST00000311893_ISCU	994	0.554326	-6.21169	ENSG00000104765_ENST00000380629_BNIP3L	3610	0.647091	-6.13318	ENSG00000166963_ENST00000442025_MAP1A	1881	0.755449	-6.08232	ENSG00000109572_ENST00000504131_CLCN3	3157	0.851758	-6.24277
ENSG00000129657_ENST00000392476_SEC14L1	2957	0.514035	-6.21355	ENSG00000109572_ENST00000513761_CLCN3	6692	0.609982	-6.13541	ENSG00000114353_ENST00000536647_GNAI2	2153	0.673943	-6.0833	ENSG00000100316_ENST00000216146_RPL3	1442	0.512483	-6.24409
ENSG00000130227_ENST00000433566_XPO7	4818	0.48132	-6.21462	ENSG00000150054_ENST00000445954_MPP7	1856	0.444504	-6.1383	ENSG00000122786_ENST00000393118_CALD1	4281	0.606167	-6.08577	ENSG00000189060_ENST00000340857_H1F0	2329	0.828682	-6.24478
ENSG00000174903_ENST00000394080_RAB1B	1038	0.450867	-6.2147	ENSG00000189308_ENST00000505397_LIN54	2742	0.556163	-6.13985	ENSG00000152061_ENST00000392064_RABGAP1L	6282	0.606813	-6.08644	ENSG00000197147_ENST00000541858_LRRC8B	1957	0.978028	-6.24554
ENSG00000110514_ENST00000395336_MADD	5942	0.500673	-6.21483	ENSG00000100266_ENST00000337959_PACSIN2	3126	0.737364	-6.13989	ENSG00000154188_ENST00000520052_ANGPT1	1523	0.687459	-6.08651	ENSG00000148180_ENST00000373808_GSN	2562	0.868852	-6.24565
ENSG00000153162_ENST00000537240_BMP6	1844	0.704989	-6.21784	ENSG00000112308_ENST00000378119_C6orf62	4134	0.684083	-6.14033	ENSG00000154188_ENST00000520734_ANGPT1	1526	0.686107	-6.08935	ENSG00000159674_ENST00000431380_SPON2	1783	0.818845	-6.24704
ENSG00000181061_ENST00000418900_HIGD1A	1322	0.372163	-6.21791	ENSG00000188229_ENST00000340384_TUBB2C	1637	0.625535	-6.14084	ENSG00000143416_ENST00000458566_SELENBP1	929	0.800861	-6.09114	ENSG00000134308_ENST00000238081_YWHAQ	2208	0.665761	-6.25071
ENSG00000187990_ENST00000244601_HIST1H2BG	445	0.817978	-6.21822	ENSG00000164116_ENST00000513574_GUCY1A3	2656	0.625	-6.14128	ENSG00000129657_ENST00000443798_SEC14L1	3009	0.719176	-6.09152	ENSG00000174903_ENST00000394080_RAB1B	1038	0.736994	-6.25148
ENSG00000172432_ENST00000307126_GTPBP2	2933	0.576543	-6.21826	ENSG00000165119_ENST00000457156_HNRNPK	1283	0.537023	-6.14378	ENSG00000070831_ENST00000400259_CDC42	2148	0.501862	-6.0937	ENSG00000132670_ENST00000380393_PTPRA	3636	0.845435	-6.25245
ENSG00000140479_ENST00000348070_PCSK6	4236	0.485364	-6.21861	ENSG00000055208_ENST00000538427_TAB2	4380	0.689726	-6.14384	ENSG00000166974_ENST00000300249_MAPRE2	6202	0.368107	-6.0943	ENSG00000148180_ENST00000449733_GSN	2767	0.855439	-6.25356
ENSG00000143933_ENST00000409563_CALM2	770	0.385714	-6.22005	ENSG00000142856_ENST00000371092_ITGB3BP	1044	0.645594	-6.14389	ENSG00000075151_ENST00000374933_EIF4G3	1136	0.479754	-6.09607	ENSG00000073921_ENST00000393346_PICALM	2340	0.89359	-6.25373
ENSG00000108846_ENST00000505699_ABCC3	5271	0.512047	-6.22341	ENSG00000087470_ENST00000549701_DNM1L	2487	0.526337	-6.14398	ENSG00000256061_ENST00000442196_DYX1C1	2580	0.758915	-6.09612	ENSG00000186480_ENST00000342407_INSIG1	1127	0.779059	-6.2542
ENSG00000142875_ENST00000417530_PRKACB	686	0.514577	-6.22488	ENSG00000135535_ENST00000368961_CD164	3014	0.623756	-6.14486	ENSG00000164116_ENST00000393832_GUCY1A3	4286	0.660289	-6.09818	ENSG00000110422_ENST00000379016_HIPK3	7345	0.8516	-6.25569
ENSG00000115652_ENST00000283148_UXS1	2099	0.540734	-6.22533	ENSG00000115652_ENST00000283148_UXS1	2099	0.558838	-6.14848	ENSG00000110422_ENST00000379016_HIPK3	7345	0.501838	-6.09826	ENSG00000157540_ENST00000398956_DYRK1A	1590	0.884906	-6.25585
ENSG00000110514_ENST00000311027_MADD	5990	0.496661	-6.22643	ENSG00000162441_ENST00000400903_LZIC	1405	0.511032	-6.14897	ENSG00000180596_ENST00000396984_HIST1H2BC	571	0.614711	-6.10142	ENSG00000185989_ENST00000334062_RASA3	4191	0.906943	-6.25605
ENSG00000125970_ENST00000333552_RALY	786	0.357506	-6.22697	ENSG00000065534_ENST00000360772_MYLK	10027	0.360128	-6.14979	ENSG00000187764_ENST00000450295_SEMA4D	5684	0.638459	-6.10222	ENSG00000163932_ENST00000394729_PRKCD	2810	0.769751	-6.25696
ENSG00000198843_ENST00000480740_RP11-392O18.1	783	0.263091	-6.22699	ENSG00000159840_ENST00000449423_ZYX	2050	0.771707	-6.15	ENSG00000142875_ENST00000450730_PRKACB	944	0.497881	-6.10247	ENSG00000134308_ENST00000381844_YWHAQ	2216	0.648014	-6.25714
ENSG00000130227_ENST00000252512_XPO7	4861	0.477062	-6.22744	ENSG00000159840_ENST00000354434_ZYX	2050	0.771707	-6.15	ENSG00000129657_ENST00000392476_SEC14L1	2957	0.686845	-6.10248	ENSG00000174748_ENST00000354811_RPL15	820	0.518293	-6.25807
ENSG00000109572_ENST00000513761_CLCN3	6692	0.479528	-6.22935	ENSG00000184574_ENST00000435659_LPAR5	2275	0.288352	-6.15	ENSG00000125971_ENST00000417166_DYNLRB1	1072	0.240672	-6.10304	ENSG00000117640_ENST00000374300_FAM54B	2053	0.82075	-6.25902
ENSG00000110514_ENST00000342922_MADD	6005	0.49542	-6.23004	ENSG00000163466_ENST00000295685_ARPC2	1605	0.638629	-6.15132	ENSG00000175582_ENST00000400470_RAB6A	522	0.595785	-6.10337	ENSG00000184702_ENST00000383045_SEPT5	1588	0.838161	-6.26139
ENSG00000179195_ENST00000337815_ZNF664	4227	0.4282	-6.23023	ENSG00000074416_ENST00000453507_MGLL	966	0.581781	-6.15133	ENSG00000107669_ENST00000455628_ATE1	697	0.599713	-6.10402	ENSG00000101109_ENST00000499879_STK4	5217	0.932912	-6.26287
ENSG00000106868_ENST00000374270_SUSD1	3124	0.490717	-6.23032	ENSG00000113638_ENST00000337702_TTC33	2612	0.593032	-6.15314	ENSG00000113328_ENST00000393929_CCNG1	2366	0.643702	-6.10525	ENSG00000156508_ENST00000356303_EEF1A1	635	0.280315	-6.26319
ENSG00000129636_ENST00000537184_ITFG1	1451	0.332874	-6.23068	ENSG00000115947_ENST00000416719_ORC4	571	0.420315	-6.15335	ENSG00000110422_ENST00000303296_HIPK3	7408	0.50216	-6.10702	ENSG00000110422_ENST00000303296_HIPK3	7408	0.851107	-6.26619
ENSG00000150991_ENST00000538617_UBC	1303	0.34152	-6.23243	ENSG00000119318_ENST00000419616_RAD23B	716	0.385475	-6.15413	ENSG00000148180_ENST00000373807_GSN	2823	0.452001	-6.10705	ENSG00000134851_ENST00000542052_TMEM165	1657	0.53108	-6.26708
ENSG00000100266_ENST00000337959_PACSIN2	3126	0.529111	-6.23514	ENSG00000071051_ENST00000425756_NCK2	494	0.560729	-6.15498	ENSG00000075151_ENST00000264211_EIF4G3	5793	0.668393	-6.11262	ENSG00000223519_ENST00000451123_RP11-439E19.8	1264	0.728639	-6.26997
ENSG00000179195_ENST00000535937_ZNF664	4207	0.425481	-6.23554	ENSG00000254600_ENST00000267853_AC090651.1	2361	0.660313	-6.155	ENSG00000124570_ENST00000380500_SERPINB6	684	0.733918	-6.11484	ENSG00000105993_ENST00000262177_DNAJB6	2527	0.751484	-6.27022
ENSG00000130227_ENST00000434536_XPO7	4889	0.47433	-6.23573	ENSG00000188677_ENST00000404989_PARVB	1591	0.614708	-6.1553	ENSG00000102401_ENST00000341189_ARMCX3	3344	0.70006	-6.1152	ENSG00000116288_ENST00000377488_PARK7	783	0.833972	-6.27029
ENSG00000142875_ENST00000446538_PRKACB	638	0.476489	-6.23594	ENSG00000119280_ENST00000366663_C1orf198	3858	0.670036	-6.15831	ENSG00000168300_ENST00000360540_PCMTD1	4252	0.516698	-6.11525	ENSG00000197111_ENST00000552296_PCBP2	1335	0.889888	-6.27083
ENSG00000164116_ENST00000443668_GUCY1A3	4352	0.509881	-6.23691	ENSG00000135535_ENST00000413644_CD164	2414	0.661972	-6.15908	ENSG00000162366_ENST00000294338_PDZK1IP1	846	0.764775	-6.11557	ENSG00000111817_ENST00000537543_DSE	3487	0.917408	-6.27151
ENSG00000131725_ENST00000371848_WDR44	2844	0.55661	-6.23701	ENSG00000151702_ENST00000525560_FLI1	1557	0.721259	-6.16082	ENSG00000101109_ENST00000372806_STK4	6342	0.606906	-6.11675	ENSG00000206560_ENST00000383777_ANKRD28	6295	0.868467	-6.27453
ENSG00000118680_ENST00000237500_MYL12B	1210	0.522314	-6.23704	ENSG00000117640_ENST00000374307_FAM54B	1868	0.708244	-6.16161	ENSG00000059728_ENST00000540449_MXD1	812	0.730296	-6.11683	ENSG00000072422_ENST00000357917_RHOBTB1	4339	0.919797	-6.27661
ENSG00000204264_ENST00000374882_PSMB8	1124	0.392349	-6.23792	ENSG00000105993_ENST00000452797_DNAJB6	2180	0.651376	-6.16191	ENSG00000139644_ENST00000552699_TMBIM6	2964	0.660931	-6.1169	ENSG00000203747_ENST00000443193_FCGR3A	2301	0.784007	-6.27669
ENSG00000167642_ENST00000454580_SPINT2	1630	0.490798	-6.23804	ENSG00000196911_ENST00000413340_KPNA5	689	0.500726	-6.16368	ENSG00000102401_ENST00000537169_ARMCX3	3318	0.699819	-6.11784	ENSG00000197111_ENST00000546463_PCBP2	1457	0.892244	-6.27869
ENSG00000163466_ENST00000315717_ARPC2	1505	0.573422	-6.23882	ENSG00000135926_ENST00000258412_TMBIM1	2371	0.687052	-6.1644	ENSG00000164116_ENST00000443668_GUCY1A3	4352	0.66636	-6.11958	ENSG00000133872_ENST00000256255_TMEM66	2154	0.817084	-6.27941
ENSG00000100266_ENST00000407585_PACSIN2	3080	0.523377	-6.23907	ENSG00000196233_ENST00000356016_LCOR	4747	0.144512	-6.16461	ENSG00000166946_ENST00000356633_CCNDBP1	1385	0.573285	-6.12118	ENSG00000125354_ENST00000394616_SEPT6	1859	0.672405	-6.28119
ENSG00000178852_ENST00000344176_C17orf57	1978	0.417594	-6.23925	ENSG00000138594_ENST00000308580_TMOD3	4650	0.576129	-6.16539	ENSG00000172331_ENST00000344924_BPGM	1753	0.586994	-6.12209	ENSG00000177981_ENST00000446549_ASB8	1070	0.974766	-6.28193
ENSG00000179195_ENST00000392404_ZNF664	4262	0.425622	-6.24007	ENSG00000170035_ENST00000410062_UBE2E3	1570	0.464968	-6.16547	ENSG00000158373_ENST00000289316_HIST1H2BD	789	0.69455	-6.12338	ENSG00000203747_ENST00000367969_FCGR3A	2310	0.780952	-6.28232
ENSG00000204387_ENST00000395788_C6orf48	815	0.191411	-6.24016	ENSG00000082996_ENST00000392894_RNF13	2843	0.301442	-6.16629	ENSG00000177324_ENST00000380033_BEND2	4611	0.483626	-6.12562	ENSG00000148180_ENST00000373805_GSN	748	0.803476	-6.28244
ENSG00000236320_ENST00000415846_SLFN14	2882	0.570437	-6.24365	ENSG00000159348_ENST00000367249_CYB5R1	1651	0.705027	-6.16635	ENSG00000173210_ENST00000309868_ABLIM3	4326	0.66528	-6.128	ENSG00000107798_ENST00000456827_LIPA	2651	0.881554	-6.2831
ENSG00000196182_ENST00000373129_STK40	3846	0.612324	-6.24567	ENSG00000185989_ENST00000389544_RASA3	2931	0.675196	-6.16646	ENSG00000114541_ENST00000542259_FRMD4B	5261	0.60863	-6.12833	ENSG00000196405_ENST00000539470_EVL	1533	0.896934	-6.28318
ENSG00000113712_ENST00000377843_CSNK1A1	3065	0.344861	-6.24752	ENSG00000113328_ENST00000511683_CCNG1	1143	0.714786	-6.16747	ENSG00000133872_ENST00000536273_TMEM66	1053	0.652422	-6.12927	ENSG00000108039_ENST00000423625_XPNPEP1	712	0.869382	-6.28446
ENSG00000140416_ENST00000334895_TPM1	1566	0.322478	-6.24795	ENSG00000107669_ENST00000369040_ATE1	1998	0.53003	-6.16763	ENSG00000153162_ENST00000283147_BMP6	2780	0.592806	-6.13066	ENSG00000109572_ENST00000360642_CLCN3	3208	0.846633	-6.28715
ENSG00000108405_ENST00000225538_P2RX1	2858	0.527992	-6.24808	ENSG00000119414_ENST00000456642_PPP6C	569	0.657293	-6.1684	ENSG00000115159_ENST00000409861_GPD2	2640	0.609848	-6.13181	ENSG00000055208_ENST00000367456_TAB2	4553	0.894795	-6.28726
ENSG00000163320_ENST00000309534_CGGBP1	4495	0.502781	-6.25096	ENSG00000128272_ENST00000404241_ATF4	1910	0.50733	-6.16855	ENSG00000213658_ENST00000354453_LAT	759	0.509881	-6.13485	ENSG00000117640_ENST00000374301_FAM54B	2099	0.802763	-6.29099
ENSG00000173210_ENST00000309868_ABLIM3	4326	0.513638	-6.25123	ENSG00000122786_ENST00000393118_CALD1	4281	0.648914	-6.16869	ENSG00000153162_ENST00000540959_BMP6	1543	0.627349	-6.13542	ENSG00000198755_ENST00000322203_RPL10A	716	0.72486	-6.29254
ENSG00000188641_ENST00000423006_DPYD	835	0.51976	-6.25157	ENSG00000137878_ENST00000469853_GCOM1	2384	0.653943	-6.16898	ENSG00000171148_ENST00000301964_TADA3	2355	0.5138	-6.1367	ENSG00000100242_ENST00000411587_SUN2	2486	0.939662	-6.29365
ENSG00000136754_ENST00000490841_ABI1	3188	0.525094	-6.25181	ENSG00000171552_ENST00000422920_BCL2L1	1157	0.693172	-6.16947	ENSG00000133318_ENST00000354497_RTN3	1407	0.616205	-6.14002	ENSG00000009307_ENST00000369530_CSDE1	3774	0.911235	-6.29438
ENSG00000134291_ENST00000429772_TMEM106C	1515	0.547855	-6.25189	ENSG00000113851_ENST00000231948_CRBN	2206	0.570263	-6.17031	ENSG00000088986_ENST00000548342_DYNLL1	662	0.465257	-6.14123	ENSG00000213809_ENST00000240618_KLRK1	1553	0.936252	-6.29549
ENSG00000129657_ENST00000413679_SEC14L1	5437	0.575133	-6.25284	ENSG00000112308_ENST00000378102_C6orf62	741	0.744939	-6.17047	ENSG00000066294_ENST00000311224_CD84	1116	0.685484	-6.14128	ENSG00000152061_ENST00000347255_RABGAP1L	1744	0.859518	-6.29811
ENSG00000175203_ENST00000543672_DCTN2	1745	0.303152	-6.25512	ENSG00000120860_ENST00000240079_CCDC53	916	0.39738	-6.1713	ENSG00000113328_ENST00000340828_CCNG1	2458	0.648088	-6.14199	ENSG00000148180_ENST00000373818_GSN	2657	0.825743	-6.29916
ENSG00000179195_ENST00000538932_ZNF664	4309	0.421211	-6.25537	ENSG00000074416_ENST00000536024_MGLL	1023	0.622678	-6.17427	ENSG00000171492_ENST00000414841_LRRC8D	666	0.546547	-6.14441	ENSG00000115310_ENST00000394609_RTN4	1896	0.811181	-6.30058
ENSG00000008988_ENST00000521262_RPS20	650	0.3	-6.25628	ENSG00000213246_ENST00000225504_SUPT4H1	1489	0.588314	-6.17562	ENSG00000149177_ENST00000440289_PTPRJ	3158	0.404053	-6.14452	ENSG00000168374_ENST00000303436_ARF4	1660	0.825904	-6.30108
ENSG00000142875_ENST00000436133_PRKACB	648	0.470679	-6.25696	ENSG00000153815_ENST00000537098_AC092135.1	4357	0.669956	-6.17579	ENSG00000060138_ENST00000228251_CSDA	1796	0.63196	-6.14453	ENSG00000183597_ENST00000444651_C22orf25	847	0.898465	-6.30182
ENSG00000115641_ENST00000408995_FHL2	1367	0.566935	-6.25712	ENSG00000185630_ENST00000340699_PBX1	734	0.634877	-6.17708	ENSG00000109790_ENST00000381930_KLHL5	3288	0.451338	-6.14548	ENSG00000115310_ENST00000402434_RTN4	1456	0.800137	-6.30403
ENSG00000169398_ENST00000535192_PTK2	4127	0.537436	-6.26205	ENSG00000082996_ENST00000344229_RNF13	2866	0.299023	-6.17791	ENSG00000162909_ENST00000433674_CAPN2	3264	0.580882	-6.14604	ENSG00000197756_ENST00000456586_RPL37A	401	0.94015	-6.30407
ENSG00000169398_ENST00000519654_PTK2	4129	0.537176	-6.26275	ENSG00000135932_ENST00000258418_CAB39	3826	0.601673	-6.17808	ENSG00000117155_ENST00000437941_SSX2IP	5843	0.540989	-6.14854	ENSG00000138757_ENST00000359707_G3BP2	4883	0.832685	-6.30454
ENSG00000117602_ENST00000374393_RCAN3	382	0.544503	-6.26458	ENSG00000164116_ENST00000506455_GUCY1A3	2715	0.618785	-6.1781	ENSG00000121766_ENST00000546109_ZCCHC17	960	0.81875	-6.15058	ENSG00000159348_ENST00000367249_CYB5R1	1651	0.881284	-6.30511
ENSG00000113328_ENST00000514590_CCNG1	2796	0.26073	-6.26606	ENSG00000170035_ENST00000409247_UBE2E3	1556	0.462725	-6.17917	ENSG00000122786_ENST00000361675_CALD1	3612	0.54845	-6.15107	ENSG00000152061_ENST00000367687_RABGAP1L	1849	0.853975	-6.30529
ENSG00000143995_ENST00000402908_MEIS1	2373	0.48799	-6.26622	ENSG00000119280_ENST00000470540_C1orf198	3819	0.66431	-6.18198	ENSG00000143546_ENST00000368732_S100A8	495	0.589899	-6.15135	ENSG00000165629_ENST00000541227_ATP5C1	907	0.76516	-6.30717
ENSG00000185825_ENST00000345046_BCAP31	1589	0.538704	-6.26629	ENSG00000164116_ENST00000511108_GUCY1A3	2992	0.622995	-6.1834	ENSG00000116288_ENST00000493678_PARK7	1088	0.610294	-6.15292	ENSG00000147168_ENST00000456850_IL2RG	540	0.966667	-6.30779
ENSG00000138594_ENST00000308580_TMOD3	4650	0.511183	-6.26672	ENSG00000112078_ENST00000373731_KCTD20	5619	0.653853	-6.18388	ENSG00000156052_ENST00000286548_GNAQ	6539	0.446246	-6.1535	ENSG00000142875_ENST00000450730_PRKACB	944	0.622881	-6.30793
ENSG00000100266_ENST00000403744_PACSIN2	2110	0.506161	-6.26713	ENSG00000197461_ENST00000402802_PDGFA	2305	0.671584	-6.18613	ENSG00000066697_ENST00000395067_C9orf30	1362	0.62188	-6.15666	ENSG00000135535_ENST00000413644_CD164	2414	0.913422	-6.30892
ENSG00000185340_ENST00000471961_GAS2L1	3381	0.474416	-6.26763	ENSG00000172432_ENST00000442748_GTPBP2	946	0.557082	-6.18625	ENSG00000115310_ENST00000394609_RTN4	1896	0.614451	-6.1619	ENSG00000254087_ENST00000519728_LYN	2297	0.846321	-6.31175
ENSG00000129657_ENST00000431431_SEC14L1	5334	0.548556	-6.26836	ENSG00000175471_ENST00000312216_MCTP1	2337	0.541292	-6.18803	ENSG00000140479_ENST00000344273_PCSK6	2937	0.50732	-6.16241	ENSG00000075151_ENST00000374937_EIF4G3	5046	0.900317	-6.31225
ENSG00000175582_ENST00000336083_RAB6A	3085	0.475203	-6.26972	ENSG00000159840_ENST00000392910_ZYX	2123	0.707489	-6.18813	ENSG00000070831_ENST00000344548_CDC42	2254	0.478261	-6.16319	ENSG00000138798_ENST00000503392_EGF	3642	0.905272	-6.31235
ENSG00000151702_ENST00000429175_FLI1	3051	0.622091	-6.27168	ENSG00000196233_ENST00000371103_LCOR	4834	0.149359	-6.18887	ENSG00000136754_ENST00000376170_ABI1	3362	0.549078	-6.16353	ENSG00000143995_ENST00000495021_MEIS1	1913	0.912703	-6.31384
ENSG00000181061_ENST00000321331_HIGD1A	1373	0.360524	-6.27212	ENSG00000122786_ENST00000361388_CALD1	4544	0.679137	-6.18928	ENSG00000121083_ENST00000240343_DYNLL2	1522	0.670828	-6.16431	ENSG00000102572_ENST00000376533_STK24	1668	0.75	-6.31465
ENSG00000078369_ENST00000378606_GNB1	1176	0.634354	-6.27297	ENSG00000140416_ENST00000404484_TPM1	2883	0.45751	-6.19054	ENSG00000206503_ENST00000355767_HLA-A	1074	0.506518	-6.16697	ENSG00000135535_ENST00000310786_CD164	2993	0.915135	-6.31916
ENSG00000145431_ENST00000541126_PDGFC	1354	0.394387	-6.27298	ENSG00000130958_ENST00000375259_SLC35D2	1361	0.528288	-6.19059	ENSG00000153162_ENST00000537240_BMP6	1844	0.64154	-6.16916	ENSG00000114209_ENST00000470131_PDCD10	1026	0.87232	-6.3197
ENSG00000084733_ENST00000264710_RAB10	3535	0.528147	-6.27429	ENSG00000082898_ENST00000401558_XPO1	4915	0.439268	-6.1913	ENSG00000132475_ENST00000254810_H3F3B	2703	0.574547	-6.16974	ENSG00000010810_ENST00000229470_FYN	2482	0.793312	-6.31989
ENSG00000134287_ENST00000447318_ARF3	1089	0.633609	-6.27579	ENSG00000120279_ENST00000532295_MYCT1	2389	0.723734	-6.19131	ENSG00000167553_ENST00000301072_TUBA1C	1724	0.403712	-6.1713	ENSG00000072422_ENST00000337910_RHOBTB1	4473	0.892242	-6.32049
ENSG00000160789_ENST00000368300_LMNA	3190	0.651411	-6.27613	ENSG00000165119_ENST00000376258_HNRNPK	1734	0.499423	-6.19151	ENSG00000109854_ENST00000443524_HTATIP2	967	0.649431	-6.17282	ENSG00000136238_ENST00000348035_RAC1	2323	0.72966	-6.32073
ENSG00000164924_ENST00000395951_YWHAZ	964	0.422199	-6.28006	ENSG00000107669_ENST00000455628_ATE1	697	0.612626	-6.19195	ENSG00000241519_ENST00000361333_UBE2J1	1355	0.561624	-6.17324	ENSG00000197111_ENST00000552819_PCBP2	1418	0.889281	-6.32087
ENSG00000129657_ENST00000436233_SEC14L1	5546	0.566174	-6.28104	ENSG00000156411_ENST00000286953_C14orf2	651	0.620584	-6.19204	ENSG00000151693_ENST00000281419_ASAP2	5712	0.581057	-6.1736	ENSG00000088832_ENST00000381724_FKBP1A	976	0.606557	-6.32109
ENSG00000129657_ENST00000430767_SEC14L1	5493	0.561988	-6.28303	ENSG00000095787_ENST00000538000_WAC	1520	0.492763	-6.19251	ENSG00000121749_ENST00000319106_TBC1D15	2159	0.647522	-6.17405	ENSG00000149932_ENST00000279396_TMEM219	999	0.841842	-6.32117
ENSG00000164924_ENST00000521328_YWHAZ	511	0.446184	-6.28347	ENSG00000059804_ENST00000075120_SLC2A3	3915	0.575734	-6.19272	ENSG00000109790_ENST00000261426_KLHL5	3300	0.574545	-6.17434	ENSG00000174748_ENST00000415719_RPL15	830	0.486747	-6.32118
ENSG00000160789_ENST00000368297_LMNA	1679	0.651578	-6.28693	ENSG00000163320_ENST00000309534_CGGBP1	4495	0.613126	-6.19416	ENSG00000163681_ENST00000494088_SLMAP	1305	0.518774	-6.1762	ENSG00000159840_ENST00000322764_ZYX	2493	0.80706	-6.3214
ENSG00000138434_ENST00000409136_SSFA2	3610	0.461219	-6.28733	ENSG00000206503_ENST00000376809_HLA-A	1548	0.488372	-6.1942	ENSG00000180530_ENST00000400199_NRIP1	7562	0.13105	-6.17765	ENSG00000031003_ENST00000420893_FAM13B	3214	0.663348	-6.32298
ENSG00000117505_ENST00000370272_DR1	3242	0.498458	-6.28753	ENSG00000135926_ENST00000396809_TMBIM1	2422	0.672585	-6.1951	ENSG00000151693_ENST00000315273_ASAP2	5582	0.582587	-6.17833	ENSG00000140416_ENST00000358278_TPM1	1786	0.715566	-6.32565
ENSG00000106537_ENST00000262067_TSPAN13	2093	0.469183	-6.28784	ENSG00000146963_ENST00000541170_LUC7L2	1525	0.738361	-6.19588	ENSG00000115310_ENST00000402434_RTN4	1456	0.596154	-6.17906	ENSG00000142634_ENST00000375980_EFHD2	2419	0.84167	-6.32588
ENSG00000100266_ENST00000263246_PACSIN2	3249	0.519544	-6.28884	ENSG00000150991_ENST00000541645_UBC	548	0.406934	-6.19626	ENSG00000169504_ENST00000374379_CLIC4	4346	0.574321	-6.17924	ENSG00000156515_ENST00000405407_HK1	2980	0.904027	-6.32647
ENSG00000124570_ENST00000380539_SERPINB6	1338	0.557549	-6.28906	ENSG00000140416_ENST00000288398_TPM1	1295	0.48417	-6.19841	ENSG00000100225_ENST00000444207_FBXO7	747	0.463186	-6.18004	ENSG00000197111_ENST00000548933_PCBP2	1202	0.877704	-6.32681
ENSG00000167323_ENST00000300737_STIM1	4038	0.423477	-6.29075	ENSG00000055208_ENST00000367456_TAB2	4553	0.663519	-6.19972	ENSG00000143418_ENST00000345896_LASS2	2080	0.728846	-6.1805	ENSG00000164116_ENST00000515201_GUCY1A3	1282	0.879095	-6.32916
ENSG00000107798_ENST00000456827_LIPA	2651	0.480951	-6.29107	ENSG00000107669_ENST00000224652_ATE1	2212	0.541591	-6.20062	ENSG00000066926_ENST00000382873_FECH	2526	0.69517	-6.18342	ENSG00000185825_ENST00000458587_BCAP31	1810	0.645856	-6.33097
ENSG00000106868_ENST00000415074_SUSD1	842	0.427553	-6.29212	ENSG00000105698_ENST00000222305_USF2	1709	0.668812	-6.20116	ENSG00000047648_ENST00000534860_ARHGAP6	2096	0.627863	-6.18564	ENSG00000161011_ENST00000389805_SQSTM1	2986	0.626926	-6.33257
ENSG00000182287_ENST00000329235_AP1S2	2237	0.394725	-6.29302	ENSG00000164116_ENST00000455639_GUCY1A3	2631	0.611555	-6.20349	ENSG00000136279_ENST00000539475_DBNL	1928	0.720436	-6.18735	ENSG00000120063_ENST00000439174_GNA13	6311	0.842497	-6.3346
ENSG00000169564_ENST00000303577_PCBP1	1748	0.521167	-6.29392	ENSG00000151292_ENST00000521364_CSNK1G3	2580	0.314729	-6.20404	ENSG00000173210_ENST00000506113_ABLIM3	4569	0.647844	-6.18932	ENSG00000129657_ENST00000443798_SEC14L1	3009	0.900299	-6.33589
ENSG00000139644_ENST00000552699_TMBIM6	2964	0.416329	-6.29542	ENSG00000131966_ENST00000543474_ACTR10	1047	0.596944	-6.20454	ENSG00000137575_ENST00000413219_SDCBP	2086	0.542186	-6.18958	ENSG00000071051_ENST00000393349_NCK2	2371	0.877267	-6.33697
ENSG00000160789_ENST00000361308_LMNA	2069	0.647656	-6.29761	ENSG00000117602_ENST00000538532_RCAN3	658	0.422492	-6.20747	ENSG00000184182_ENST00000272930_UBE2F	2009	0.511697	-6.18968	ENSG00000143995_ENST00000407092_MEIS1	3084	0.906291	-6.33819
ENSG00000175582_ENST00000393571_RAB6A	3089	0.46358	-6.30362	ENSG00000110367_ENST00000526070_DDX6	1813	0.497518	-6.20881	ENSG00000075151_ENST00000400422_EIF4G3	6175	0.638704	-6.19015	ENSG00000074966_ENST00000506073_TXK	542	0.964945	-6.3385
ENSG00000145495_ENST00000449913_MARCH6	3062	0.479425	-6.30386	ENSG00000105993_ENST00000262177_DNAJB6	2527	0.626039	-6.21518	ENSG00000136754_ENST00000376166_ABI1	3441	0.548968	-6.1911	ENSG00000165929_ENST00000435962_TC2N	4982	0.906062	-6.34
ENSG00000132819_ENST00000356208_RBM38	2382	0.515533	-6.30443	ENSG00000165629_ENST00000541227_ATP5C1	907	0.498346	-6.2167	ENSG00000135404_ENST00000552692_CD63	949	0.610116	-6.1935	ENSG00000076770_ENST00000370849_MBNL3	1444	0.880194	-6.3407
ENSG00000174748_ENST00000413699_RPL15	2053	0.349732	-6.30471	ENSG00000134291_ENST00000256686_TMEM106C	1394	0.741033	-6.21869	ENSG00000075151_ENST00000356916_EIF4G3	2264	0.589223	-6.19486	ENSG00000219200_ENST00000548577_RNASEK	810	0.833333	-6.34084
ENSG00000116288_ENST00000338639_PARK7	949	0.522655	-6.30477	ENSG00000203618_ENST00000535794_GP1BB	1230	0.617886	-6.21956	ENSG00000137486_ENST00000393505_ARRB1	2204	0.613884	-6.19508	ENSG00000250641_ENST00000503322_XXbac-BPG32J3.19	1266	0.653239	-6.34101
ENSG00000102893_ENST00000299167_PHKB	5603	0.450473	-6.30551	ENSG00000069966_ENST00000261837_GNB5	3091	0.627952	-6.22146	ENSG00000184900_ENST00000397898_SUMO3	1779	0.671726	-6.19832	ENSG00000152229_ENST00000409746_PSTPIP2	3000	0.873	-6.34122
ENSG00000128294_ENST00000445720_TPST2	675	0.333333	-6.30562	ENSG00000095787_ENST00000428935_WAC	1531	0.468975	-6.22153	ENSG00000100243_ENST00000402438_CYB5R3	1050	0.684762	-6.19872	ENSG00000047648_ENST00000380736_ARHGAP6	3883	0.848828	-6.34163
ENSG00000142875_ENST00000394839_PRKACB	4200	0.483571	-6.3063	ENSG00000149600_ENST00000278980_COMMD7	1900	0.471579	-6.22329	ENSG00000089053_ENST00000535482_ANAPC5	2077	0.528166	-6.20076	ENSG00000150991_ENST00000339647_UBC	2688	0.436012	-6.34196
ENSG00000175582_ENST00000310653_RAB6A	3134	0.467454	-6.30667	ENSG00000150991_ENST00000546271_UBC	559	0.398927	-6.22493	ENSG00000110218_ENST00000227638_PANX1	2769	0.657277	-6.20132	ENSG00000127483_ENST00000419948_HP1BP3	759	0.911726	-6.34238
ENSG00000148180_ENST00000373807_GSN	2823	0.346086	-6.30672	ENSG00000112977_ENST00000432074_DAP	1048	0.708015	-6.22503	ENSG00000163220_ENST00000368738_S100A9	577	0.54766	-6.20239	ENSG00000142875_ENST00000394839_PRKACB	4200	0.907143	-6.34402
ENSG00000160789_ENST00000392355_LMNA	1683	0.669638	-6.3071	ENSG00000114541_ENST00000478263_FRMD4B	3761	0.645839	-6.22529	ENSG00000136279_ENST00000494774_DBNL	2117	0.717997	-6.20353	ENSG00000132471_ENST00000416574_WBP2	987	0.590679	-6.34422
ENSG00000115641_ENST00000393352_FHL2	1426	0.561711	-6.30757	ENSG00000148498_ENST00000374768_PARD3	799	0.813517	-6.22578	ENSG00000155366_ENST00000414971_RHOC	470	0.591489	-6.20482	ENSG00000143384_ENST00000439749_MCL1	1193	0.870075	-6.34438
ENSG00000188921_ENST00000495827_PTPLAD2	4161	0.418169	-6.30772	ENSG00000178057_ENST00000451378_NDUFAF3	774	0.643411	-6.22584	ENSG00000117586_ENST00000281834_TNFSF4	3470	0.622767	-6.20633	ENSG00000006652_ENST00000005558_IFRD1	1834	0.912759	-6.34809
ENSG00000081377_ENST00000375241_CDC14B	5589	0.448918	-6.30881	ENSG00000168374_ENST00000303436_ARF4	1660	0.628313	-6.22697	ENSG00000138758_ENST00000502584_SEPT11	2615	0.637859	-6.20925	ENSG00000134996_ENST00000346234_OSTF1	1319	0.90978	-6.35039
ENSG00000136754_ENST00000376170_ABI1	3362	0.534801	-6.30943	ENSG00000151748_ENST00000535862_SAV1	2059	0.446819	-6.22841	ENSG00000138449_ENST00000455320_SLC40A1	592	0.403716	-6.21033	ENSG00000107798_ENST00000336233_LIPA	2782	0.838605	-6.35299
ENSG00000168274_ENST00000303910_HIST1H2AE	547	0.802559	-6.31123	ENSG00000134291_ENST00000429772_TMEM106C	1515	0.721452	-6.22906	ENSG00000123349_ENST00000243040_PFDN5	564	0.592199	-6.21048	ENSG00000026508_ENST00000279452_CD44	862	0.975638	-6.35384
ENSG00000196233_ENST00000371097_LCOR	10390	0.06564	-6.31236	ENSG00000122786_ENST00000422748_CALD1	2665	0.705441	-6.2308	ENSG00000116473_ENST00000545460_RAP1A	869	0.524741	-6.21152	ENSG00000187764_ENST00000343780_SEMA4D	3146	0.766688	-6.35447
ENSG00000118680_ENST00000400177_MYL12B	1249	0.467574	-6.31357	ENSG00000101972_ENST00000458700_STAG2	296	0.574324	-6.23201	ENSG00000043093_ENST00000469954_DCUN1D1	970	0.495876	-6.21293	ENSG00000107798_ENST00000354621_LIPA	2506	0.84158	-6.35473
ENSG00000069966_ENST00000358784_GNB5	1509	0.444003	-6.31386	ENSG00000146963_ENST00000263545_LUC7L2	2288	0.661276	-6.23427	ENSG00000112977_ENST00000230895_DAP	2339	0.702009	-6.21495	ENSG00000113712_ENST00000322237_CSNK1A1	1331	0.826446	-6.35575
ENSG00000010671_ENST00000372860_BTK	1143	0.444444	-6.31448	ENSG00000077549_ENST00000375145_CAPZB	1175	0.735319	-6.2352	ENSG00000172331_ENST00000418040_BPGM	1870	0.550267	-6.2153	ENSG00000145335_ENST00000420646_SNCA	3127	0.714103	-6.35589
ENSG00000142875_ENST00000413538_PRKACB	730	0.483562	-6.31457	ENSG00000150991_ENST00000535131_UBC	563	0.396092	-6.23522	ENSG00000184900_ENST00000332859_SUMO3	1807	0.661317	-6.22085	ENSG00000149932_ENST00000414689_TMEM219	1024	0.821289	-6.35683
ENSG00000101109_ENST00000499879_STK4	5217	0.469619	-6.31732	ENSG00000213654_ENST00000375043_GPSM3	1456	0.554258	-6.23539	ENSG00000107863_ENST00000376410_ARHGAP21	3526	0.531764	-6.22264	ENSG00000071051_ENST00000233154_NCK2	2683	0.870294	-6.35775
ENSG00000047597_ENST00000378616_XK	5206	0.427776	-6.3179	ENSG00000072422_ENST00000357917_RHOBTB1	4339	0.710532	-6.23694	ENSG00000112851_ENST00000416865_ERBB2IP	2351	0.516376	-6.22297	ENSG00000122566_ENST00000360787_HNRNPA2B1	1724	0.937935	-6.35811
ENSG00000196459_ENST00000458511_TRAPPC2	678	0.411504	-6.31883	ENSG00000134291_ENST00000449758_TMEM106C	1414	0.730552	-6.23924	ENSG00000156515_ENST00000436817_HK1	1042	0.645873	-6.22376	ENSG00000092199_ENST00000400042_HNRNPC	1152	0.414062	-6.35843
ENSG00000102893_ENST00000455779_PHKB	5603	0.441906	-6.3205	ENSG00000163430_ENST00000295633_FSTL1	5943	0.457513	-6.24111	ENSG00000104164_ENST00000220531_PLDN	3941	0.52068	-6.22436	ENSG00000107798_ENST00000371837_LIPA	2513	0.839236	-6.35876
ENSG00000146416_ENST00000458219_AIG1	593	0.271501	-6.32058	ENSG00000135926_ENST00000543441_TMBIM1	1037	0.689489	-6.24122	ENSG00000181788_ENST00000312960_SIAH2	2517	0.574096	-6.22642	ENSG00000129657_ENST00000392476_SEC14L1	2957	0.894826	-6.35885
ENSG00000143811_ENST00000316940_PYCR2	999	0.637638	-6.32064	ENSG00000140299_ENST00000267859_BNIP2	6325	0.554624	-6.24472	ENSG00000143546_ENST00000368733_S100A8	523	0.558317	-6.23073	ENSG00000116288_ENST00000493678_PARK7	1088	0.780331	-6.35939
ENSG00000142875_ENST00000370682_PRKACB	4283	0.486808	-6.32075	ENSG00000139083_ENST00000266427_ETV6	160	0.70625	-6.24553	ENSG00000139644_ENST00000423828_TMBIM6	3254	0.62016	-6.23243	ENSG00000109332_ENST00000349311_UBE2D3	838	0.920048	-6.3596
ENSG00000107798_ENST00000354621_LIPA	2506	0.446927	-6.32211	ENSG00000142534_ENST00000270625_RPS11	609	0.577997	-6.24583	ENSG00000102572_ENST00000376554_STK24	3602	0.514436	-6.23416	ENSG00000142541_ENST00000396949_RPL13A	928	0.814655	-6.36456
ENSG00000173210_ENST00000506113_ABLIM3	4569	0.495513	-6.32303	ENSG00000155099_ENST00000285419_TMEM55A	2970	0.482828	-6.24721	ENSG00000159461_ENST00000290649_AMFR	3598	0.631184	-6.2346	ENSG00000165929_ENST00000340892_TC2N	5030	0.869185	-6.36457
ENSG00000124570_ENST00000380529_SERPINB6	1370	0.544526	-6.32316	ENSG00000149564_ENST00000278927_ESAM	1826	0.780942	-6.24802	ENSG00000113387_ENST00000502897_SUB1	562	0.448399	-6.23628	ENSG00000174456_ENST00000309050_C12orf76	1946	0.654162	-6.36487
ENSG00000142875_ENST00000394838_PRKACB	4292	0.485788	-6.32378	ENSG00000128272_ENST00000337304_ATF4	2019	0.480436	-6.24848	ENSG00000121766_ENST00000344147_ZCCHC17	1605	0.722741	-6.23645	ENSG00000100450_ENST00000382547_GZMH	522	0.875479	-6.36609
ENSG00000047648_ENST00000413512_ARHGAP6	1795	0.474652	-6.32387	ENSG00000150054_ENST00000375719_MPP7	2090	0.462679	-6.24929	ENSG00000084733_ENST00000264710_RAB10	3535	0.67355	-6.23709	ENSG00000143995_ENST00000272369_MEIS1	3181	0.897202	-6.36767
ENSG00000167642_ENST00000301244_SPINT2	1801	0.488617	-6.32512	ENSG00000076770_ENST00000370849_MBNL3	1444	0.711219	-6.25251	ENSG00000124333_ENST00000286448_VAMP7	2646	0.593348	-6.23868	ENSG00000142875_ENST00000370682_PRKACB	4283	0.895867	-6.36866
ENSG00000167461_ENST00000300935_RAB8A	2175	0.629425	-6.32535	ENSG00000006125_ENST00000537622_AP2B1	3415	0.519766	-6.2535	ENSG00000114353_ENST00000313601_GNAI2	2464	0.604302	-6.23881	ENSG00000146963_ENST00000263545_LUC7L2	2288	0.885927	-6.36961
ENSG00000107798_ENST00000371837_LIPA	2513	0.445682	-6.32613	ENSG00000187699_ENST00000409870_C2orf88	1441	0.330326	-6.2541	ENSG00000197147_ENST00000541858_LRRC8B	1957	0.779765	-6.239	ENSG00000142875_ENST00000394838_PRKACB	4292	0.893989	-6.37169
ENSG00000170035_ENST00000392415_UBE2E3	1377	0.404503	-6.32642	ENSG00000117640_ENST00000374303_FAM54B	2004	0.675649	-6.25457	ENSG00000137845_ENST00000396136_ADAM10	2419	0.608516	-6.2426	ENSG00000137441_ENST00000259989_FGFBP2	1168	0.912671	-6.37173
ENSG00000115756_ENST00000307845_HPCAL1	1751	0.371788	-6.32753	ENSG00000188677_ENST00000338758_PARVB	1706	0.573271	-6.25598	ENSG00000101439_ENST00000398409_CST3	832	0.71875	-6.24303	ENSG00000101109_ENST00000372806_STK4	6342	0.912331	-6.37204
ENSG00000124570_ENST00000380546_SERPINB6	1375	0.542545	-6.32841	ENSG00000171492_ENST00000532201_LRRC8D	597	0.676717	-6.25665	ENSG00000137575_ENST00000260130_SDCBP	2167	0.523304	-6.24393	ENSG00000140416_ENST00000267996_TPM1	1786	0.69037	-6.37365
ENSG00000136754_ENST00000376166_ABI1	3441	0.533856	-6.32858	ENSG00000116977_ENST00000238181_LGALS8	819	0.531136	-6.25704	ENSG00000120063_ENST00000439174_GNA13	6311	0.588338	-6.24473	ENSG00000186591_ENST00000355621_UBE2H	5151	0.846243	-6.37416
ENSG00000148180_ENST00000449773_GSN	985	0.508629	-6.32978	ENSG00000093167_ENST00000396428_LRRFIP2	1791	0.360692	-6.25785	ENSG00000136754_ENST00000376142_ABI1	3576	0.528244	-6.24662	ENSG00000100242_ENST00000417332_SUN2	545	0.777982	-6.37433
ENSG00000100225_ENST00000382058_FBXO7	1758	0.389078	-6.32986	ENSG00000006125_ENST00000538556_AP2B1	3425	0.508321	-6.25915	ENSG00000186470_ENST00000356386_BTN3A2	3017	0.596951	-6.24883	ENSG00000158769_ENST00000368026_F11R	4665	0.73119	-6.37601
ENSG00000163466_ENST00000295685_ARPC2	1605	0.537695	-6.33163	ENSG00000168118_ENST00000366690_RAB4A	2966	0.544504	-6.26048	ENSG00000107863_ENST00000446003_ARHGAP21	3859	0.543146	-6.24945	ENSG00000100242_ENST00000439339_SUN2	546	0.796703	-6.37666
ENSG00000134825_ENST00000257262_C11orf10	468	0.455128	-6.33193	ENSG00000100030_ENST00000415911_MAPK1	1480	0.564189	-6.2619	ENSG00000131725_ENST00000371848_WDR44	2844	0.535513	-6.24978	ENSG00000047648_ENST00000303025_ARHGAP6	3946	0.807907	-6.37694
ENSG00000019582_ENST00000522246_CD74	563	0.60746	-6.33331	ENSG00000088832_ENST00000381724_FKBP1A	976	0.455943	-6.26239	ENSG00000213639_ENST00000296122_PPP1CB	3527	0.529629	-6.25086	ENSG00000121989_ENST00000404590_ACVR2A	2367	0.504436	-6.3773
ENSG00000078618_ENST00000371665_NRD1	3375	0.485926	-6.33347	ENSG00000244754_ENST00000399396_N4BP2L2	2482	0.271152	-6.26433	ENSG00000163374_ENST00000405763_YY1AP1	2011	0.281949	-6.25197	ENSG00000100225_ENST00000266087_FBXO7	2195	0.777677	-6.37744
ENSG00000160789_ENST00000347559_LMNA	3135	0.635407	-6.33455	ENSG00000023902_ENST00000369126_PLEKHO1	1809	0.525705	-6.26553	ENSG00000182899_ENST00000448864_RPL35A	549	0.47541	-6.25199	ENSG00000009307_ENST00000530886_CSDE1	3459	0.91963	-6.37745
ENSG00000138758_ENST00000502584_SEPT11	2615	0.429828	-6.33677	ENSG00000131966_ENST00000545307_ACTR10	1155	0.586147	-6.26636	ENSG00000075151_ENST00000374935_EIF4G3	4675	0.65861	-6.25527	ENSG00000156515_ENST00000360289_HK1	3961	0.808887	-6.37763
ENSG00000170035_ENST00000410114_UBE2E3	909	0.323432	-6.33879	ENSG00000077549_ENST00000375144_CAPZB	1568	0.764668	-6.26686	ENSG00000177565_ENST00000536758_TBL1XR1	1882	0.61796	-6.25585	ENSG00000254999_ENST00000530758_C3orf10	1233	0.83455	-6.37796
ENSG00000047648_ENST00000534860_ARHGAP6	2096	0.438454	-6.33984	ENSG00000082781_ENST00000296181_ITGB5	4372	0.579826	-6.2677	ENSG00000142961_ENST00000319928_MOBKL2C	2822	0.656272	-6.2567	ENSG00000135535_ENST00000368961_CD164	3014	0.87923	-6.37811
ENSG00000102893_ENST00000323584_PHKB	5463	0.436939	-6.34045	ENSG00000104164_ENST00000220531_PLDN	3941	0.608221	-6.26978	ENSG00000150712_ENST00000382142_MTMR12	5187	0.534606	-6.25964	ENSG00000197061_ENST00000377803_HIST1H4C	415	0.677108	-6.38028
ENSG00000169398_ENST00000521059_PTK2	4405	0.518729	-6.34174	ENSG00000180879_ENST00000370086_SSR4	643	0.744946	-6.2723	ENSG00000136754_ENST00000490841_ABI1	3188	0.498432	-6.26197	ENSG00000010244_ENST00000342555_ZNF207	1713	0.899008	-6.38127
ENSG00000145495_ENST00000503788_MARCH6	2874	0.478427	-6.34289	ENSG00000131508_ENST00000511725_UBE2D2	656	0.410061	-6.27357	ENSG00000123349_ENST00000334478_PFDN5	586	0.583618	-6.26266	ENSG00000206560_ENST00000399451_ANKRD28	6564	0.814595	-6.38139
ENSG00000115641_ENST00000322142_FHL2	1462	0.54788	-6.34354	ENSG00000133872_ENST00000541035_TMEM66	1529	0.681491	-6.27556	ENSG00000111644_ENST00000229243_ACRBP	1933	0.280393	-6.26471	ENSG00000113851_ENST00000450014_CRBN	878	0.759681	-6.38175
ENSG00000119782_ENST00000380986_FKBP1B	952	0.494748	-6.34478	ENSG00000023902_ENST00000369124_PLEKHO1	2050	0.569268	-6.27601	ENSG00000156515_ENST00000404387_HK1	2766	0.729212	-6.26482	ENSG00000009307_ENST00000339438_CSDE1	4006	0.865951	-6.3824
ENSG00000102144_ENST00000450919_PGK1	1405	0.483986	-6.34647	ENSG00000154723_ENST00000457143_ATP5J	589	0.483871	-6.27733	ENSG00000162909_ENST00000295006_CAPN2	3573	0.559194	-6.26596	ENSG00000175582_ENST00000541973_RAB6A	1104	0.819746	-6.38326
ENSG00000168000_ENST00000421906_BSCL2	1440	0.589583	-6.34822	ENSG00000112245_ENST00000370644_PTP4A1	448	0.714286	-6.27755	ENSG00000051382_ENST00000289153_PIK3CB	3213	0.634609	-6.26784	ENSG00000140416_ENST00000357980_TPM1	1800	0.685	-6.38492
ENSG00000169398_ENST00000340930_PTK2	4414	0.511101	-6.34946	ENSG00000111817_ENST00000537543_DSE	3487	0.64382	-6.27818	ENSG00000173960_ENST00000535786_UBXN2A	748	0.602941	-6.26798	ENSG00000073921_ENST00000447890_PICALM	2618	0.861727	-6.38557
ENSG00000116288_ENST00000377491_PARK7	977	0.495394	-6.35398	ENSG00000120594_ENST00000377252_PLXDC2	2969	0.620074	-6.279	ENSG00000056586_ENST00000398671_RC3H2	666	0.569069	-6.27047	ENSG00000124333_ENST00000286448_VAMP7	2646	0.871504	-6.38572
ENSG00000153317_ENST00000357668_ASAP1	6042	0.448196	-6.35495	ENSG00000138757_ENST00000395719_G3BP2	4217	0.654731	-6.27929	ENSG00000117602_ENST00000374393_RCAN3	382	0.52356	-6.27296	ENSG00000185340_ENST00000403764_GAS2L1	2482	0.863014	-6.38603
ENSG00000137486_ENST00000393505_ARRB1	2204	0.487296	-6.35618	ENSG00000072422_ENST00000337910_RHOBTB1	4473	0.689247	-6.28082	ENSG00000178057_ENST00000326912_NDUFAF3	705	0.842553	-6.27404	ENSG00000213809_ENST00000540818_KLRK1	951	0.849632	-6.3861
ENSG00000146834_ENST00000310512_MEPCE	3022	0.453011	-6.35792	ENSG00000150991_ENST00000535859_UBC	582	0.383162	-6.2831	ENSG00000117640_ENST00000374307_FAM54B	1868	0.581906	-6.27506	ENSG00000185340_ENST00000407854_GAS2L1	2481	0.856913	-6.38657
ENSG00000180879_ENST00000370086_SSR4	643	0.600311	-6.35815	ENSG00000244754_ENST00000504114_N4BP2L2	2513	0.271787	-6.28551	ENSG00000163932_ENST00000330452_PRKCD	2680	0.648507	-6.27552	ENSG00000152256_ENST00000544863_PDK1	1338	0.799701	-6.38741
ENSG00000157570_ENST00000340160_TSPAN18	4229	0.536297	-6.35818	ENSG00000137845_ENST00000396140_ADAM10	1523	0.735391	-6.28573	ENSG00000010404_ENST00000537071_IDS	1032	0.621124	-6.27939	ENSG00000009307_ENST00000261443_CSDE1	3228	0.923172	-6.38749
ENSG00000134668_ENST00000294514_SPOCD1	1676	0.397375	-6.3598	ENSG00000154723_ENST00000400094_ATP5J	589	0.426146	-6.28579	ENSG00000160211_ENST00000393564_G6PD	1661	0.644792	-6.2804	ENSG00000133318_ENST00000536011_RTN3	992	0.769153	-6.38923
ENSG00000107798_ENST00000336233_LIPA	2782	0.457225	-6.36122	ENSG00000147400_ENST00000370277_CETN2	1454	0.423659	-6.28615	ENSG00000149932_ENST00000279396_TMEM219	999	0.73974	-6.28275	ENSG00000156515_ENST00000404387_HK1	2766	0.894794	-6.3895
ENSG00000177565_ENST00000457928_TBL1XR1	4192	0.487595	-6.36409	ENSG00000175567_ENST00000310473_UCP2	2113	0.556081	-6.28734	ENSG00000143416_ENST00000426705_SELENBP1	1194	0.680905	-6.28347	ENSG00000148180_ENST00000373806_GSN	879	0.74289	-6.38968
ENSG00000010810_ENST00000538466_FYN	2061	0.541485	-6.36447	ENSG00000244754_ENST00000267068_N4BP2L2	2825	0.305487	-6.28735	ENSG00000119318_ENST00000374678_RAD23B	1049	0.474738	-6.2836	ENSG00000196182_ENST00000373132_STK40	3621	0.906656	-6.38974
ENSG00000162441_ENST00000377223_LZIC	2281	0.226655	-6.36542	ENSG00000121766_ENST00000546109_ZCCHC17	960	0.546875	-6.2877	ENSG00000134308_ENST00000238081_YWHAQ	2208	0.453351	-6.28401	ENSG00000065534_ENST00000360772_MYLK	10027	0.479007	-6.39089
ENSG00000203879_ENST00000369741_GDI1	1495	0.509699	-6.36584	ENSG00000178057_ENST00000395458_NDUFAF3	808	0.616337	-6.28786	ENSG00000163602_ENST00000477973_RYBP	4744	0.661046	-6.28475	ENSG00000213658_ENST00000360872_LAT	1715	0.853644	-6.39122
ENSG00000150991_ENST00000535460_UBC	1711	0.375804	-6.36601	ENSG00000162614_ENST00000330010_NEXN	3195	0.650078	-6.28803	ENSG00000102144_ENST00000537456_PGK1	1769	0.511588	-6.28644	ENSG00000092199_ENST00000452166_HNRNPC	1304	0.530675	-6.39383
ENSG00000137486_ENST00000420843_ARRB1	3336	0.517986	-6.36652	ENSG00000117640_ENST00000374300_FAM54B	2053	0.659523	-6.28942	ENSG00000100994_ENST00000428458_PYGB	734	0.696185	-6.2865	ENSG00000000938_ENST00000374004_FGR	2350	0.856596	-6.39418
ENSG00000165119_ENST00000351839_HNRNPK	2652	0.398567	-6.36663	ENSG00000102572_ENST00000376554_STK24	3602	0.459467	-6.29038	ENSG00000140479_ENST00000398181_PCSK6	3205	0.464899	-6.28839	ENSG00000132475_ENST00000254810_H3F3B	2703	0.90529	-6.39458
ENSG00000164924_ENST00000521607_YWHAZ	750	0.373333	-6.36866	ENSG00000116473_ENST00000356415_RAP1A	1586	0.539723	-6.29169	ENSG00000134308_ENST00000381844_YWHAQ	2216	0.451715	-6.28923	ENSG00000010810_ENST00000368678_FYN	2573	0.789351	-6.39547
ENSG00000135709_ENST00000258180_KIAA0513	7351	0.521834	-6.37001	ENSG00000244754_ENST00000357505_N4BP2L2	2526	0.270388	-6.29295	ENSG00000116679_ENST00000392007_IVNS1ABP	2570	0.650973	-6.29052	ENSG00000113712_ENST00000515768_CSNK1A1	1098	0.798725	-6.3979
ENSG00000124570_ENST00000380500_SERPINB6	684	0.546784	-6.37252	ENSG00000088832_ENST00000400137_FKBP1A	1622	0.523428	-6.29576	ENSG00000172466_ENST00000399061_ZNF24	1255	0.616733	-6.29183	ENSG00000100242_ENST00000216064_SUN2	3908	0.912231	-6.39898
ENSG00000172432_ENST00000434548_GTPBP2	1792	0.554129	-6.37283	ENSG00000079950_ENST00000367941_STX7	3689	0.578477	-6.29618	ENSG00000138757_ENST00000395719_G3BP2	4217	0.63908	-6.29311	ENSG00000147168_ENST00000374188_IL2RG	297	0.939394	-6.40393
ENSG00000135218_ENST00000441034_CD36	545	0.577982	-6.3742	ENSG00000100266_ENST00000418133_PACSIN2	622	0.689711	-6.29688	ENSG00000156515_ENST00000405407_HK1	2980	0.737248	-6.29828	ENSG00000100242_ENST00000406622_SUN2	2725	0.890642	-6.40399
ENSG00000156136_ENST00000286648_DCK	2716	0.457658	-6.37458	ENSG00000151748_ENST00000324679_SAV1	3063	0.516161	-6.29783	ENSG00000006125_ENST00000537622_AP2B1	3415	0.519766	-6.29832	ENSG00000213658_ENST00000395461_LAT	1448	0.825276	-6.40548
ENSG00000089327_ENST00000342879_FXYD5	1580	0.463924	-6.37486	ENSG00000171492_ENST00000527156_LRRC8D	922	0.695228	-6.29936	ENSG00000124762_ENST00000373711_CDKN1A	766	0.761097	-6.29903	ENSG00000108107_ENST00000431533_RPL28	594	0.442761	-6.40688
ENSG00000170035_ENST00000409247_UBE2E3	1556	0.432519	-6.37503	ENSG00000102230_ENST00000379144_PCYT1B	1692	0.583333	-6.3004	ENSG00000132471_ENST00000433525_WBP2	928	0.664871	-6.30016	ENSG00000197111_ENST00000439930_PCBP2	1614	0.83891	-6.40769
ENSG00000153317_ENST00000518721_ASAP1	5507	0.428545	-6.37657	ENSG00000181061_ENST00000452906_HIGD1A	585	0.294017	-6.30115	ENSG00000114353_ENST00000422163_GNAI2	2407	0.525966	-6.30017	ENSG00000009307_ENST00000358528_CSDE1	4076	0.846418	-6.4078
ENSG00000156381_ENST00000286918_ANKRD9	1626	0.308118	-6.37694	ENSG00000089053_ENST00000535482_ANAPC5	2077	0.52961	-6.30418	ENSG00000175582_ENST00000541973_RAB6A	1104	0.522645	-6.30179	ENSG00000184500_ENST00000348974_PROS1	806	0.717122	-6.40802
ENSG00000134291_ENST00000552561_TMEM106C	810	0.495062	-6.37792	ENSG00000081377_ENST00000375242_CDC14B	2965	0.475885	-6.30744	ENSG00000132471_ENST00000254806_WBP2	1944	0.691872	-6.30355	ENSG00000118705_ENST00000373623_RPN2	1019	0.851816	-6.41028
ENSG00000010671_ENST00000443591_BTK	1366	0.463397	-6.37937	ENSG00000159023_ENST00000398863_EPB41	5639	0.6072	-6.30754	ENSG00000100362_ENST00000404171_PVALB	422	0.703791	-6.30514	ENSG00000185340_ENST00000333679_GAS2L1	2530	0.839526	-6.41492
ENSG00000152061_ENST00000478442_RABGAP1L	648	0.466049	-6.38015	ENSG00000014216_ENST00000533129_CAPN1	2792	0.630014	-6.312	ENSG00000175567_ENST00000310473_UCP2	2113	0.591576	-6.30665	ENSG00000102178_ENST00000369660_UBL4A	2382	0.9089	-6.41495
ENSG00000198873_ENST00000392870_GRK5	2654	0.454408	-6.38048	ENSG00000107863_ENST00000376410_ARHGAP21	3526	0.522121	-6.31378	ENSG00000164305_ENST00000393588_CASP3	677	0.533235	-6.30683	ENSG00000107798_ENST00000541980_LIPA	2834	0.763232	-6.41624
ENSG00000168000_ENST00000407022_BSCL2	1516	0.573219	-6.38144	ENSG00000107863_ENST00000446003_ARHGAP21	3859	0.522156	-6.31533	ENSG00000101439_ENST00000376925_CST3	873	0.706758	-6.30746	ENSG00000107863_ENST00000376410_ARHGAP21	3526	0.726035	-6.41689
ENSG00000135604_ENST00000367568_STX11	1926	0.560748	-6.38235	ENSG00000165119_ENST00000360384_HNRNPK	2038	0.491658	-6.3169	ENSG00000128487_ENST00000395525_SPECC1	2525	0.660198	-6.31242	ENSG00000108039_ENST00000403138_XPNPEP1	1006	0.822068	-6.41706
ENSG00000089486_ENST00000399599_C16orf5	2742	0.595186	-6.38354	ENSG00000100504_ENST00000216392_PYGL	2828	0.671853	-6.31825	ENSG00000165406_ENST00000453424_MARCH8	5021	0.684525	-6.31306	ENSG00000139644_ENST00000542631_TMBIM6	2669	0.777819	-6.41733
ENSG00000136754_ENST00000376142_ABI1	3576	0.514262	-6.3841	ENSG00000117640_ENST00000374301_FAM54B	2099	0.645069	-6.32139	ENSG00000254087_ENST00000520220_LYN	3020	0.624834	-6.31387	ENSG00000132824_ENST00000342374_SERINC3	4445	0.893588	-6.41739
ENSG00000165119_ENST00000435158_HNRNPK	2555	0.415264	-6.38416	ENSG00000159023_ENST00000356093_EPB41	5831	0.6059	-6.32178	ENSG00000050393_ENST00000379170_CCDC90A	1240	0.474194	-6.31492	ENSG00000186480_ENST00000340368_INSIG1	3010	0.841528	-6.41762
ENSG00000142875_ENST00000370689_PRKACB	4513	0.480168	-6.38723	ENSG00000155096_ENST00000337198_AZIN1	4721	0.50985	-6.32864	ENSG00000076770_ENST00000370849_MBNL3	1444	0.65651	-6.31585	ENSG00000131143_ENST00000253452_COX4I1	708	0.799435	-6.41806
ENSG00000180694_ENST00000458549_TMEM64	4997	0.381029	-6.38786	ENSG00000042753_ENST00000263270_AP2S1	890	0.525843	-6.32937	ENSG00000124193_ENST00000244020_SRSF6	3683	0.541406	-6.31598	ENSG00000236320_ENST00000415846_SLFN14	2882	0.972935	-6.42192
ENSG00000130638_ENST00000435026_ATXN10	653	0.473201	-6.38969	ENSG00000115652_ENST00000540130_UXS1	1987	0.559134	-6.33015	ENSG00000069966_ENST00000544480_GNB5	2217	0.424899	-6.31777	ENSG00000158406_ENST00000377727_HIST1H4H	397	0.934509	-6.42252
ENSG00000124145_ENST00000537976_SDC4	1286	0.374028	-6.3901	ENSG00000143321_ENST00000368209_HDGF	2171	0.631967	-6.33087	ENSG00000149932_ENST00000414689_TMEM219	1024	0.72168	-6.3184	ENSG00000071082_ENST00000409320_RPL31	716	0.632682	-6.42271
ENSG00000102393_ENST00000218516_GLA	1318	0.460546	-6.39068	ENSG00000138722_ENST00000264790_MMRN1	4967	0.661566	-6.33123	ENSG00000155366_ENST00000369637_RHOC	888	0.765766	-6.32164	ENSG00000163430_ENST00000295633_FSTL1	5943	0.609288	-6.42425
ENSG00000139644_ENST00000423828_TMBIM6	3254	0.404425	-6.3916	ENSG00000143409_ENST00000361738_FAM63A	2238	0.709115	-6.33434	ENSG00000006125_ENST00000538556_AP2B1	3425	0.50365	-6.32755	ENSG00000111817_ENST00000452085_DSE	4003	0.877842	-6.42516
ENSG00000132824_ENST00000411544_SERINC3	812	0.513547	-6.39169	ENSG00000150991_ENST00000536834_UBC	1296	0.39429	-6.33503	ENSG00000135926_ENST00000543441_TMBIM1	1037	0.756991	-6.33056	ENSG00000075151_ENST00000438975_EIF4G3	1270	0.779528	-6.42571
ENSG00000115641_ENST00000393353_FHL2	1531	0.559112	-6.39193	ENSG00000014216_ENST00000279247_CAPN1	3007	0.636847	-6.33596	ENSG00000132471_ENST00000344296_WBP2	1374	0.644105	-6.33388	ENSG00000128294_ENST00000454778_TPST2	582	0.604811	-6.42635
ENSG00000101109_ENST00000372806_STK4	6342	0.446231	-6.39259	ENSG00000135926_ENST00000437694_TMBIM1	992	0.59879	-6.33992	ENSG00000121749_ENST00000485960_TBC1D15	2489	0.588188	-6.33528	ENSG00000103187_ENST00000262428_COTL1	1843	0.8828	-6.42826
ENSG00000160789_ENST00000292302_LMNA	1692	0.652482	-6.39318	ENSG00000250641_ENST00000503322_XXbac-BPG32J3.19	1266	0.563191	-6.34052	ENSG00000163932_ENST00000394729_PRKCD	2810	0.626335	-6.3354	ENSG00000134882_ENST00000457666_UBAC2	627	0.601276	-6.42904
ENSG00000065534_ENST00000418370_MYLK	7282	0.246086	-6.3937	ENSG00000129625_ENST00000504247_REEP5	480	0.44375	-6.34066	ENSG00000107745_ENST00000361114_CBARA1	2383	0.67394	-6.33565	ENSG00000167658_ENST00000309311_EEF2	3157	0.966107	-6.43072
ENSG00000184076_ENST00000330029_UQCR10	916	0.231441	-6.39577	ENSG00000233224_ENST00000359611_HIST1H2AM	487	0.702259	-6.34101	ENSG00000184178_ENST00000401642_SCFD2	3176	0.585957	-6.33582	ENSG00000111817_ENST00000359564_DSE	4037	0.882091	-6.43115
ENSG00000065534_ENST00000360772_MYLK	10027	0.342176	-6.40023	ENSG00000213029_ENST00000366688_SPHAR	1120	0.600893	-6.34203	ENSG00000186480_ENST00000340368_INSIG1	3010	0.590033	-6.33594	ENSG00000196182_ENST00000373129_STK40	3846	0.911336	-6.43321
ENSG00000137845_ENST00000396140_ADAM10	1523	0.446487	-6.40358	ENSG00000154723_ENST00000284971_ATP5J	614	0.431596	-6.34227	ENSG00000168172_ENST00000307602_HOOK3	3030	0.505611	-6.3384	ENSG00000112851_ENST00000416865_ERBB2IP	2351	0.895364	-6.43356
ENSG00000156411_ENST00000286953_C14orf2	651	0.46851	-6.40652	ENSG00000185989_ENST00000334062_RASA3	4191	0.668098	-6.34288	ENSG00000115170_ENST00000410057_ACVR1	2084	0.611324	-6.3403	ENSG00000147168_ENST00000374191_IL2RG	1933	0.7791	-6.43448
ENSG00000160789_ENST00000368299_LMNA	2253	0.6498	-6.40981	ENSG00000113328_ENST00000512163_CCNG1	919	0.630033	-6.34396	ENSG00000101367_ENST00000375571_MAPRE1	2623	0.642775	-6.34151	ENSG00000100650_ENST00000394366_SRSF5	1651	0.832829	-6.43502
ENSG00000146834_ENST00000425355_MEPCE	3141	0.43553	-6.41371	ENSG00000159023_ENST00000373798_EPB41	5928	0.595985	-6.34558	ENSG00000118705_ENST00000373623_RPN2	1019	0.634936	-6.34217	ENSG00000174748_ENST00000436146_RPL15	1990	0.729648	-6.43514
ENSG00000157570_ENST00000520358_TSPAN18	3316	0.540109	-6.41591	ENSG00000159023_ENST00000343067_EPB41	5930	0.595784	-6.34607	ENSG00000121766_ENST00000373714_ZCCHC17	1730	0.679769	-6.34249	ENSG00000026508_ENST00000352818_CD44	1023	0.974585	-6.43922
ENSG00000100243_ENST00000396303_CYB5R3	2922	0.464408	-6.41686	ENSG00000151693_ENST00000315273_ASAP2	5582	0.666786	-6.34642	ENSG00000183597_ENST00000444651_C22orf25	847	0.850059	-6.34325	ENSG00000100242_ENST00000405018_SUN2	4022	0.895326	-6.43957
ENSG00000110047_ENST00000421303_EHD1	1457	0.588881	-6.4175	ENSG00000003436_ENST00000233156_TFPI	3913	0.632507	-6.34655	ENSG00000184702_ENST00000455843_SEPT5	4113	0.450036	-6.34402	ENSG00000071051_ENST00000393348_NCK2	790	0.836709	-6.43976
ENSG00000164032_ENST00000296417_H2AFZ	979	0.288049	-6.41937	ENSG00000148834_ENST00000445155_GSTO1	829	0.51146	-6.34821	ENSG00000107669_ENST00000543447_ATE1	1616	0.594678	-6.34822	ENSG00000184178_ENST00000401642_SCFD2	3176	0.815491	-6.44022
ENSG00000176903_ENST00000316836_PNMA1	2635	0.652751	-6.42037	ENSG00000173889_ENST00000495893_PHC3	3359	0.330753	-6.34945	ENSG00000128739_ENST00000444203_SNRPN	1904	0.417542	-6.34828	ENSG00000100242_ENST00000405510_SUN2	4055	0.908755	-6.44192
ENSG00000254999_ENST00000530758_C3orf10	1233	0.560422	-6.42047	ENSG00000089327_ENST00000342879_FXYD5	1580	0.501266	-6.35009	ENSG00000171492_ENST00000527156_LRRC8D	922	0.631236	-6.34838	ENSG00000143933_ENST00000409563_CALM2	770	0.690909	-6.4421
ENSG00000107798_ENST00000541980_LIPA	2834	0.427664	-6.42147	ENSG00000135821_ENST00000339526_GLUL	3942	0.501268	-6.35223	ENSG00000172331_ENST00000393132_BPGM	2051	0.501706	-6.34859	ENSG00000142875_ENST00000370689_PRKACB	4513	0.858631	-6.44222
ENSG00000185825_ENST00000458587_BCAP31	1810	0.507182	-6.42221	ENSG00000173626_ENST00000368602_BET3L	1113	0.4708	-6.35458	ENSG00000081154_ENST00000265260_PCNP	2342	0.622118	-6.35045	ENSG00000107863_ENST00000446003_ARHGAP21	3859	0.717025	-6.44333
ENSG00000170035_ENST00000410062_UBE2E3	1570	0.431847	-6.4257	ENSG00000146963_ENST00000545899_LUC7L2	2565	0.62846	-6.35757	ENSG00000017260_ENST00000359644_ATP2C1	3401	0.632461	-6.35175	ENSG00000213246_ENST00000225504_SUPT4H1	1489	0.862995	-6.44449
ENSG00000100243_ENST00000361740_CYB5R3	2938	0.450306	-6.42714	ENSG00000075945_ENST00000540905_KIFAP3	1956	0.570552	-6.35826	ENSG00000183255_ENST00000330938_PTTG1IP	2760	0.607971	-6.35426	ENSG00000149273_ENST00000531188_RPS3	2097	0.505484	-6.44457
ENSG00000169398_ENST00000517887_PTK2	4661	0.48466	-6.42761	ENSG00000100697_ENST00000529720_DICER1	498	0.323293	-6.36105	ENSG00000125354_ENST00000354416_SEPT6	4652	0.406492	-6.35664	ENSG00000088179_ENST00000441089_PTPN4	671	0.941878	-6.44482
ENSG00000125970_ENST00000413297_RALY	766	0.279373	-6.42789	ENSG00000014216_ENST00000524773_CAPN1	2960	0.628716	-6.3619	ENSG00000155366_ENST00000484054_RHOC	820	0.614634	-6.35735	ENSG00000196405_ENST00000392920_EVL	1841	0.865834	-6.44554
ENSG00000117602_ENST00000538532_RCAN3	658	0.481763	-6.43016	ENSG00000256235_ENST00000526627_AC010441.1	2332	0.509005	-6.36416	ENSG00000163320_ENST00000309534_CGGBP1	4495	0.440267	-6.35834	ENSG00000156508_ENST00000455918_EEF1A1	701	0.201141	-6.44664
ENSG00000168000_ENST00000360796_BSCL2	1683	0.552585	-6.43135	ENSG00000112245_ENST00000370650_PTP4A1	3294	0.589557	-6.36497	ENSG00000135404_ENST00000257857_CD63	1070	0.571963	-6.35933	ENSG00000108039_ENST00000369683_XPNPEP1	2344	0.883106	-6.44683
ENSG00000169398_ENST00000519419_PTK2	4439	0.478937	-6.43171	ENSG00000188677_ENST00000406477_PARVB	1569	0.497132	-6.36573	ENSG00000140941_ENST00000268607_MAP1LC3B	2688	0.422991	-6.36073	ENSG00000109332_ENST00000338145_UBE2D3	896	0.747768	-6.44727
ENSG00000100225_ENST00000397426_FBXO7	1888	0.362288	-6.43278	ENSG00000156052_ENST00000286548_GNAQ	6539	0.49763	-6.36644	ENSG00000172270_ENST00000353555_BSG	1656	0.735507	-6.36318	ENSG00000105193_ENST00000251453_RPS16	585	0.622222	-6.44864
ENSG00000131143_ENST00000253452_COX4I1	708	0.480226	-6.43344	ENSG00000117155_ENST00000342203_SSX2IP	5835	0.574464	-6.36645	ENSG00000112308_ENST00000378119_C6orf62	4134	0.609821	-6.3649	ENSG00000009307_ENST00000438362_CSDE1	4167	0.839693	-6.44998
ENSG00000134308_ENST00000238081_YWHAQ	2208	0.429348	-6.43384	ENSG00000165914_ENST00000540938_TTC7B	2153	0.685091	-6.36675	ENSG00000140941_ENST00000534986_MAP1LC3B	2618	0.413675	-6.36596	ENSG00000164116_ENST00000513574_GUCY1A3	2656	0.875753	-6.45042
ENSG00000127314_ENST00000378985_RAP1B	1017	0.229105	-6.43431	ENSG00000163681_ENST00000494088_SLMAP	1305	0.722605	-6.36714	ENSG00000125354_ENST00000394610_SEPT6	4694	0.402855	-6.36961	ENSG00000170296_ENST00000302386_GABARAP	1317	0.596052	-6.45065
ENSG00000132471_ENST00000416574_WBP2	987	0.397163	-6.43704	ENSG00000159840_ENST00000322764_ZYX	2493	0.668271	-6.36715	ENSG00000132824_ENST00000411544_SERINC3	812	0.685961	-6.37344	ENSG00000000938_ENST00000399173_FGR	2483	0.882803	-6.45353
[truncated: 26,021 more rows]
