# Supplementary material for: The complex transcriptional landscape of the anucleate human platelet
Source: BMC Genomics. 2013 Jan 16;14:1. doi: 10.1186/1471-2164-14-1 (PMC3722126; doi:10.1186/1471-2164-14-1)
Supplement: Additional file 4: Table S3 — Impact of ribosomal RNA depletion on the estimate of mRNA abundance. The table shows the base-2 logarithm of the ratio of the normalized expression between the total and rRNA-depleted preparation, and for each of the four individuals that provided the sequenced RNA. Only transcripts with an estimated abundance that is ≥ 2-10 times that of β-actin (ENST00000331789) and whose normalized expression differs by ≥ 2x (i.e. at least one log2 unit) between the preparations are listed. [file 1471-2164-14-1-S4.xls]

## Sheet: Sheet1
	Sample	Transcript	log2(ratio of normalized expression in total RNA vs rRNA-depleted RNA)
	1N1	ENSG00000255072_ENST00000527353_RP11-466G12.4	inf
	1N1	ENSG00000244462_ENST00000435161_RBM12	inf
	1N1	ENSG00000244462_ENST00000431148_RBM12	inf
	1N1	ENSG00000239900_ENST00000425605_ADSL	inf
	1N1	ENSG00000233224_ENST00000359611_HIST1H2AM	inf
	1N1	ENSG00000231389_ENST00000417724_HLA-DPA1	inf
	1N1	ENSG00000214401_ENST00000398275_AC217773.1	inf
	1N1	ENSG00000204856_ENST00000548869_C12orf24	inf
	1N1	ENSG00000204856_ENST00000377673_C12orf24	inf
	1N1	ENSG00000198625_ENST00000367183_MDM4	inf
	1N1	ENSG00000198625_ENST00000367180_MDM4	inf
	1N1	ENSG00000198121_ENST00000441240_LPAR1	inf
	1N1	ENSG00000197153_ENST00000359303_HIST1H3J	inf
	1N1	ENSG00000196998_ENST00000485908_WDR45	inf
	1N1	ENSG00000196747_ENST00000358739_HIST1H2AI	inf
	1N1	ENSG00000188010_ENST00000410014_MORN2	inf
	1N1	ENSG00000188010_ENST00000409665_MORN2	inf
	1N1	ENSG00000188010_ENST00000340556_MORN2	inf
	1N1	ENSG00000185811_ENST00000426121_IKZF1	inf
	1N1	ENSG00000185414_ENST00000409841_MRPL30	inf
	1N1	ENSG00000184270_ENST00000331128_HIST2H2AB	inf
	1N1	ENSG00000182944_ENST00000455726_EWSR1	inf
	1N1	ENSG00000182944_ENST00000415761_EWSR1	inf
	1N1	ENSG00000178201_ENST00000321039_VN1R1	inf
	1N1	ENSG00000178177_ENST00000539056_LCORL	inf
	1N1	ENSG00000176124_ENST00000378180_DLEU1	inf
	1N1	ENSG00000175115_ENST00000524815_PACS1	inf
	1N1	ENSG00000174021_ENST00000370645_GNG5	inf
	1N1	ENSG00000174021_ENST00000370641_GNG5	inf
	1N1	ENSG00000171720_ENST00000523088_HDAC3	inf
	1N1	ENSG00000171720_ENST00000519474_HDAC3	inf
	1N1	ENSG00000168734_ENST00000372882_PKIG	inf
	1N1	ENSG00000168283_ENST00000443519_BMI1	inf
	1N1	ENSG00000168259_ENST00000316603_DNAJC7	inf
	1N1	ENSG00000167182_ENST00000322172_SP2	inf
	1N1	ENSG00000162695_ENST00000370111_SLC30A7	inf
	1N1	ENSG00000155111_ENST00000413605_CDK19	inf
	1N1	ENSG00000147010_ENST00000431164_SH3KBP1	inf
	1N1	ENSG00000144057_ENST00000409087_ST6GAL2	inf
	1N1	ENSG00000143398_ENST00000418435_PIP5K1A	inf
	1N1	ENSG00000141380_ENST00000545952_SS18	inf
	1N1	ENSG00000141380_ENST00000539849_SS18	inf
	1N1	ENSG00000140307_ENST00000396061_GTF2A2	inf
	1N1	ENSG00000139737_ENST00000446759_SLAIN1	inf
	1N1	ENSG00000139737_ENST00000442759_SLAIN1	inf
	1N1	ENSG00000138750_ENST00000514987_NUP54	inf
	1N1	ENSG00000135679_ENST00000543323_MDM2	inf
	1N1	ENSG00000134986_ENST00000509427_C5orf13	inf
	1N1	ENSG00000134986_ENST00000453526_C5orf13	inf
	1N1	ENSG00000134986_ENST00000450761_C5orf13	inf
	1N1	ENSG00000134986_ENST00000419114_C5orf13	inf
	1N1	ENSG00000130703_ENST00000448156_OSBPL2	inf
	1N1	ENSG00000129682_ENST00000421460_FGF13	inf
	1N1	ENSG00000127914_ENST00000394564_AKAP9	inf
	1N1	ENSG00000126088_ENST00000434478_UROD	inf
	1N1	ENSG00000125386_ENST00000545951_FAM193A	inf
	1N1	ENSG00000125386_ENST00000505311_FAM193A	inf
	1N1	ENSG00000124588_ENST00000380472_NQO2	inf
	1N1	ENSG00000124523_ENST00000397350_SIRT5	inf
	1N1	ENSG00000123500_ENST00000418500_COL10A1	inf
	1N1	ENSG00000120158_ENST00000448872_RCL1	inf
	1N1	ENSG00000120158_ENST00000381730_RCL1	inf
	1N1	ENSG00000120158_ENST00000381728_RCL1	inf
	1N1	ENSG00000119487_ENST00000433483_MAPKAP1	inf
	1N1	ENSG00000118418_ENST00000344726_HMGN3	inf
	1N1	ENSG00000118263_ENST00000458272_KLF7	inf
	1N1	ENSG00000117682_ENST00000430232_DHDDS	inf
	1N1	ENSG00000117682_ENST00000416052_DHDDS	inf
	1N1	ENSG00000116918_ENST00000413309_TSNAX	inf
	1N1	ENSG00000116815_ENST00000526981_CD58	inf
	1N1	ENSG00000116668_ENST00000450350_SWT1	inf
	1N1	ENSG00000116221_ENST00000398219_MRPL37	inf
	1N1	ENSG00000115993_ENST00000440597_TRAK2	inf
	1N1	ENSG00000115204_ENST00000435114_MPV17	inf
	1N1	ENSG00000115128_ENST00000233468_AC008073.5	inf
	1N1	ENSG00000108587_ENST00000537788_GOSR1	inf
	1N1	ENSG00000106829_ENST00000435650_TLE4	inf
	1N1	ENSG00000106829_ENST00000425506_TLE4	inf
	1N1	ENSG00000106829_ENST00000417836_TLE4	inf
	1N1	ENSG00000106829_ENST00000414465_TLE4	inf
	1N1	ENSG00000102882_ENST00000395200_MAPK3	inf
	1N1	ENSG00000102786_ENST00000420668_INTS6	inf
	1N1	ENSG00000101079_ENST00000540765_NDRG3	inf
	1N1	ENSG00000101040_ENST00000446894_ZMYND8	inf
	1N1	ENSG00000100453_ENST00000382539_GZMB	inf
	1N1	ENSG00000100225_ENST00000444207_FBXO7	inf
	1N1	ENSG00000099749_ENST00000538014_CYorf15A	inf
	1N1	ENSG00000099749_ENST00000447520_CYorf15A	inf
	1N1	ENSG00000099749_ENST00000447202_CYorf15A	inf
	1N1	ENSG00000099749_ENST00000407724_CYorf15A	inf
	1N1	ENSG00000099749_ENST00000251749_CYorf15A	inf
	1N1	ENSG00000096384_ENST00000428822_HSP90AB1	inf
	1N1	ENSG00000089063_ENST00000379276_C20orf30	inf
	1N1	ENSG00000088179_ENST00000431283_PTPN4	inf
	1N1	ENSG00000080298_ENST00000442560_RFX3	inf
	1N1	ENSG00000080298_ENST00000420720_RFX3	inf
	1N1	ENSG00000080298_ENST00000381984_RFX3	inf
	1N1	ENSG00000079332_ENST00000373236_SAR1A	inf
	1N1	ENSG00000076685_ENST00000421281_NT5C2	inf
	1N1	ENSG00000073910_ENST00000436046_FRY	inf
	1N1	ENSG00000072062_ENST00000535695_PRKACA	inf
	1N1	ENSG00000065809_ENST00000479731_FAM107B	inf
	1N1	ENSG00000065809_ENST00000468492_FAM107B	inf
	1N1	ENSG00000065809_ENST00000378462_FAM107B	inf
	1N1	ENSG00000065809_ENST00000378461_FAM107B	inf
	1N1	ENSG00000057252_ENST00000539888_SOAT1	inf
	1N1	ENSG00000057252_ENST00000426956_SOAT1	inf
	1N1	ENSG00000056097_ENST00000416900_ZFR	inf
	1N1	ENSG00000049130_ENST00000537835_KITLG	inf
	1N1	ENSG00000034677_ENST00000522369_RNF19A	inf
	1N1	ENSG00000034677_ENST00000432381_RNF19A	inf
	1N1	ENSG00000013563_ENST00000447892_DNASE1L1	inf
	1N1	ENSG00000011600_ENST00000262629_TYROBP	inf
	1N1	ENSG00000008277_ENST00000412441_ADAM22	inf
	1N1	ENSG00000034677_ENST00000523167_RNF19A	7.89866
	1N1	ENSG00000141380_ENST00000542743_SS18	7.5441
	1N1	ENSG00000124406_ENST00000510289_ATP8A1	6.87029
	1N1	ENSG00000137073_ENST00000379225_UBAP2	6.59013
	1N1	ENSG00000152763_ENST00000371026_WDR78	6.05045
	1N1	ENSG00000152763_ENST00000371022_WDR78	6.05045
	1N1	ENSG00000169902_ENST00000544114_TPST1	5.91169
	1N1	ENSG00000169902_ENST00000304842_TPST1	5.91169
	1N1	ENSG00000123473_ENST00000436811_STIL	5.5447
	1N1	ENSG00000122390_ENST00000424546_NAT15	5.44564
	1N1	ENSG00000125386_ENST00000324666_FAM193A	5.10074
	1N1	ENSG00000119326_ENST00000374593_CTNNAL1	5.07404
	1N1	ENSG00000056586_ENST00000454740_RC3H2	5.07161
	1N1	ENSG00000109674_ENST00000264596_NEIL3	5.04444
	1N1	ENSG00000015133_ENST00000541408_CCDC88C	4.99536
	1N1	ENSG00000149131_ENST00000433668_SERPING1	4.86935
	1N1	ENSG00000135597_ENST00000367668_REPS1	4.81474
	1N1	ENSG00000139737_ENST00000488699_SLAIN1	4.70506
	1N1	ENSG00000135597_ENST00000450536_REPS1	4.67243
	1N1	ENSG00000132670_ENST00000431048_PTPRA	4.6609
	1N1	ENSG00000135597_ENST00000367663_REPS1	4.62526
	1N1	ENSG00000102753_ENST00000436760_KPNA3	4.60925
	1N1	ENSG00000135597_ENST00000415951_REPS1	4.54101
	1N1	ENSG00000137073_ENST00000379239_UBAP2	4.4748
	1N1	ENSG00000169359_ENST00000392845_SLC33A1	4.46405
	1N1	ENSG00000169359_ENST00000359479_SLC33A1	4.46405
	1N1	ENSG00000078589_ENST00000171757_P2RY10	4.43545
	1N1	ENSG00000078589_ENST00000544091_P2RY10	4.42251
	1N1	ENSG00000090376_ENST00000457197_IRAK3	4.25889
	1N1	ENSG00000152102_ENST00000389915_FAM168B	4.24297
	1N1	ENSG00000144560_ENST00000404339_VGLL4	4.10484
	1N1	ENSG00000196782_ENST00000398940_MAML3	4.07304
	1N1	ENSG00000118276_ENST00000383131_B4GALT6	4.02488
	1N1	ENSG00000187098_ENST00000457080_MITF	3.9372
	1N1	ENSG00000106829_ENST00000399288_TLE4	3.82351
	1N1	ENSG00000143995_ENST00000450027_MEIS1	3.8049
	1N1	ENSG00000143369_ENST00000369047_ECM1	3.70516
	1N1	ENSG00000152818_ENST00000421035_UTRN	3.68091
	1N1	ENSG00000198951_ENST00000481068_NAGA	3.62101
	1N1	ENSG00000064763_ENST00000536681_FAR2	3.58847
	1N1	ENSG00000090020_ENST00000374084_SLC9A1	3.55021
	1N1	ENSG00000139737_ENST00000422114_SLAIN1	3.5027
	1N1	ENSG00000134352_ENST00000381286_IL6ST	3.40293
	1N1	ENSG00000137073_ENST00000539807_UBAP2	3.39232
	1N1	ENSG00000141380_ENST00000542420_SS18	3.37837
	1N1	ENSG00000189241_ENST00000545830_TSPYL1	3.36314
	1N1	ENSG00000007341_ENST00000418497_ST7L	3.31977
	1N1	ENSG00000154114_ENST00000529397_TBCEL	3.29567
	1N1	ENSG00000148488_ENST00000440449_ST8SIA6	3.29135
	1N1	ENSG00000160075_ENST00000378725_SSU72	3.28865
	1N1	ENSG00000198786_ENST00000361567_MT-ND5	3.27002
	1N1	ENSG00000124523_ENST00000379250_SIRT5	3.2604
	1N1	ENSG00000131791_ENST00000425272_PRKAB2	3.25222
	1N1	ENSG00000144560_ENST00000424529_VGLL4	3.22999
	1N1	ENSG00000180596_ENST00000396984_HIST1H2BC	3.22327
	1N1	ENSG00000110002_ENST00000392744_VWA5A	3.21643
	1N1	ENSG00000137073_ENST00000431417_UBAP2	3.19286
	1N1	ENSG00000124098_ENST00000371384_C20orf108	3.18924
	1N1	ENSG00000137073_ENST00000418786_UBAP2	3.18689
	1N1	ENSG00000198225_ENST00000356170_FKBP1C	3.17865
	1N1	ENSG00000132670_ENST00000418580_PTPRA	3.17535
	1N1	ENSG00000132670_ENST00000430705_PTPRA	3.13878
	1N1	ENSG00000079459_ENST00000525777_FDFT1	3.13384
	1N1	ENSG00000134198_ENST00000369514_TSPAN2	3.12374
	1N1	ENSG00000147548_ENST00000527502_WHSC1L1	3.11594
	1N1	ENSG00000116209_ENST00000371337_TMEM59	3.09653
	1N1	ENSG00000147533_ENST00000518270_GOLGA7	3.08379
	1N1	ENSG00000179912_ENST00000403821_R3HDM2	3.08031
	1N1	ENSG00000184792_ENST00000401475_OSBP2	3.07999
	1N1	ENSG00000152601_ENST00000465907_MBNL1	3.0698
	1N1	ENSG00000137073_ENST00000412543_UBAP2	3.06102
	1N1	ENSG00000136536_ENST00000409175_MARCH7	3.00666
	1N1	ENSG00000145088_ENST00000451944_EAF2	2.99648
	1N1	ENSG00000132670_ENST00000455631_PTPRA	2.99481
	1N1	ENSG00000119139_ENST00000377259_TJP2	2.98997
	1N1	ENSG00000184792_ENST00000535268_OSBP2	2.97838
	1N1	ENSG00000177463_ENST00000406272_NR2C2	2.97262
	1N1	ENSG00000003147_ENST00000339809_ICA1	2.97257
	1N1	ENSG00000109171_ENST00000264313_SLAIN2	2.96893
	1N1	ENSG00000126756_ENST00000333119_UXT	2.96801
	1N1	ENSG00000145088_ENST00000273668_EAF2	2.96675
	1N1	ENSG00000151292_ENST00000512718_CSNK1G3	2.96266
	1N1	ENSG00000034677_ENST00000519527_RNF19A	2.93518
	1N1	ENSG00000100325_ENST00000431535_ASCC2	2.93054
	1N1	ENSG00000170234_ENST00000307063_PWWP2A	2.92907
	1N1	ENSG00000136536_ENST00000409591_MARCH7	2.92202
	1N1	ENSG00000184792_ENST00000403222_OSBP2	2.89457
	1N1	ENSG00000117862_ENST00000371626_TXNDC12	2.88152
	1N1	ENSG00000198712_ENST00000361739_MT-CO2	2.87508
	1N1	ENSG00000166734_ENST00000416522_CASC4	2.84736
	1N1	ENSG00000107863_ENST00000418033_ARHGAP21	2.84633
	1N1	ENSG00000115020_ENST00000392202_PIKFYVE	2.84102
	1N1	ENSG00000115020_ENST00000308862_PIKFYVE	2.84102
	1N1	ENSG00000151846_ENST00000281589_PABPC3	2.82926
	1N1	ENSG00000185201_ENST00000399817_IFITM2	2.82681
	1N1	ENSG00000184792_ENST00000382310_OSBP2	2.81461
	1N1	ENSG00000170525_ENST00000414237_PFKFB3	2.79283
	1N1	ENSG00000184792_ENST00000446658_OSBP2	2.78449
	1N1	ENSG00000115966_ENST00000409833_ATF2	2.78207
	1N1	ENSG00000183283_ENST00000425012_DAZAP2	2.77734
	1N1	ENSG00000095787_ENST00000414108_WAC	2.75244
	1N1	ENSG00000100325_ENST00000412689_ASCC2	2.74327
	1N1	ENSG00000215301_ENST00000441189_DDX3X	2.74193
	1N1	ENSG00000228253_ENST00000361851_J01415.25	2.73439
	1N1	ENSG00000095321_ENST00000455396_CRAT	2.73037
	1N1	ENSG00000114904_ENST00000535191_NEK4	2.72168
	1N1	ENSG00000173889_ENST00000479467_PHC3	2.71459
	1N1	ENSG00000005893_ENST00000434600_LAMP2	2.70238
	1N1	ENSG00000062598_ENST00000450812_ELMO2	2.68407
	1N1	ENSG00000213928_ENST00000396864_IRF9	2.62552
	1N1	ENSG00000198964_ENST00000361543_SGMS1	2.62002
	1N1	ENSG00000114861_ENST00000497355_FOXP1	2.61826
	1N1	ENSG00000114861_ENST00000484350_FOXP1	2.61531
	1N1	ENSG00000171621_ENST00000450402_SPSB1	2.61383
	1N1	ENSG00000108187_ENST00000432941_PBLD	2.60818
	1N1	ENSG00000099256_ENST00000376378_PRTFDC1	2.6077
	1N1	ENSG00000101751_ENST00000406285_POLI	2.6077
	1N1	ENSG00000081237_ENST00000367367_PTPRC	2.60098
	1N1	ENSG00000128266_ENST00000456059_GNAZ	2.60059
	1N1	ENSG00000182944_ENST00000333395_EWSR1	2.59787
	1N1	ENSG00000216937_ENST00000535327_CCDC7	2.59598
	1N1	ENSG00000142856_ENST00000271002_ITGB3BP	2.59072
	1N1	ENSG00000137073_ENST00000379238_UBAP2	2.58876
	1N1	ENSG00000137073_ENST00000360802_UBAP2	2.58876
	1N1	ENSG00000095787_ENST00000538000_WAC	2.58544
	1N1	ENSG00000137073_ENST00000449054_UBAP2	2.58328
	1N1	ENSG00000101417_ENST00000217398_PXMP4	2.55925
	1N1	ENSG00000151883_ENST00000505697_PARP8	2.55866
	1N1	ENSG00000164985_ENST00000397519_PSIP1	2.55859
	1N1	ENSG00000164985_ENST00000380716_PSIP1	2.55859
	1N1	ENSG00000164985_ENST00000380715_PSIP1	2.55859
	1N1	ENSG00000216937_ENST00000545067_CCDC7	2.55558
	1N1	ENSG00000137073_ENST00000379260_UBAP2	2.55425
	1N1	ENSG00000108187_ENST00000358769_PBLD	2.54206
	1N1	ENSG00000128524_ENST00000249289_ATP6V1F	2.54147
	1N1	ENSG00000142856_ENST00000371092_ITGB3BP	2.53178
	1N1	ENSG00000081237_ENST00000535566_PTPRC	2.52854
	1N1	ENSG00000171621_ENST00000377399_SPSB1	2.52552
	1N1	ENSG00000015133_ENST00000389857_CCDC88C	2.51978
	1N1	ENSG00000204842_ENST00000377617_ATXN2	2.51772
	1N1	ENSG00000204842_ENST00000542287_ATXN2	2.51159
	1N1	ENSG00000150093_ENST00000528877_ITGB1	2.50756
	1N1	ENSG00000216937_ENST00000539197_CCDC7	2.50617
	1N1	ENSG00000216937_ENST00000537047_CCDC7	2.50617
	1N1	ENSG00000204842_ENST00000535949_ATXN2	2.49763
	1N1	ENSG00000027697_ENST00000458076_IFNGR1	2.49663
	1N1	ENSG00000159216_ENST00000344691_RUNX1	2.49248
	1N1	ENSG00000204842_ENST00000550104_ATXN2	2.48984
	1N1	ENSG00000204842_ENST00000483311_ATXN2	2.48984
	1N1	ENSG00000158109_ENST00000456805_TPRG1L	2.48936
	1N1	ENSG00000095794_ENST00000489321_CREM	2.4877
	1N1	ENSG00000048991_ENST00000429703_R3HDM1	2.48436
	1N1	ENSG00000157538_ENST00000399001_DSCR3	2.4765
	1N1	ENSG00000118961_ENST00000541941_C2orf43	2.46371
	1N1	ENSG00000182149_ENST00000538850_KIAA0174	2.46059
	1N1	ENSG00000198727_ENST00000361789_MT-CYB	2.45745
	1N1	ENSG00000055208_ENST00000536230_TAB2	2.45286
	1N1	ENSG00000124491_ENST00000451619_F13A1	2.4491
	1N1	ENSG00000198899_ENST00000361899_MT-ATP6	2.4447
	1N1	ENSG00000099204_ENST00000428430_ABLIM1	2.44203
	1N1	ENSG00000124491_ENST00000431222_F13A1	2.41328
	1N1	ENSG00000065809_ENST00000378467_FAM107B	2.41181
	1N1	ENSG00000126698_ENST00000263697_DNAJC8	2.4029
	1N1	ENSG00000048991_ENST00000409606_R3HDM1	2.40185
	1N1	ENSG00000155111_ENST00000457688_CDK19	2.37649
	1N1	ENSG00000095787_ENST00000439676_WAC	2.35636
	1N1	ENSG00000124214_ENST00000456866_STAU1	2.34858
	1N1	ENSG00000173889_ENST00000495893_PHC3	2.33878
	1N1	ENSG00000095794_ENST00000427847_CREM	2.33516
	1N1	ENSG00000095787_ENST00000428935_WAC	2.33481
	1N1	ENSG00000109670_ENST00000281708_FBXW7	2.32803
	1N1	ENSG00000150093_ENST00000475184_ITGB1	2.3274
	1N1	ENSG00000005893_ENST00000538785_LAMP2	2.31651
	1N1	ENSG00000081237_ENST00000530727_PTPRC	2.31535
	1N1	ENSG00000116793_ENST00000412670_PHTF1	2.31093
	1N1	ENSG00000100479_ENST00000216367_POLE2	2.30836
	1N1	ENSG00000118260_ENST00000539789_CREB1	2.30402
	1N1	ENSG00000134265_ENST00000542979_NAPG	2.30077
	1N1	ENSG00000114861_ENST00000491238_FOXP1	2.29618
	1N1	ENSG00000185630_ENST00000540246_PBX1	2.29323
	1N1	ENSG00000053371_ENST00000235835_AKR7A2	2.28857
	1N1	ENSG00000114861_ENST00000498215_FOXP1	2.28514
	1N1	ENSG00000134030_ENST00000420275_CTIF	2.28003
	1N1	ENSG00000005893_ENST00000540603_LAMP2	2.27841
	1N1	ENSG00000158373_ENST00000377777_HIST1H2BD	2.27766
	1N1	ENSG00000123472_ENST00000542495_ATPAF1	2.27759
	1N1	ENSG00000138814_ENST00000523694_PPP3CA	2.26962
	1N1	ENSG00000095787_ENST00000354911_WAC	2.26668
	1N1	ENSG00000143164_ENST00000432587_DCAF6	2.26371
	1N1	ENSG00000244754_ENST00000399396_N4BP2L2	2.25531
	1N1	ENSG00000095787_ENST00000424454_WAC	2.24401
	1N1	ENSG00000178585_ENST00000377256_CTNNBIP1	2.23992
	1N1	ENSG00000244754_ENST00000504114_N4BP2L2	2.23269
	1N1	ENSG00000244754_ENST00000357505_N4BP2L2	2.23269
	1N1	ENSG00000150093_ENST00000417122_ITGB1	2.21678
	1N1	ENSG00000135083_ENST00000257536_CCNJL	2.21602
	1N1	ENSG00000081189_ENST00000539796_MEF2C	2.21387
	1N1	ENSG00000124214_ENST00000437404_STAU1	2.20464
	1N1	ENSG00000119139_ENST00000423935_TJP2	2.20309
	1N1	ENSG00000003402_ENST00000443227_CFLAR	2.19813
	1N1	ENSG00000062598_ENST00000352077_ELMO2	2.19687
	1N1	ENSG00000198804_ENST00000361624_MT-CO1	2.19635
	1N1	ENSG00000184838_ENST00000407149_PRR16	2.19096
	1N1	ENSG00000232125_ENST00000452335_DYTN	2.18791
	1N1	ENSG00000105698_ENST00000379134_USF2	2.18365
	1N1	ENSG00000171311_ENST00000370886_EXOSC1	2.18261
	1N1	ENSG00000173889_ENST00000494943_PHC3	2.17935
	1N1	ENSG00000124491_ENST00000414279_F13A1	2.17867
	1N1	ENSG00000167081_ENST00000538998_PBX3	2.17183
	1N1	ENSG00000168283_ENST00000417470_BMI1	2.16601
	1N1	ENSG00000070081_ENST00000458064_NUCB2	2.15451
	1N1	ENSG00000100479_ENST00000539565_POLE2	2.14732
	1N1	ENSG00000158711_ENST00000539916_ELK4	2.14359
	1N1	ENSG00000108094_ENST00000537177_CUL2	2.14281
	1N1	ENSG00000131669_ENST00000375446_NINJ1	2.14072
	1N1	ENSG00000147862_ENST00000380924_NFIB	2.12149
	1N1	ENSG00000189266_ENST00000374468_PNRC2	2.11827
	1N1	ENSG00000132155_ENST00000542177_RAF1	2.11743
	1N1	ENSG00000075151_ENST00000438975_EIF4G3	2.10687
	1N1	ENSG00000075151_ENST00000411888_EIF4G3	2.1049
	1N1	ENSG00000088986_ENST00000548342_DYNLL1	2.0967
	1N1	ENSG00000146278_ENST00000354922_PNRC1	2.09042
	1N1	ENSG00000176542_ENST00000478658_KIAA2018	2.08921
	1N1	ENSG00000185088_ENST00000455271_RPS27L	2.08233
	1N1	ENSG00000177463_ENST00000393102_NR2C2	2.07874
	1N1	ENSG00000108219_ENST00000481124_TSPAN14	2.07276
	1N1	ENSG00000151414_ENST00000538004_NEK7	2.06647
	1N1	ENSG00000159069_ENST00000428398_FBXW5	2.0628
	1N1	ENSG00000150630_ENST00000280193_VEGFC	2.06019
	1N1	ENSG00000132670_ENST00000425918_PTPRA	2.05615
	1N1	ENSG00000108187_ENST00000309049_PBLD	2.05017
	1N1	ENSG00000062598_ENST00000439931_ELMO2	2.0418
	1N1	ENSG00000156508_ENST00000455918_EEF1A1	2.03972
	1N1	ENSG00000048991_ENST00000410054_R3HDM1	2.02366
	1N1	ENSG00000158019_ENST00000342045_BRE	2.02176
	1N1	ENSG00000099204_ENST00000440467_ABLIM1	2.01744
	1N1	ENSG00000065243_ENST00000316005_PKN2	2.01543
	1N1	ENSG00000117523_ENST00000412837_PRRC2C	2.01038
	1N1	ENSG00000158019_ENST00000379624_BRE	2.00722
	1N1	ENSG00000138443_ENST00000444584_ABI2	2.0063
	1N1	ENSG00000187699_ENST00000409870_C2orf88	2.00271
	1N1	ENSG00000064933_ENST00000447734_PMS1	1.99828
	1N1	ENSG00000187699_ENST00000443551_C2orf88	1.98949
	1N1	ENSG00000162819_ENST00000426638_BROX	1.98745
	1N1	ENSG00000168904_ENST00000442993_LRRC28	1.97702
	1N1	ENSG00000170542_ENST00000380698_SERPINB9	1.97434
	1N1	ENSG00000069345_ENST00000317089_DNAJA2	1.97019
	1N1	ENSG00000135838_ENST00000367553_NPL	1.96856
	1N1	ENSG00000076770_ENST00000442191_MBNL3	1.96213
	1N1	ENSG00000197903_ENST00000356950_HIST1H2BK	1.95996
	1N1	ENSG00000134851_ENST00000381334_TMEM165	1.95772
	1N1	ENSG00000188603_ENST00000357076_CLN3	1.95762
	1N1	ENSG00000120519_ENST00000507030_SLC10A7	1.95667
	1N1	ENSG00000134851_ENST00000542052_TMEM165	1.95582
	1N1	ENSG00000185630_ENST00000401534_PBX1	1.94931
	1N1	ENSG00000152601_ENST00000485509_MBNL1	1.94842
	1N1	ENSG00000080503_ENST00000439732_SMARCA2	1.9453
	1N1	ENSG00000233822_ENST00000396980_HIST1H2BN	1.94138
	1N1	ENSG00000135317_ENST00000418862_SNX14	1.94014
	1N1	ENSG00000164924_ENST00000521607_YWHAZ	1.93771
	1N1	ENSG00000087258_ENST00000262494_GNAO1	1.93447
	1N1	ENSG00000196866_ENST00000341023_HIST1H2AD	1.93307
	1N1	ENSG00000122484_ENST00000370343_RPAP2	1.93272
	1N1	ENSG00000256646_ENST00000547711_RP11-111K18.1	1.9308
	1N1	ENSG00000106588_ENST00000223321_PSMA2	1.9308
	1N1	ENSG00000196331_ENST00000303806_HIST1H2BO	1.93024
	1N1	ENSG00000065243_ENST00000436111_PKN2	1.92517
	1N1	ENSG00000146433_ENST00000367090_TMEM181	1.92256
	1N1	ENSG00000185630_ENST00000540236_PBX1	1.9178
	1N1	ENSG00000138802_ENST00000265175_SEC24B	1.91678
	1N1	ENSG00000137073_ENST00000421278_UBAP2	1.91083
	1N1	ENSG00000153347_ENST00000283357_FAM81B	1.90799
	1N1	ENSG00000111785_ENST00000392839_RIC8B	1.90644
	1N1	ENSG00000152601_ENST00000492948_MBNL1	1.90572
	1N1	ENSG00000163220_ENST00000368738_S100A9	1.90356
	1N1	ENSG00000101019_ENST00000438533_UQCC	1.90186
	1N1	ENSG00000145687_ENST00000505980_SSBP2	1.90033
	1N1	ENSG00000135070_ENST00000375991_ISCA1	1.8999
	1N1	ENSG00000168116_ENST00000370733_KIAA1586	1.89835
	1N1	ENSG00000171492_ENST00000441269_LRRC8D	1.89526
	1N1	ENSG00000138802_ENST00000504968_SEC24B	1.89371
	1N1	ENSG00000138802_ENST00000399100_SEC24B	1.89371
	1N1	ENSG00000087460_ENST00000453292_GNAS	1.89318
	1N1	ENSG00000164924_ENST00000419477_YWHAZ	1.88532
	1N1	ENSG00000166200_ENST00000542928_COPS2	1.88139
	1N1	ENSG00000175582_ENST00000541973_RAB6A	1.88006
	1N1	ENSG00000119231_ENST00000419026_SENP5	1.87935
	1N1	ENSG00000132670_ENST00000380393_PTPRA	1.87483
	1N1	ENSG00000163374_ENST00000454523_YY1AP1	1.87437
	1N1	ENSG00000163374_ENST00000438245_YY1AP1	1.87384
	1N1	ENSG00000099246_ENST00000375802_RAB18	1.87337
	1N1	ENSG00000125375_ENST00000358473_ATP5S	1.87305
	1N1	ENSG00000064666_ENST00000348419_CNN2	1.87117
	1N1	ENSG00000163374_ENST00000443231_YY1AP1	1.87058
	1N1	ENSG00000132670_ENST00000356147_PTPRA	1.86975
	1N1	ENSG00000072135_ENST00000347849_PTPN18	1.86949
	1N1	ENSG00000155008_ENST00000373173_APOOL	1.86898
	1N1	ENSG00000110080_ENST00000530591_ST3GAL4	1.86877
	1N1	ENSG00000075151_ENST00000435383_EIF4G3	1.86851
	1N1	ENSG00000129226_ENST00000250092_CD68	1.86685
	1N1	ENSG00000176542_ENST00000316407_KIAA2018	1.86505
	1N1	ENSG00000167081_ENST00000428092_PBX3	1.86233
	1N1	ENSG00000105971_ENST00000393480_CAV2	1.86031
	1N1	ENSG00000056586_ENST00000398671_RC3H2	1.85474
	1N1	ENSG00000132670_ENST00000399903_PTPRA	1.85218
	1N1	ENSG00000132670_ENST00000358719_PTPRA	1.85218
	1N1	ENSG00000132670_ENST00000318266_PTPRA	1.85218
	1N1	ENSG00000132670_ENST00000216877_PTPRA	1.85218
	1N1	ENSG00000174748_ENST00000422218_RPL15	1.85
	1N1	ENSG00000233822_ENST00000449538_HIST1H2BN	1.84956
	1N1	ENSG00000116001_ENST00000477807_TIA1	1.84748
	1N1	ENSG00000157045_ENST00000287706_NTAN1	1.84702
	1N1	ENSG00000048991_ENST00000264160_R3HDM1	1.84669
	1N1	ENSG00000115966_ENST00000428760_ATF2	1.8438
	1N1	ENSG00000123472_ENST00000532925_ATPAF1	1.8433
	1N1	ENSG00000090061_ENST00000389879_CCNK	1.84327
	1N1	ENSG00000115966_ENST00000429579_ATF2	1.84302
	1N1	ENSG00000115966_ENST00000417080_ATF2	1.84302
	1N1	ENSG00000116001_ENST00000433529_TIA1	1.83997
	1N1	ENSG00000048991_ENST00000409478_R3HDM1	1.83591
	1N1	ENSG00000134283_ENST00000395568_PPHLN1	1.83491
	1N1	ENSG00000048991_ENST00000329971_R3HDM1	1.83474
	1N1	ENSG00000197415_ENST00000362010_VEPH1	1.83091
	1N1	ENSG00000184260_ENST00000331380_HIST2H2AC	1.83012
	1N1	ENSG00000115966_ENST00000392544_ATF2	1.81826
	1N1	ENSG00000158636_ENST00000533248_C11orf30	1.81621
	1N1	ENSG00000184792_ENST00000407373_OSBP2	1.81575
	1N1	ENSG00000185630_ENST00000367897_PBX1	1.81541
	1N1	ENSG00000164924_ENST00000523848_YWHAZ	1.81533
	1N1	ENSG00000162819_ENST00000539697_BROX	1.80675
	1N1	ENSG00000163002_ENST00000541912_NUP35	1.80189
	1N1	ENSG00000163002_ENST00000409798_NUP35	1.80189
	1N1	ENSG00000163002_ENST00000295119_NUP35	1.80189
	1N1	ENSG00000100030_ENST00000544786_MAPK1	1.80121
	1N1	ENSG00000127527_ENST00000535753_EPS15L1	1.79839
	1N1	ENSG00000109452_ENST00000262992_INPP4B	1.79554
	1N1	ENSG00000121104_ENST00000240364_FAM117A	1.79522
	1N1	ENSG00000101096_ENST00000414705_NFATC2	1.79438
	1N1	ENSG00000166148_ENST00000299178_AVPR1A	1.79221
	1N1	ENSG00000062598_ENST00000454865_ELMO2	1.78617
	1N1	ENSG00000135018_ENST00000376395_UBQLN1	1.78547
	1N1	ENSG00000119487_ENST00000373496_MAPKAP1	1.78543
	1N1	ENSG00000197415_ENST00000392832_VEPH1	1.785
	1N1	ENSG00000135838_ENST00000258317_NPL	1.78304
	1N1	ENSG00000109452_ENST00000508116_INPP4B	1.7771
	1N1	ENSG00000095787_ENST00000375664_WAC	1.76586
	1N1	ENSG00000138069_ENST00000356214_RAB1A	1.76562
	1N1	ENSG00000124635_ENST00000339812_HIST1H2BJ	1.76291
	1N1	ENSG00000132950_ENST00000337963_ZMYM5	1.75991
	1N1	ENSG00000183337_ENST00000501455_BCOR	1.75419
	1N1	ENSG00000157870_ENST00000444521_C1orf93	1.75259
	1N1	ENSG00000157870_ENST00000419916_C1orf93	1.75259
	1N1	ENSG00000157870_ENST00000378425_C1orf93	1.75259
	1N1	ENSG00000157870_ENST00000378427_C1orf93	1.75229
	1N1	ENSG00000157870_ENST00000378424_C1orf93	1.75229
	1N1	ENSG00000204619_ENST00000376758_PPP1R11	1.75069
	1N1	ENSG00000168283_ENST00000442508_BMI1	1.74994
	1N1	ENSG00000168283_ENST00000416820_BMI1	1.74994
	1N1	ENSG00000168283_ENST00000456675_BMI1	1.74581
	1N1	ENSG00000101079_ENST00000373803_NDRG3	1.74402
	1N1	ENSG00000101079_ENST00000349004_NDRG3	1.74266
	1N1	ENSG00000204619_ENST00000376773_PPP1R11	1.74082
	1N1	ENSG00000204619_ENST00000376765_PPP1R11	1.74082
	1N1	ENSG00000204619_ENST00000376763_PPP1R11	1.74082
	1N1	ENSG00000095787_ENST00000338396_WAC	1.73633
	1N1	ENSG00000101751_ENST00000217800_POLI	1.73487
	1N1	ENSG00000156508_ENST00000356303_EEF1A1	1.73233
	1N1	ENSG00000104687_ENST00000541648_GSR	1.72931
	1N1	ENSG00000124151_ENST00000542882_NCOA3	1.72892
	1N1	ENSG00000080298_ENST00000381985_RFX3	1.72854
	1N1	ENSG00000064601_ENST00000419493_CTSA	1.72853
	1N1	ENSG00000104133_ENST00000427534_SPG11	1.71952
	1N1	ENSG00000150093_ENST00000414670_ITGB1	1.71811
	1N1	ENSG00000072062_ENST00000308677_PRKACA	1.71693
	1N1	ENSG00000164924_ENST00000395948_YWHAZ	1.71001
	1N1	ENSG00000185896_ENST00000397181_LAMP1	1.70928
	1N1	ENSG00000137075_ENST00000377877_RNF38	1.70915
	1N1	ENSG00000184348_ENST00000330180_HIST1H2AK	1.70809
	1N1	ENSG00000100678_ENST00000528359_SLC8A3	1.70774
	1N1	ENSG00000116001_ENST00000416149_TIA1	1.70716
	1N1	ENSG00000137075_ENST00000377870_RNF38	1.70669
	1N1	ENSG00000116604_ENST00000454816_MEF2D	1.70573
	1N1	ENSG00000157916_ENST00000443438_RER1	1.705
	1N1	ENSG00000157916_ENST00000378518_RER1	1.705
	1N1	ENSG00000148484_ENST00000377911_RSU1	1.7047
	1N1	ENSG00000065809_ENST00000378465_FAM107B	1.70072
	1N1	ENSG00000119487_ENST00000394060_MAPKAP1	1.68938
	1N1	ENSG00000136738_ENST00000377524_STAM	1.68376
	1N1	ENSG00000110080_ENST00000534457_ST3GAL4	1.68312
	1N1	ENSG00000185088_ENST00000411926_RPS27L	1.67903
	1N1	ENSG00000048052_ENST00000341009_HDAC9	1.67667
	1N1	ENSG00000189308_ENST00000505397_LIN54	1.67313
	1N1	ENSG00000115966_ENST00000487334_ATF2	1.67308
	1N1	ENSG00000115966_ENST00000421438_ATF2	1.67308
	1N1	ENSG00000144560_ENST00000430365_VGLL4	1.66829
	1N1	ENSG00000108264_ENST00000428846_TADA2A	1.66481
	1N1	ENSG00000144445_ENST00000418791_C2orf67	1.66026
	1N1	ENSG00000120860_ENST00000240079_CCDC53	1.65978
	1N1	ENSG00000150076_ENST00000375030_C10orf68	1.65634
	1N1	ENSG00000182944_ENST00000332035_EWSR1	1.65301
	1N1	ENSG00000135679_ENST00000393415_MDM2	1.64539
	1N1	ENSG00000175324_ENST00000311351_LSM1	1.64438
	1N1	ENSG00000100678_ENST00000534137_SLC8A3	1.64298
	1N1	ENSG00000174748_ENST00000434031_RPL15	1.64234
	1N1	ENSG00000135679_ENST00000539479_MDM2	1.63902
	1N1	ENSG00000154122_ENST00000535119_ANKH	1.63606
	1N1	ENSG00000160967_ENST00000412016_CUX1	1.63002
	1N1	ENSG00000189266_ENST00000334351_PNRC2	1.62546
	1N1	ENSG00000053254_ENST00000261302_FOXN3	1.62304
	1N1	ENSG00000134283_ENST00000337898_PPHLN1	1.62175
	1N1	ENSG00000001629_ENST00000265742_ANKIB1	1.61966
	1N1	ENSG00000153162_ENST00000540959_BMP6	1.6192
	1N1	ENSG00000160967_ENST00000415720_CUX1	1.61644
	1N1	ENSG00000244754_ENST00000267068_N4BP2L2	1.61492
	1N1	ENSG00000189308_ENST00000510557_LIN54	1.61295
	1N1	ENSG00000166887_ENST00000348544_VPS39	1.61031
	1N1	ENSG00000172845_ENST00000455789_SP3	1.60932
	1N1	ENSG00000172845_ENST00000310015_SP3	1.60932
	1N1	ENSG00000204619_ENST00000376772_PPP1R11	1.60889
	1N1	ENSG00000204619_ENST00000376769_PPP1R11	1.60889
	1N1	ENSG00000109452_ENST00000308502_INPP4B	1.60565
	1N1	ENSG00000076770_ENST00000421707_MBNL3	1.60449
	1N1	ENSG00000095787_ENST00000347934_WAC	1.60274
	1N1	ENSG00000178904_ENST00000392248_DPY19L3	1.60057
	1N1	ENSG00000122779_ENST00000536822_TRIM24	1.59528
	1N1	ENSG00000164924_ENST00000522819_YWHAZ	1.59485
	1N1	ENSG00000158161_ENST00000540618_EYA3	1.59422
	1N1	ENSG00000172845_ENST00000416195_SP3	1.59403
	1N1	ENSG00000148484_ENST00000345264_RSU1	1.59362
	1N1	ENSG00000164924_ENST00000395951_YWHAZ	1.59167
	1N1	ENSG00000196418_ENST00000366499_ZNF124	1.58993
	1N1	ENSG00000172845_ENST00000418194_SP3	1.58956
	1N1	ENSG00000148484_ENST00000377921_RSU1	1.5891
	1N1	ENSG00000064666_ENST00000263097_CNN2	1.58444
	1N1	ENSG00000076770_ENST00000436215_MBNL3	1.58255
	1N1	ENSG00000158161_ENST00000373863_EYA3	1.58047
	1N1	ENSG00000174748_ENST00000412097_RPL15	1.57607
	1N1	ENSG00000106829_ENST00000428713_TLE4	1.57374
	1N1	ENSG00000112624_ENST00000394167_KIAA0240	1.57177
	1N1	ENSG00000108518_ENST00000225655_PFN1	1.57167
	1N1	ENSG00000151414_ENST00000367383_NEK7	1.56893
	1N1	ENSG00000163374_ENST00000405763_YY1AP1	1.56885
	1N1	ENSG00000150093_ENST00000437302_ITGB1	1.56861
	1N1	ENSG00000171311_ENST00000370902_EXOSC1	1.56811
	1N1	ENSG00000171311_ENST00000370885_EXOSC1	1.56811
	1N1	ENSG00000112624_ENST00000314073_KIAA0240	1.56469
	1N1	ENSG00000112624_ENST00000394168_KIAA0240	1.56433
	1N1	ENSG00000231389_ENST00000453337_HLA-DPA1	1.56336
	1N1	ENSG00000143995_ENST00000409517_MEIS1	1.56311
	1N1	ENSG00000122779_ENST00000415680_TRIM24	1.56229
	1N1	ENSG00000123473_ENST00000447475_STIL	1.55647
	1N1	ENSG00000095787_ENST00000375646_WAC	1.5527
	1N1	ENSG00000184792_ENST00000332585_OSBP2	1.54599
	1N1	ENSG00000174748_ENST00000415719_RPL15	1.53952
	1N1	ENSG00000090376_ENST00000261233_IRAK3	1.53353
	1N1	ENSG00000168769_ENST00000540549_TET2	1.53177
	1N1	ENSG00000168769_ENST00000513237_TET2	1.53177
	1N1	ENSG00000168769_ENST00000380013_TET2	1.53177
	1N1	ENSG00000175455_ENST00000409697_CCDC14	1.53147
	1N1	ENSG00000151748_ENST00000535862_SAV1	1.53077
	1N1	ENSG00000075151_ENST00000356916_EIF4G3	1.52774
	1N1	ENSG00000006007_ENST00000353258_GDE1	1.52549
	1N1	ENSG00000065809_ENST00000378458_FAM107B	1.52064
	1N1	ENSG00000166575_ENST00000305494_TMEM135	1.5194
	1N1	ENSG00000104687_ENST00000537535_GSR	1.51829
	1N1	ENSG00000150076_ENST00000375028_C10orf68	1.51673
	1N1	ENSG00000100030_ENST00000398822_MAPK1	1.51521
	1N1	ENSG00000246705_ENST00000389078_H2AFJ	1.51446
	1N1	ENSG00000185883_ENST00000330398_ATP6V0C	1.51228
	1N1	ENSG00000216937_ENST00000362006_CCDC7	1.51177
	1N1	ENSG00000216937_ENST00000277657_CCDC7	1.51177
	1N1	ENSG00000122034_ENST00000381140_GTF3A	1.51051
	1N1	ENSG00000125952_ENST00000246163_MAX	1.50956
	1N1	ENSG00000033800_ENST00000545237_PIAS1	1.5091
	1N1	ENSG00000033800_ENST00000249636_PIAS1	1.5091
	1N1	ENSG00000145012_ENST00000448637_LPP	1.509
	1N1	ENSG00000079459_ENST00000528812_FDFT1	1.50446
	1N1	ENSG00000105851_ENST00000473541_PIK3CG	1.50385
	1N1	ENSG00000172493_ENST00000507468_AFF1	1.50376
	1N1	ENSG00000182500_ENST00000330079_ORAI1	1.50256
	1N1	ENSG00000065978_ENST00000321358_YBX1	1.50192
	1N1	ENSG00000110075_ENST00000534190_PPP6R3	1.50124
	1N1	ENSG00000007341_ENST00000538187_ST7L	1.49978
	1N1	ENSG00000157107_ENST00000512348_FCHO2	1.49876
	1N1	ENSG00000167182_ENST00000376741_SP2	1.49714
	1N1	ENSG00000007341_ENST00000369664_ST7L	1.49688
	1N1	ENSG00000080298_ENST00000457373_RFX3	1.49257
	1N1	ENSG00000165629_ENST00000356708_ATP5C1	1.49212
	1N1	ENSG00000165629_ENST00000335698_ATP5C1	1.49212
	1N1	ENSG00000131467_ENST00000543428_PSME3	1.49183
	1N1	ENSG00000125971_ENST00000417166_DYNLRB1	1.49079
	1N1	ENSG00000186111_ENST00000539785_PIP5K1C	1.48999
	1N1	ENSG00000166575_ENST00000535167_TMEM135	1.48858
	1N1	ENSG00000215301_ENST00000457138_DDX3X	1.48831
	1N1	ENSG00000087460_ENST00000423897_GNAS	1.48568
	1N1	ENSG00000087460_ENST00000371098_GNAS	1.48568
	1N1	ENSG00000115966_ENST00000542046_ATF2	1.48301
	1N1	ENSG00000118260_ENST00000236996_CREB1	1.48195
	1N1	ENSG00000184708_ENST00000382180_EIF4ENIF1	1.48181
	1N1	ENSG00000162819_ENST00000537020_BROX	1.48084
	1N1	ENSG00000075151_ENST00000374927_EIF4G3	1.4784
	1N1	ENSG00000161570_ENST00000293272_CCL5	1.47601
	1N1	ENSG00000160967_ENST00000436903_CUX1	1.47594
	1N1	ENSG00000122779_ENST00000343526_TRIM24	1.47051
	1N1	ENSG00000065978_ENST00000436427_YBX1	1.46938
	1N1	ENSG00000134590_ENST00000257013_FAM127A	1.46762
	1N1	ENSG00000118260_ENST00000374397_CREB1	1.46257
	1N1	ENSG00000161570_ENST00000366113_CCL5	1.46173
	1N1	ENSG00000158636_ENST00000334736_C11orf30	1.45917
	1N1	ENSG00000186298_ENST00000550261_PPP1CC	1.45377
	1N1	ENSG00000160967_ENST00000431850_CUX1	1.45317
	1N1	ENSG00000007341_ENST00000543570_ST7L	1.4514
	1N1	ENSG00000116698_ENST00000419169_SMG7	1.45113
	1N1	ENSG00000163636_ENST00000492933_PSMD6	1.45007
	1N1	ENSG00000164924_ENST00000395953_YWHAZ	1.44917
	1N1	ENSG00000100345_ENST00000401701_MYH9	1.44636
	1N1	ENSG00000106829_ENST00000376537_TLE4	1.44492
	1N1	ENSG00000163636_ENST00000295901_PSMD6	1.44401
	1N1	ENSG00000158636_ENST00000529032_C11orf30	1.44267
	1N1	ENSG00000158636_ENST00000525038_C11orf30	1.44267
	1N1	ENSG00000151466_ENST00000281142_SCLT1	1.44018
	1N1	ENSG00000115966_ENST00000409635_ATF2	1.44011
	1N1	ENSG00000150867_ENST00000432610_PIP4K2A	1.43696
	1N1	ENSG00000166575_ENST00000355734_TMEM135	1.43685
	1N1	ENSG00000125107_ENST00000317147_CNOT1	1.4322
	1N1	ENSG00000163636_ENST00000394431_PSMD6	1.43181
	1N1	ENSG00000143226_ENST00000271450_FCGR2A	1.4307
	1N1	ENSG00000073849_ENST00000448044_ST6GAL1	1.42926
	1N1	ENSG00000104687_ENST00000546342_GSR	1.42733
	1N1	ENSG00000126247_ENST00000246533_CAPNS1	1.42277
	1N1	ENSG00000171311_ENST00000370884_EXOSC1	1.42263
	1N1	ENSG00000157216_ENST00000417664_SSBP3	1.42006
	1N1	ENSG00000168274_ENST00000303910_HIST1H2AE	1.41772
	1N1	ENSG00000114904_ENST00000233027_NEK4	1.41597
	1N1	ENSG00000079459_ENST00000220584_FDFT1	1.41544
	1N1	ENSG00000157933_ENST00000378536_SKI	1.41371
	1N1	ENSG00000198648_ENST00000355999_STK39	1.40373
	1N1	ENSG00000095794_ENST00000474931_CREM	1.40081
	1N1	ENSG00000158636_ENST00000525919_C11orf30	1.39872
	1N1	ENSG00000158636_ENST00000524767_C11orf30	1.39872
	1N1	ENSG00000079459_ENST00000538689_FDFT1	1.39839
	1N1	ENSG00000106829_ENST00000376552_TLE4	1.39819
	1N1	ENSG00000165629_ENST00000541227_ATP5C1	1.39406
	1N1	ENSG00000127527_ENST00000248070_EPS15L1	1.39352
	1N1	ENSG00000162695_ENST00000357650_SLC30A7	1.39152
	1N1	ENSG00000175063_ENST00000243893_UBE2C	1.39014
	1N1	ENSG00000099256_ENST00000320152_PRTFDC1	1.38976
	1N1	ENSG00000064601_ENST00000372459_CTSA	1.38909
	1N1	ENSG00000125107_ENST00000422872_CNOT1	1.38862
	1N1	ENSG00000128294_ENST00000445720_TPST2	1.38596
	1N1	ENSG00000108219_ENST00000429989_TSPAN14	1.38518
	1N1	ENSG00000057608_ENST00000447751_GDI2	1.3845
	1N1	ENSG00000158636_ENST00000524490_C11orf30	1.38334
	1N1	ENSG00000141127_ENST00000542013_PRPSAP2	1.37861
	1N1	ENSG00000134371_ENST00000445394_CDC73	1.37659
	1N1	ENSG00000158715_ENST00000367145_SLC45A3	1.37608
	1N1	ENSG00000197448_ENST00000443571_GSTK1	1.37516
	1N1	ENSG00000079459_ENST00000528643_FDFT1	1.37351
	1N1	ENSG00000169241_ENST00000484157_SLC50A1	1.37229
	1N1	ENSG00000106829_ENST00000376534_TLE4	1.3714
	1N1	ENSG00000169554_ENST00000409211_ZEB2	1.36675
	1N1	ENSG00000204764_ENST00000523189_RANBP17	1.3649
	1N1	ENSG00000204764_ENST00000522533_RANBP17	1.3649
	1N1	ENSG00000204764_ENST00000522066_RANBP17	1.3649
	1N1	ENSG00000204764_ENST00000519949_RANBP17	1.3649
	1N1	ENSG00000143164_ENST00000367843_DCAF6	1.36452
	1N1	ENSG00000148346_ENST00000373017_LCN2	1.36445
	1N1	ENSG00000132819_ENST00000371219_RBM38	1.36434
	1N1	ENSG00000196782_ENST00000538400_MAML3	1.36268
	1N1	ENSG00000157216_ENST00000371319_SSBP3	1.36146
	1N1	ENSG00000114107_ENST00000264982_CEP70	1.36126
	1N1	ENSG00000124222_ENST00000438253_STX16	1.36046
	1N1	ENSG00000169554_ENST00000392861_ZEB2	1.35857
	1N1	ENSG00000138698_ENST00000408927_RAP1GDS1	1.3567
	1N1	ENSG00000180596_ENST00000314332_HIST1H2BC	1.35602
	1N1	ENSG00000143164_ENST00000312263_DCAF6	1.35497
	1N1	ENSG00000186111_ENST00000537021_PIP5K1C	1.35489
	1N1	ENSG00000073849_ENST00000169298_ST6GAL1	1.35415
	1N1	ENSG00000088179_ENST00000544261_PTPN4	1.35107
	1N1	ENSG00000100711_ENST00000311141_ZFYVE21	1.35027
	1N1	ENSG00000167081_ENST00000373489_PBX3	1.34933
	1N1	ENSG00000167081_ENST00000373487_PBX3	1.34933
	1N1	ENSG00000140682_ENST00000394863_TGFB1I1	1.34783
	1N1	ENSG00000109452_ENST00000506217_INPP4B	1.34727
	1N1	ENSG00000241519_ENST00000361333_UBE2J1	1.34621
	1N1	ENSG00000079459_ENST00000525900_FDFT1	1.34302
	1N1	ENSG00000068383_ENST00000451873_INPP5A	1.34279
	1N1	ENSG00000068383_ENST00000368595_INPP5A	1.34279
	1N1	ENSG00000136738_ENST00000540523_STAM	1.34144
	1N1	ENSG00000204764_ENST00000519256_RANBP17	1.34143
	1N1	ENSG00000204764_ENST00000389118_RANBP17	1.34143
	1N1	ENSG00000123473_ENST00000371877_STIL	1.33662
	1N1	ENSG00000123473_ENST00000360380_STIL	1.33662
	1N1	ENSG00000123473_ENST00000337817_STIL	1.33662
	1N1	ENSG00000123473_ENST00000243182_STIL	1.33662
	1N1	ENSG00000131051_ENST00000374038_RBM39	1.335
	1N1	ENSG00000172115_ENST00000409409_CYCS	1.33477
	1N1	ENSG00000157764_ENST00000288602_BRAF	1.33373
	1N1	ENSG00000123473_ENST00000396221_STIL	1.33227
	1N1	ENSG00000135083_ENST00000541762_CCNJL	1.33
	1N1	ENSG00000135083_ENST00000519673_CCNJL	1.33
	1N1	ENSG00000005175_ENST00000005386_RPAP3	1.32966
	1N1	ENSG00000198815_ENST00000445886_FOXJ3	1.32507
	1N1	ENSG00000079459_ENST00000530664_FDFT1	1.32358
	1N1	ENSG00000184708_ENST00000418321_EIF4ENIF1	1.3233
	1N1	ENSG00000142687_ENST00000431916_KIAA0319L	1.32256
	1N1	ENSG00000184983_ENST00000498737_NDUFA6	1.31981
	1N1	ENSG00000174788_ENST00000311069_PCP2	1.31885
	1N1	ENSG00000197111_ENST00000541275_PCBP2	1.31853
	1N1	ENSG00000110080_ENST00000534083_ST3GAL4	1.31573
	1N1	ENSG00000071553_ENST00000422890_ATP6AP1	1.31489
	1N1	ENSG00000147862_ENST00000380953_NFIB	1.31173
	1N1	ENSG00000143952_ENST00000272322_VPS54	1.30862
	1N1	ENSG00000126458_ENST00000246792_RRAS	1.30688
	1N1	ENSG00000073792_ENST00000382199_IGF2BP2	1.30627
	1N1	ENSG00000178057_ENST00000326925_NDUFAF3	1.30584
	1N1	ENSG00000158161_ENST00000545175_EYA3	1.30531
	1N1	ENSG00000065243_ENST00000370505_PKN2	1.30498
	1N1	ENSG00000187699_ENST00000396974_C2orf88	1.30343
	1N1	ENSG00000145936_ENST00000274629_KCNMB1	1.30238
	1N1	ENSG00000178057_ENST00000395458_NDUFAF3	1.30073
	1N1	ENSG00000178057_ENST00000451378_NDUFAF3	1.29925
	1N1	ENSG00000114107_ENST00000484888_CEP70	1.29888
	1N1	ENSG00000204764_ENST00000520864_RANBP17	1.29726
	1N1	ENSG00000186088_ENST00000441833_PION	1.29604
	1N1	ENSG00000070367_ENST00000340918_EXOC5	1.2955
	1N1	ENSG00000005175_ENST00000432584_RPAP3	1.29309
	1N1	ENSG00000158019_ENST00000379623_BRE	1.29201
	1N1	ENSG00000115944_ENST00000234301_COX7A2L	1.28896
	1N1	ENSG00000095794_ENST00000337656_CREM	1.2887
	1N1	ENSG00000126756_ENST00000335890_UXT	1.28729
	1N1	ENSG00000129682_ENST00000370603_FGF13	1.28268
	1N1	ENSG00000231389_ENST00000419277_HLA-DPA1	1.28121
	1N1	ENSG00000147862_ENST00000397581_NFIB	1.28115
	1N1	ENSG00000196071_ENST00000366478_OR2L13	1.2801
	1N1	ENSG00000088888_ENST00000358134_MAVS	1.28007
	1N1	ENSG00000178057_ENST00000326912_NDUFAF3	1.27995
	1N1	ENSG00000114805_ENST00000340059_PLCH1	1.27943
	1N1	ENSG00000198938_ENST00000362079_MT-CO3	1.27902
	1N1	ENSG00000147548_ENST00000317025_WHSC1L1	1.27832
	1N1	ENSG00000131374_ENST00000253692_TBC1D5	1.27538
	1N1	ENSG00000079950_ENST00000309255_STX7	1.27305
	1N1	ENSG00000116209_ENST00000420738_TMEM59	1.27189
	1N1	ENSG00000180884_ENST00000404801_ZNF792	1.27126
	1N1	ENSG00000175063_ENST00000405520_UBE2C	1.27096
	1N1	ENSG00000175063_ENST00000372568_UBE2C	1.27096
	1N1	ENSG00000175063_ENST00000356455_UBE2C	1.27096
	1N1	ENSG00000147862_ENST00000397575_NFIB	1.2673
	1N1	ENSG00000172115_ENST00000409764_CYCS	1.2634
	1N1	ENSG00000187837_ENST00000343677_HIST1H1C	1.26033
	1N1	ENSG00000114861_ENST00000339693_FOXP1	1.25846
	1N1	ENSG00000076770_ENST00000370849_MBNL3	1.25713
	1N1	ENSG00000198646_ENST00000359003_NCOA6	1.2546
	1N1	ENSG00000132906_ENST00000375890_CASP9	1.25298
	1N1	ENSG00000110080_ENST00000227495_ST3GAL4	1.25297
	1N1	ENSG00000165169_ENST00000378578_DYNLT3	1.25155
	1N1	ENSG00000197971_ENST00000355994_MBP	1.25026
	1N1	ENSG00000197183_ENST00000359676_C20orf112	1.24759
	1N1	ENSG00000132604_ENST00000254942_TERF2	1.24714
	1N1	ENSG00000166669_ENST00000535850_ATF7IP2	1.24403
	1N1	ENSG00000151702_ENST00000525560_FLI1	1.24348
	1N1	ENSG00000117614_ENST00000236273_SYF2	1.23892
	1N1	ENSG00000135070_ENST00000452279_ISCA1	1.23829
	1N1	ENSG00000108264_ENST00000490992_TADA2A	1.23677
	1N1	ENSG00000108264_ENST00000394395_TADA2A	1.23677
	1N1	ENSG00000079459_ENST00000443614_FDFT1	1.2347
	1N1	ENSG00000123908_ENST00000220592_EIF2C2	1.23368
	1N1	ENSG00000131374_ENST00000429383_TBC1D5	1.23242
	1N1	ENSG00000080503_ENST00000423555_SMARCA2	1.23075
	1N1	ENSG00000080503_ENST00000450198_SMARCA2	1.23011
	1N1	ENSG00000089327_ENST00000392219_FXYD5	1.22832
	1N1	ENSG00000073849_ENST00000457772_ST6GAL1	1.22515
	1N1	ENSG00000089327_ENST00000541435_FXYD5	1.22422
	1N1	ENSG00000163349_ENST00000369561_HIPK1	1.22377
	1N1	ENSG00000118260_ENST00000430624_CREB1	1.22357
	1N1	ENSG00000065243_ENST00000370513_PKN2	1.22117
	1N1	ENSG00000125971_ENST00000357156_DYNLRB1	1.21489
	1N1	ENSG00000159069_ENST00000325285_FBXW5	1.21315
	1N1	ENSG00000125971_ENST00000374846_DYNLRB1	1.21314
	1N1	ENSG00000102760_ENST00000379359_C13orf15	1.21165
	1N1	ENSG00000206053_ENST00000414325_HN1L	1.21031
	1N1	ENSG00000088986_ENST00000549989_DYNLL1	1.20855
	1N1	ENSG00000113580_ENST00000514699_NR3C1	1.20545
	1N1	ENSG00000113580_ENST00000510170_NR3C1	1.20545
	1N1	ENSG00000113580_ENST00000508760_NR3C1	1.20545
	1N1	ENSG00000113580_ENST00000502892_NR3C1	1.20545
	1N1	ENSG00000152061_ENST00000325589_RABGAP1L	1.20414
	1N1	ENSG00000185305_ENST00000504924_ARL15	1.20144
	1N1	ENSG00000088986_ENST00000392509_DYNLL1	1.1981
	1N1	ENSG00000108264_ENST00000225396_TADA2A	1.19732
	1N1	ENSG00000111676_ENST00000396684_ATN1	1.197
	1N1	ENSG00000111676_ENST00000356654_ATN1	1.197
	1N1	ENSG00000150076_ENST00000302316_C10orf68	1.19596
	1N1	ENSG00000089327_ENST00000423817_FXYD5	1.19435
	1N1	ENSG00000080503_ENST00000452193_SMARCA2	1.19353
	1N1	ENSG00000197459_ENST00000356350_HIST1H2BH	1.19312
	1N1	ENSG00000004866_ENST00000393443_ST7	1.19303
	1N1	ENSG00000129493_ENST00000389961_HEATR5A	1.19222
	1N1	ENSG00000116209_ENST00000452421_TMEM59	1.18977
	1N1	ENSG00000160211_ENST00000439227_G6PD	1.18975
	1N1	ENSG00000084676_ENST00000406961_NCOA1	1.18963
	1N1	ENSG00000095794_ENST00000354759_CREM	1.18808
	1N1	ENSG00000116209_ENST00000440019_TMEM59	1.18627
	1N1	ENSG00000149483_ENST00000278826_TMEM138	1.18597
	1N1	ENSG00000198586_ENST00000434911_TLK1	1.17968
	1N1	ENSG00000116688_ENST00000412236_MFN2	1.17808
	1N1	ENSG00000102054_ENST00000444437_RBBP7	1.17759
	1N1	ENSG00000102265_ENST00000441738_TIMP1	1.17579
	1N1	ENSG00000151292_ENST00000361991_CSNK1G3	1.17485
	1N1	ENSG00000143995_ENST00000495021_MEIS1	1.17456
	1N1	ENSG00000160211_ENST00000393562_G6PD	1.1741
	1N1	ENSG00000110080_ENST00000356132_ST3GAL4	1.17344
	1N1	ENSG00000131051_ENST00000427743_RBM39	1.1723
	1N1	ENSG00000160211_ENST00000440967_G6PD	1.16881
	1N1	ENSG00000115966_ENST00000264110_ATF2	1.1679
	1N1	ENSG00000169554_ENST00000409487_ZEB2	1.16777
	1N1	ENSG00000157538_ENST00000539844_DSCR3	1.16754
	1N1	ENSG00000069943_ENST00000164305_PIGB	1.16702
	1N1	ENSG00000097021_ENST00000545482_ACOT7	1.16629
	1N1	ENSG00000097021_ENST00000377855_ACOT7	1.16629
	1N1	ENSG00000097021_ENST00000377845_ACOT7	1.16629
	1N1	ENSG00000097021_ENST00000377842_ACOT7	1.16629
	1N1	ENSG00000097021_ENST00000361521_ACOT7	1.16629
	1N1	ENSG00000104133_ENST00000535302_SPG11	1.16612
	1N1	ENSG00000127483_ENST00000419948_HP1BP3	1.16572
	1N1	ENSG00000088833_ENST00000350991_NSFL1C	1.16501
	1N1	ENSG00000117523_ENST00000392080_PRRC2C	1.1643
	1N1	ENSG00000231389_ENST00000428995_HLA-DPA1	1.16287
	1N1	ENSG00000182732_ENST00000407322_RGS6	1.16041
	1N1	ENSG00000115966_ENST00000345739_ATF2	1.15965
	1N1	ENSG00000145907_ENST00000520177_G3BP1	1.15874
	1N1	ENSG00000071051_ENST00000522586_NCK2	1.15838
	1N1	ENSG00000169554_ENST00000427902_ZEB2	1.15761
	1N1	ENSG00000169554_ENST00000303660_ZEB2	1.15584
	1N1	ENSG00000177105_ENST00000351018_RHOG	1.15417
	1N1	ENSG00000187098_ENST00000531774_MITF	1.15394
	1N1	ENSG00000169554_ENST00000539609_ZEB2	1.15341
	1N1	ENSG00000177105_ENST00000533217_RHOG	1.15144
	1N1	ENSG00000177105_ENST00000396978_RHOG	1.15144
	1N1	ENSG00000070190_ENST00000512369_DAPP1	1.15077
	1N1	ENSG00000108264_ENST00000417170_TADA2A	1.15058
	1N1	ENSG00000177105_ENST00000396979_RHOG	1.14894
	1N1	ENSG00000073464_ENST00000380833_CLCN4	1.1489
	1N1	ENSG00000185624_ENST00000415593_P4HB	1.14871
	1N1	ENSG00000151422_ENST00000536402_FER	1.14858
	1N1	ENSG00000182732_ENST00000404301_RGS6	1.14762
	1N1	ENSG00000163349_ENST00000426820_HIPK1	1.14727
	1N1	ENSG00000151327_ENST00000382406_FAM177A1	1.14393
	1N1	ENSG00000152601_ENST00000485910_MBNL1	1.14377
	1N1	ENSG00000182732_ENST00000402788_RGS6	1.14345
	1N1	ENSG00000134318_ENST00000399089_ROCK2	1.14326
	1N1	ENSG00000197971_ENST00000397866_MBP	1.14123
	1N1	ENSG00000087589_ENST00000360314_CASS4	1.14113
	1N1	ENSG00000171100_ENST00000543350_MTM1	1.13899
	1N1	ENSG00000112031_ENST00000448966_MTRF1L	1.13064
	1N1	ENSG00000148488_ENST00000377602_ST8SIA6	1.12941
	1N1	ENSG00000151748_ENST00000324679_SAV1	1.12796
	1N1	ENSG00000161955_ENST00000380535_TNFSF13	1.12488
	1N1	ENSG00000090372_ENST00000435164_STRN4	1.1241
	1N1	ENSG00000197147_ENST00000541858_LRRC8B	1.12353
	1N1	ENSG00000074706_ENST00000367220_IPCEF1	1.12097
	1N1	ENSG00000196071_ENST00000358120_OR2L13	1.11985
	1N1	ENSG00000084463_ENST00000261167_WBP11	1.11984
	1N1	ENSG00000107863_ENST00000447364_ARHGAP21	1.11941
	1N1	ENSG00000087589_ENST00000371336_CASS4	1.11846
	1N1	ENSG00000185650_ENST00000435246_ZFP36L1	1.11575
	1N1	ENSG00000004897_ENST00000066544_CDC27	1.11572
	1N1	ENSG00000213465_ENST00000529384_ARL2	1.1148
	1N1	ENSG00000162511_ENST00000294507_LAPTM5	1.11472
	1N1	ENSG00000126264_ENST00000246551_HCST	1.11345
	1N1	ENSG00000126091_ENST00000347631_ST3GAL3	1.11315
	1N1	ENSG00000164054_ENST00000443308_SHISA5	1.11306
	1N1	ENSG00000244509_ENST00000361441_APOBEC3C	1.1129
	1N1	ENSG00000084676_ENST00000348332_NCOA1	1.11192
	1N1	ENSG00000124588_ENST00000426637_NQO2	1.10992
	1N1	ENSG00000122390_ENST00000407558_NAT15	1.10991
	1N1	ENSG00000071051_ENST00000425756_NCK2	1.10639
	1N1	ENSG00000108100_ENST00000537547_CCNY	1.10522
	1N1	ENSG00000106829_ENST00000265284_TLE4	1.10501
	1N1	ENSG00000103187_ENST00000262428_COTL1	1.10385
	1N1	ENSG00000196230_ENST00000435534_TUBB	1.10373
	1N1	ENSG00000114487_ENST00000232603_MORC1	1.10373
	1N1	ENSG00000011454_ENST00000373643_RABGAP1	1.10353
	1N1	ENSG00000072736_ENST00000535127_NFATC3	1.10114
	1N1	ENSG00000110080_ENST00000526727_ST3GAL4	1.10024
	1N1	ENSG00000110080_ENST00000444328_ST3GAL4	1.10024
	1N1	ENSG00000110080_ENST00000392669_ST3GAL4	1.10024
	1N1	ENSG00000115020_ENST00000407449_PIKFYVE	1.09985
	1N1	ENSG00000064601_ENST00000372484_CTSA	1.0998
	1N1	ENSG00000064601_ENST00000191018_CTSA	1.0998
	1N1	ENSG00000160967_ENST00000437600_CUX1	1.09387
	1N1	ENSG00000064601_ENST00000354880_CTSA	1.09318
	1N1	ENSG00000080503_ENST00000416751_SMARCA2	1.09133
	1N1	ENSG00000187010_ENST00000417538_RHD	1.09114
	1N1	ENSG00000081237_ENST00000271610_PTPRC	1.08959
	1N1	ENSG00000135090_ENST00000419821_TAOK3	1.08565
	1N1	ENSG00000112419_ENST00000451827_PHACTR2	1.08543
	1N1	ENSG00000160967_ENST00000292538_CUX1	1.08515
	1N1	ENSG00000043462_ENST00000046794_LCP2	1.08476
	1N1	ENSG00000135090_ENST00000392533_TAOK3	1.08074
	1N1	ENSG00000089063_ENST00000379299_C20orf30	1.08038
	1N1	ENSG00000089063_ENST00000379286_C20orf30	1.08038
	1N1	ENSG00000089063_ENST00000379283_C20orf30	1.08038
	1N1	ENSG00000089063_ENST00000379279_C20orf30	1.08038
	1N1	ENSG00000089063_ENST00000379277_C20orf30	1.08038
	1N1	ENSG00000089063_ENST00000342308_C20orf30	1.08038
	1N1	ENSG00000089063_ENST00000202834_C20orf30	1.08038
	1N1	ENSG00000133193_ENST00000403627_FAM104A	1.08
	1N1	ENSG00000163374_ENST00000354691_YY1AP1	1.07987
	1N1	ENSG00000116044_ENST00000397062_NFE2L2	1.07831
	1N1	ENSG00000084693_ENST00000323064_AGBL5	1.07751
	1N1	ENSG00000160967_ENST00000419439_CUX1	1.07744
	1N1	ENSG00000179855_ENST00000322315_GIPC3	1.07673
	1N1	ENSG00000137801_ENST00000397593_THBS1	1.07546
	1N1	ENSG00000081237_ENST00000442510_PTPRC	1.07437
	1N1	ENSG00000081237_ENST00000367376_PTPRC	1.07437
	1N1	ENSG00000143995_ENST00000444274_MEIS1	1.07383
	1N1	ENSG00000187010_ENST00000423253_RHD	1.07353
	1N1	ENSG00000160967_ENST00000393824_CUX1	1.07297
	1N1	ENSG00000108010_ENST00000481034_GLRX3	1.07273
	1N1	ENSG00000055208_ENST00000538427_TAB2	1.07177
	1N1	ENSG00000055208_ENST00000367456_TAB2	1.07177
	1N1	ENSG00000103502_ENST00000219789_CDIPT	1.06903
	1N1	ENSG00000111348_ENST00000228945_ARHGDIB	1.06794
	1N1	ENSG00000107669_ENST00000543447_ATE1	1.06556
	1N1	ENSG00000153162_ENST00000537240_BMP6	1.06388
	1N1	ENSG00000108387_ENST00000426861_SEPT4	1.06314
	1N1	ENSG00000102898_ENST00000219169_NUTF2	1.06303
	1N1	ENSG00000152520_ENST00000380958_PAN3	1.06288
	1N1	ENSG00000197147_ENST00000358200_LRRC8B	1.06263
	1N1	ENSG00000081237_ENST00000367366_PTPRC	1.06202
	1N1	ENSG00000055208_ENST00000286332_TAB2	1.06051
	1N1	ENSG00000155849_ENST00000341056_ELMO1	1.06043
	1N1	ENSG00000134287_ENST00000541959_ARF3	1.06014
	1N1	ENSG00000129472_ENST00000417141_RAB2B	1.06009
	1N1	ENSG00000243335_ENST00000539561_KCTD7	1.0587
	1N1	ENSG00000074416_ENST00000453507_MGLL	1.05621
	1N1	ENSG00000167461_ENST00000300935_RAB8A	1.05595
	1N1	ENSG00000171488_ENST00000370454_LRRC8C	1.05577
	1N1	ENSG00000152601_ENST00000493459_MBNL1	1.05563
	1N1	ENSG00000108387_ENST00000317268_SEPT4	1.0556
	1N1	ENSG00000160211_ENST00000433845_G6PD	1.05463
	1N1	ENSG00000170271_ENST00000517938_C5orf4	1.05418
	1N1	ENSG00000072736_ENST00000346183_NFATC3	1.0541
	1N1	ENSG00000072736_ENST00000329524_NFATC3	1.0541
	1N1	ENSG00000175063_ENST00000352551_UBE2C	1.05363
	1N1	ENSG00000065243_ENST00000370521_PKN2	1.04229
	1N1	ENSG00000111348_ENST00000541644_ARHGDIB	1.04101
	1N1	ENSG00000147862_ENST00000397579_NFIB	1.03963
	1N1	ENSG00000141452_ENST00000544799_C18orf8	1.0357
	1N1	ENSG00000161911_ENST00000373127_TREML1	1.03454
	1N1	ENSG00000197971_ENST00000397865_MBP	1.03402
	1N1	ENSG00000147454_ENST00000519973_SLC25A37	1.03304
	1N1	ENSG00000077984_ENST00000480798_CST7	1.03113
	1N1	ENSG00000077984_ENST00000376835_CST7	1.03113
	1N1	ENSG00000110075_ENST00000524845_PPP6R3	1.0298
	1N1	ENSG00000124635_ENST00000541790_HIST1H2BJ	1.02571
	1N1	ENSG00000138698_ENST00000380158_RAP1GDS1	1.02558
	1N1	ENSG00000198586_ENST00000521943_TLK1	1.02517
	1N1	ENSG00000139793_ENST00000445661_MBNL2	1.02436
	1N1	ENSG00000138722_ENST00000394980_MMRN1	1.0231
	1N1	ENSG00000138698_ENST00000408900_RAP1GDS1	1.02273
	1N1	ENSG00000138756_ENST00000335016_BMP2K	1.0211
	1N1	ENSG00000168904_ENST00000422500_LRRC28	1.02096
	1N1	ENSG00000138722_ENST00000264790_MMRN1	1.01914
	1N1	ENSG00000040341_ENST00000522509_STAU2	1.01817
	1N1	ENSG00000147394_ENST00000433245_ZNF185	1.01688
	1N1	ENSG00000047617_ENST00000546188_ANO2	1.01682
	1N1	ENSG00000047617_ENST00000541277_ANO2	1.01682
	1N1	ENSG00000047617_ENST00000356134_ANO2	1.01682
	1N1	ENSG00000047617_ENST00000327087_ANO2	1.01682
	1N1	ENSG00000157540_ENST00000398956_DYRK1A	1.01592
	1N1	ENSG00000111676_ENST00000229279_ATN1	1.01583
	1N1	ENSG00000088986_ENST00000242577_DYNLL1	1.01442
	1N1	ENSG00000115677_ENST00000391976_HDLBP	1.01345
	1N1	ENSG00000115677_ENST00000310931_HDLBP	1.01345
	1N1	ENSG00000092203_ENST00000448790_TOX4	1.01118
	1N1	ENSG00000088986_ENST00000392508_DYNLL1	1.01026
	1N1	ENSG00000081237_ENST00000352140_PTPRC	1.00698
	1N1	ENSG00000111676_ENST00000544325_ATN1	1.00696
	1N1	ENSG00000153162_ENST00000283147_BMP6	1.00643
	1N1	ENSG00000067992_ENST00000379162_PDK3	1.00641
	1N1	ENSG00000147454_ENST00000290075_SLC25A37	1.0057
	1N1	ENSG00000127947_ENST00000543073_PTPN12	1.00498
	1N1	ENSG00000004866_ENST00000432298_ST7	1.00344
	1N1	ENSG00000004866_ENST00000422922_ST7	1.00344
	1N1	ENSG00000004866_ENST00000393447_ST7	1.00344
	1N1	ENSG00000004866_ENST00000393444_ST7	1.00344
	1N1	ENSG00000164054_ENST00000444115_SHISA5	1.00257
	1N1	ENSG00000164054_ENST00000442747_SHISA5	1.00257
	1N1	ENSG00000164054_ENST00000296444_SHISA5	1.00257
	1N1	ENSG00000152061_ENST00000347255_RABGAP1L	1.00185
	1N1	ENSG00000215695_ENST00000345034_RSC1A1	1.00025
	1N1	ENSG00000183255_ENST00000445724_PTTG1IP	1.0002
	1N1	ENSG00000148180_ENST00000449733_GSN	-1.00076
	1N1	ENSG00000148180_ENST00000436847_GSN	-1.00076
	1N1	ENSG00000148180_ENST00000412819_GSN	-1.00076
	1N1	ENSG00000148180_ENST00000394353_GSN	-1.00076
	1N1	ENSG00000148180_ENST00000341272_GSN	-1.00076
	1N1	ENSG00000188895_ENST00000339569_MSL1	-1.00128
	1N1	ENSG00000119383_ENST00000357197_PPP2R4	-1.00132
	1N1	ENSG00000241839_ENST00000546008_PLEKHO2	-1.0024
	1N1	ENSG00000117305_ENST00000436439_HMGCL	-1.00298
	1N1	ENSG00000078902_ENST00000527886_TOLLIP	-1.00308
	1N1	ENSG00000163655_ENST00000496455_GMPS	-1.00339
	1N1	ENSG00000189403_ENST00000339872_HMGB1	-1.00397
	1N1	ENSG00000111269_ENST00000228865_CREBL2	-1.00439
	1N1	ENSG00000106070_ENST00000398812_GRB10	-1.00442
	1N1	ENSG00000115561_ENST00000263856_VPS24	-1.00456
	1N1	ENSG00000152620_ENST00000381937_C5orf33	-1.0047
	1N1	ENSG00000175224_ENST00000524625_ATG13	-1.00543
	1N1	ENSG00000141873_ENST00000269740_SLC39A3	-1.00685
	1N1	ENSG00000117305_ENST00000543166_HMGCL	-1.00697
	1N1	ENSG00000110330_ENST00000532672_BIRC2	-1.0075
	1N1	ENSG00000177189_ENST00000544447_RPS6KA3	-1.00765
	1N1	ENSG00000119383_ENST00000355007_PPP2R4	-1.00794
	1N1	ENSG00000126217_ENST00000397036_MCF2L	-1.00842
	1N1	ENSG00000101439_ENST00000398411_CST3	-1.00845
	1N1	ENSG00000075945_ENST00000361580_KIFAP3	-1.00869
	1N1	ENSG00000168002_ENST00000301788_POLR2G	-1.00907
	1N1	ENSG00000148180_ENST00000373807_GSN	-1.00912
	1N1	ENSG00000105983_ENST00000354505_LMBR1	-1.00927
	1N1	ENSG00000140859_ENST00000421376_KIFC3	-1.00936
	1N1	ENSG00000078902_ENST00000317204_TOLLIP	-1.01028
	1N1	ENSG00000173821_ENST00000336301_RNF213	-1.01136
	1N1	ENSG00000004059_ENST00000000233_ARF5	-1.01316
	1N1	ENSG00000153187_ENST00000283179_HNRNPU	-1.01408
	1N1	ENSG00000256060_ENST00000543226_TRAPPC2P1	-1.01417
	1N1	ENSG00000151247_ENST00000280892_EIF4E	-1.01451
	1N1	ENSG00000114127_ENST00000544157_XRN1	-1.01477
	1N1	ENSG00000136811_ENST00000446274_ODF2	-1.01517
	1N1	ENSG00000100014_ENST00000417596_SPECC1L	-1.01535
	1N1	ENSG00000015479_ENST00000394805_MATR3	-1.01562
	1N1	ENSG00000168036_ENST00000349496_CTNNB1	-1.01568
	1N1	ENSG00000099968_ENST00000418951_BCL2L13	-1.01673
	1N1	ENSG00000106070_ENST00000439599_GRB10	-1.01696
	1N1	ENSG00000148660_ENST00000433289_CAMK2G	-1.01698
	1N1	ENSG00000028116_ENST00000435505_VRK2	-1.01767
	1N1	ENSG00000028116_ENST00000417641_VRK2	-1.01767
	1N1	ENSG00000028116_ENST00000412104_VRK2	-1.01767
	1N1	ENSG00000028116_ENST00000340157_VRK2	-1.01767
	1N1	ENSG00000028116_ENST00000432057_VRK2	-1.01771
	1N1	ENSG00000184432_ENST00000507777_COPB2	-1.01775
	1N1	ENSG00000184432_ENST00000333188_COPB2	-1.01775
	1N1	ENSG00000136810_ENST00000374517_TXN	-1.01775
	1N1	ENSG00000065833_ENST00000369705_ME1	-1.01884
	1N1	ENSG00000176171_ENST00000368636_BNIP3	-1.01895
	1N1	ENSG00000135924_ENST00000336576_DNAJB2	-1.01899
	1N1	ENSG00000078061_ENST00000377045_ARAF	-1.0192
	1N1	ENSG00000196352_ENST00000482390_CD55	-1.01968
	1N1	ENSG00000108039_ENST00000403138_XPNPEP1	-1.01983
	1N1	ENSG00000180389_ENST00000381026_ATP5EP2	-1.02039
	1N1	ENSG00000148180_ENST00000545652_GSN	-1.02052
	1N1	ENSG00000119782_ENST00000380986_FKBP1B	-1.02075
	1N1	ENSG00000089053_ENST00000535482_ANAPC5	-1.02145
	1N1	ENSG00000135926_ENST00000258412_TMBIM1	-1.02214
	1N1	ENSG00000189403_ENST00000405805_HMGB1	-1.02236
	1N1	ENSG00000003402_ENST00000355558_CFLAR	-1.02242
	1N1	ENSG00000143774_ENST00000312726_GUK1	-1.02299
	1N1	ENSG00000197756_ENST00000456586_RPL37A	-1.02344
	1N1	ENSG00000113761_ENST00000513587_ZNF346	-1.02475
	1N1	ENSG00000197448_ENST00000409500_GSTK1	-1.0249
	1N1	ENSG00000129084_ENST00000396393_PSMA1	-1.02527
	1N1	ENSG00000129084_ENST00000396394_PSMA1	-1.02573
	1N1	ENSG00000015479_ENST00000502499_MATR3	-1.02628
	1N1	ENSG00000175224_ENST00000526508_ATG13	-1.02758
	1N1	ENSG00000203879_ENST00000447750_GDI1	-1.02761
	1N1	ENSG00000143622_ENST00000539040_RIT1	-1.02873
	1N1	ENSG00000197903_ENST00000396891_HIST1H2BK	-1.02963
	1N1	ENSG00000124145_ENST00000537976_SDC4	-1.02977
	1N1	ENSG00000100603_ENST00000261531_SNW1	-1.0299
	1N1	ENSG00000148660_ENST00000372765_CAMK2G	-1.03094
	1N1	ENSG00000119383_ENST00000358994_PPP2R4	-1.03161
	1N1	ENSG00000105983_ENST00000540390_LMBR1	-1.03175
	1N1	ENSG00000015153_ENST00000534854_YAF2	-1.03239
	1N1	ENSG00000125257_ENST00000538287_ABCC4	-1.03242
	1N1	ENSG00000119950_ENST00000453116_MXI1	-1.03368
	1N1	ENSG00000117602_ENST00000425530_RCAN3	-1.03378
	1N1	ENSG00000104964_ENST00000327141_AES	-1.03503
	1N1	ENSG00000129521_ENST00000250457_EGLN3	-1.03525
	1N1	ENSG00000135679_ENST00000462284_MDM2	-1.0355
	1N1	ENSG00000135926_ENST00000444881_TMBIM1	-1.03749
	1N1	ENSG00000135926_ENST00000396809_TMBIM1	-1.03749
	1N1	ENSG00000168394_ENST00000354258_TAP1	-1.03773
	1N1	ENSG00000124120_ENST00000372904_TTPAL	-1.03784
	1N1	ENSG00000124120_ENST00000262605_TTPAL	-1.03784
	1N1	ENSG00000166266_ENST00000531427_CUL5	-1.03823
	1N1	ENSG00000111581_ENST00000378905_NUP107	-1.03827
	1N1	ENSG00000148180_ENST00000373808_GSN	-1.04019
	1N1	ENSG00000117602_ENST00000436717_RCAN3	-1.04078
	1N1	ENSG00000117602_ENST00000374395_RCAN3	-1.04078
	1N1	ENSG00000213658_ENST00000360872_LAT	-1.04103
	1N1	ENSG00000075945_ENST00000538366_KIFAP3	-1.04111
	1N1	ENSG00000163904_ENST00000296257_SENP2	-1.04112
	1N1	ENSG00000148180_ENST00000373823_GSN	-1.04127
	1N1	ENSG00000154845_ENST00000400556_PPP4R1	-1.04242
	1N1	ENSG00000154845_ENST00000400555_PPP4R1	-1.04242
	1N1	ENSG00000148180_ENST00000373818_GSN	-1.04313
	1N1	ENSG00000169045_ENST00000329433_HNRNPH1	-1.04538
	1N1	ENSG00000115540_ENST00000409360_MOBKL3	-1.04626
	1N1	ENSG00000173992_ENST00000533244_CCS	-1.04648
	1N1	ENSG00000134109_ENST00000256497_EDEM1	-1.04655
	1N1	ENSG00000137672_ENST00000344327_TRPC6	-1.04669
	1N1	ENSG00000140829_ENST00000536867_DHX38	-1.04722
	1N1	ENSG00000139211_ENST00000550413_AMIGO2	-1.04799
	1N1	ENSG00000137710_ENST00000343115_RDX	-1.04818
	1N1	ENSG00000069956_ENST00000261845_MAPK6	-1.04838
	1N1	ENSG00000204628_ENST00000376817_GNB2L1	-1.04947
	1N1	ENSG00000171033_ENST00000518467_PKIA	-1.04975
	1N1	ENSG00000129277_ENST00000394495_CCL4	-1.04977
	1N1	ENSG00000133318_ENST00000377819_RTN3	-1.04987
	1N1	ENSG00000137818_ENST00000260379_RPLP1	-1.05052
	1N1	ENSG00000169756_ENST00000544547_LIMS1	-1.05088
	1N1	ENSG00000205339_ENST00000379719_IPO7	-1.05135
	1N1	ENSG00000129521_ENST00000553215_EGLN3	-1.05137
	1N1	ENSG00000124702_ENST00000432243_KLHDC3	-1.05175
	1N1	ENSG00000124702_ENST00000326974_KLHDC3	-1.05175
	1N1	ENSG00000143774_ENST00000366726_GUK1	-1.05175
	1N1	ENSG00000076944_ENST00000221283_STXBP2	-1.05287
	1N1	ENSG00000078668_ENST00000022615_VDAC3	-1.05319
	1N1	ENSG00000186591_ENST00000355621_UBE2H	-1.05355
	1N1	ENSG00000166913_ENST00000372839_YWHAB	-1.05375
	1N1	ENSG00000166913_ENST00000353703_YWHAB	-1.05375
	1N1	ENSG00000135679_ENST00000544648_MDM2	-1.05454
	1N1	ENSG00000139211_ENST00000429635_AMIGO2	-1.05508
	1N1	ENSG00000198366_ENST00000357647_HIST1H3A	-1.05557
	1N1	ENSG00000100938_ENST00000420554_GMPR2	-1.0563
	1N1	ENSG00000100938_ENST00000399440_GMPR2	-1.0563
	1N1	ENSG00000100938_ENST00000348719_GMPR2	-1.0563
	1N1	ENSG00000181038_ENST00000341249_METTL23	-1.05684
	1N1	ENSG00000181038_ENST00000317409_METTL23	-1.05684
	1N1	ENSG00000163681_ENST00000494088_SLMAP	-1.05686
	1N1	ENSG00000135679_ENST00000393412_MDM2	-1.05814
	1N1	ENSG00000182149_ENST00000456820_KIAA0174	-1.05944
	1N1	ENSG00000015479_ENST00000337359_MATR3	-1.06016
	1N1	ENSG00000196655_ENST00000434101_TRAPPC4	-1.06027
	1N1	ENSG00000114331_ENST00000326793_ACAP2	-1.0617
	1N1	ENSG00000124116_ENST00000243938_WFDC3	-1.0618
	1N1	ENSG00000075945_ENST00000540905_KIFAP3	-1.06271
	1N1	ENSG00000100600_ENST00000393218_LGMN	-1.06289
	1N1	ENSG00000100600_ENST00000334869_LGMN	-1.06289
	1N1	ENSG00000213366_ENST00000241337_GSTM2	-1.06355
	1N1	ENSG00000064225_ENST00000483910_ST3GAL6	-1.06367
	1N1	ENSG00000138768_ENST00000264904_USO1	-1.06415
	1N1	ENSG00000160410_ENST00000446701_SHKBP1	-1.0642
	1N1	ENSG00000092330_ENST00000540705_TINF2	-1.06456
	1N1	ENSG00000011198_ENST00000458276_ABHD5	-1.06482
	1N1	ENSG00000173660_ENST00000311672_UQCRH	-1.06519
	1N1	ENSG00000119950_ENST00000442296_MXI1	-1.06652
	1N1	ENSG00000002586_ENST00000381192_CD99	-1.06673
	1N1	ENSG00000140990_ENST00000543683_NDUFB10	-1.06742
	1N1	ENSG00000119383_ENST00000393370_PPP2R4	-1.06767
	1N1	ENSG00000119383_ENST00000348141_PPP2R4	-1.06767
	1N1	ENSG00000119383_ENST00000337738_PPP2R4	-1.06767
	1N1	ENSG00000025293_ENST00000374000_PHF20	-1.06783
	1N1	ENSG00000127481_ENST00000375224_UBR4	-1.06884
	1N1	ENSG00000066926_ENST00000262093_FECH	-1.0689
	1N1	ENSG00000139211_ENST00000266581_AMIGO2	-1.06903
	1N1	ENSG00000079277_ENST00000545730_MKNK1	-1.06999
	1N1	ENSG00000163743_ENST00000380840_RCHY1	-1.0703
	1N1	ENSG00000127533_ENST00000248076_F2RL3	-1.07095
	1N1	ENSG00000115419_ENST00000320717_GLS	-1.07105
	1N1	ENSG00000171456_ENST00000375689_ASXL1	-1.07141
	1N1	ENSG00000158769_ENST00000368026_F11R	-1.07342
	1N1	ENSG00000075945_ENST00000367767_KIFAP3	-1.0739
	1N1	ENSG00000173992_ENST00000310190_CCS	-1.07403
	1N1	ENSG00000169180_ENST00000304658_XPO6	-1.07489
	1N1	ENSG00000004534_ENST00000422955_RBM6	-1.07493
	1N1	ENSG00000013561_ENST00000394520_RNF14	-1.07699
	1N1	ENSG00000161813_ENST00000429001_LARP4	-1.07701
	1N1	ENSG00000065833_ENST00000543031_ME1	-1.07829
	1N1	ENSG00000117475_ENST00000420531_BLZF1	-1.07845
	1N1	ENSG00000117475_ENST00000367807_BLZF1	-1.07845
	1N1	ENSG00000148908_ENST00000369101_RGS10	-1.07858
	1N1	ENSG00000154582_ENST00000522337_TCEB1	-1.07876
	1N1	ENSG00000163297_ENST00000307333_ANTXR2	-1.07972
	1N1	ENSG00000119326_ENST00000374594_CTNNAL1	-1.07975
	1N1	ENSG00000185885_ENST00000528780_IFITM1	-1.08043
	1N1	ENSG00000134317_ENST00000464418_GRHL1	-1.08059
	1N1	ENSG00000126746_ENST00000436774_ZNF384	-1.08088
	1N1	ENSG00000145431_ENST00000542208_PDGFC	-1.0811
	1N1	ENSG00000136485_ENST00000310827_DCAF7	-1.08125
	1N1	ENSG00000214078_ENST00000397442_CPNE1	-1.08191
	1N1	ENSG00000120833_ENST00000549206_SOCS2	-1.0828
	1N1	ENSG00000001036_ENST00000002165_FUCA2	-1.08315
	1N1	ENSG00000104964_ENST00000221561_AES	-1.08345
	1N1	ENSG00000197601_ENST00000354817_FAR1	-1.08508
	1N1	ENSG00000161813_ENST00000518444_LARP4	-1.08528
	1N1	ENSG00000152556_ENST00000551804_PFKM	-1.0857
	1N1	ENSG00000152556_ENST00000547587_PFKM	-1.0857
	1N1	ENSG00000152556_ENST00000395233_PFKM	-1.0857
	1N1	ENSG00000152556_ENST00000359794_PFKM	-1.0857
	1N1	ENSG00000152556_ENST00000340802_PFKM	-1.0857
	1N1	ENSG00000152556_ENST00000312352_PFKM	-1.0857
	1N1	ENSG00000187109_ENST00000544816_NAP1L1	-1.08576
	1N1	ENSG00000204977_ENST00000442421_TRIM13	-1.0861
	1N1	ENSG00000125970_ENST00000333552_RALY	-1.08638
	1N1	ENSG00000053770_ENST00000261558_MUDENG	-1.08682
	1N1	ENSG00000089053_ENST00000261819_ANAPC5	-1.08904
	1N1	ENSG00000138443_ENST00000454023_ABI2	-1.09137
	1N1	ENSG00000089053_ENST00000441917_ANAPC5	-1.09178
	1N1	ENSG00000149212_ENST00000278499_SESN3	-1.09227
	1N1	ENSG00000028116_ENST00000428021_VRK2	-1.09312
	1N1	ENSG00000158710_ENST00000320307_TAGLN2	-1.09383
	1N1	ENSG00000162909_ENST00000433674_CAPN2	-1.09396
	1N1	ENSG00000089053_ENST00000541887_ANAPC5	-1.09414
	1N1	ENSG00000102580_ENST00000376795_DNAJC3	-1.09471
	1N1	ENSG00000104164_ENST00000220531_PLDN	-1.09533
	1N1	ENSG00000162999_ENST00000354221_DUSP19	-1.09558
	1N1	ENSG00000164548_ENST00000392502_TRA2A	-1.09619
	1N1	ENSG00000112290_ENST00000368938_WASF1	-1.09663
	1N1	ENSG00000112290_ENST00000265601_WASF1	-1.09663
	1N1	ENSG00000182952_ENST00000377575_HMGN4	-1.09666
	1N1	ENSG00000028116_ENST00000440705_VRK2	-1.09678
	1N1	ENSG00000089057_ENST00000424750_SLC23A2	-1.09743
	1N1	ENSG00000125037_ENST00000245046_TMEM111	-1.09828
	1N1	ENSG00000110958_ENST00000262033_PTGES3	-1.09895
	1N1	ENSG00000147416_ENST00000542368_ATP6V1B2	-1.09993
	1N1	ENSG00000168802_ENST00000448552_CHTF8	-1.10135
	1N1	ENSG00000168802_ENST00000306585_CHTF8	-1.10135
	1N1	ENSG00000147036_ENST00000378619_LANCL3	-1.10136
	1N1	ENSG00000138386_ENST00000409641_NAB1	-1.10179
	1N1	ENSG00000177189_ENST00000540702_RPS6KA3	-1.10212
	1N1	ENSG00000111481_ENST00000416254_COPZ1	-1.10272
	1N1	ENSG00000213462_ENST00000394323_ERV3-1	-1.10339
	1N1	ENSG00000162909_ENST00000295006_CAPN2	-1.10356
	1N1	ENSG00000124120_ENST00000456317_TTPAL	-1.10397
	1N1	ENSG00000048649_ENST00000308488_RSF1	-1.10434
	1N1	ENSG00000095139_ENST00000542521_ARCN1	-1.10501
	1N1	ENSG00000120159_ENST00000535437_C9orf82	-1.10512
	1N1	ENSG00000161813_ENST00000398473_LARP4	-1.10671
	1N1	ENSG00000167323_ENST00000300737_STIM1	-1.10698
	1N1	ENSG00000075790_ENST00000005259_BCAP29	-1.10719
	1N1	ENSG00000187109_ENST00000542344_NAP1L1	-1.10731
	1N1	ENSG00000189403_ENST00000399489_HMGB1	-1.10759
	1N1	ENSG00000059377_ENST00000539806_TBXAS1	-1.10831
	1N1	ENSG00000003402_ENST00000340870_CFLAR	-1.10837
	1N1	ENSG00000182093_ENST00000333781_WRB	-1.10899
	1N1	ENSG00000125779_ENST00000399552_PANK2	-1.10993
	1N1	ENSG00000021574_ENST00000345662_SPAST	-1.11002
	1N1	ENSG00000004534_ENST00000539992_RBM6	-1.11019
	1N1	ENSG00000004534_ENST00000442092_RBM6	-1.11019
	1N1	ENSG00000113712_ENST00000261798_CSNK1A1	-1.11041
	1N1	ENSG00000119950_ENST00000369614_MXI1	-1.11059
	1N1	ENSG00000119950_ENST00000369613_MXI1	-1.11059
	1N1	ENSG00000133639_ENST00000256015_BTG1	-1.11079
	1N1	ENSG00000184702_ENST00000431044_SEPT5	-1.1119
	1N1	ENSG00000241553_ENST00000397261_ARPC4	-1.11241
	1N1	ENSG00000117691_ENST00000366988_NENF	-1.11385
	1N1	ENSG00000139211_ENST00000321382_AMIGO2	-1.1145
	1N1	ENSG00000136295_ENST00000258796_TTYH3	-1.11546
	1N1	ENSG00000124120_ENST00000372906_TTPAL	-1.11561
	1N1	ENSG00000196352_ENST00000367064_CD55	-1.11672
	1N1	ENSG00000196352_ENST00000314754_CD55	-1.11672
	1N1	ENSG00000117500_ENST00000370282_TMED5	-1.11848
	1N1	ENSG00000102218_ENST00000218340_RP2	-1.11871
	1N1	ENSG00000113558_ENST00000353411_SKP1	-1.11873
	1N1	ENSG00000137818_ENST00000357790_RPLP1	-1.11912
	1N1	ENSG00000148730_ENST00000373218_EIF4EBP2	-1.11913
	1N1	ENSG00000100938_ENST00000456667_GMPR2	-1.11921
	1N1	ENSG00000124772_ENST00000393189_CPNE5	-1.11989
	1N1	ENSG00000124772_ENST00000244751_CPNE5	-1.11989
	1N1	ENSG00000213658_ENST00000395461_LAT	-1.12011
	1N1	ENSG00000182093_ENST00000380708_WRB	-1.12065
	1N1	ENSG00000169499_ENST00000420274_PLEKHA2	-1.12291
	1N1	ENSG00000203326_ENST00000355326_ZNF525	-1.1238
	1N1	ENSG00000244734_ENST00000335295_HBB	-1.12439
	1N1	ENSG00000204308_ENST00000375094_RNF5	-1.12444
	1N1	ENSG00000138449_ENST00000427419_SLC40A1	-1.12556
	1N1	ENSG00000111670_ENST00000299314_GNPTAB	-1.12568
	1N1	ENSG00000163681_ENST00000495364_SLMAP	-1.1258
	1N1	ENSG00000159593_ENST00000379463_NAE1	-1.12603
	1N1	ENSG00000159593_ENST00000290810_NAE1	-1.12603
	1N1	ENSG00000170027_ENST00000536755_YWHAG	-1.12612
	1N1	ENSG00000072778_ENST00000542255_ACADVL	-1.12651
	1N1	ENSG00000213639_ENST00000395366_PPP1CB	-1.12658
	1N1	ENSG00000136169_ENST00000354234_SETDB2	-1.12781
	1N1	ENSG00000136169_ENST00000317257_SETDB2	-1.12781
	1N1	ENSG00000110848_ENST00000228434_CD69	-1.12834
	1N1	ENSG00000213639_ENST00000358506_PPP1CB	-1.12841
	1N1	ENSG00000160948_ENST00000292510_VPS28	-1.12915
	1N1	ENSG00000166135_ENST00000299163_HIF1AN	-1.13022
	1N1	ENSG00000198911_ENST00000543221_SREBF2	-1.13041
	1N1	ENSG00000198960_ENST00000538627_ARMCX6	-1.13161
	1N1	ENSG00000065675_ENST00000397178_PRKCQ	-1.13164
	1N1	ENSG00000161813_ENST00000522085_LARP4	-1.13214
	1N1	ENSG00000161813_ENST00000518561_LARP4	-1.13214
	1N1	ENSG00000183291_ENST00000331835_RP4-604K5.1	-1.13222
	1N1	ENSG00000161813_ENST00000398464_LARP4	-1.13227
	1N1	ENSG00000074201_ENST00000263309_CLNS1A	-1.13276
	1N1	ENSG00000143384_ENST00000369026_MCL1	-1.13438
	1N1	ENSG00000112062_ENST00000229794_MAPK14	-1.13471
	1N1	ENSG00000134086_ENST00000345392_VHL	-1.13504
	1N1	ENSG00000134086_ENST00000256474_VHL	-1.13504
	1N1	ENSG00000177189_ENST00000379548_RPS6KA3	-1.13523
	1N1	ENSG00000144597_ENST00000396842_AC027125.1	-1.13582
	1N1	ENSG00000160948_ENST00000377348_VPS28	-1.1364
	1N1	ENSG00000160948_ENST00000526054_VPS28	-1.13725
	1N1	ENSG00000187109_ENST00000549596_NAP1L1	-1.13826
	1N1	ENSG00000197461_ENST00000354513_PDGFA	-1.139
	1N1	ENSG00000100335_ENST00000402881_SMCR7L	-1.13972
	1N1	ENSG00000113558_ENST00000517625_SKP1	-1.14066
	1N1	ENSG00000156017_ENST00000451153_C9orf41	-1.14176
	1N1	ENSG00000168000_ENST00000433053_BSCL2	-1.14215
	1N1	ENSG00000168000_ENST00000405837_BSCL2	-1.14215
	1N1	ENSG00000168385_ENST00000360051_SEPT2	-1.14276
	1N1	ENSG00000143198_ENST00000404549_MGST3	-1.14282
	1N1	ENSG00000143198_ENST00000367885_MGST3	-1.14282
	1N1	ENSG00000111674_ENST00000544774_ENO2	-1.14338
	1N1	ENSG00000167005_ENST00000535563_NUDT21	-1.14356
	1N1	ENSG00000111674_ENST00000538763_ENO2	-1.14386
	1N1	ENSG00000160948_ENST00000529182_VPS28	-1.14448
	1N1	ENSG00000168385_ENST00000391973_SEPT2	-1.14466
	1N1	ENSG00000130741_ENST00000253039_EIF2S3	-1.14471
	1N1	ENSG00000034152_ENST00000316920_MAP2K3	-1.14586
	1N1	ENSG00000079332_ENST00000373242_SAR1A	-1.14595
	1N1	ENSG00000079332_ENST00000373241_SAR1A	-1.14595
	1N1	ENSG00000079332_ENST00000373239_SAR1A	-1.14595
	1N1	ENSG00000034152_ENST00000361818_MAP2K3	-1.14618
	1N1	ENSG00000167553_ENST00000301072_TUBA1C	-1.14653
	1N1	ENSG00000114573_ENST00000538620_ATP6V1A	-1.14661
	1N1	ENSG00000144118_ENST00000420510_RALB	-1.14675
	1N1	ENSG00000138293_ENST00000430396_NCOA4	-1.14714
	1N1	ENSG00000138386_ENST00000409581_NAB1	-1.14753
	1N1	ENSG00000089737_ENST00000330836_DDX24	-1.14756
	1N1	ENSG00000064225_ENST00000394162_ST3GAL6	-1.14876
	1N1	ENSG00000100362_ENST00000443735_PVALB	-1.14926
	1N1	ENSG00000079332_ENST00000373238_SAR1A	-1.14968
	1N1	ENSG00000123739_ENST00000243501_PLA2G12A	-1.14993
	1N1	ENSG00000168385_ENST00000402092_SEPT2	-1.15037
	1N1	ENSG00000168385_ENST00000391971_SEPT2	-1.15037
	1N1	ENSG00000187109_ENST00000261182_NAP1L1	-1.15071
	1N1	ENSG00000049656_ENST00000320927_CLPTM1L	-1.15108
	1N1	ENSG00000042062_ENST00000327979_FAM65C	-1.15118
	1N1	ENSG00000203950_ENST00000370775_FAM127B	-1.15128
	1N1	ENSG00000102144_ENST00000373316_PGK1	-1.15135
	1N1	ENSG00000111711_ENST00000229314_GOLT1B	-1.1515
	1N1	ENSG00000003756_ENST00000544851_RBM5	-1.15189
	1N1	ENSG00000175895_ENST00000315367_PLEKHF2	-1.15218
	1N1	ENSG00000112531_ENST00000361758_QKI	-1.15227
	1N1	ENSG00000143641_ENST00000541865_GALNT2	-1.15251
	1N1	ENSG00000198898_ENST00000458284_CAPZA2	-1.15289
	1N1	ENSG00000144560_ENST00000273038_VGLL4	-1.15417
	1N1	ENSG00000168385_ENST00000391972_SEPT2	-1.15463
	1N1	ENSG00000117419_ENST00000457571_ERI3	-1.15493
	1N1	ENSG00000175662_ENST00000535933_TOM1L2	-1.15513
	1N1	ENSG00000002586_ENST00000381187_CD99	-1.15588
	1N1	ENSG00000125779_ENST00000316562_PANK2	-1.1565
	1N1	ENSG00000105701_ENST00000222308_FKBP8	-1.15725
	1N1	ENSG00000121741_ENST00000382883_ZMYM2	-1.1576
	1N1	ENSG00000054356_ENST00000409251_PTPRN	-1.15834
	1N1	ENSG00000054356_ENST00000295718_PTPRN	-1.15834
	1N1	ENSG00000198001_ENST00000551736_IRAK4	-1.15837
	1N1	ENSG00000113712_ENST00000377843_CSNK1A1	-1.159
	1N1	ENSG00000122705_ENST00000242285_CLTA	-1.1594
	1N1	ENSG00000143157_ENST00000449930_POGK	-1.1595
	1N1	ENSG00000111678_ENST00000229281_C12orf57	-1.15998
	1N1	ENSG00000122705_ENST00000470744_CLTA	-1.16058
	1N1	ENSG00000184887_ENST00000536364_BTBD6	-1.16115
	1N1	ENSG00000184887_ENST00000392554_BTBD6	-1.16115
	1N1	ENSG00000096746_ENST00000265866_HNRNPH3	-1.16414
	1N1	ENSG00000122705_ENST00000538225_CLTA	-1.16421
	1N1	ENSG00000122705_ENST00000433436_CLTA	-1.16421
	1N1	ENSG00000136243_ENST00000258742_NUPL2	-1.16487
	1N1	ENSG00000162441_ENST00000377223_LZIC	-1.16606
	1N1	ENSG00000118007_ENST00000383202_STAG1	-1.16688
	1N1	ENSG00000197894_ENST00000296412_ADH5	-1.16721
	1N1	ENSG00000120159_ENST00000333916_C9orf82	-1.16778
	1N1	ENSG00000164815_ENST00000447452_ORC5	-1.1683
	1N1	ENSG00000128271_ENST00000337539_ADORA2A	-1.16874
	1N1	ENSG00000100014_ENST00000513294_SPECC1L	-1.16874
	1N1	ENSG00000156587_ENST00000287156_UBE2L6	-1.16899
	1N1	ENSG00000079332_ENST00000431664_SAR1A	-1.16965
	1N1	ENSG00000168394_ENST00000425148_TAP1	-1.17005
	1N1	ENSG00000100600_ENST00000262004_LGMN	-1.17019
	1N1	ENSG00000116667_ENST00000367514_C1orf21	-1.17112
	1N1	ENSG00000111912_ENST00000453302_NCOA7	-1.17191
	1N1	ENSG00000164543_ENST00000319357_STK17A	-1.172
	1N1	ENSG00000111885_ENST00000368466_MAN1A1	-1.17218
	1N1	ENSG00000162704_ENST00000367534_ARPC5	-1.17275
	1N1	ENSG00000025293_ENST00000339089_PHF20	-1.17288
	1N1	ENSG00000108039_ENST00000423625_XPNPEP1	-1.1748
	1N1	ENSG00000100330_ENST00000401950_MTMR3	-1.17497
	1N1	ENSG00000184182_ENST00000272930_UBE2F	-1.1761
	1N1	ENSG00000100650_ENST00000451983_SRSF5	-1.17617
	1N1	ENSG00000137575_ENST00000413219_SDCBP	-1.17667
	1N1	ENSG00000213639_ENST00000296122_PPP1CB	-1.17692
	1N1	ENSG00000188677_ENST00000402876_PARVB	-1.17737
	1N1	ENSG00000239305_ENST00000237455_RNF103	-1.17746
	1N1	ENSG00000175538_ENST00000525550_KCNE3	-1.1779
	1N1	ENSG00000113648_ENST00000423969_H2AFY	-1.17804
	1N1	ENSG00000100014_ENST00000541988_SPECC1L	-1.1784
	1N1	ENSG00000163930_ENST00000460680_BAP1	-1.17853
	1N1	ENSG00000034713_ENST00000037243_GABARAPL2	-1.17877
	1N1	ENSG00000138032_ENST00000409432_PPM1B	-1.17892
	1N1	ENSG00000138032_ENST00000282412_PPM1B	-1.17892
	1N1	ENSG00000143774_ENST00000366722_GUK1	-1.17898
	1N1	ENSG00000197779_ENST00000334937_ZNF81	-1.17904
	1N1	ENSG00000184602_ENST00000329565_SNN	-1.17963
	1N1	ENSG00000119048_ENST00000265339_UBE2B	-1.18014
	1N1	ENSG00000157954_ENST00000288828_WIPI2	-1.18049
	1N1	ENSG00000185787_ENST00000379535_MORF4L1	-1.18099
	1N1	ENSG00000146083_ENST00000537487_RNF44	-1.18113
	1N1	ENSG00000135679_ENST00000258149_MDM2	-1.18114
	1N1	ENSG00000213639_ENST00000455580_PPP1CB	-1.18115
	1N1	ENSG00000092330_ENST00000399423_TINF2	-1.18221
	1N1	ENSG00000185222_ENST00000372661_WBP5	-1.18265
	1N1	ENSG00000166091_ENST00000339180_CMTM5	-1.18508
	1N1	ENSG00000062716_ENST00000262291_VMP1	-1.18547
	1N1	ENSG00000118007_ENST00000236698_STAG1	-1.18573
	1N1	ENSG00000257529_ENST00000409338_RP1-164F3.9	-1.18601
	1N1	ENSG00000066322_ENST00000372458_ELOVL1	-1.18671
	1N1	ENSG00000152620_ENST00000397338_C5orf33	-1.18742
	1N1	ENSG00000107521_ENST00000361490_HPS1	-1.18774
	1N1	ENSG00000087586_ENST00000441357_AURKA	-1.18839
	1N1	ENSG00000126581_ENST00000361523_BECN1	-1.18907
	1N1	ENSG00000019582_ENST00000009530_CD74	-1.18942
	1N1	ENSG00000077549_ENST00000264202_CAPZB	-1.19001
	1N1	ENSG00000112308_ENST00000378119_C6orf62	-1.19022
	1N1	ENSG00000100206_ENST00000415483_DMC1	-1.19068
	1N1	ENSG00000164120_ENST00000504433_HPGD	-1.19119
	1N1	ENSG00000143772_ENST00000429204_ITPKB	-1.19245
	1N1	ENSG00000105404_ENST00000222008_RABAC1	-1.19262
	1N1	ENSG00000177156_ENST00000528097_TALDO1	-1.19277
	1N1	ENSG00000137575_ENST00000260130_SDCBP	-1.19377
	1N1	ENSG00000105355_ENST00000221957_PLIN3	-1.19398
	1N1	ENSG00000100060_ENST00000424765_MFNG	-1.19439
	1N1	ENSG00000177156_ENST00000319006_TALDO1	-1.1948
	1N1	ENSG00000019582_ENST00000524315_CD74	-1.19484
	1N1	ENSG00000005022_ENST00000317881_SLC25A5	-1.19524
	1N1	ENSG00000223865_ENST00000418931_HLA-DPB1	-1.19532
	1N1	ENSG00000179456_ENST00000366538_ZNF238	-1.19559
	1N1	ENSG00000107521_ENST00000325103_HPS1	-1.19595
	1N1	ENSG00000080298_ENST00000458034_RFX3	-1.19603
	1N1	ENSG00000157873_ENST00000355716_TNFRSF14	-1.19657
	1N1	ENSG00000163468_ENST00000368259_CCT3	-1.19681
	1N1	ENSG00000143774_ENST00000391865_GUK1	-1.19705
	1N1	ENSG00000143774_ENST00000366718_GUK1	-1.19705
	1N1	ENSG00000143774_ENST00000366716_GUK1	-1.19705
	1N1	ENSG00000105063_ENST00000444538_PPP6R1	-1.19841
	1N1	ENSG00000118705_ENST00000373623_RPN2	-1.19872
	1N1	ENSG00000223865_ENST00000416804_HLA-DPB1	-1.19881
	1N1	ENSG00000167985_ENST00000301761_SDHAF2	-1.19887
	1N1	ENSG00000110799_ENST00000261405_VWF	-1.19974
	1N1	ENSG00000166483_ENST00000299613_WEE1	-1.20127
	1N1	ENSG00000169826_ENST00000374466_CSGALNACT2	-1.20192
	1N1	ENSG00000156017_ENST00000376837_C9orf41	-1.20204
	1N1	ENSG00000152620_ENST00000282512_C5orf33	-1.20406
	1N1	ENSG00000167363_ENST00000300784_FN3K	-1.20431
	1N1	ENSG00000075415_ENST00000188376_SLC25A3	-1.20471
	1N1	ENSG00000165678_ENST00000436406_GHITM	-1.20479
	1N1	ENSG00000155984_ENST00000316916_TMEM185A	-1.20501
	1N1	ENSG00000214078_ENST00000401607_CPNE1	-1.20607
	1N1	ENSG00000115419_ENST00000338435_GLS	-1.20648
	1N1	ENSG00000198898_ENST00000361183_CAPZA2	-1.2073
	1N1	ENSG00000119899_ENST00000393019_SLC17A5	-1.20739
	1N1	ENSG00000116171_ENST00000478274_SCP2	-1.20815
	1N1	ENSG00000081154_ENST00000265260_PCNP	-1.20815
	1N1	ENSG00000157557_ENST00000360938_ETS2	-1.20823
	1N1	ENSG00000148634_ENST00000395198_HERC4	-1.20858
	1N1	ENSG00000050748_ENST00000397072_MAPK9	-1.20908
	1N1	ENSG00000115758_ENST00000405333_ODC1	-1.20939
	1N1	ENSG00000110665_ENST00000381153_C11orf21	-1.20942
	1N1	ENSG00000042062_ENST00000045083_FAM65C	-1.20965
	1N1	ENSG00000100600_ENST00000334864_LGMN	-1.21005
	1N1	ENSG00000136048_ENST00000258534_DRAM1	-1.21069
	1N1	ENSG00000185513_ENST00000457824_L3MBTL1	-1.21282
	1N1	ENSG00000118007_ENST00000434713_STAG1	-1.21343
	1N1	ENSG00000143772_ENST00000272117_ITPKB	-1.21344
	1N1	ENSG00000062716_ENST00000539763_VMP1	-1.21546
	1N1	ENSG00000125970_ENST00000413297_RALY	-1.21583
	1N1	ENSG00000114573_ENST00000545842_ATP6V1A	-1.21744
	1N1	ENSG00000136938_ENST00000339399_ANP32B	-1.21829
	1N1	ENSG00000124570_ENST00000380500_SERPINB6	-1.2187
	1N1	ENSG00000115540_ENST00000448447_MOBKL3	-1.21942
	1N1	ENSG00000137154_ENST00000380394_RPS6	-1.21961
	1N1	ENSG00000137154_ENST00000380384_RPS6	-1.21961
	1N1	ENSG00000137154_ENST00000315377_RPS6	-1.21961
	1N1	ENSG00000116793_ENST00000446739_PHTF1	-1.22032
	1N1	ENSG00000182220_ENST00000535539_ATP6AP2	-1.22073
	1N1	ENSG00000003402_ENST00000395148_CFLAR	-1.2229
	1N1	ENSG00000107521_ENST00000407891_HPS1	-1.2233
	1N1	ENSG00000105983_ENST00000316198_LMBR1	-1.22384
	1N1	ENSG00000113013_ENST00000540484_HSPA9	-1.22389
	1N1	ENSG00000103126_ENST00000262320_AXIN1	-1.22393
	1N1	ENSG00000213366_ENST00000369827_GSTM2	-1.22401
	1N1	ENSG00000119950_ENST00000393134_MXI1	-1.22439
	1N1	ENSG00000075415_ENST00000549338_SLC25A3	-1.22543
	1N1	ENSG00000134086_ENST00000450183_VHL	-1.22694
	1N1	ENSG00000172115_ENST00000305786_CYCS	-1.22708
	1N1	ENSG00000075415_ENST00000552981_SLC25A3	-1.22756
	1N1	ENSG00000075415_ENST00000401722_SLC25A3	-1.22756
	1N1	ENSG00000136527_ENST00000453386_TRA2B	-1.22862
	1N1	ENSG00000155984_ENST00000507237_TMEM185A	-1.22905
	1N1	ENSG00000106462_ENST00000536783_EZH2	-1.22951
	1N1	ENSG00000106462_ENST00000483012_EZH2	-1.22951
	1N1	ENSG00000223865_ENST00000411942_HLA-DPB1	-1.23043
	1N1	ENSG00000092330_ENST00000538777_TINF2	-1.23124
	1N1	ENSG00000105701_ENST00000544835_FKBP8	-1.23142
	1N1	ENSG00000077549_ENST00000413711_CAPZB	-1.23355
	1N1	ENSG00000076685_ENST00000452156_NT5C2	-1.23367
	1N1	ENSG00000140416_ENST00000317516_TPM1	-1.23428
	1N1	ENSG00000174695_ENST00000502346_TMEM167A	-1.23793
	1N1	ENSG00000128309_ENST00000446076_MPST	-1.23916
	1N1	ENSG00000131507_ENST00000253814_NDFIP1	-1.23975
	1N1	ENSG00000102710_ENST00000542180_FAM48A	-1.24013
	1N1	ENSG00000185222_ENST00000372656_WBP5	-1.24171
	1N1	ENSG00000188641_ENST00000423006_DPYD	-1.24231
	1N1	ENSG00000125257_ENST00000431522_ABCC4	-1.24237
	1N1	ENSG00000213639_ENST00000418910_PPP1CB	-1.24389
	1N1	ENSG00000111653_ENST00000341550_ING4	-1.24432
	1N1	ENSG00000101557_ENST00000261601_USP14	-1.24508
	1N1	ENSG00000100362_ENST00000417718_PVALB	-1.2458
	1N1	ENSG00000100362_ENST00000216200_PVALB	-1.2458
	1N1	ENSG00000028116_ENST00000394539_VRK2	-1.24673
	1N1	ENSG00000105829_ENST00000222547_BET1	-1.24844
	1N1	ENSG00000140718_ENST00000394647_FTO	-1.24869
	1N1	ENSG00000100362_ENST00000406910_PVALB	-1.24907
	1N1	ENSG00000105701_ENST00000453489_FKBP8	-1.24931
	1N1	ENSG00000223609_ENST00000429817_HBD	-1.24941
	1N1	ENSG00000223609_ENST00000292901_HBD	-1.24941
	1N1	ENSG00000101558_ENST00000400000_VAPA	-1.24982
	1N1	ENSG00000170471_ENST00000438490_RALGAPB	-1.25133
	1N1	ENSG00000075415_ENST00000551917_SLC25A3	-1.25137
	1N1	ENSG00000075415_ENST00000551123_SLC25A3	-1.25137
	1N1	ENSG00000075415_ENST00000228318_SLC25A3	-1.25137
	1N1	ENSG00000173821_ENST00000411702_RNF213	-1.25263
	1N1	ENSG00000095739_ENST00000375533_BAMBI	-1.25278
	1N1	ENSG00000136938_ENST00000447173_ANP32B	-1.25291
	1N1	ENSG00000003402_ENST00000423241_CFLAR	-1.25393
	1N1	ENSG00000168894_ENST00000306368_RNF181	-1.25585
	1N1	ENSG00000178927_ENST00000437807_C17orf62	-1.2573
	1N1	ENSG00000083312_ENST00000454282_TNPO1	-1.25768
	1N1	ENSG00000135679_ENST00000356290_MDM2	-1.2577
	1N1	ENSG00000141279_ENST00000322157_NPEPPS	-1.25787
	1N1	ENSG00000198873_ENST00000457057_GRK5	-1.25798
	1N1	ENSG00000101193_ENST00000266069_C20orf11	-1.25829
	1N1	ENSG00000147854_ENST00000276893_UHRF2	-1.25839
	1N1	ENSG00000130638_ENST00000451241_ATXN10	-1.25865
	1N1	ENSG00000130066_ENST00000379253_SAT1	-1.25898
	1N1	ENSG00000138293_ENST00000414907_NCOA4	-1.25996
	1N1	ENSG00000114573_ENST00000273398_ATP6V1A	-1.26018
	1N1	ENSG00000198001_ENST00000356669_IRAK4	-1.26095
	1N1	ENSG00000249107_ENST00000513923_AL512631.1	-1.2615
	1N1	ENSG00000196176_ENST00000359907_HIST1H4A	-1.26158
	1N1	ENSG00000102710_ENST00000350612_FAM48A	-1.26158
	1N1	ENSG00000175040_ENST00000309575_CHST2	-1.26471
	1N1	ENSG00000173821_ENST00000508628_RNF213	-1.26558
	1N1	ENSG00000148832_ENST00000368538_PAOX	-1.26677
	1N1	ENSG00000185068_ENST00000438073_GTF2H5	-1.26797
	1N1	ENSG00000177000_ENST00000376583_MTHFR	-1.26811
	1N1	ENSG00000100938_ENST00000421944_GMPR2	-1.26868
	1N1	ENSG00000100938_ENST00000355299_GMPR2	-1.26868
	1N1	ENSG00000142949_ENST00000437607_PTPRF	-1.26893
	1N1	ENSG00000122958_ENST00000263559_VPS26A	-1.26898
	1N1	ENSG00000108179_ENST00000225174_PPIF	-1.26925
	1N1	ENSG00000163743_ENST00000505105_RCHY1	-1.26939
	1N1	ENSG00000115661_ENST00000409516_STK16	-1.27059
	1N1	ENSG00000196459_ENST00000358231_TRAPPC2	-1.2708
	1N1	ENSG00000083312_ENST00000337273_TNPO1	-1.2716
	1N1	ENSG00000178927_ENST00000434650_C17orf62	-1.27169
	1N1	ENSG00000178927_ENST00000342572_C17orf62	-1.27169
	1N1	ENSG00000178927_ENST00000336995_C17orf62	-1.27169
	1N1	ENSG00000178927_ENST00000306645_C17orf62	-1.27169
	1N1	ENSG00000231500_ENST00000439602_RPS18	-1.27201
	1N1	ENSG00000196459_ENST00000419678_TRAPPC2	-1.27273
	1N1	ENSG00000047188_ENST00000161863_YTHDC2	-1.27303
	1N1	ENSG00000134333_ENST00000396222_LDHA	-1.27304
	1N1	ENSG00000106089_ENST00000222812_STX1A	-1.27365
	1N1	ENSG00000079739_ENST00000538673_PGM1	-1.27436
	1N1	ENSG00000122958_ENST00000373382_VPS26A	-1.27521
	1N1	ENSG00000128513_ENST00000429326_POT1	-1.2756
	1N1	ENSG00000111653_ENST00000444704_ING4	-1.2765
	1N1	ENSG00000214078_ENST00000317677_CPNE1	-1.27676
	1N1	ENSG00000102401_ENST00000537169_ARMCX3	-1.27712
	1N1	ENSG00000150991_ENST00000538617_UBC	-1.28037
	1N1	ENSG00000011638_ENST00000451578_TMEM159	-1.28114
	1N1	ENSG00000187446_ENST00000334660_AC012652.1	-1.28151
	1N1	ENSG00000111644_ENST00000229243_ACRBP	-1.28454
	1N1	ENSG00000101412_ENST00000343380_E2F1	-1.28478
	1N1	ENSG00000119383_ENST00000455240_PPP2R4	-1.28741
	1N1	ENSG00000127481_ENST00000543981_UBR4	-1.28825
	1N1	ENSG00000123562_ENST00000360458_MORF4L2	-1.28904
	1N1	ENSG00000082898_ENST00000404992_XPO1	-1.28907
	1N1	ENSG00000116906_ENST00000436239_GNPAT	-1.28924
	1N1	ENSG00000023228_ENST00000455934_NDUFS1	-1.29089
	1N1	ENSG00000023228_ENST00000449699_NDUFS1	-1.29089
	1N1	ENSG00000143774_ENST00000366728_GUK1	-1.291
	1N1	ENSG00000066322_ENST00000413844_ELOVL1	-1.29114
	1N1	ENSG00000203618_ENST00000535794_GP1BB	-1.29191
	1N1	ENSG00000168000_ENST00000360796_BSCL2	-1.29344
	1N1	ENSG00000135679_ENST00000540827_MDM2	-1.29373
	1N1	ENSG00000135679_ENST00000428863_MDM2	-1.29373
	1N1	ENSG00000102401_ENST00000341189_ARMCX3	-1.29393
	1N1	ENSG00000101333_ENST00000416836_PLCB4	-1.29587
	1N1	ENSG00000166848_ENST00000300086_TERF2IP	-1.29896
	1N1	ENSG00000023228_ENST00000440274_NDUFS1	-1.30012
	1N1	ENSG00000188677_ENST00000406477_PARVB	-1.30101
	1N1	ENSG00000157557_ENST00000360214_ETS2	-1.30125
	1N1	ENSG00000113328_ENST00000510664_CCNG1	-1.30136
	1N1	ENSG00000114850_ENST00000467789_SSR3	-1.30154
	1N1	ENSG00000160691_ENST00000368443_SHC1	-1.30191
	1N1	ENSG00000163736_ENST00000296028_PPBP	-1.30197
	1N1	ENSG00000168802_ENST00000398235_CHTF8	-1.30234
	1N1	ENSG00000013561_ENST00000356143_RNF14	-1.30284
	1N1	ENSG00000013561_ENST00000347642_RNF14	-1.30284
	1N1	ENSG00000082898_ENST00000406957_XPO1	-1.30292
	1N1	ENSG00000143198_ENST00000367889_MGST3	-1.30297
	1N1	ENSG00000026950_ENST00000450085_BTN3A1	-1.30526
	1N1	ENSG00000138642_ENST00000264346_HERC6	-1.30594
	1N1	ENSG00000115756_ENST00000381765_HPCAL1	-1.30675
	1N1	ENSG00000101150_ENST00000352482_TPD52L2	-1.30731
	1N1	ENSG00000101150_ENST00000348257_TPD52L2	-1.30731
	1N1	ENSG00000101150_ENST00000346249_TPD52L2	-1.30731
	1N1	ENSG00000101150_ENST00000217121_TPD52L2	-1.30731
	1N1	ENSG00000086065_ENST00000223500_CHMP5	-1.30742
	1N1	ENSG00000111653_ENST00000396807_ING4	-1.30794
	1N1	ENSG00000119335_ENST00000409104_SET	-1.30863
	1N1	ENSG00000175895_ENST00000519516_PLEKHF2	-1.31005
	1N1	ENSG00000073464_ENST00000454850_CLCN4	-1.31018
	1N1	ENSG00000180957_ENST00000455418_PITPNB	-1.31064
	1N1	ENSG00000154473_ENST00000407911_BUB3	-1.31238
	1N1	ENSG00000177000_ENST00000376592_MTHFR	-1.31271
	1N1	ENSG00000140416_ENST00000334895_TPM1	-1.31348
	1N1	ENSG00000136280_ENST00000258781_CCM2	-1.31398
	1N1	ENSG00000022277_ENST00000449062_C20orf43	-1.31493
	1N1	ENSG00000170525_ENST00000379781_PFKFB3	-1.31542
	1N1	ENSG00000112081_ENST00000373715_SRSF3	-1.31622
	1N1	ENSG00000142937_ENST00000396651_RPS8	-1.31701
	1N1	ENSG00000142937_ENST00000372209_RPS8	-1.31701
	1N1	ENSG00000184489_ENST00000329397_PTP4A3	-1.31731
	1N1	ENSG00000205707_ENST00000381356_LYRM5	-1.31747
	1N1	ENSG00000136247_ENST00000396709_ZDHHC4	-1.3178
	1N1	ENSG00000138449_ENST00000440626_SLC40A1	-1.31801
	1N1	ENSG00000130638_ENST00000402380_ATXN10	-1.31831
	1N1	ENSG00000168000_ENST00000407022_BSCL2	-1.31862
	1N1	ENSG00000082898_ENST00000401558_XPO1	-1.31889
	1N1	ENSG00000196407_ENST00000368817_THEM5	-1.31919
	1N1	ENSG00000115756_ENST00000307845_HPCAL1	-1.3195
	1N1	ENSG00000163110_ENST00000359265_PDLIM5	-1.31962
	1N1	ENSG00000168000_ENST00000403550_BSCL2	-1.32019
	1N1	ENSG00000127022_ENST00000452673_CANX	-1.32089
	1N1	ENSG00000127022_ENST00000247461_CANX	-1.32089
	1N1	ENSG00000171611_ENST00000304672_PTCRA	-1.32162
	1N1	ENSG00000086758_ENST00000424562_HUWE1	-1.322
	1N1	ENSG00000187109_ENST00000393263_NAP1L1	-1.32216
	1N1	ENSG00000171552_ENST00000434194_BCL2L1	-1.32241
	1N1	ENSG00000109854_ENST00000421577_HTATIP2	-1.32244
	1N1	ENSG00000138380_ENST00000456821_ALS2CR8	-1.323
	1N1	ENSG00000116478_ENST00000373548_HDAC1	-1.32364
	1N1	ENSG00000105856_ENST00000485846_HBP1	-1.32482
	1N1	ENSG00000197721_ENST00000508064_CR1L	-1.32506
	1N1	ENSG00000160255_ENST00000397857_ITGB2	-1.32639
	1N1	ENSG00000160255_ENST00000397852_ITGB2	-1.32639
	1N1	ENSG00000160255_ENST00000397850_ITGB2	-1.32639
	1N1	ENSG00000160255_ENST00000355153_ITGB2	-1.32639
	1N1	ENSG00000160255_ENST00000302347_ITGB2	-1.32639
	1N1	ENSG00000155115_ENST00000329970_GTF3C6	-1.32709
	1N1	ENSG00000198911_ENST00000435061_SREBF2	-1.32719
	1N1	ENSG00000079246_ENST00000392133_XRCC5	-1.32801
	1N1	ENSG00000079246_ENST00000392132_XRCC5	-1.32801
	1N1	ENSG00000109854_ENST00000419348_HTATIP2	-1.32864
	1N1	ENSG00000180957_ENST00000335272_PITPNB	-1.33113
	1N1	ENSG00000102781_ENST00000380617_KATNAL1	-1.33154
	1N1	ENSG00000115947_ENST00000535373_ORC4	-1.3319
	1N1	ENSG00000136247_ENST00000396713_ZDHHC4	-1.33194
	1N1	ENSG00000136247_ENST00000396707_ZDHHC4	-1.33194
	1N1	ENSG00000136247_ENST00000396706_ZDHHC4	-1.33194
	1N1	ENSG00000119383_ENST00000435132_PPP2R4	-1.33209
	1N1	ENSG00000167004_ENST00000538826_PDIA3	-1.33318
	1N1	ENSG00000243927_ENST00000399312_MRPS6	-1.33347
	1N1	ENSG00000118620_ENST00000261560_ZNF430	-1.33456
	1N1	ENSG00000114450_ENST00000232564_GNB4	-1.33506
	1N1	ENSG00000116857_ENST00000455367_TMEM9	-1.33634
	1N1	ENSG00000116857_ENST00000435310_TMEM9	-1.33634
	1N1	ENSG00000127483_ENST00000417710_HP1BP3	-1.33682
	1N1	ENSG00000109854_ENST00000443524_HTATIP2	-1.3379
	1N1	ENSG00000005882_ENST00000007708_PDK2	-1.33933
	1N1	ENSG00000182220_ENST00000538655_ATP6AP2	-1.34014
	1N1	ENSG00000147123_ENST00000377811_NDUFB11	-1.34122
	1N1	ENSG00000167642_ENST00000301244_SPINT2	-1.34201
	1N1	ENSG00000114698_ENST00000446574_PLSCR4	-1.34288
	1N1	ENSG00000136247_ENST00000405731_ZDHHC4	-1.34295
	1N1	ENSG00000136247_ENST00000335965_ZDHHC4	-1.34295
	1N1	ENSG00000159377_ENST00000290541_PSMB4	-1.34376
	1N1	ENSG00000130638_ENST00000435026_ATXN10	-1.34388
	1N1	ENSG00000108179_ENST00000394579_PPIF	-1.3441
	1N1	ENSG00000115234_ENST00000543024_SNX17	-1.34512
	1N1	ENSG00000117602_ENST00000412742_RCAN3	-1.34516
	1N1	ENSG00000198695_ENST00000361681_MT-ND6	-1.34673
	1N1	ENSG00000100362_ENST00000404171_PVALB	-1.34801
	1N1	ENSG00000050748_ENST00000347470_MAPK9	-1.34831
	1N1	ENSG00000137266_ENST00000380302_SLC22A23	-1.34891
	1N1	ENSG00000100994_ENST00000216962_PYGB	-1.35099
	1N1	ENSG00000143119_ENST00000271324_CD53	-1.35126
	1N1	ENSG00000111653_ENST00000446105_ING4	-1.35147
	1N1	ENSG00000182220_ENST00000378438_ATP6AP2	-1.35167
	1N1	ENSG00000138449_ENST00000455320_SLC40A1	-1.35366
	1N1	ENSG00000136371_ENST00000258874_MTHFS	-1.35372
	1N1	ENSG00000122566_ENST00000354667_HNRNPA2B1	-1.35625
	1N1	ENSG00000124532_ENST00000378386_MRS2	-1.35633
	1N1	ENSG00000156017_ENST00000376830_C9orf41	-1.35734
	1N1	ENSG00000140264_ENST00000445816_SERF2	-1.35784
	1N1	ENSG00000136810_ENST00000374515_TXN	-1.35791
	1N1	ENSG00000117602_ENST00000374393_RCAN3	-1.36427
	1N1	ENSG00000182220_ENST00000535777_ATP6AP2	-1.36442
	1N1	ENSG00000167644_ENST00000301246_C19orf33	-1.3646
	1N1	ENSG00000064961_ENST00000333651_HMG20B	-1.36501
	1N1	ENSG00000165678_ENST00000372134_GHITM	-1.36502
	1N1	ENSG00000170525_ENST00000379785_PFKFB3	-1.36535
	1N1	ENSG00000115661_ENST00000396738_STK16	-1.36683
	1N1	ENSG00000087586_ENST00000422322_AURKA	-1.36928
	1N1	ENSG00000106462_ENST00000483967_EZH2	-1.36987
	1N1	ENSG00000106462_ENST00000478654_EZH2	-1.36987
	1N1	ENSG00000106462_ENST00000476773_EZH2	-1.36987
	1N1	ENSG00000106462_ENST00000460911_EZH2	-1.36987
	1N1	ENSG00000106462_ENST00000320356_EZH2	-1.36987
	1N1	ENSG00000104388_ENST00000531289_RAB2A	-1.36994
	1N1	ENSG00000124942_ENST00000244934_AHNAK	-1.36996
	1N1	ENSG00000143774_ENST00000366730_GUK1	-1.37117
	1N1	ENSG00000185480_ENST00000541394_C12orf48	-1.37138
	1N1	ENSG00000197746_ENST00000404083_PSAP	-1.37159
	1N1	ENSG00000158578_ENST00000335854_ALAS2	-1.37226
	1N1	ENSG00000030582_ENST00000053867_GRN	-1.37389
	1N1	ENSG00000168003_ENST00000338663_SLC3A2	-1.37569
	1N1	ENSG00000100266_ENST00000422336_PACSIN2	-1.37578
	1N1	ENSG00000161813_ENST00000441650_LARP4	-1.37715
	1N1	ENSG00000007168_ENST00000397195_PAFAH1B1	-1.37891
	1N1	ENSG00000073009_ENST00000369609_IKBKG	-1.37916
	1N1	ENSG00000114383_ENST00000232496_TUSC2	-1.3794
	1N1	ENSG00000204387_ENST00000375633_C6orf48	-1.3801
	1N1	ENSG00000008018_ENST00000262193_PSMB1	-1.38039
	1N1	ENSG00000002330_ENST00000394532_BAD	-1.38048
	1N1	ENSG00000258315_ENST00000546495_AC040977.1	-1.3806
	1N1	ENSG00000128309_ENST00000404802_MPST	-1.38178
	1N1	ENSG00000163468_ENST00000472765_CCT3	-1.38187
	1N1	ENSG00000163468_ENST00000368261_CCT3	-1.38187
	1N1	ENSG00000163468_ENST00000295688_CCT3	-1.38187
	1N1	ENSG00000072422_ENST00000536302_RHOBTB1	-1.38199
	1N1	ENSG00000002330_ENST00000309032_BAD	-1.38258
	1N1	ENSG00000168003_ENST00000422606_SLC3A2	-1.38269
	1N1	ENSG00000128309_ENST00000397225_MPST	-1.38286
	1N1	ENSG00000128309_ENST00000341116_MPST	-1.38286
	1N1	ENSG00000117602_ENST00000538532_RCAN3	-1.38315
	1N1	ENSG00000142046_ENST00000356385_TMEM91	-1.38395
	1N1	ENSG00000184076_ENST00000330029_UQCR10	-1.3844
	1N1	ENSG00000130770_ENST00000335514_ATPIF1	-1.3844
	1N1	ENSG00000170525_ENST00000490474_PFKFB3	-1.38464
	1N1	ENSG00000170525_ENST00000477914_PFKFB3	-1.38464
	1N1	ENSG00000170525_ENST00000467491_PFKFB3	-1.38464
	1N1	ENSG00000170525_ENST00000461744_PFKFB3	-1.38464
	1N1	ENSG00000170525_ENST00000379782_PFKFB3	-1.38464
	1N1	ENSG00000170525_ENST00000360521_PFKFB3	-1.38464
	1N1	ENSG00000170525_ENST00000317350_PFKFB3	-1.38464
	1N1	ENSG00000163848_ENST00000544464_ZNF148	-1.38484
	1N1	ENSG00000163848_ENST00000468369_ZNF148	-1.38484
	1N1	ENSG00000074201_ENST00000528364_CLNS1A	-1.38504
	1N1	ENSG00000023228_ENST00000423725_NDUFS1	-1.38563
	1N1	ENSG00000100427_ENST00000450140_MLC1	-1.38571
	1N1	ENSG00000112531_ENST00000275262_QKI	-1.38589
	1N1	ENSG00000164096_ENST00000399075_C4orf3	-1.38604
	1N1	ENSG00000186815_ENST00000541517_TPCN1	-1.38758
	1N1	ENSG00000125257_ENST00000536256_ABCC4	-1.38808
	1N1	ENSG00000064012_ENST00000432109_CASP8	-1.38889
	1N1	ENSG00000186815_ENST00000550785_TPCN1	-1.38895
	1N1	ENSG00000186815_ENST00000335509_TPCN1	-1.38895
	1N1	ENSG00000128311_ENST00000438203_TST	-1.38913
	1N1	ENSG00000140264_ENST00000381359_SERF2	-1.39065
	1N1	ENSG00000140264_ENST00000249786_SERF2	-1.39065
	1N1	ENSG00000125818_ENST00000435720_PSMF1	-1.39092
	1N1	ENSG00000144560_ENST00000413604_VGLL4	-1.39163
	1N1	ENSG00000113712_ENST00000515435_CSNK1A1	-1.39249
	1N1	ENSG00000180957_ENST00000320996_PITPNB	-1.39339
	1N1	ENSG00000203618_ENST00000366425_GP1BB	-1.39366
	1N1	ENSG00000255730_ENST00000540732_CTC-435M10.3	-1.39387
	1N1	ENSG00000177000_ENST00000376585_MTHFR	-1.39425
	1N1	ENSG00000138326_ENST00000435275_RPS24	-1.39442
	1N1	ENSG00000138326_ENST00000401656_RPS24	-1.39442
	1N1	ENSG00000138326_ENST00000372360_RPS24	-1.39442
	1N1	ENSG00000138326_ENST00000360830_RPS24	-1.39442
	1N1	ENSG00000160767_ENST00000368368_FAM189B	-1.39569
	1N1	ENSG00000196459_ENST00000380579_TRAPPC2	-1.39675
	1N1	ENSG00000120438_ENST00000321394_TCP1	-1.3972
	1N1	ENSG00000147647_ENST00000351513_DPYS	-1.39737
	1N1	ENSG00000132716_ENST00000407642_DCAF8	-1.39785
	1N1	ENSG00000084234_ENST00000543137_APLP2	-1.39785
	1N1	ENSG00000084234_ENST00000278756_APLP2	-1.39785
	1N1	ENSG00000084234_ENST00000263574_APLP2	-1.39785
	1N1	ENSG00000142046_ENST00000392002_TMEM91	-1.40052
	1N1	ENSG00000086758_ENST00000427052_HUWE1	-1.40053
	1N1	ENSG00000165669_ENST00000470476_C10orf84	-1.40205
	1N1	ENSG00000165669_ENST00000369172_C10orf84	-1.40205
	1N1	ENSG00000134201_ENST00000369813_GSTM5	-1.4032
	1N1	ENSG00000134201_ENST00000256593_GSTM5	-1.4032
	1N1	ENSG00000147592_ENST00000522447_LACTB2	-1.40445
	1N1	ENSG00000147592_ENST00000276590_LACTB2	-1.40445
	1N1	ENSG00000170540_ENST00000304414_ARL6IP1	-1.40645
	1N1	ENSG00000087302_ENST00000261700_C14orf166	-1.40687
	1N1	ENSG00000214078_ENST00000437340_CPNE1	-1.40718
	1N1	ENSG00000169756_ENST00000332345_LIMS1	-1.40802
	1N1	ENSG00000203666_ENST00000447569_EFCAB2	-1.40823
	1N1	ENSG00000128309_ENST00000404393_MPST	-1.40853
	1N1	ENSG00000128309_ENST00000401419_MPST	-1.40879
	1N1	ENSG00000128309_ENST00000429360_MPST	-1.40947
	1N1	ENSG00000128309_ENST00000397129_MPST	-1.40947
	1N1	ENSG00000213977_ENST00000225525_TAX1BP3	-1.41061
	1N1	ENSG00000167283_ENST00000300688_ATP5L	-1.41194
	1N1	ENSG00000117054_ENST00000420607_ACADM	-1.41208
	1N1	ENSG00000102172_ENST00000404933_SMS	-1.41393
	1N1	ENSG00000161013_ENST00000337755_MGAT4B	-1.41434
	1N1	ENSG00000102034_ENST00000434609_ELF4	-1.4152
	1N1	ENSG00000143149_ENST00000354775_ALDH9A1	-1.4162
	1N1	ENSG00000100014_ENST00000536677_SPECC1L	-1.41659
	1N1	ENSG00000104824_ENST00000388749_HNRNPL	-1.41666
	1N1	ENSG00000104824_ENST00000221419_HNRNPL	-1.41666
	1N1	ENSG00000105053_ENST00000316763_VRK3	-1.41787
	1N1	ENSG00000184009_ENST00000331925_ACTG1	-1.41811
	1N1	ENSG00000113387_ENST00000265073_SUB1	-1.41822
	1N1	ENSG00000119383_ENST00000434095_PPP2R4	-1.41975
	1N1	ENSG00000119383_ENST00000432651_PPP2R4	-1.41975
	1N1	ENSG00000119383_ENST00000423100_PPP2R4	-1.41975
	1N1	ENSG00000119383_ENST00000419582_PPP2R4	-1.41975
	1N1	ENSG00000160075_ENST00000291386_SSU72	-1.42009
	1N1	ENSG00000077097_ENST00000424225_TOP2B	-1.42081
	1N1	ENSG00000115758_ENST00000234111_ODC1	-1.42147
	1N1	ENSG00000109854_ENST00000451739_HTATIP2	-1.42155
	1N1	ENSG00000188677_ENST00000338758_PARVB	-1.42292
	1N1	ENSG00000122299_ENST00000355758_ZC3H7A	-1.42304
	1N1	ENSG00000127314_ENST00000450214_RAP1B	-1.42322
	1N1	ENSG00000100647_ENST00000342745_KIAA0247	-1.42359
	1N1	ENSG00000145740_ENST00000380860_SLC30A5	-1.42372
	1N1	ENSG00000122299_ENST00000396516_ZC3H7A	-1.42383
	1N1	ENSG00000179456_ENST00000358704_ZNF238	-1.42386
	1N1	ENSG00000125375_ENST00000311459_ATP5S	-1.42434
	1N1	ENSG00000187109_ENST00000552056_NAP1L1	-1.42471
	1N1	ENSG00000169714_ENST00000441626_CNBP	-1.4255
	1N1	ENSG00000188677_ENST00000404989_PARVB	-1.4272
	1N1	ENSG00000028116_ENST00000423109_VRK2	-1.42756
	1N1	ENSG00000157014_ENST00000287652_TATDN2	-1.42776
	1N1	ENSG00000149182_ENST00000426335_ARFGAP2	-1.42945
	1N1	ENSG00000100060_ENST00000442496_MFNG	-1.4297
	1N1	ENSG00000105327_ENST00000439096_BBC3	-1.4315
	1N1	ENSG00000105327_ENST00000300880_BBC3	-1.4315
	1N1	ENSG00000062716_ENST00000536180_VMP1	-1.43199
	1N1	ENSG00000073009_ENST00000369607_IKBKG	-1.43267
	1N1	ENSG00000157191_ENST00000337132_NECAP2	-1.4327
	1N1	ENSG00000184076_ENST00000406782_UQCR10	-1.43445
	1N1	ENSG00000147684_ENST00000276689_NDUFB9	-1.43502
	1N1	ENSG00000173120_ENST00000529006_KDM2A	-1.43552
	1N1	ENSG00000196407_ENST00000453881_THEM5	-1.43659
	1N1	ENSG00000023734_ENST00000538352_STRAP	-1.43683
	1N1	ENSG00000140990_ENST00000268668_NDUFB10	-1.43712
	1N1	ENSG00000134333_ENST00000379412_LDHA	-1.43757
	1N1	ENSG00000127314_ENST00000393436_RAP1B	-1.43781
	1N1	ENSG00000127314_ENST00000456697_RAP1B	-1.43783
	1N1	ENSG00000011638_ENST00000261388_TMEM159	-1.43806
	1N1	ENSG00000127314_ENST00000540209_RAP1B	-1.43866
	1N1	ENSG00000134333_ENST00000540430_LDHA	-1.43904
	1N1	ENSG00000134333_ENST00000422447_LDHA	-1.43904
	1N1	ENSG00000114416_ENST00000357559_FXR1	-1.43952
	1N1	ENSG00000143321_ENST00000368206_HDGF	-1.4405
	1N1	ENSG00000170144_ENST00000411529_HNRNPA3	-1.44144
	1N1	ENSG00000168000_ENST00000421906_BSCL2	-1.44161
	1N1	ENSG00000113387_ENST00000506237_SUB1	-1.44345
	1N1	ENSG00000162441_ENST00000400903_LZIC	-1.44392
	1N1	ENSG00000162191_ENST00000537534_UBXN1	-1.44405
	1N1	ENSG00000132716_ENST00000440682_DCAF8	-1.44414
	1N1	ENSG00000182149_ENST00000538963_KIAA0174	-1.44442
	1N1	ENSG00000101473_ENST00000217455_ACOT8	-1.44458
	1N1	ENSG00000026025_ENST00000487938_VIM	-1.44531
	1N1	ENSG00000153130_ENST00000394201_SCOC	-1.44545
	1N1	ENSG00000182220_ENST00000544975_ATP6AP2	-1.44586
	1N1	ENSG00000148834_ENST00000432659_GSTO1	-1.44613
	1N1	ENSG00000082153_ENST00000409226_BZW1	-1.44691
	1N1	ENSG00000164506_ENST00000546097_STXBP5	-1.44803
	1N1	ENSG00000129354_ENST00000250244_AP1M2	-1.44806
	1N1	ENSG00000178982_ENST00000248342_EIF3K	-1.44816
	1N1	ENSG00000108443_ENST00000393021_RPS6KB1	-1.44877
	1N1	ENSG00000175662_ENST00000540946_TOM1L2	-1.44925
	1N1	ENSG00000122566_ENST00000360787_HNRNPA2B1	-1.44931
	1N1	ENSG00000115234_ENST00000233575_SNX17	-1.44988
	1N1	ENSG00000110696_ENST00000228136_C11orf58	-1.4501
	1N1	ENSG00000107771_ENST00000543283_FAM190B	-1.4504
	1N1	ENSG00000114416_ENST00000480918_FXR1	-1.45046
	1N1	ENSG00000181029_ENST00000426877_TRAPPC5	-1.45067
	1N1	ENSG00000181029_ENST00000317378_TRAPPC5	-1.45067
	1N1	ENSG00000161013_ENST00000292591_MGAT4B	-1.45145
	1N1	ENSG00000127314_ENST00000250559_RAP1B	-1.45155
	1N1	ENSG00000049656_ENST00000320895_CLPTM1L	-1.45184
	1N1	ENSG00000184076_ENST00000332801_UQCR10	-1.45192
	1N1	ENSG00000100528_ENST00000216416_CNIH	-1.45352
	1N1	ENSG00000120158_ENST00000381732_RCL1	-1.45357
	1N1	ENSG00000185480_ENST00000358383_C12orf48	-1.45544
	1N1	ENSG00000104904_ENST00000322297_OAZ1	-1.45555
	1N1	ENSG00000146540_ENST00000397098_C7orf50	-1.45778
	1N1	ENSG00000146540_ENST00000357429_C7orf50	-1.45778
	1N1	ENSG00000211460_ENST00000536142_TSN	-1.45865
	1N1	ENSG00000211460_ENST00000413418_TSN	-1.45865
	1N1	ENSG00000146540_ENST00000397100_C7orf50	-1.4596
	1N1	ENSG00000168906_ENST00000409017_MAT2A	-1.45978
	1N1	ENSG00000114770_ENST00000427120_ABCC5	-1.46009
	1N1	ENSG00000157014_ENST00000448281_TATDN2	-1.46071
	1N1	ENSG00000132294_ENST00000519656_EFR3A	-1.46161
	1N1	ENSG00000132294_ENST00000254624_EFR3A	-1.46161
	1N1	ENSG00000114770_ENST00000446941_ABCC5	-1.46194
	1N1	ENSG00000078061_ENST00000290277_ARAF	-1.46214
	1N1	ENSG00000116906_ENST00000366647_GNPAT	-1.46411
	1N1	ENSG00000109971_ENST00000526110_HSPA8	-1.46429
	1N1	ENSG00000143321_ENST00000406805_HDGF	-1.46461
	1N1	ENSG00000204420_ENST00000375806_C6orf25	-1.46517
	1N1	ENSG00000111912_ENST00000419660_NCOA7	-1.46538
	1N1	ENSG00000026025_ENST00000544301_VIM	-1.46544
	1N1	ENSG00000182149_ENST00000378799_KIAA0174	-1.46654
	1N1	ENSG00000116478_ENST00000428704_HDAC1	-1.46671
	1N1	ENSG00000175582_ENST00000535748_RAB6A	-1.46672
	1N1	ENSG00000090266_ENST00000247866_NDUFB2	-1.47021
	1N1	ENSG00000090266_ENST00000204307_NDUFB2	-1.47021
	1N1	ENSG00000104131_ENST00000261868_EIF3J	-1.47147
	1N1	ENSG00000078304_ENST00000350249_PPP2R5C	-1.47193
	1N1	ENSG00000103591_ENST00000538028_AAGAB	-1.47232
	1N1	ENSG00000084234_ENST00000338167_APLP2	-1.47278
	1N1	ENSG00000150459_ENST00000382533_SAP18	-1.47293
	1N1	ENSG00000112290_ENST00000392589_WASF1	-1.47317
	1N1	ENSG00000112290_ENST00000392588_WASF1	-1.47317
	1N1	ENSG00000112290_ENST00000392586_WASF1	-1.47317
	1N1	ENSG00000197183_ENST00000375677_C20orf112	-1.47326
	1N1	ENSG00000196459_ENST00000359680_TRAPPC2	-1.47327
	1N1	ENSG00000184009_ENST00000447294_ACTG1	-1.4733
	1N1	ENSG00000140932_ENST00000268595_CMTM2	-1.47369
	1N1	ENSG00000132294_ENST00000334503_EFR3A	-1.47476
	1N1	ENSG00000026025_ENST00000469543_VIM	-1.47574
	1N1	ENSG00000109971_ENST00000534319_HSPA8	-1.47616
	1N1	ENSG00000152689_ENST00000407811_RASGRP3	-1.47622
	1N1	ENSG00000132406_ENST00000382753_TMEM128	-1.47673
	1N1	ENSG00000164306_ENST00000503752_CCDC111	-1.47755
	1N1	ENSG00000121083_ENST00000240343_DYNLL2	-1.47904
	1N1	ENSG00000064313_ENST00000378164_TAF2	-1.47931
	1N1	ENSG00000125868_ENST00000246069_DSTN	-1.47957
	1N1	ENSG00000185129_ENST00000331327_PURA	-1.48045
	1N1	ENSG00000164548_ENST00000538367_TRA2A	-1.48097
	1N1	ENSG00000129625_ENST00000545426_REEP5	-1.48208
	1N1	ENSG00000129625_ENST00000511865_REEP5	-1.48208
	1N1	ENSG00000127022_ENST00000504734_CANX	-1.48263
	1N1	ENSG00000127022_ENST00000415618_CANX	-1.48263
	1N1	ENSG00000112679_ENST00000344450_DUSP22	-1.48302
	1N1	ENSG00000151923_ENST00000436547_TIAL1	-1.48382
	1N1	ENSG00000026025_ENST00000224237_VIM	-1.48392
	1N1	ENSG00000068489_ENST00000262293_PRR11	-1.48442
	1N1	ENSG00000204420_ENST00000480039_C6orf25	-1.48529
	1N1	ENSG00000074201_ENST00000525428_CLNS1A	-1.48543
	1N1	ENSG00000157191_ENST00000263498_NECAP2	-1.48629
	1N1	ENSG00000105053_ENST00000377011_VRK3	-1.48684
	1N1	ENSG00000124570_ENST00000380520_SERPINB6	-1.48748
	1N1	ENSG00000078304_ENST00000334743_PPP2R5C	-1.48815
	1N1	ENSG00000143774_ENST00000366723_GUK1	-1.48887
	1N1	ENSG00000116560_ENST00000357214_SFPQ	-1.49024
	1N1	ENSG00000181744_ENST00000315691_C3orf58	-1.49025
	1N1	ENSG00000158578_ENST00000330807_ALAS2	-1.49073
	1N1	ENSG00000152620_ENST00000502355_C5orf33	-1.4925
	1N1	ENSG00000164609_ENST00000297151_SLU7	-1.49349
	1N1	ENSG00000131069_ENST00000480978_ACSS2	-1.49374
	1N1	ENSG00000154473_ENST00000368858_BUB3	-1.49436
	1N1	ENSG00000119953_ENST00000369603_SMNDC1	-1.49518
	1N1	ENSG00000124570_ENST00000380529_SERPINB6	-1.49666
	1N1	ENSG00000168286_ENST00000303596_THAP11	-1.49757
	1N1	ENSG00000130985_ENST00000451702_UBA1	-1.49805
	1N1	ENSG00000023734_ENST00000419869_STRAP	-1.4981
	1N1	ENSG00000167004_ENST00000300289_PDIA3	-1.49954
	1N1	ENSG00000169756_ENST00000542845_LIMS1	-1.50021
	1N1	ENSG00000137266_ENST00000490273_SLC22A23	-1.5005
	1N1	ENSG00000124570_ENST00000380546_SERPINB6	-1.50126
	1N1	ENSG00000124570_ENST00000380539_SERPINB6	-1.50126
	1N1	ENSG00000124570_ENST00000380524_SERPINB6	-1.50126
	1N1	ENSG00000124570_ENST00000335686_SERPINB6	-1.50126
	1N1	ENSG00000115234_ENST00000542478_SNX17	-1.50329
	1N1	ENSG00000152620_ENST00000506945_C5orf33	-1.50391
	1N1	ENSG00000138777_ENST00000341695_PPA2	-1.5041
	1N1	ENSG00000179051_ENST00000375436_RCC2	-1.50414
	1N1	ENSG00000100219_ENST00000405219_XBP1	-1.50425
	1N1	ENSG00000100219_ENST00000403532_XBP1	-1.50425
	1N1	ENSG00000100219_ENST00000216037_XBP1	-1.50425
	1N1	ENSG00000165669_ENST00000369170_C10orf84	-1.50429
	1N1	ENSG00000023734_ENST00000025399_STRAP	-1.50459
	1N1	ENSG00000079332_ENST00000452767_SAR1A	-1.50732
	1N1	ENSG00000155097_ENST00000518738_ATP6V1C1	-1.5076
[truncated: 10,373 more rows]
