# Supplementary material for: The complex transcriptional landscape of the anucleate human platelet
Source: BMC Genomics. 2013 Jan 16;14:1. doi: 10.1186/1471-2164-14-1 (PMC3722126; doi:10.1186/1471-2164-14-1)
Supplement: Additional file 5: Table S4 — MicroRNA transcripts in each of the four samples. List of all microRNAs whose expression is supported by the collected RNA-seq data. [file 1471-2164-14-1-S5.xls]

## Sheet: NORMAL-ALL
	1N1	1N1	1N1	1N1	2N2	2N2	2N2	2N2	3N3	3N3	3N3	3N3	4N4	4N4	4N4	4N4
		known length	% of known covered	log2(normalized expression)		known length	% of known covered	log2(normalized expression)		known length	% of known covered	log2(normalized expression)		known length	% of known covered	log2(normalized expression)
	hsa-miR-223	22	1	19.0148	hsa-miR-223	22	1	15.8499	hsa-miR-223	22	1	16.3877	hsa-miR-223	22	1	15.6479
	hsa-miR-451	22	1	17.3509	hsa-miR-21	22	1	13.8003	hsa-miR-21	22	1	14.2831	hsa-miR-21	22	1	13.0787
	hsa-miR-21	22	1	16.5979	hsa-miR-451	22	1	13.0194	hsa-miR-126	22	1	13.8733	hsa-miR-126	22	1	13.0386
	hsa-miR-23a	21	1	16.5648	hsa-miR-23a	21	1	12.9397	hsa-miR-23a	21	1	13.3968	hsa-miR-126*	21	1	12.3672
	hsa-miR-126	22	1	16.0628	hsa-miR-126	22	1	12.4247	hsa-miR-126*	21	1	13.1568	hsa-miR-23a	21	1	12.1604
	hsa-miR-126*	21	1	16.0467	hsa-miR-17	23	1	11.6326	hsa-miR-26b	21	1	13.1212	hsa-miR-451	22	1	11.8207
	hsa-miR-15b	22	1	14.8985	hsa-miR-191	23	1	11.4412	hsa-miR-19a	23	1	12.9487	hsa-miR-191	23	1	11.4594
	hsa-miR-26b	21	1	14.691	hsa-miR-126*	21	1	11.1847	hsa-miR-17	23	1	12.5763	hsa-miR-17	23	1	10.4904
	hsa-miR-17	23	1	14.6477	hsa-miR-23b	21	1	10.9885	hsa-miR-142-5p	21	1	12.1749	hsa-miR-484	22	1	10.4188
	hsa-miR-23b	21	1	14.6191	hsa-miR-484	22	1	10.9226	hsa-miR-191	23	1	11.9223	hsa-miR-15b	22	1	10.2429
	hsa-miR-191	23	1	14.3801	hsa-miR-15b	22	1	10.6238	hsa-miR-451	22	1	11.9173	hsa-miR-23b	21	1	10.1517
	hsa-let-7g	22	1	14.1215	hsa-miR-26b	21	1	10.6029	hsa-miR-15b	22	1	11.7594	hsa-let-7g	22	1	9.93081
	hsa-miR-19a	23	1	13.6971	hsa-miR-19a	23	1	10.5245	hsa-miR-27a	21	1	11.5696	hsa-miR-130a	22	1	9.90787
	hsa-miR-484	22	1	13.6813	hsa-miR-221	23	1	10.2646	hsa-let-7g	22	1	11.4116	hsa-miR-221	23	1	9.85565
	hsa-miR-142-5p	21	1	13.5426	hsa-miR-30d	22	1	10.1672	hsa-miR-221	23	1	11.4073	hsa-miR-26b	21	1	9.53139
	hsa-miR-221	23	1	13.5016	hsa-miR-425	23	1	10.0926	hsa-miR-130a	22	1	11.3869	hsa-miR-425	23	1	9.4615
	hsa-miR-130a	22	1	13.3707	hsa-let-7g	22	1	9.90731	hsa-miR-425	23	1	11.2113	hsa-miR-150	22	1	9.37582
	hsa-miR-30b	22	1	13.3672	hsa-miR-27a	21	1	9.85904	hsa-miR-30e	22	1	11.1552	hsa-miR-376c	21	1	9.36592
	hsa-miR-425	23	1	13.2554	hsa-miR-30b	22	1	9.76531	hsa-miR-484	22	1	11.1215	hsa-miR-185	22	1	9.2883
	hsa-miR-27a	21	1	13.2151	hsa-miR-130a	22	1	9.70698	hsa-miR-185	22	1	11.0622	hsa-miR-140-3p	21	1	9.27574
	hsa-miR-30d	22	1	13.1995	hsa-miR-145	23	1	9.57856	hsa-miR-29c	22	1	11.0472	hsa-miR-142-5p	21	1	8.95454
	hsa-miR-185	22	1	13.1588	hsa-miR-185	22	1	9.56761	hsa-miR-142-3p	23	1	10.9795	hsa-miR-30d	22	1	8.94334
	hsa-miR-20a	23	1	12.8572	hsa-miR-20a	23	1	9.43607	hsa-miR-20a	23	1	10.9363	hsa-miR-130b	22	1	8.64285
	hsa-miR-142-3p	23	1	12.8333	hsa-miR-30e	22	1	9.37006	hsa-miR-23b	21	1	10.83	hsa-miR-342-3p	23	1	8.53938
	hsa-miR-30e	22	1	12.7907	hsa-miR-142-5p	21	1	9.01785	hsa-miR-30d	22	1	10.7103	hsa-miR-29a	22	1	8.46494
	hsa-miR-29c	22	1	12.7316	hsa-miR-342-3p	23	1	9.00821	hsa-miR-30b	22	1	10.4759	hsa-miR-19a	23	1	8.37815
	hsa-miR-29a	22	1	12.4676	hsa-miR-29c	22	1	8.99033	hsa-miR-301a	23	1	10.0933	hsa-miR-107	23	1	8.3555
	hsa-miR-342-3p	23	1	12.4311	hsa-miR-107	23	1	8.98487	hsa-miR-148b	22	1	10.0071	hsa-miR-301a	23	1	8.30364
	hsa-miR-374b	22	1	12.0444	hsa-miR-142-3p	23	1	8.86077	hsa-miR-145	23	1	9.92713	hsa-miR-125a-5p	24	1	8.23105
	hsa-miR-106b	21	1	12.0098	hsa-miR-29a	22	1	8.7885	hsa-miR-15a	22	1	9.80131	hsa-miR-29c	22	1	8.20561
	hsa-miR-301a	23	1	11.9966	hsa-miR-301a	23	1	8.77391	hsa-miR-29a	22	1	9.69526	hsa-miR-27a	21	1	8.2035
	hsa-miR-15a	22	1	11.9757	hsa-miR-140-3p	21	1	8.68279	hsa-miR-130b	22	1	9.65577	hsa-miR-409-3p	22	1	8.18491
	hsa-miR-145	23	1	11.8222	hsa-miR-222	21	1	8.33354	hsa-miR-424	22	1	9.63024	hsa-miR-590-5p	22	1	8.03975
	hsa-miR-107	23	1	11.8031	hsa-miR-139-5p	22	1	8.19587	hsa-miR-590-5p	22	1	9.5073	hsa-miR-20a	23	1	7.91838
	hsa-miR-140-3p	21	1	11.7628	hsa-miR-338-3p	22	1	7.96129	hsa-miR-335	23	1	9.50396	hsa-miR-574-3p	22	1	7.91638
	hsa-miR-125a-5p	24	1	11.7099	hsa-miR-130b	22	1	7.95713	hsa-miR-125a-5p	24	1	9.44971	hsa-miR-494	22	1	7.88194
	hsa-miR-590-5p	22	1	11.6946	hsa-miR-125a-5p	24	1	7.93073	hsa-miR-148a	22	1	9.38771	hsa-miR-142-3p	23	1	7.7205
	hsa-miR-139-5p	22	1	11.674	hsa-miR-18a	23	1	7.92994	hsa-let-7d	22	1	9.38602	hsa-miR-331-3p	21	0.952381	7.68588
	hsa-miR-22*	22	1	11.4433	hsa-miR-374b	22	1	7.90178	hsa-miR-338-3p	22	1	9.35002	hsa-miR-340*	22	1	7.60354
	hsa-miR-335	23	1	11.4367	hsa-let-7d	22	1	7.86276	hsa-miR-140-3p	21	1	9.29276	hsa-miR-30b	22	1	7.59021
	hsa-miR-664	23	1	11.4108	hsa-miR-335	23	1	7.83862	hsa-miR-106b	21	1	9.23921	hsa-miR-145	23	1	7.57641
	hsa-miR-130b	22	1	11.3088	hsa-miR-106b	21	1	7.7878	hsa-miR-376c	21	1	8.95748	hsa-miR-30e	22	1	7.53614
	hsa-miR-331-3p	21	0.952381	11.2904	hsa-miR-15a	22	1	7.77956	hsa-miR-25	22	1	8.94826	hsa-miR-487b	22	1	7.52557
	hsa-miR-18a	23	1	11.2305	hsa-miR-664	23	1	7.77439	hsa-miR-222	21	1	8.89227	hsa-miR-222	21	1	7.52547
	hsa-miR-424	22	1	11.1695	hsa-miR-339-5p	23	1	7.76992	hsa-miR-107	23	1	8.88882	hsa-miR-328	22	1	7.40007
	hsa-miR-222	21	1	11.092	hsa-let-7b	22	1	7.71444	hsa-miR-146a	22	1	8.57814	hsa-miR-139-5p	22	1	7.38226
	hsa-let-7b	22	1	11.0408	hsa-miR-590-5p	22	1	7.64112	hsa-miR-374b	22	1	8.56609	hsa-miR-197	22	1	7.18767
	hsa-miR-338-3p	22	1	11.0123	hsa-miR-331-3p	21	1	7.62384	hsa-miR-342-3p	23	1	8.49912	hsa-miR-374b	22	1	7.15172
	hsa-miR-92a	22	1	10.9451	hsa-miR-24	22	1	7.61103	hsa-miR-331-3p	21	1	8.47619	hsa-miR-15a	22	1	7.10709
	hsa-miR-376c	21	1	10.9197	hsa-miR-423-3p	23	1	7.57571	hsa-let-7b	22	1	8.47008	hsa-miR-18a	23	0.956522	7.08557
	hsa-miR-24	22	1	10.788	hsa-miR-92a	22	1	7.49677	hsa-miR-18a	23	0.956522	8.4504	hsa-miR-664	23	1	6.9006
	hsa-miR-148a	22	1	10.7868	hsa-miR-93	23	1	7.4913	hsa-miR-186	22	1	8.44343	hsa-miR-10a	23	1	6.81868
	hsa-miR-146a	22	1	10.7162	hsa-miR-148b	22	1	7.46509	hsa-miR-22*	22	1	8.42227	hsa-miR-92a	22	1	6.8001
	hsa-miR-151-5p	21	1	10.6953	hsa-miR-376c	21	1	7.34193	hsa-miR-93	23	1	8.4063	hsa-miR-495	22	1	6.74872
	hsa-let-7f	22	1	10.6523	hsa-miR-340*	22	1	7.25963	hsa-miR-139-5p	22	1	8.24047	hsa-miR-505	22	0.954545	6.72589
	hsa-miR-186	22	1	10.6288	hsa-miR-409-3p	22	1	7.24266	hsa-let-7f	22	1	8.23396	hsa-miR-654-3p	22	1	6.63143
	hsa-miR-148b	22	1	10.5356	hsa-miR-151-5p	21	1	7.22432	hsa-miR-339-5p	23	1	8.20477	hsa-let-7d	22	1	6.42852
	hsa-miR-340*	22	1	10.4518	hsa-miR-505	22	1	7.17951	hsa-miR-495	22	1	8.15154	hsa-miR-337-3p	22	1	6.394
	hsa-let-7d	22	1	10.4471	hsa-miR-186	22	1	7.16967	hsa-miR-17*	22	1	8.08848	hsa-miR-106b	21	1	6.38542
	hsa-miR-27b	21	1	10.3124	hsa-miR-328	22	1	7.0539	hsa-miR-24	22	1	8.01273	hsa-miR-766	22	1	6.34947
	hsa-miR-32	22	1	10.3037	hsa-miR-25	22	1	6.9497	hsa-miR-423-3p	23	1	8.00485	hsa-miR-24	22	1	6.34799
	hsa-miR-93	23	1	10.2101	hsa-miR-487b	22	1	6.87835	hsa-miR-30e*	22	1	7.97687	hsa-miR-335	23	1	6.34342
	hsa-miR-584	22	1	10.2027	hsa-miR-574-3p	22	1	6.8688	hsa-miR-664	23	1	7.96395	hsa-miR-424	22	1	6.30074
	hsa-miR-361-5p	22	1	10.1272	hsa-miR-494	22	1	6.84065	hsa-miR-409-3p	22	1	7.95401	hsa-miR-93	23	1	6.28689
	hsa-miR-339-5p	23	1	10.1268	hsa-miR-22*	22	1	6.79263	hsa-miR-487b	22	1	7.94802	hsa-miR-744	22	1	6.2517
	hsa-miR-25	22	1	10.0997	hsa-miR-424	22	1	6.54657	hsa-miR-22	22	1	7.86046	hsa-miR-25	22	1	6.22426
	hsa-miR-30e*	22	1	10.0986	hsa-miR-744	22	1	6.49337	hsa-miR-32	22	1	7.75788	hsa-miR-338-3p	22	1	6.16146
	hsa-miR-505	22	0.954545	10.0596	hsa-let-7f	22	1	6.49329	hsa-miR-574-3p	22	1	7.70435	hsa-miR-361-5p	22	1	6.16039
	hsa-miR-10a	23	1	9.80543	hsa-miR-495	22	1	6.47371	hsa-miR-151-5p	21	1	7.62327	hsa-miR-493*	22	1	6.12152
	hsa-let-7d*	22	1	9.74203	hsa-miR-148a	22	1	6.46107	hsa-miR-340	22	1	7.61466	hsa-miR-146a	22	1	6.09758
	hsa-miR-340	22	1	9.72725	hsa-miR-27b	21	1	6.39961	hsa-miR-340*	22	1	7.53694	hsa-let-7d*	22	1	6.07396
	hsa-miR-98	22	1	9.67158	hsa-miR-361-5p	22	1	6.35606	hsa-miR-374a	22	1	7.5142	hsa-let-7b	22	1	5.89246
	hsa-miR-22	22	1	9.67051	hsa-miR-766	22	1	6.31405	hsa-miR-376b	22	1	7.43814	hsa-miR-551b	21	0.952381	5.85986
	hsa-miR-423-3p	23	1	9.63258	hsa-miR-425*	22	1	6.31293	hsa-miR-16	22	1	7.40211	hsa-miR-148a	22	1	5.82688
	hsa-miR-495	22	1	9.45774	hsa-miR-93*	22	1	6.18573	hsa-miR-27b	21	1	7.37425	hsa-miR-423-3p	23	1	5.79773
	hsa-miR-744	22	0.954545	9.43443	hsa-miR-103a	23	1	6.10434	hsa-miR-505	22	1	7.37149	hsa-miR-339-5p	23	1	5.73229
	hsa-miR-574-3p	22	1	9.40608	hsa-miR-32	22	1	6.05905	hsa-miR-337-3p	22	1	7.35191	hsa-let-7f	22	1	5.71188
	hsa-miR-103a	23	1	9.37074	hsa-miR-197	22	1	6.03395	hsa-miR-98	22	1	7.33028	hsa-miR-130b*	21	1	5.69806
	hsa-miR-328	22	1	9.33938	hsa-miR-584	22	1	6.01223	hsa-miR-15b*	22	1	7.29949	hsa-miR-151-5p	21	1	5.6934
	hsa-miR-92a	22	1	9.32261	hsa-miR-30e*	22	1	5.90118	hsa-miR-590-3p	21	1	7.27155	hsa-miR-20b	23	1	5.68439
	hsa-miR-140-5p	22	1	9.31619	hsa-miR-20b	23	1	5.88119	hsa-miR-20b	23	1	7.22824	hsa-miR-543	22	1	5.60954
	hsa-miR-551b	21	1	9.30751	hsa-miR-146a	22	1	5.86351	hsa-miR-92a	22	1	7.08565	hsa-miR-382	22	1	5.59148
	hsa-miR-487b	22	1	9.27619	hsa-miR-22	22	1	5.86019	hsa-miR-543	22	1	7.04756	hsa-miR-22*	22	1	5.48875
	hsa-miR-590-3p	21	1	9.26816	hsa-miR-551b	21	1	5.8256	hsa-miR-197	22	1	7.02708	hsa-miR-28-3p	22	1	5.46108
	hsa-miR-128	21	1	9.25928	hsa-miR-16	22	1	5.82399	hsa-miR-143	21	1	7.01796	hsa-miR-99a	22	1	5.42783
	hsa-miR-20b	23	1	9.2259	hsa-miR-423-5p	23	0.956522	5.80025	hsa-miR-140-5p	22	1	6.98263	hsa-miR-103a	23	1	5.4249
	hsa-miR-144*	22	1	9.22001	hsa-miR-98	22	1	5.78494	hsa-miR-423-5p	23	1	6.97387	hsa-miR-323b-3p	22	1	5.39015
	hsa-miR-197	22	1	9.21541	hsa-miR-10a	23	1	5.77938	hsa-miR-494	22	0.954545	6.84987	hsa-miR-186	22	1	5.36963
	hsa-miR-7-1*	22	1	9.15692	hsa-miR-24-2*	22	1	5.73634	hsa-miR-19b	23	1	6.82162	hsa-miR-192	21	1	5.36812
	hsa-miR-15b*	22	1	9.14502	hsa-let-7d*	22	1	5.71796	hsa-miR-103a	23	1	6.79242	hsa-miR-361-3p	23	1	5.35508
	hsa-miR-425*	22	1	9.10799	hsa-miR-543	22	1	5.68772	hsa-miR-10a	23	1	6.78923	hsa-miR-148b	22	1	5.29317
	hsa-miR-130b*	21	1	9.09462	hsa-miR-128	21	1	5.65308	hsa-miR-20a*	22	1	6.74844	hsa-miR-98	22	1	5.24926
	hsa-miR-16	22	1	9.09027	hsa-miR-181c	22	1	5.62841	hsa-miR-361-5p	22	1	6.72953	hsa-miR-27b	21	1	5.23745
	hsa-miR-766	22	1	9.0538	hsa-miR-92a	22	1	5.5984	hsa-miR-33a	21	1	6.7236	hsa-miR-590-3p	21	1	5.21078
	hsa-miR-204	22	1	9.03133	hsa-miR-337-3p	22	1	5.56191	hsa-miR-551b	21	0.952381	6.56195	hsa-miR-425*	22	1	5.17942
	hsa-miR-181c	22	1	9.01448	hsa-miR-361-3p	23	1	5.54849	hsa-miR-328	22	1	6.55143	hsa-miR-30e*	22	1	5.10724
	hsa-miR-93*	22	1	8.98152	hsa-miR-130b*	21	1	5.49722	hsa-miR-545*	22	1	6.49447	hsa-miR-323-3p	21	1	5.08442
	hsa-miR-374a	22	1	8.94721	hsa-miR-339-3p	23	1	5.32141	hsa-miR-103a-2*	23	1	6.48987	hsa-miR-151-3p	21	1	5.06073
	hsa-miR-152	21	1	8.94066	hsa-miR-140-5p	22	1	5.32122	hsa-miR-584	22	1	6.48216	hsa-miR-421	23	1	5.03175
	hsa-miR-17*	22	1	8.9297	hsa-miR-660	22	1	5.3115	hsa-miR-26a	22	1	6.43421	hsa-miR-532-5p	22	1	5.02022
	hsa-miR-423-5p	23	1	8.85103	hsa-miR-17*	22	1	5.31023	hsa-miR-128	21	1	6.39308	hsa-miR-17*	22	1	4.97502
	hsa-miR-224	21	1	8.80869	hsa-miR-224	21	1	5.30338	hsa-miR-660	22	1	6.38003	hsa-miR-584	22	1	4.89862
	hsa-miR-2355-5p	21	1	8.80627	hsa-miR-30a	22	0.954545	5.29521	hsa-miR-151-3p	21	1	6.35915	hsa-miR-7-1*	22	1	4.71399
	hsa-miR-660	22	1	8.79913	hsa-miR-15b*	22	1	5.29433	hsa-miR-320a	22	1	6.33438	hsa-miR-93*	22	1	4.66798
	hsa-miR-494	22	0.954545	8.69881	hsa-miR-151-3p	21	1	5.28588	hsa-miR-24-2*	22	1	6.32716	hsa-miR-22	22	1	4.63318
	hsa-miR-99a	22	1	8.68413	hsa-miR-654-3p	22	1	5.26568	hsa-miR-224	21	1	6.31066	hsa-miR-140-5p	22	1	4.62683
	hsa-miR-409-3p	22	1	8.6355	hsa-miR-374a	22	1	5.26239	hsa-miR-130b*	21	1	6.27865	hsa-miR-15b*	22	1	4.58507
	hsa-miR-361-3p	23	1	8.552	hsa-miR-103a-2*	23	1	5.22696	hsa-let-7d*	22	1	6.2733	hsa-miR-136	23	1	4.56994
	hsa-miR-151-3p	21	1	8.53157	hsa-miR-3615	21	1	5.17093	hsa-miR-28-3p	22	1	6.24353	hsa-miR-660	22	1	4.55834
	hsa-miR-337-3p	22	1	8.40785	hsa-miR-340	22	1	5.14096	hsa-miR-136	23	1	6.23276	hsa-miR-369-3p	21	1	4.54613
	hsa-miR-543	22	1	8.37031	hsa-miR-99a	22	1	5.09708	hsa-miR-146b-5p	22	1	6.20012	hsa-miR-2355-5p	21	0.952381	4.47605
	hsa-miR-28-3p	22	1	8.31585	hsa-miR-324-5p	23	1	5.08792	hsa-miR-493*	22	1	6.19494	hsa-miR-152	21	1	4.43517
	hsa-miR-598	22	1	8.26831	hsa-miR-143	21	1	5.02397	hsa-miR-766	22	1	6.12808	hsa-miR-370	22	1	4.41138
	hsa-miR-192	21	1	8.25943	hsa-miR-1301	24	0.958333	4.98118	hsa-miR-181c	22	1	6.10962	hsa-miR-16	22	1	4.39159
	hsa-miR-143	21	1	8.21848	hsa-miR-99b	22	1	4.97473	hsa-miR-7-1*	22	1	6.10806	hsa-miR-376b	22	1	4.38605
	hsa-miR-19b	23	1	8.1719	hsa-miR-320a	22	1	4.97442	hsa-miR-361-3p	23	1	6.1039	hsa-miR-32	22	1	4.30622
	hsa-miR-24-2*	22	1	8.12499	hsa-miR-19b	23	1	4.96296	hsa-miR-425*	22	1	6.07583	hsa-miR-24-2*	22	1	4.30285
	hsa-miR-363	22	1	8.09424	hsa-miR-421	23	1	4.88608	hsa-miR-654-3p	22	1	6.05303	hsa-miR-487a	22	1	4.27106
	hsa-miR-195	21	1	8.02315	hsa-miR-144*	22	1	4.85146	hsa-miR-136*	22	0.954545	6.03433	hsa-miR-339-3p	23	1	4.26649
	hsa-miR-103a-2*	23	1	7.9372	hsa-miR-493*	22	1	4.83512	hsa-miR-99b	22	1	6.02212	hsa-miR-224	21	1	4.2352
	hsa-miR-182	24	1	7.91116	hsa-miR-2355-5p	21	0.952381	4.82058	hsa-miR-152	21	1	6.02178	hsa-miR-223*	22	1	4.23447
	hsa-miR-654-3p	22	1	7.89759	hsa-miR-182	24	0.958333	4.77091	hsa-miR-326	20	1	6.008	hsa-miR-128	21	0.952381	4.21381
	hsa-miR-26b*	22	1	7.88829	hsa-miR-326	20	1	4.72388	hsa-miR-301b	23	0.956522	6.00676	hsa-miR-99b	22	0.954545	4.17158
	hsa-miR-221*	22	1	7.84513	hsa-miR-590-3p	21	1	4.71707	hsa-miR-93*	22	1	5.91192	hsa-miR-181c	22	1	4.15538
	hsa-miR-99b	22	0.954545	7.81205	hsa-miR-146b-5p	22	1	4.67644	hsa-miR-210	22	1	5.88923	hsa-miR-92a	22	0.954545	4.15104
	hsa-miR-30a	22	0.954545	7.80247	hsa-miR-152	21	1	4.67072	hsa-miR-2355-5p	21	1	5.86895	hsa-miR-106b*	22	1	4.0936
	hsa-miR-33a	21	0.952381	7.75393	hsa-miR-28-3p	22	1	4.63492	hsa-miR-99a	22	1	5.80987	hsa-miR-598	22	0.954545	4.08721
	hsa-miR-421	23	1	7.73785	hsa-miR-210	22	1	4.56166	hsa-miR-421	23	1	5.71925	hsa-miR-195	21	1	4.07947
	hsa-let-7f-1*	22	1	7.71181	hsa-miR-345	22	1	4.5248	hsa-miR-598	22	1	5.70148	hsa-miR-146b-5p	22	1	4.03695
	hsa-miR-150	22	1	7.67959	hsa-miR-598	22	0.954545	4.45413	hsa-miR-382	22	1	5.69308	hsa-miR-144*	22	1	4.03326
	hsa-miR-146b-5p	22	0.954545	7.66055	hsa-miR-192	21	0.952381	4.44221	hsa-miR-744	22	1	5.67334	hsa-miR-454*	22	0.954545	4.00694
	hsa-miR-545*	22	1	7.64754	hsa-miR-26b*	22	1	4.38695	hsa-miR-30a	22	1	5.6513	hsa-miR-423-5p	23	0.956522	4.00363
	hsa-miR-28-5p	22	1	7.64613	hsa-miR-1249	22	1	4.36172	hsa-miR-363	22	1	5.59543	hsa-miR-1301	24	0.958333	3.91474
	hsa-miR-326	20	1	7.63773	hsa-miR-150	22	1	4.31156	hsa-miR-26b*	22	1	5.55651	hsa-miR-1249	22	1	3.89692
	hsa-miR-339-3p	23	0.956522	7.54966	hsa-miR-7-1*	22	1	4.30981	hsa-miR-223*	22	1	5.50647	hsa-miR-326	20	1	3.79663
	hsa-miR-2355-3p	22	1	7.54356	hsa-miR-221*	22	1	4.25001	hsa-miR-190	22	0.954545	5.49422	hsa-miR-340	22	1	3.7552
	hsa-miR-1301	24	0.958333	7.5137	hsa-miR-29c*	22	1	4.24803	hsa-miR-3615	21	0.952381	5.48501	hsa-miR-181c*	22	0.954545	3.71183
	hsa-miR-20a*	22	1	7.48586	hsa-miR-532-5p	22	1	4.22637	hsa-miR-339-3p	23	1	5.46478	hsa-miR-221*	22	1	3.68492
	hsa-miR-29c*	22	1	7.46657	hsa-miR-195	21	1	4.19175	hsa-let-7i*	22	0.954545	5.46107	hsa-miR-539	22	1	3.62587
	hsa-miR-345	22	0.954545	7.456	hsa-miR-223*	22	1	4.18118	hsa-miR-28-5p	22	1	5.45027	hsa-miR-431	21	0.952381	3.60093
	hsa-miR-26a	22	1	7.36241	hsa-miR-382	22	0.954545	4.17148	hsa-miR-192	21	1	5.41909	hsa-miR-379	21	1	3.57822
	hsa-miR-223*	22	1	7.32071	hsa-miR-20a*	22	1	4.15554	hsa-miR-29c*	22	1	5.31138	hsa-miR-330-3p	23	0.956522	3.56678
	hsa-miR-376b	22	0.954545	7.30473	hsa-miR-330-3p	23	1	4.13309	hsa-miR-199b-5p	23	0.956522	5.30768	hsa-miR-485-3p	22	1	3.50579
	hsa-miR-532-5p	22	1	7.30321	hsa-miR-204	22	1	4.04834	hsa-miR-181d	23	0.956522	5.3041	hsa-miR-505*	22	0.954545	3.46549
	hsa-miR-106a	23	1	7.25438	hsa-miR-874	22	0.954545	4.02711	hsa-miR-335*	22	1	5.24765	hsa-miR-345	22	0.954545	3.42278
	hsa-let-7a	22	1	7.21114	hsa-miR-136	23	1	3.99783	hsa-miR-195	21	1	5.15974	hsa-let-7f-1*	22	1	3.37442
	hsa-miR-33a*	22	0.954545	7.15171	hsa-miR-487a	22	0.954545	3.92453	hsa-miR-345	22	0.954545	5.15847	hsa-miR-1229	23	1	3.34466
	hsa-miR-335*	22	1	7.10256	hsa-miR-363	22	1	3.87995	hsa-miR-15a*	22	1	5.04502	hsa-miR-210	22	1	3.3438
	hsa-miR-16-2*	22	1	7.06995	hsa-miR-28-5p	22	1	3.83199	hsa-miR-33a*	22	1	4.9876	hsa-miR-545*	22	1	3.33589
	hsa-miR-301b	23	0.956522	6.99643	hsa-miR-15a*	22	1	3.74212	hsa-miR-1277	22	1	4.93649	hsa-miR-182	24	1	3.33152
	hsa-let-7i	22	0.954545	6.97718	hsa-miR-335*	22	1	3.73616	hsa-miR-374a*	22	1	4.92115	hsa-miR-29c*	22	0.954545	3.31139
	hsa-miR-181d	23	1	6.97031	hsa-let-7i*	22	0.954545	3.71238	hsa-miR-323b-3p	22	1	4.91218	hsa-miR-204	22	1	3.29367
	hsa-miR-369-3p	21	1	6.89135	hsa-miR-26a	22	1	3.71206	hsa-miR-369-3p	21	1	4.88551	hsa-miR-369-5p	22	1	3.29115
	hsa-miR-34a	22	1	6.85456	hsa-miR-29b-2*	22	1	3.70612	hsa-miR-2355-3p	22	1	4.86465	hsa-miR-26b*	22	1	3.27718
	hsa-miR-199b-5p	23	0.956522	6.83217	hsa-miR-301b	23	0.956522	3.68192	hsa-miR-29b	23	1	4.86379	hsa-miR-134	22	1	3.26636
	hsa-miR-454*	22	0.954545	6.7678	hsa-let-7i	22	0.954545	3.66958	hsa-miR-532-5p	22	1	4.85122	hsa-miR-34a	22	1	3.25286
	hsa-miR-330-3p	23	1	6.72023	hsa-let-7a	22	1	3.66921	hsa-miR-487a	22	0.954545	4.81937	hsa-miR-28-5p	22	1	3.25212
	hsa-miR-1249	22	1	6.69368	hsa-miR-323-3p	21	1	3.58857	hsa-miR-182	24	0.958333	4.72903	hsa-miR-30a	22	1	3.2389
	hsa-miR-542-3p	22	1	6.69234	hsa-miR-545*	22	1	3.55759	hsa-miR-144*	22	1	4.70534	hsa-miR-320a	22	1	3.13838
	hsa-miR-374b*	22	1	6.68926	hsa-miR-376b	22	1	3.54217	hsa-miR-186*	22	1	4.67975	hsa-miR-143	21	1	3.11018
	hsa-miR-556-3p	22	1	6.68313	hsa-miR-106a	23	1	3.5241	hsa-miR-148b*	22	1	4.64558	hsa-miR-16-2*	22	1	3.09949
	hsa-miR-210	22	1	6.68008	hsa-miR-16	22	1	3.50543	hsa-miR-330-3p	23	1	4.62873	hsa-miR-33a	21	0.952381	3.05317
	hsa-miR-29b-2*	22	1	6.67336	hsa-miR-181d	23	0.956522	3.39692	hsa-miR-154*	22	1	4.6192	hsa-miR-374a	22	1	3.04777
	hsa-miR-324-5p	23	0.956522	6.66465	hsa-miR-155	23	0.956522	3.37131	hsa-miR-362-3p	22	1	4.56044	hsa-miR-671-3p	21	1	3.01997
	hsa-miR-3615	21	0.952381	6.62862	hsa-miR-199b-5p	23	0.956522	3.34816	hsa-miR-1301	24	0.958333	4.55462	hsa-miR-3615	21	0.952381	3.01664
	hsa-miR-382	22	0.954545	6.62046	hsa-miR-1229	23	1	3.33167	hsa-miR-16	22	1	4.49948	hsa-miR-301b	23	0.956522	2.94995
	hsa-miR-493*	22	1	6.58223	hsa-miR-486-5p	22	1	3.29313	hsa-miR-431	21	0.952381	4.46699	hsa-miR-19b	23	1	2.93103
	hsa-miR-155	23	0.956522	6.52427	hsa-miR-505*	22	0.954545	3.27924	hsa-miR-106a	23	1	4.43795	hsa-miR-874	22	0.954545	2.86473
	hsa-miR-106b*	22	1	6.49749	hsa-miR-1226	22	0.954545	3.26247	hsa-miR-221*	22	1	4.42594	hsa-miR-641	24	1	2.81878
	hsa-miR-505*	22	0.954545	6.49358	hsa-miR-940	21	1	3.25172	hsa-miR-99b*	22	0.954545	4.4211	hsa-miR-363	22	1	2.81431
	hsa-let-7a	22	1	6.47242	hsa-miR-181c*	22	0.954545	3.1816	hsa-let-7i	22	0.954545	4.41173	hsa-miR-199b-5p	23	0.956522	2.77687
	hsa-miR-130a*	22	0.772727	6.37148	hsa-let-7f-1*	22	1	3.12991	hsa-miR-154	22	1	4.3402	hsa-miR-744*	22	1	2.76997
	hsa-miR-503	23	1	6.34676	hsa-miR-29b	23	1	3.09915	hsa-miR-744*	22	1	4.34017	hsa-miR-29b-2*	22	1	2.76508
	hsa-miR-29b	23	1	6.32464	hsa-miR-191*	22	1	3.08343	hsa-miR-204	22	0.954545	4.33102	hsa-miR-103a-2*	23	0.956522	2.7491
	hsa-miR-181c*	22	0.954545	6.27755	hsa-miR-106b*	22	1	3.0831	hsa-let-7f-1*	22	1	4.31894	hsa-miR-411*	22	1	2.73826
	hsa-miR-641	24	1	6.27205	hsa-miR-132	22	1	3.00981	hsa-miR-29a*	22	1	4.31033	hsa-miR-4286	17	0.941176	2.68244
	hsa-let-7i*	22	0.954545	6.25624	hsa-miR-21*	21	1	2.98042	hsa-let-7a	22	1	4.27391	hsa-miR-26a-1*	22	1	2.67324
	hsa-miR-15a*	22	1	6.25317	hsa-miR-381	22	1	2.9313	hsa-miR-369-5p	22	0.954545	4.24917	hsa-miR-20a*	22	1	2.59363
	hsa-miR-21*	21	1	6.24479	hsa-miR-2355-3p	22	1	2.92463	hsa-miR-376a*	22	1	4.21572	hsa-miR-496	22	0.954545	2.59177
	hsa-miR-744*	22	1	6.23831	hsa-miR-671-3p	21	1	2.88636	hsa-miR-92a	22	1	4.21305	hsa-miR-324-5p	23	0.956522	2.58511
	hsa-miR-362-3p	22	0.954545	6.23658	hsa-miR-454*	22	0.954545	2.87258	hsa-miR-150	22	1	4.134	hsa-miR-335*	22	1	2.58368
	hsa-miR-32*	22	1	6.23277	hsa-miR-154*	22	1	2.86762	hsa-miR-496	22	1	4.11831	hsa-miR-33a*	22	0.954545	2.5659
	hsa-miR-190	22	0.954545	6.1814	hsa-miR-744*	22	1	2.85486	hsa-let-7f-2*	22	1	4.11372	hsa-miR-99b*	22	1	2.54731
	hsa-miR-132	22	0.954545	6.13973	hsa-miR-148b*	22	1	2.83845	hsa-miR-381	22	1	4.10174	hsa-miR-15a*	22	1	2.39807
	hsa-miR-487a	22	0.954545	6.13354	hsa-miR-33a*	22	1	2.82064	hsa-miR-101	21	1	4.01868	hsa-miR-409-5p	23	0.956522	2.37443
	hsa-miR-136	23	1	6.12062	hsa-miR-362-5p	24	1	2.8051	hsa-miR-130a*	22	0.772727	4.00693	hsa-miR-106a	23	1	2.37426
	hsa-miR-148b*	22	1	6.10341	hsa-miR-409-5p	23	0.956522	2.79742	hsa-miR-379	21	1	3.99541	hsa-miR-191*	22	1	2.36667
	hsa-miR-29a*	22	1	6.10341	hsa-miR-641	24	1	2.78358	hsa-miR-324-5p	23	0.956522	3.97202	hsa-let-7i	22	0.954545	2.35552
	hsa-miR-26a-1*	22	1	6.10322	hsa-miR-24	22	0.954545	2.77545	hsa-miR-29b-2*	22	1	3.97166	hsa-miR-1226	22	0.954545	2.34004
	hsa-miR-362-5p	24	0.958333	6.03503	hsa-let-7a	22	1	2.77346	hsa-miR-34a	22	1	3.95902	hsa-miR-380	22	0.954545	2.30008
	hsa-miR-16	22	0.954545	6.03085	hsa-let-7f	22	1	2.76974	hsa-miR-106b*	22	1	3.91786	hsa-miR-154*	22	0.954545	2.28343
	hsa-miR-502-3p	22	0.954545	6.0131	hsa-miR-33a	21	1	2.75005	hsa-miR-146a*	22	1	3.89292	hsa-miR-299-5p	22	1	2.23624
	hsa-miR-320a	22	1	5.99363	hsa-miR-299-5p	22	1	2.74384	hsa-miR-16-2*	22	1	3.89243	hsa-miR-136*	22	0.954545	2.2182
	hsa-miR-1226	22	0.954545	5.92924	hsa-miR-485-3p	22	1	2.66086	hsa-miR-155	23	0.956522	3.89178	hsa-miR-2355-3p	22	1	2.20895
	hsa-let-7f	22	1	5.90017	hsa-miR-100	22	0.954545	2.65639	hsa-miR-641	24	1	3.83125	hsa-miR-656	21	1	2.20459
	hsa-let-7b*	22	1	5.88191	hsa-miR-154	22	0.954545	2.60774	hsa-let-7a	22	1	3.79693	hsa-miR-130a*	22	0.772727	2.17547
	hsa-miR-629	21	0.952381	5.85258	hsa-miR-369-3p	21	1	2.57673	hsa-miR-21*	21	1	3.79205	hsa-miR-940	21	1	2.15534
	hsa-miR-671-3p	21	1	5.80526	hsa-miR-92b	22	1	2.57621	hsa-miR-505*	22	0.954545	3.79031	hsa-miR-338-5p	22	1	2.15008
	hsa-miR-191*	22	1	5.7872	hsa-miR-370	22	1	2.54503	hsa-miR-32*	22	1	3.76714	hsa-miR-181a*	22	1	2.14482
	hsa-miR-323b-3p	22	1	5.75541	hsa-miR-4326	20	0.95	2.53398	hsa-miR-940	21	1	3.75467	hsa-miR-24	22	0.954545	2.14415
	hsa-miR-92b	22	1	5.74595	hsa-miR-374b*	22	1	2.52971	hsa-miR-181c*	22	0.954545	3.73434	hsa-miR-374b*	22	1	2.14069
	hsa-miR-154*	22	1	5.68939	hsa-miR-323b-3p	22	1	2.52203	hsa-miR-144	20	1	3.71733	hsa-miR-26a	22	1	2.12983
	hsa-miR-576-5p	22	1	5.68626	hsa-miR-136*	22	0.954545	2.51316	hsa-miR-539	22	1	3.69965	hsa-miR-155	23	0.956522	2.06481
	hsa-miR-624*	22	1	5.6131	hsa-miR-539	22	1	2.50116	hsa-miR-454*	22	0.954545	3.6964	hsa-miR-92b	22	1	2.04013
	hsa-miR-24	22	1	5.61079	hsa-miR-503	23	0.956522	2.48942	hsa-miR-410	21	1	3.66801	hsa-miR-542-3p	22	1	1.97692
	hsa-miR-940	21	1	5.6097	hsa-miR-18a*	23	1	2.46615	hsa-miR-542-3p	22	1	3.66743	hsa-miR-21*	21	1	1.96114
	hsa-miR-874	22	0.954545	5.56556	hsa-miR-29a*	22	1	2.44065	hsa-miR-374b*	22	1	3.62494	hsa-miR-148b*	22	1	1.91209
	hsa-miR-1229	23	1	5.56436	hsa-miR-629	21	0.952381	2.43753	hsa-miR-323-3p	21	1	3.60438	hsa-miR-628-5p	22	1	1.90888
	hsa-miR-4326	20	0.95	5.51998	hsa-miR-103a	23	1	2.41458	hsa-miR-556-3p	22	1	3.57157	hsa-let-7i*	22	1	1.86736
	hsa-miR-18a*	23	1	5.50464	hsa-miR-146a*	22	1	2.41185	hsa-miR-337-5p	21	1	3.56183	hsa-miR-132	22	0.954545	1.85378
	hsa-miR-338-5p	22	1	5.50398	hsa-miR-127-3p	22	1	2.39879	hsa-miR-579	23	1	3.55086	hsa-miR-181a-2*	22	1	1.81648
	hsa-miR-99b*	22	1	5.46016	hsa-miR-362-3p	22	0.954545	2.39799	hsa-miR-454	23	1	3.53873	hsa-miR-486-5p	22	1	1.78946
	hsa-miR-18b	23	0.956522	5.38132	hsa-miR-99b*	22	1	2.3885	hsa-miR-1226	22	0.954545	3.53294	hsa-miR-381	22	1	1.73686
	hsa-miR-379	21	0.952381	5.36461	hsa-miR-411*	22	1	2.37586	hsa-let-7f	22	1	3.49102	hsa-miR-181d	23	0.956522	1.72829
	hsa-let-7c	22	1	5.28505	hsa-miR-379	21	1	2.35158	hsa-miR-19b-1*	23	0.956522	3.48233	hsa-miR-337-5p	21	0.952381	1.72615
	hsa-miR-181a*	22	1	5.28002	hsa-miR-431	21	0.952381	2.3377	hsa-miR-671-3p	21	1	3.47761	hsa-miR-18a*	23	1	1.68236
	hsa-miR-411*	22	1	5.26934	hsa-miR-502-3p	22	1	2.33271	hsa-miR-370	22	1	3.45294	hsa-miR-3940-3p	22	1	1.62198
	hsa-miR-628-5p	22	1	5.26357	hsa-miR-496	22	0.954545	2.27933	hsa-miR-486-5p	22	1	3.45244	hsa-miR-181b	23	0.956522	1.60994
	hsa-miR-452	22	0.954545	5.24165	hsa-miR-130a*	22	0.772727	2.23074	hsa-miR-299-5p	22	1	3.41159	hsa-let-7f	22	1	1.56856
	hsa-miR-374a*	22	1	5.20943	hsa-miR-190	22	0.954545	2.22441	hsa-miR-411*	22	1	3.40808	hsa-miR-16	22	0.954545	1.56687
	hsa-miR-589*	24	0.958333	5.19817	hsa-miR-1307	22	1	2.20536	hsa-miR-629	21	0.952381	3.40072	hsa-miR-3120-3p	21	1	1.56233
	hsa-miR-323-3p	21	1	5.14485	hsa-miR-16-2*	22	1	2.1983	hsa-miR-24	22	1	3.39483	hsa-miR-127-3p	22	1	1.55355
	hsa-let-7f-2*	22	1	5.14398	hsa-miR-589*	24	1	2.1266	hsa-miR-132	22	1	3.32752	hsa-miR-432	23	0.956522	1.54009
	hsa-miR-4286	17	0.941176	5.0998	hsa-miR-369-5p	22	0.954545	2.10831	hsa-miR-127-5p	22	1	3.29724	hsa-miR-589*	24	0.958333	1.52691
	hsa-miR-381	22	1	5.04463	hsa-miR-181a*	22	1	2.07217	hsa-let-7c	22	1	3.21664	hsa-miR-3620	22	1	1.50836
	hsa-miR-181b	23	1	5.03497	hsa-miR-19b-1*	23	0.956522	2.06691	hsa-miR-92b	22	1	3.2015	hsa-miR-154	22	0.954545	1.48799
	hsa-miR-101	21	1	5.01861	hsa-miR-542-3p	22	1	2.02	hsa-miR-380	22	1	3.19957	hsa-let-7a	22	1	1.47893
	hsa-let-7a	22	1	4.97977	hsa-miR-556-3p	22	1	2.01605	hsa-miR-191*	22	1	3.16255	hsa-miR-362-5p	24	1	1.47545
	hsa-miR-19b-1*	23	0.956522	4.91867	hsa-miR-34a	22	1	1.91624	hsa-let-7e	22	0.954545	3.15255	hsa-miR-1271	22	0.954545	1.43797
	hsa-miR-496	22	0.954545	4.89425	hsa-miR-4286	17	0.941176	1.91385	hsa-miR-1537	22	1	3.07977	hsa-miR-362-3p	22	1	1.37122
	hsa-miR-539	22	1	4.88662	hsa-let-7c	22	1	1.90447	hsa-miR-1229	23	1	3.05185	hsa-let-7b*	22	1	1.35846
	hsa-miR-380	22	0.954545	4.85989	hsa-miR-26a-1*	22	1	1.84114	hsa-miR-1197	21	0.952381	3.03706	hsa-miR-32*	22	0.954545	1.34162
	hsa-miR-27b*	22	1	4.84301	hsa-miR-3120-3p	21	1	1.82709	hsa-miR-18a*	23	1	3.03332	hsa-miR-378*	22	1	1.32175
	hsa-miR-103a	23	0.956522	4.83509	hsa-miR-181b	23	1	1.77793	hsa-miR-194	22	1	3.03018	hsa-miR-629	21	0.952381	1.30345
	hsa-miR-3120-3p	21	1	4.83464	hsa-miR-769-5p	22	1	1.72695	hsa-miR-3120-3p	21	1	3.02318	hsa-miR-410	21	1	1.25467
	hsa-miR-485-3p	22	1	4.80537	hsa-miR-452	22	0.954545	1.68352	hsa-miR-3940-3p	22	1	3.0152	hsa-miR-4772-3p	22	0.954545	1.22983
	hsa-miR-4662a-5p	22	0.954545	4.79082	hsa-miR-433	22	1	1.65975	hsa-miR-589*	24	0.958333	3.00323	hsa-miR-2110	22	0.954545	1.227
	hsa-miR-431	21	0.952381	4.76088	hsa-miR-374a*	22	1	1.65198	hsa-miR-769-5p	22	1	2.96784	hsa-miR-502-3p	22	0.954545	1.21722
	hsa-miR-186*	22	1	4.7388	hsa-miR-200a	22	1	1.60248	hsa-let-7a	22	1	2.92637	hsa-miR-296-5p	21	0.952381	1.21225
	hsa-miR-1271	22	0.954545	4.73439	hsa-let-7b*	22	1	1.58988	hsa-miR-485-3p	22	1	2.90309	hsa-miR-146a*	22	1	1.17284
	hsa-miR-579	23	1	4.72543	hsa-miR-200b	22	0.954545	1.56687	hsa-miR-409-5p	23	0.956522	2.89028	hsa-miR-29a*	22	1	1.14761
	hsa-miR-299-5p	22	1	4.70832	hsa-miR-624*	22	1	1.54511	hsa-miR-1249	22	1	2.8371	hsa-miR-664*	24	1	1.12795
	hsa-miR-369-5p	22	1	4.70799	hsa-miR-27b*	22	1	1.54253	hsa-miR-18b	23	0.956522	2.83298	hsa-miR-103a	23	1	1.0963
	hsa-miR-136*	22	0.954545	4.64624	hsa-miR-376a*	22	1	1.49274	hsa-miR-874	22	0.954545	2.80893	hsa-miR-452	22	0.954545	1.05449
	hsa-miR-154	22	0.954545	4.56895	hsa-miR-3940-3p	22	1	1.44636	hsa-miR-103a	23	1	2.80287	hsa-miR-433	22	1	1.04423
	hsa-miR-656	21	0.952381	4.55343	hsa-miR-18b	23	1	1.43894	hsa-miR-26a-1*	22	1	2.79614	hsa-let-7a	22	1	1.03713
	hsa-miR-200a	22	1	4.535	hsa-miR-1287	22	0.954545	1.40875	hsa-miR-181b	23	1	2.79497	hsa-miR-454	23	1	1.03346
	hsa-miR-410	21	1	4.51327	hsa-let-7a	22	1	1.38048	hsa-miR-624*	22	1	2.7949	hsa-miR-27b*	22	1	0.960709
	hsa-miR-296-5p	21	1	4.50265	hsa-miR-576-5p	22	0.954545	1.36686	hsa-miR-4326	20	0.95	2.79047	hsa-miR-379*	22	1	0.885213
	hsa-miR-183	22	0.954545	4.43754	hsa-miR-380	22	0.954545	1.3067	hsa-miR-33b	20	0.95	2.78677	hsa-miR-503	23	0.956522	0.865151
	hsa-miR-200b	22	0.954545	4.3659	hsa-miR-2110	22	0.954545	1.30517	hsa-miR-100	22	0.954545	2.78251	hsa-miR-500a*	22	1	0.813884
	hsa-miR-548e	22	1	4.34656	hsa-miR-101	21	1	1.27726	hsa-miR-362-5p	24	0.958333	2.75889	hsa-miR-132*	22	1	0.807897
	hsa-miR-769-5p	22	1	4.30753	hsa-miR-3620	22	1	1.25302	hsa-miR-30d*	22	1	2.64536	hsa-miR-3605-3p	23	0.956522	0.798534
	hsa-miR-500a*	22	1	4.26832	hsa-miR-378*	22	0.954545	1.20137	hsa-miR-576-5p	22	0.954545	2.61823	hsa-miR-19b-1*	23	0.956522	0.770258
	hsa-miR-224*	23	1	4.26673	hsa-miR-579	23	1	1.19461	hsa-miR-1307	22	0.954545	2.53405	hsa-miR-7-2*	22	1	0.767159
	hsa-miR-625	21	0.952381	4.26295	hsa-miR-628-5p	22	1	1.19296	hsa-miR-34a*	22	0.954545	2.48268	hsa-miR-624*	22	1	0.740895
	hsa-miR-1277	22	1	4.24739	hsa-miR-410	21	1	1.17858	hsa-miR-452	22	0.954545	2.42053	hsa-miR-4326	20	0.95	0.705294
	hsa-miR-30d*	22	1	4.1796	hsa-miR-32*	22	1	1.17035	hsa-let-7b*	22	1	2.4041	hsa-miR-18b	23	1	0.655154
	hsa-miR-450b-5p	22	0.954545	4.15514	hsa-miR-1271	22	0.954545	1.06522	hsa-miR-491-3p	22	1	2.40086	hsa-miR-1287	22	0.954545	0.635933
	hsa-miR-491-3p	22	1	4.14164	hsa-miR-1296	22	0.954545	1.01953	hsa-miR-502-3p	22	0.954545	2.39796	hsa-miR-4446-3p	22	0.954545	0.603542
	hsa-miR-188-5p	21	0.952381	4.12448	hsa-miR-188-5p	21	0.952381	1.0023	hsa-miR-655	22	1	2.33935	hsa-miR-4687-5p	22	0.954545	0.573938
	hsa-miR-664*	24	1	4.10805	hsa-miR-4707-3p	22	1	0.989278	hsa-miR-134	22	1	2.30845	hsa-let-7a	22	1	0.533971
	hsa-miR-26a-2*	22	1	4.07658	hsa-miR-432	23	0.956522	0.988897	hsa-miR-628-5p	22	1	2.29356	hsa-miR-29b	23	1	0.50643
	hsa-miR-33b	20	0.95	4.05498	hsa-miR-338-5p	22	1	0.983578	hsa-miR-101	21	1	2.29287	hsa-miR-190	22	0.954545	0.499017
	hsa-miR-589	22	1	4.04054	hsa-miR-186*	22	1	0.933216	hsa-miR-338-5p	22	1	2.27448	hsa-miR-31	21	0.952381	0.493066
	hsa-miR-370	22	1	4.01707	hsa-miR-589	22	1	0.848476	hsa-miR-181a*	22	1	2.26344	hsa-let-7c	22	0.954545	0.475728
	hsa-miR-3940-3p	22	1	3.95809	hsa-let-7f-2*	22	1	0.843241	hsa-miR-27b*	22	1	2.26153	hsa-miR-224*	23	1	0.406169
	hsa-miR-196b	22	0.954545	3.95248	hsa-miR-1343	22	1	0.80551	hsa-miR-503	23	0.956522	2.22831	hsa-miR-186*	22	1	0.355783
	hsa-miR-497	21	0.952381	3.94902	hsa-miR-500a*	22	1	0.781076	hsa-miR-200a	22	1	2.13984	hsa-miR-493	22	0.954545	0.354534
	hsa-miR-486-5p	22	1	3.94232	hsa-miR-151b	18	1	0.711138	hsa-miR-1271	22	0.954545	2.13956	hsa-miR-376a*	22	1	0.345218
	hsa-miR-7	23	0.956522	3.928	hsa-miR-4701-5p	22	1	0.69214	hsa-miR-545	22	1	2.10117	hsa-miR-1343	22	1	0.323852
	hsa-miR-101	21	1	3.91285	hsa-miR-4687-5p	22	1	0.674266	hsa-miR-1287	22	0.954545	2.05761	hsa-miR-1307	22	0.954545	0.312682
	hsa-miR-132*	22	0.954545	3.89367	hsa-miR-132*	22	1	0.65258	hsa-miR-141	22	0.954545	2.02403	hsa-miR-556-3p	22	1	0.278455
	hsa-miR-378*	22	0.954545	3.87421	hsa-miR-30d*	22	1	0.650783	hsa-miR-101*	22	1	2.02237	hsa-miR-3173-5p	22	0.954545	0.229831
	hsa-miR-1287	22	0.954545	3.85839	hsa-miR-656	21	1	0.641276	hsa-miR-296-5p	21	1	2.01361	hsa-miR-655	22	1	0.218298
	hsa-miR-3173-5p	22	0.954545	3.81298	hsa-miR-655	22	1	0.62325	hsa-miR-151b	18	1	1.99761	hsa-miR-576-5p	22	0.954545	0.167363
	hsa-miR-151b	18	1	3.80618	hsa-let-7g*	21	1	0.587836	hsa-miR-450b-5p	22	0.954545	1.98455	hsa-miR-188-5p	21	0.952381	0.0616776
	hsa-miR-26a	22	1	3.78104	hsa-miR-942	22	0.954545	0.565285	hsa-miR-497*	22	1	1.98347	hsa-miR-342-5p	21	0.952381	0.025475
	hsa-miR-4446-3p	22	0.954545	3.77215	hsa-miR-134	22	1	0.545434	hsa-miR-378*	22	0.954545	1.93695	hsa-miR-668	23	1	0.0173701
	hsa-miR-3074-3p	22	1	3.72191	hsa-miR-877	20	0.95	0.509826	hsa-miR-26a	22	1	1.89366	hsa-miR-431*	22	1	0.0100641
	hsa-miR-655	22	1	3.68989	hsa-miR-3074-3p	22	1	0.508867	hsa-miR-127-3p	22	1	1.85243	hsa-miR-101	21	1	-0.00708549
	hsa-miR-3620	22	1	3.67327	hsa-miR-4662a-5p	22	0.954545	0.49391	hsa-miR-2110	22	0.954545	1.8311	hsa-miR-665	20	1	-0.0572099
	hsa-miR-409-5p	23	0.956522	3.64586	hsa-miR-7	23	1	0.492864	hsa-miR-379*	22	1	1.82714	hsa-miR-1227	20	1	-0.0640199
	hsa-miR-181b	23	0.956522	3.63685	hsa-miR-196b	22	0.954545	0.492238	hsa-miR-656	21	1	1.80063	hsa-miR-2277-3p	21	1	-0.190625
	hsa-miR-454	23	1	3.61798	hsa-miR-331-5p	22	1	0.487883	hsa-miR-570	22	0.954545	1.78624	hsa-miR-625	21	1	-0.193084
	hsa-miR-199a-3p	22	1	3.60194	hsa-miR-2964a-5p	22	0.954545	0.482505	hsa-miR-589	22	1	1.76732	hsa-miR-3074-3p	22	1	-0.198638
	hsa-let-7g*	21	1	3.59289	hsa-miR-491-3p	22	1	0.453249	hsa-miR-196b	22	1	1.71034	hsa-miR-377*	22	0.954545	-0.213387
	hsa-miR-2964a-5p	22	0.954545	3.53631	hsa-miR-3173-5p	22	0.954545	0.427591	hsa-miR-433	22	1	1.70623	hsa-miR-497	21	0.952381	-0.214295
	hsa-miR-3605-3p	23	0.956522	3.53423	hsa-miR-379*	22	0.954545	0.420577	hsa-miR-377	22	1	1.68413	hsa-miR-24-1*	22	1	-0.214711
	hsa-let-7e	22	0.954545	3.52842	hsa-miR-128	21	0.952381	0.352927	hsa-miR-188-5p	21	0.952381	1.67726	hsa-miR-532-3p	22	1	-0.214711
	hsa-miR-128	21	0.952381	3.50807	hsa-miR-431*	22	1	0.333642	hsa-miR-432	23	0.956522	1.64228	hsa-miR-1197	21	0.952381	-0.265129
	hsa-let-7e*	22	1	3.50254	hsa-miR-337-5p	21	0.952381	0.332717	hsa-miR-145*	22	0.954545	1.63733	hsa-miR-4676-5p	21	1	-0.271755
	hsa-miR-145*	22	0.954545	3.49677	hsa-let-7e	22	0.954545	0.306506	hsa-let-7g*	21	0.952381	1.6188	hsa-miR-200a	22	0.954545	-0.298998
	hsa-miR-942	22	0.954545	3.40894	hsa-miR-664*	24	1	0.278073	hsa-miR-1296	22	1	1.54457	hsa-miR-299-3p	22	1	-0.303781
	hsa-miR-1537	22	0.954545	3.38164	hsa-miR-30a*	22	0.954545	0.254996	hsa-miR-30a*	22	1	1.5044	hsa-miR-374a*	22	1	-0.311127
	hsa-miR-4659b-3p	22	1	3.37495	hsa-miR-4446-3p	22	0.954545	0.233946	hsa-miR-196b*	22	0.954545	1.50332	hsa-miR-877	20	0.95	-0.321447
	hsa-miR-7-2*	22	1	3.36357	hsa-miR-454	23	1	0.223226	hsa-miR-625	21	0.952381	1.48352	hsa-miR-486-3p	21	0.952381	-0.33582
	hsa-miR-144	20	1	3.35713	hsa-miR-296-5p	21	1	0.222969	hsa-miR-19b	23	0.956522	1.48044	hsa-miR-2964a-5p	22	0.954545	-0.377796
	hsa-miR-499-5p	21	0.952381	3.34039	hsa-miR-4659b-3p	22	1	0.180144	hsa-miR-219-5p	21	0.952381	1.47294	hsa-miR-579	23	1	-0.433349
	hsa-miR-379*	22	0.954545	3.33626	hsa-miR-3605-3p	23	1	0.171015	hsa-miR-3136-5p	23	0.956522	1.35319	hsa-let-7f-2*	22	1	-0.439313
	hsa-miR-877	20	0.95	3.33311	hsa-miR-183	22	0.954545	0.169725	hsa-miR-7	23	0.956522	1.32522	hsa-miR-3920	22	0.954545	-0.444275
	hsa-miR-3065-3p	23	0.956522	3.33288	hsa-miR-199a-3p	22	1	0.146108	hsa-miR-431*	22	1	1.22615	hsa-miR-4701-5p	22	1	-0.460834
	hsa-miR-2110	22	0.954545	3.28538	hsa-miR-2277-3p	21	1	0.0735912	hsa-miR-548e	22	1	1.21566	hsa-miR-23a*	22	1	-0.476633
	hsa-miR-96	23	0.913043	3.25609	hsa-miR-625	21	0.952381	0.0442535	hsa-miR-4286	17	0.941176	1.21232	hsa-miR-450b-5p	22	0.954545	-0.495178
	hsa-miR-24-1*	22	0.954545	3.25242	hsa-miR-200c	23	1	0.00513222	hsa-miR-4662a-5p	22	0.954545	1.13107	hsa-miR-20b*	22	1	-0.50066
	hsa-miR-433	22	1	3.24602	hsa-miR-145*	22	0.954545	-0.003865	hsa-miR-493	22	0.954545	1.11224	hsa-miR-187	22	1	-0.522139
	hsa-miR-545	22	1	3.23404	hsa-miR-3065-3p	23	0.956522	-0.0197464	hsa-miR-4707-3p	22	1	1.06946	hsa-miR-542-5p	23	0.956522	-0.54777
	hsa-miR-376a*	22	1	3.22941	hsa-miR-628-3p	21	1	-0.0429403	hsa-miR-299-3p	22	1	1.04151	hsa-miR-3912	21	1	-0.550935
	hsa-miR-1343	22	1	3.16972	hsa-miR-545	22	1	-0.0528072	hsa-miR-3173-5p	22	0.954545	1.04003	hsa-miR-589	22	1	-0.569806
	hsa-miR-200c	23	1	3.16667	hsa-miR-532-3p	22	0.954545	-0.0813957	hsa-miR-132*	22	1	1.01028	hsa-miR-3065-3p	23	0.956522	-0.600107
	hsa-miR-3912	21	1	3.16596	hsa-miR-224*	23	1	-0.0912997	hsa-miR-331-5p	22	1	1.00815	hsa-miR-146b-3p	22	0.954545	-0.612105
	hsa-miR-4677-3p	22	0.954545	3.1605	hsa-miR-196b*	22	0.954545	-0.0913869	hsa-miR-181a-2*	22	0.954545	1.00693	hsa-miR-4422	21	1	-0.64206
	hsa-miR-3920	22	0.954545	3.15611	hsa-miR-194	22	0.954545	-0.103974	hsa-miR-377*	22	0.954545	1.00389	hsa-miR-151b	18	1	-0.642434
	hsa-miR-127-3p	22	1	3.14386	hsa-miR-20b*	22	1	-0.131542	hsa-miR-106a*	22	1	0.982383	hsa-miR-551a	21	0.952381	-0.648795
	hsa-miR-1296	22	1	3.10493	hsa-miR-299-3p	22	1	-0.134638	hsa-miR-877	20	0.95	0.974779	hsa-miR-200b	22	0.954545	-0.658201
	hsa-miR-542-5p	23	0.956522	3.06836	hsa-miR-501-5p	22	1	-0.139812	hsa-miR-26a-2*	22	1	0.970261	hsa-let-7g*	21	0.952381	-0.682564
	hsa-miR-3136-5p	23	0.956522	3.0594	hsa-miR-548e	22	1	-0.146047	hsa-miR-500a*	22	1	0.931348	hsa-miR-199a-3p	22	1	-0.708055
	hsa-miR-181a	23	1	3.04484	hsa-miR-493	22	1	-0.161225	hsa-miR-942	22	1	0.922663	hsa-miR-770-5p	23	0.956522	-0.714068
	hsa-miR-4701-5p	22	1	3.03868	hsa-miR-101	21	1	-0.16861	hsa-miR-491-5p	22	0.954545	0.853612	hsa-miR-128	21	0.952381	-0.721474
	hsa-miR-30a*	22	0.954545	3.03072	hsa-miR-1277	22	1	-0.186168	hsa-miR-199a-3p	22	1	0.798422	hsa-miR-127-5p	22	1	-0.724938
	hsa-miR-331-5p	22	1	3.02752	hsa-miR-3667-3p	22	1	-0.186168	hsa-miR-643	22	1	0.771807	hsa-let-7e	22	0.954545	-0.726448
	hsa-miR-134	22	0.954545	3.02378	hsa-miR-3065-5p	23	0.956522	-0.202389	hsa-miR-2277-3p	21	1	0.766579	hsa-miR-548a-5p	22	1	-0.734403
	hsa-miR-29b-1*	24	0.958333	3.00596	hsa-miR-4677-3p	22	0.954545	-0.264825	hsa-miR-532-3p	22	0.954545	0.764986	hsa-miR-4256	18	1	-0.735078
	hsa-miR-3065-5p	23	0.956522	3.00495	hsa-miR-127-5p	22	1	-0.278457	hsa-miR-3620	22	1	0.761383	hsa-miR-99a*	22	0.954545	-0.753907
	hsa-miR-548a-5p	22	1	2.99895	hsa-miR-181a-2*	22	1	-0.279028	hsa-miR-1343	22	1	0.741769	hsa-miR-769-5p	22	1	-0.757762
	hsa-miR-4742-3p	23	0.956522	2.9772	hsa-miR-19b	23	1	-0.294325	hsa-miR-3143	25	0.96	0.726578	hsa-miR-501-5p	22	0.954545	-0.793724
	hsa-miR-497*	22	0.954545	2.97313	hsa-miR-429	22	1	-0.30786	hsa-miR-181a	23	1	0.722642	hsa-miR-4799-5p	22	1	-0.812849
	hsa-miR-23a*	22	1	2.96925	hsa-miR-668	23	1	-0.338029	hsa-miR-889	21	1	0.687634	hsa-miR-29b-1*	24	0.958333	-0.827259
	hsa-miR-4707-3p	22	1	2.96033	hsa-miR-3136-5p	23	0.956522	-0.381339	hsa-miR-200b	22	0.954545	0.681655	hsa-miR-3177-3p	21	1	-0.834225
	hsa-miR-3617	22	0.954545	2.96033	hsa-miR-26a	22	1	-0.381952	hsa-miR-664*	24	1	0.66372	hsa-miR-203	22	1	-0.884382
	hsa-miR-19b	23	1	2.92882	hsa-miR-181a	23	1	-0.394886	hsa-miR-29b	23	1	0.623233	hsa-miR-125b	22	0.954545	-0.89326
	hsa-miR-20b*	22	0.954545	2.9281	hsa-miR-141	22	1	-0.395504	hsa-miR-3912	21	1	0.619212	hsa-miR-33b	20	0.95	-0.902022
	hsa-miR-4687-5p	22	0.954545	2.92064	hsa-miR-26a-2*	22	1	-0.398602	hsa-miR-7-2*	22	1	0.616936	hsa-miR-331-5p	22	1	-0.909894
	hsa-miR-3667-3p	22	1	2.912	hsa-miR-665	20	1	-0.398975	hsa-miR-4446-3p	22	1	0.606531	hsa-miR-215	21	0.952381	-0.963056
	hsa-miR-101*	22	1	2.89747	hsa-miR-1908	21	0.952381	-0.41118	hsa-miR-128	21	0.952381	0.601588	hsa-miR-629*	22	1	-0.973927
	hsa-miR-10a*	22	1	2.83235	hsa-miR-7-2*	22	1	-0.424259	hsa-let-7e*	22	1	0.60009	hsa-miR-942	22	0.954545	-0.974824
	hsa-miR-106a*	22	1	2.81452	hsa-miR-497	21	0.952381	-0.463235	hsa-miR-3074-3p	22	1	0.598475	hsa-miR-605	23	1	-1.00437
	hsa-miR-194	22	0.954545	2.81391	hsa-miR-99a*	22	0.954545	-0.494775	hsa-miR-188-3p	21	1	0.541233	hsa-miR-188-3p	21	1	-1.01431
	hsa-miR-185*	22	1	2.80957	hsa-miR-342-5p	21	0.952381	-0.497619	hsa-miR-3605-3p	23	0.956522	0.539184	hsa-miR-1468	21	0.952381	-1.0323
	hsa-miR-99a*	22	0.954545	2.8077	hsa-miR-30c-1*	22	0.954545	-0.526277	hsa-miR-3164	22	0.954545	0.490317	hsa-miR-192*	22	1	-1.03859
	hsa-miR-337-5p	21	0.952381	2.77244	hsa-miR-1197	21	0.952381	-0.547177	hsa-miR-4701-5p	22	1	0.464401	hsa-miR-3676	20	0.15	-1.04394
	hsa-miR-4799-5p	22	1	2.77183	hsa-miR-101*	22	1	-0.57101	hsa-miR-1908	21	1	0.458331	hsa-miR-4662a-5p	22	0.954545	-1.048
	hsa-miR-4676-5p	21	1	2.75363	hsa-miR-544b	22	1	-0.585058	hsa-miR-4676-5p	21	1	0.427699	hsa-miR-548j	22	1	-1.06223
	hsa-miR-4659b-5p	19	1	2.74932	hsa-miR-185*	22	1	-0.594974	hsa-miR-10a*	22	1	0.410209	hsa-miR-181b	23	1	-1.07163
	hsa-miR-4422	21	1	2.70551	hsa-miR-497*	22	0.954545	-0.597819	hsa-miR-629*	22	1	0.400049	hsa-miR-3164	22	0.954545	-1.08627
	hsa-miR-34a*	22	0.954545	2.68178	hsa-miR-1537	22	1	-0.609258	hsa-miR-2964a-5p	22	0.954545	0.383268	hsa-miR-1296	22	0.954545	-1.08675
	hsa-miR-2277-3p	21	1	2.67013	hsa-let-7e*	22	1	-0.610694	hsa-miR-597	22	0.954545	0.362964	hsa-miR-504	22	0.954545	-1.09453
	hsa-miR-196b*	22	0.954545	2.65853	hsa-miR-24-1*	22	1	-0.649285	hsa-miR-143*	22	1	0.342853	hsa-miR-3617	22	0.954545	-1.11022
	hsa-miR-4645-3p	22	1	2.61515	hsa-miR-4270	20	0.95	-0.658464	hsa-miR-24-1*	22	0.954545	0.32539	hsa-miR-491-3p	22	0.954545	-1.13007
	hsa-miR-299-3p	22	1	2.59512	hsa-miR-491-5p	22	0.954545	-0.660397	hsa-miR-4687-5p	22	0.954545	0.31756	hsa-miR-1179	21	1	-1.13205
	hsa-miR-30c-1*	22	0.954545	2.59368	hsa-miR-3920	22	0.954545	-0.672345	hsa-miR-330-5p	22	0.954545	0.316578	hsa-miR-1908	21	1	-1.1537
	hsa-miR-188-3p	21	1	2.57616	hsa-miR-4645-3p	22	1	-0.679863	hsa-miR-933	22	0.954545	0.311166	hsa-miR-935	23	0.956522	-1.15671
	hsa-miR-30b*	22	0.954545	2.57554	hsa-miR-629*	22	1	-0.682126	hsa-miR-504	22	0.954545	0.286308	hsa-miR-1237	21	0.952381	-1.20517
	hsa-miR-4256	18	1	2.55692	hsa-miR-933	22	0.954545	-0.685905	hsa-miR-544b	22	1	0.253853	hsa-miR-196b	22	0.954545	-1.22135
	hsa-miR-181a-2*	22	1	2.5505	hsa-miR-4742-3p	23	0.956522	-0.713415	hsa-miR-497	21	1	0.228849	hsa-miR-196b*	22	0.954545	-1.24388
	hsa-miR-548j	22	1	2.53631	hsa-miR-106a*	22	1	-0.713415	hsa-miR-4799-5p	22	1	0.215393	hsa-miR-4659b-3p	22	1	-1.26075
	hsa-miR-720	17	1	2.53247	hsa-miR-187	22	0.954545	-0.718052	hsa-miR-4645-3p	22	1	0.196305	hsa-let-7e*	22	1	-1.31481
	hsa-miR-551a	21	0.952381	2.47974	hsa-miR-542-5p	23	1	-0.727505	hsa-miR-551a	21	0.952381	0.190626	hsa-miR-200c	23	1	-1.3156
	hsa-miR-4742-5p	23	1	2.4624	hsa-miR-1304	22	0.909091	-0.740673	hsa-miR-501-5p	22	0.954545	0.183976	hsa-miR-4646-3p	21	1	-1.31633
	hsa-miR-548k	22	1	2.34142	hsa-miR-144	20	1	-0.774963	hsa-miR-548a-5p	22	1	0.172627	hsa-miR-3065-5p	23	0.956522	-1.31724
	hsa-miR-491-5p	22	1	2.33712	hsa-miR-643	22	1	-0.789447	hsa-miR-20b*	22	0.954545	0.16828	hsa-miR-548e	22	1	-1.35396
	hsa-miR-605	23	1	2.3221	hsa-miR-4659b-5p	19	1	-0.803728	hsa-miR-192*	22	1	0.14524	hsa-miR-101*	22	0.954545	-1.37099
	hsa-miR-1197	21	0.952381	2.24792	hsa-miR-636	23	1	-0.834191	hsa-miR-624	21	1	0.132784	hsa-miR-10b	23	0.956522	-1.37214
	hsa-miR-429	22	1	2.2382	hsa-miR-215	21	0.952381	-0.882128	hsa-miR-185*	22	1	0.0957395	hsa-miR-545	22	0.954545	-1.37987
	hsa-miR-92a-1*	23	0.956522	2.2114	hsa-miR-486-3p	21	1	-0.898575	hsa-miR-4659b-3p	22	1	0.0703372	hsa-miR-26a-2*	22	1	-1.39181
	hsa-miR-29b	23	1	2.2096	hsa-miR-3912	21	1	-0.902255	hsa-miR-1	22	0.954545	0.0551138	hsa-miR-377	22	1	-1.39541
	hsa-miR-203	22	1	2.19892	hsa-miR-485-5p	22	0.954545	-0.904518	hsa-miR-4742-3p	23	0.956522	0.0526292	hsa-miR-92a-1*	23	0.956522	-1.40127
	hsa-miR-502-5p	21	1	2.19413	hsa-miR-192*	22	1	-0.932982	hsa-miR-23a*	22	1	0.0521677	hsa-miR-1234	22	0.954545	-1.4233
	hsa-miR-192*	22	1	2.18176	hsa-miR-377*	22	0.954545	-0.951971	hsa-miR-4521	22	0.954545	0.0450724	hsa-miR-4677-3p	22	0.954545	-1.42698
	hsa-miR-643	22	1	2.17117	hsa-miR-138	23	0.956522	-0.958118	hsa-miR-758	22	0.954545	0.0301777	hsa-miR-643	22	1	-1.44303
	hsa-miR-570	22	1	2.15367	hsa-miR-499-5p	21	0.952381	-0.967265	hsa-miR-224*	23	1	0.0131792	hsa-miR-3667-5p	22	0.954545	-1.46682
	hsa-miR-432	23	0.956522	2.14236	hsa-miR-452*	22	0.727273	-0.992587	hsa-miR-3920	22	0.954545	0.0114921	hsa-miR-4742-3p	23	0.956522	-1.49357
	hsa-miR-4676-3p	22	1	2.1409	hsa-miR-96	23	0.956522	-1.00793	hsa-miR-30c-1*	22	0.954545	0.00906321	hsa-miR-720	17	1	-1.51283
	hsa-miR-629*	22	0.954545	2.11702	hsa-miR-1292	25	1	-1.03365	hsa-miR-1304	22	0.909091	-0.0844514	hsa-miR-1304	22	0.863636	-1.51429
	hsa-miR-452*	22	0.818182	2.10998	hsa-miR-570	22	0.954545	-1.03727	hsa-miR-548k	22	0.954545	-0.0948633	hsa-miR-26a	22	1	-1.54995
	hsa-miR-3667-5p	22	0.954545	2.07425	hsa-miR-3177-3p	21	1	-1.04854	hsa-miR-222*	22	1	-0.107985	hsa-miR-30a*	22	0.954545	-1.56406
	hsa-miR-624	21	1	2.07258	hsa-miR-450b-5p	22	0.954545	-1.05378	hsa-miR-452*	22	0.772727	-0.119233	hsa-miR-30d*	22	0.954545	-1.5715
	hsa-miR-1468	21	0.952381	2.0715	hsa-miR-4422	21	1	-1.06701	hsa-miR-4677-3p	22	0.954545	-0.122558	hsa-miR-497*	22	0.954545	-1.57967
	hsa-miR-141	22	0.954545	2.06804	hsa-miR-4799-5p	22	0.954545	-1.07246	hsa-miR-3194-3p	22	0.954545	-0.123223	hsa-miR-889	21	1	-1.61727
	hsa-miR-125b	22	0.954545	2.06388	hsa-miR-212	21	1	-1.08363	hsa-miR-3617	22	0.954545	-0.12389	hsa-miR-1537	22	0.954545	-1.62613
	hsa-miR-486-3p	21	0.952381	2.05842	hsa-miR-758	22	0.954545	-1.12794	hsa-miR-200c	23	1	-0.19738	hsa-miR-185*	22	1	-1.63816
	hsa-miR-212	21	1	2.05404	hsa-miR-92a-1*	23	0.956522	-1.16255	hsa-miR-4742-5p	23	1	-0.19738	hsa-miR-4270	20	0.95	-1.65662
	hsa-miR-4646-3p	21	1	2.05404	hsa-miR-4676-5p	21	1	-1.17527	hsa-miR-187	22	1	-0.228193	hsa-miR-1277	22	0.909091	-1.66181
	hsa-miR-100	22	0.954545	1.99131	hsa-miR-551a	21	0.952381	-1.17973	hsa-miR-542-5p	23	1	-0.251363	hsa-miR-873	21	1	-1.69723
	hsa-miR-3143	25	0.84	1.98868	hsa-miR-29b	23	1	-1.18796	hsa-miR-4676-3p	22	1	-0.258597	hsa-miR-4645-3p	22	1	-1.70507
	hsa-miR-10b	23	0.956522	1.98511	hsa-miR-605	23	1	-1.2107	hsa-miR-99a*	22	0.954545	-0.268139	hsa-miR-183	22	0.954545	-1.70731
	hsa-miR-504	22	0.954545	1.97369	hsa-miR-4787-3p	24	0.958333	-1.21792	hsa-miR-1468	21	0.952381	-0.282058	hsa-miR-3136-5p	23	0.956522	-1.74631
	hsa-miR-4685-3p	22	0.954545	1.93437	hsa-miR-770-5p	23	0.956522	-1.21801	hsa-miR-432*	21	1	-0.291437	hsa-miR-1260b	19	0.947368	-1.76197
	hsa-miR-187	22	1	1.86796	hsa-miR-1250	21	0.952381	-1.22165	hsa-miR-4422	21	1	-0.304828	hsa-miR-23b*	22	1	-1.7729
	hsa-miR-501-5p	22	0.954545	1.85959	hsa-miR-4676-3p	22	0.954545	-1.2502	hsa-miR-4659b-5p	19	1	-0.320112	hsa-miR-30c-1*	22	0.954545	-1.77915
	hsa-miR-4789-3p	21	1	1.8453	hsa-miR-1285	22	0.954545	-1.25918	hsa-miR-3064-3p	23	1	-0.329327	hsa-miR-149	23	0.956522	-1.80539
	hsa-miR-1237	21	0.952381	1.83	hsa-miR-1227	20	1	-1.26731	hsa-miR-3611	21	1	-0.336836	hsa-miR-30b*	22	0.954545	-1.81807
	hsa-miR-769-3p	23	0.956522	1.82278	hsa-miR-125b	22	0.954545	-1.28303	hsa-miR-502-5p	21	1	-0.342511	hsa-miR-199a-5p	23	1	-1.82847
	hsa-miR-125b	22	0.954545	1.80085	hsa-miR-29b-1*	24	0.958333	-1.28781	hsa-miR-30b*	22	0.954545	-0.365625	hsa-miR-7	23	0.956522	-1.85509
	hsa-miR-2278	22	0.954545	1.79082	hsa-miR-33b	20	0.95	-1.29245	hsa-miR-668	23	1	-0.382475	hsa-miR-3679-5p	23	0.956522	-1.87177
	hsa-miR-342-5p	21	0.952381	1.74413	hsa-miR-146b-3p	22	0.954545	-1.29684	hsa-miR-628-3p	21	1	-0.382874	hsa-miR-10a*	22	1	-1.87305
	hsa-miR-4270	20	0.95	1.73909	hsa-miR-23a*	22	1	-1.30495	hsa-miR-665	20	1	-0.385299	hsa-miR-491-5p	22	0.954545	-1.90604
	hsa-miR-190b	21	0.952381	1.73731	hsa-miR-181b	23	1	-1.32444	hsa-miR-10b	23	0.956522	-0.431332	hsa-miR-18b*	22	1	-1.92499
	hsa-miR-1260b	19	0.947368	1.70595	hsa-miR-769-3p	23	0.956522	-1.32783	hsa-miR-769-3p	23	0.956522	-0.4337	hsa-miR-624	21	0.952381	-1.92623
	hsa-miR-23b*	22	1	1.70532	hsa-miR-1237	21	0.952381	-1.3427	hsa-miR-199a-5p	23	0.956522	-0.4337	hsa-miR-101	21	1	-1.94913
	hsa-miR-1179	21	1	1.69991	hsa-miR-3064-3p	23	1	-1.3552	hsa-miR-499-5p	21	1	-0.463618	hsa-miR-106a*	22	1	-1.97707
	hsa-miR-181a	23	1	1.6949	hsa-miR-3667-5p	22	0.954545	-1.38871	hsa-miR-605	23	1	-0.477823	hsa-miR-4742-5p	23	1	-2.01008
	hsa-miR-146b-3p	22	0.954545	1.68787	hsa-miR-4742-5p	23	1	-1.39725	hsa-miR-3065-3p	23	0.956522	-0.5394	hsa-miR-1292	25	1	-2.03671
	hsa-miR-3064-3p	23	1	1.65448	hsa-miR-502-5p	21	1	-1.40922	hsa-miR-1227	20	1	-0.569684	hsa-miR-636	23	1	-2.05112
	hsa-miR-3161	23	1	1.65315	hsa-miR-504	22	0.954545	-1.41357	hsa-miR-19a*	22	0.954545	-0.579246	hsa-miR-2278	22	0.954545	-2.05367
	hsa-miR-1285	22	0.954545	1.6342	hsa-miR-720	17	1	-1.42237	hsa-miR-3161	23	1	-0.580796	hsa-miR-3150a-5p	22	1	-2.05937
	hsa-miR-552	21	0.952381	1.60418	hsa-miR-4256	18	1	-1.42391	hsa-miR-4446-5p	22	1	-0.595786	hsa-miR-3140-3p	22	0.954545	-2.07661
	hsa-miR-3177-3p	21	0.952381	1.5891	hsa-miR-199a-5p	23	1	-1.48146	hsa-miR-29b-1*	24	0.958333	-0.617905	hsa-miR-642a	22	1	-2.09697
	hsa-miR-4473	22	0.954545	1.57991	hsa-miR-34a*	22	0.954545	-1.48289	hsa-miR-651	22	0.954545	-0.646577	hsa-miR-100	22	0.954545	-2.10874
	hsa-miR-628-3p	21	1	1.53349	hsa-miR-377	22	1	-1.48289	hsa-miR-92a-1*	23	0.956522	-0.697367	hsa-miR-144	20	1	-2.13809
	hsa-miR-1227	20	0.95	1.4599	hsa-miR-3617	22	0.954545	-1.48948	hsa-miR-770-5p	23	0.956522	-0.704975	hsa-miR-380*	22	1	-2.15274
	hsa-miR-1	22	1	1.44575	hsa-miR-211	22	0.954545	-1.49743	hsa-miR-548j	22	1	-0.741539	hsa-miR-141	22	1	-2.1568
	hsa-miR-1304	22	1	1.44256	hsa-miR-30b*	22	0.954545	-1.50542	hsa-miR-146b-3p	22	0.954545	-0.74666	hsa-miR-485-5p	22	0.954545	-2.1568
	hsa-miR-1255a	23	0.956522	1.43802	hsa-miR-4646-3p	21	1	-1.5081	hsa-miR-4256	18	1	-0.747116	hsa-miR-769-3p	23	0.956522	-2.16013
	hsa-miR-138	23	0.956522	1.41479	hsa-miR-2278	22	0.954545	-1.50944	hsa-miR-1179	21	1	-0.803771	hsa-miR-452*	22	0.772727	-2.17834
	hsa-miR-1292	25	0.96	1.41141	hsa-miR-10b	23	0.956522	-1.53263	hsa-miR-3065-5p	23	0.956522	-0.804647	hsa-miR-212	21	1	-2.21402
	hsa-miR-199a-5p	23	0.956522	1.4101	hsa-miR-624	21	1	-1.53784	hsa-miR-138	23	0.956522	-0.80874	hsa-miR-3667-3p	22	1	-2.22668
	hsa-miR-149	23	0.956522	1.388	hsa-miR-4685-3p	22	0.954545	-1.56543	hsa-miR-411	21	1	-0.810497	hsa-miR-181a	23	1	-2.23526
	hsa-miR-548l	22	0.954545	1.38539	hsa-miR-1468	21	0.952381	-1.59031	hsa-miR-485-5p	22	0.954545	-0.824663	hsa-miR-222*	22	1	-2.25256
	hsa-miR-1307	22	0.954545	1.38373	hsa-miR-125b	22	0.954545	-1.60496	hsa-miR-3177-3p	21	0.952381	-0.828588	hsa-miR-411	21	1	-2.25911
	hsa-miR-4762-5p	21	1	1.37903	hsa-miR-188-3p	21	1	-1.6712	hsa-miR-1250	21	0.952381	-0.830865	hsa-miR-1250	21	0.952381	-2.2787
	hsa-miR-3140-3p	22	1	1.36188	hsa-miR-3143	25	0.88	-1.71274	hsa-miR-96	23	0.913043	-0.855602	hsa-miR-145*	22	0.954545	-2.30688
	hsa-miR-205	22	0.954545	1.36019	hsa-miR-129-3p	22	0.954545	-1.77167	hsa-miR-183	22	0.954545	-0.890024	hsa-miR-4659b-5p	19	1	-2.33711
	hsa-miR-431*	22	1	1.28181	hsa-miR-1234	22	0.954545	-1.77167	hsa-miR-3140-3p	22	0.954545	-0.920953	hsa-miR-1285	22	0.954545	-2.35047
	hsa-miR-935	23	0.956522	1.239	hsa-miR-219-5p	21	0.952381	-1.8026	hsa-miR-4789-3p	21	0.952381	-0.925039	hsa-miR-211	22	0.954545	-2.36568
	hsa-miR-18b*	22	0.954545	1.22336	hsa-miR-889	21	0.952381	-1.80432	hsa-miR-4685-3p	22	1	-0.932578	hsa-miR-1306	18	1	-2.38755
	hsa-miR-211	22	0.954545	1.19703	hsa-miR-3676	20	1	-1.83556	hsa-miR-627	22	0.954545	-0.940772	hsa-miR-502-5p	21	1	-2.39592
	hsa-miR-139-3p	22	1	1.18368	hsa-miR-330-5p	22	0.954545	-1.84246	hsa-miR-556-5p	22	0.954545	-0.995807	hsa-miR-19b	23	0.956522	-2.39724
	hsa-miR-215	21	0.952381	1.15781	hsa-miR-320b	22	1	-1.86456	hsa-miR-23b*	22	1	-0.998248	hsa-miR-194	22	1	-2.42821
	hsa-miR-330-5p	22	0.954545	1.15269	hsa-miR-432*	21	0.952381	-1.86767	hsa-miR-2278	22	0.954545	-0.99947	hsa-miR-429	22	1	-2.44179
	hsa-miR-665	20	1	1.14838	hsa-miR-10a*	22	1	-1.87315	hsa-miR-1285	22	0.954545	-1.00437	hsa-miR-4685-3p	22	1	-2.44801
	hsa-miR-148a*	22	1	1.14681	hsa-miR-548j	22	1	-1.87488	hsa-miR-125b	22	0.954545	-1.00682	hsa-miR-3605-5p	23	1	-2.45235
	hsa-miR-3164	22	0.909091	1.14484	hsa-miR-552	21	0.952381	-1.95862	hsa-miR-636	23	1	-1.00725	hsa-miR-29b	23	1	-2.47645
	hsa-miR-1250	21	1	1.14343	hsa-miR-4521	22	0.954545	-2.02	hsa-miR-149	23	0.956522	-1.06605	hsa-miR-138	23	0.956522	-2.50221
	hsa-miR-651	22	1	1.13298	hsa-miR-181a	23	1	-2.05765	hsa-miR-1237	21	1	-1.0898	hsa-miR-4762-5p	21	1	-2.53595
	hsa-miR-499-3p	22	0.954545	1.12303	hsa-miR-149	23	0.956522	-2.06141	hsa-miR-215	21	0.952381	-1.10902	hsa-miR-324-3p	20	1	-2.56906
	hsa-miR-1278	22	0.954545	1.11902	hsa-miR-222*	22	1	-2.07444	hsa-miR-342-5p	21	0.952381	-1.14116	hsa-miR-758	22	0.954545	-2.57558
	hsa-miR-219-5p	21	0.952381	1.10368	hsa-miR-3613-3p	24	0.875	-2.12281	hsa-miR-652	21	0.952381	-1.14257	hsa-miR-4746-5p	23	0.956522	-2.61675
	hsa-miR-4787-3p	24	0.958333	1.09036	hsa-miR-1914	22	0.954545	-2.15388	hsa-miR-380*	22	0.954545	-1.15965	hsa-miR-4787-3p	24	0.958333	-2.62296
	hsa-miR-182*	21	1	1.0823	hsa-miR-4789-3p	21	0.952381	-2.16861	hsa-miR-212	21	1	-1.18273	hsa-miR-150*	22	1	-2.64386
	hsa-miR-532-3p	22	0.954545	1.06804	hsa-miR-4526	22	0.954545	-2.19207	hsa-miR-148a*	22	1	-1.22963	hsa-miR-320d	19	0.947368	-2.66071
	hsa-miR-3679-5p	23	0.956522	1.01837	hsa-miR-23b*	22	1	-2.21373	hsa-miR-320b	22	1	-1.25567	hsa-miR-652	21	0.952381	-2.6772
	hsa-miR-4521	22	0.954545	0.958089	hsa-miR-4446-5p	22	1	-2.21592	hsa-miR-4473	22	0.954545	-1.2586	hsa-miR-876-3p	22	1	-2.70061
	hsa-miR-501-3p	22	0.954545	0.955847	hsa-miR-935	23	0.956522	-2.23486	hsa-miR-4762-5p	21	1	-1.27584	hsa-miR-125b	22	0.954545	-2.70955
	hsa-miR-3611	21	0.952381	0.935077	hsa-miR-31	21	0.952381	-2.246	hsa-miR-4270	20	0.95	-1.29505	hsa-miR-3143	25	0.92	-2.7317
	hsa-miR-3928	22	0.954545	0.79459	hsa-miR-139-3p	22	1	-2.31545	hsa-miR-181b	23	0.956522	-1.31689	hsa-miR-432*	21	0.952381	-2.74133
	hsa-miR-125a-3p	22	0.954545	0.78199	hsa-miR-654-5p	22	0.954545	-2.3178	hsa-miR-935	23	0.956522	-1.3198	hsa-miR-95	22	1	-2.7566
	hsa-miR-933	22	0.954545	0.764163	hsa-miR-760	20	1	-2.33099	hsa-miR-1292	25	1	-1.32507	hsa-miR-933	22	0.954545	-2.75969
	hsa-miR-222*	22	0.954545	0.743516	hsa-miR-548a-5p	22	0.954545	-2.34145	hsa-miR-4646-3p	21	1	-1.34414	hsa-miR-3679-3p	22	1	-2.79096
	hsa-miR-374c	22	1	0.67974	hsa-miR-214	22	1	-2.38994	hsa-miR-3657	21	1	-1.35885	hsa-miR-3928	22	0.954545	-2.81165
	hsa-let-7a*	21	1	0.671566	hsa-miR-30c	23	1	-2.41275	hsa-miR-3679-5p	23	0.956522	-1.3673	hsa-miR-3138	24	0.791667	-2.8217
	hsa-miR-758	22	0.954545	0.629987	hsa-miR-182*	21	1	-2.43032	hsa-miR-4664-5p	22	0.954545	-1.37115	hsa-miR-4521	22	1	-2.84079
	hsa-miR-636	23	0.956522	0.61289	hsa-miR-548k	22	1	-2.45295	hsa-miR-486-3p	21	0.952381	-1.38873	hsa-miR-876-5p	22	0.954545	-2.86388
	hsa-miR-3676	20	0.95	0.575247	hsa-miR-3150a-5p	22	1	-2.50275	hsa-miR-1278	22	1	-1.39347	hsa-miR-129-3p	22	0.954545	-2.89072
	hsa-miR-30c	23	1	0.574269	hsa-miR-1260b	19	0.947368	-2.50655	hsa-miR-3942-3p	21	1	-1.43475	hsa-miR-627	22	0.954545	-2.91118
	hsa-miR-889	21	1	0.573869	hsa-miR-1306	18	1	-2.53118	hsa-miR-182*	21	1	-1.4417	hsa-miR-548al	22	1	-2.91462
	hsa-miR-1306	18	1	0.546035	hsa-miR-3140-3p	22	1	-2.54058	hsa-miR-429	22	1	-1.48808	hsa-miR-1255a	23	0.913043	-2.93969
	hsa-miR-377	22	1	0.531054	hsa-miR-380*	22	0.954545	-2.55987	hsa-miR-4511	22	1	-1.4898	hsa-miR-3607-5p	22	1	-2.96187
	hsa-miR-493	22	0.954545	0.509815	hsa-miR-4709-5p	22	0.954545	-2.58224	hsa-miR-582-5p	23	1	-1.49174	hsa-miR-96	23	0.913043	-2.96675
	hsa-miR-4446-5p	22	1	0.500616	hsa-miR-320c	20	0.95	-2.61501	hsa-miR-3676	20	1	-1.5043	hsa-miR-1278	22	1	-2.97797
	hsa-miR-668	23	1	0.475931	hsa-miR-4762-5p	21	1	-2.63861	hsa-miR-1306	18	1	-1.50939	hsa-miR-193a-5p	22	0.909091	-2.98157
	hsa-miR-195*	22	0.954545	0.475795	hsa-miR-4473	22	0.954545	-2.67535	hsa-miR-125a-3p	22	0.954545	-1.5494	hsa-miR-3064-3p	23	1	-2.9822
	hsa-miR-25*	21	0.952381	0.475646	hsa-miR-18b*	22	1	-2.68137	hsa-miR-499-3p	22	0.954545	-1.55658	hsa-miR-654-5p	22	0.954545	-2.99607
	hsa-miR-127-5p	22	0.954545	0.466376	hsa-miR-3679-5p	23	0.956522	-2.70973	hsa-miR-320d	19	1	-1.56837	hsa-miR-1914	22	1	-2.99972
	hsa-miR-363*	22	0.954545	0.337978	hsa-miR-1255a	23	0.956522	-2.73647	hsa-miR-3667-5p	22	0.954545	-1.63419	hsa-miR-34a*	22	0.954545	-3.00155
	hsa-miR-324-3p	20	1	0.334531	hsa-miR-125b-2*	22	0.954545	-2.75251	hsa-miR-181a	23	0.956522	-1.63881	hsa-miR-25*	21	0.952381	-3.02109
	hsa-miR-4470	21	1	0.308996	hsa-miR-651	22	0.954545	-2.75569	hsa-miR-4709-5p	22	0.954545	-1.64562	hsa-miR-4446-5p	22	1	-3.048
	hsa-miR-4709-5p	22	0.954545	0.28895	hsa-miR-30c	23	1	-2.76985	hsa-miR-3150a-5p	22	1	-1.65137	hsa-miR-582-5p	23	0.913043	-3.05475
	hsa-miR-3150a-5p	22	0.954545	0.256528	hsa-miR-2116*	21	1	-2.77366	hsa-miR-193a-3p	22	0.954545	-1.65137	hsa-miR-122	22	0.909091	-3.09405
	hsa-miR-652	21	0.952381	0.206039	hsa-miR-195*	22	0.954545	-2.80088	hsa-miR-3667-3p	22	0.954545	-1.74461	hsa-miR-4676-3p	22	0.954545	-3.11962
	hsa-miR-183*	22	0.954545	0.204601	hsa-miR-1179	21	1	-2.81122	hsa-miR-548l	22	0.954545	-1.75489	hsa-miR-499-5p	21	0.952381	-3.14257
	hsa-miR-4526	22	0.954545	0.177919	hsa-miR-125a-3p	22	0.954545	-2.81737	hsa-miR-190b	21	0.952381	-1.77718	hsa-miR-1248	27	0.962963	-3.1461
	hsa-miR-2116*	21	1	0.15781	hsa-miR-1225-3p	22	1	-2.82069	hsa-miR-30c	23	1	-1.78839	hsa-miR-193b	22	0.954545	-3.14969
	hsa-miR-4511	22	0.954545	0.154649	hsa-miR-627	22	0.954545	-2.84077	hsa-miR-3684	21	1	-1.79485	hsa-miR-4473	22	0.954545	-3.15172
	hsa-miR-556-5p	22	0.954545	0.130998	hsa-miR-363*	22	1	-2.86114	hsa-miR-720	17	1	-1.82926	hsa-miR-3146	22	1	-3.16805
	hsa-miR-3130-5p	21	0.952381	0.103677	hsa-miR-25*	21	0.952381	-2.87127	hsa-miR-3613-3p	24	0.875	-1.87014	hsa-miR-125a-3p	22	0.954545	-3.17834
	hsa-miR-548al	22	1	0.0906961	hsa-miR-320c	20	0.95	-2.87488	hsa-miR-1260b	19	0.947368	-1.87879	hsa-miR-27a*	22	0.954545	-3.19916
	hsa-miR-4765	22	1	0.074255	hsa-miR-4746-5p	23	0.956522	-2.93901	hsa-miR-125b	22	0.954545	-1.90483	hsa-miR-155*	22	0.909091	-3.24605
	hsa-miR-193a-3p	22	0.954545	0.0618	hsa-miR-23c	22	0.954545	-3.01238	hsa-miR-147b	22	1	-1.94195	hsa-miR-501-3p	22	0.954545	-3.29227
	hsa-miR-193a-5p	22	0.954545	0.0534366	hsa-miR-1238	20	1	-3.04813	hsa-miR-4526	22	0.954545	-1.96325	hsa-miR-148a*	22	0.954545	-3.32393
	hsa-miR-3684	21	1	0.0296764	hsa-miR-597	22	0.954545	-3.08239	hsa-miR-4746-5p	23	0.956522	-1.9874	hsa-miR-616	22	1	-3.36098
	hsa-miR-122	22	0.909091	0.0237766	hsa-miR-3605-5p	23	1	-3.08413	hsa-miR-1234	22	0.954545	-2.00928	hsa-miR-4709-5p	22	1	-3.37987
	hsa-miR-129-3p	22	0.954545	0.0108761	hsa-miR-148a*	22	1	-3.08638	hsa-miR-122	22	0.909091	-2.02912	hsa-miR-3191	23	0.956522	-3.45354
	hsa-miR-125b-2*	22	1	-0.0196814	hsa-miR-193a-5p	22	0.954545	-3.08638	hsa-miR-1273c	22	0.954545	-2.02912	hsa-miR-181a	23	1	-3.47767
	hsa-miR-582-5p	23	0.956522	-0.0532543	hsa-miR-374c	22	1	-3.10246	hsa-miR-129-3p	22	0.954545	-2.04669	hsa-miR-570	22	0.954545	-3.50131
	hsa-miR-3942-3p	21	0.952381	-0.0720944	hsa-miR-548al	22	1	-3.11056	hsa-miR-211	22	0.954545	-2.17062	hsa-miR-195*	22	0.954545	-3.50649
	hsa-miR-320b	22	0.954545	-0.0736202	hsa-miR-3157-5p	22	1	-3.14345	hsa-miR-4645-5p	19	1	-2.17555	hsa-miR-499-3p	22	0.954545	-3.54594
	hsa-miR-19a*	22	0.954545	-0.144009	hsa-miR-3164	22	0.954545	-3.18563	hsa-miR-548b-3p	22	0.909091	-2.18445	hsa-miR-548k	22	0.909091	-3.54861
	hsa-miR-616	22	1	-0.163375	hsa-miR-3130-5p	21	0.952381	-3.1932	hsa-miR-18b*	22	1	-2.25276	hsa-miR-4511	22	1	-3.57014
	hsa-miR-4746-5p	23	0.956522	-0.170172	hsa-miR-1273c	22	0.954545	-3.2072	hsa-miR-3605-5p	23	1	-2.26255	hsa-miR-1225-3p	22	1	-3.58377
	hsa-miR-581	21	0.952381	-0.234252	hsa-miR-3922-5p	23	1	-3.28882	hsa-miR-4482	22	0.954545	-2.27035	hsa-miR-1	22	0.954545	-3.60029
	hsa-miR-155*	22	0.954545	-0.238402	hsa-let-7a*	21	1	-3.31545	hsa-miR-1539	21	0.952381	-2.28518	hsa-miR-125b-2*	22	0.954545	-3.62543
	hsa-miR-4714-3p	22	0.954545	-0.243545	hsa-miR-581	21	0.952381	-3.33025	hsa-miR-4787-3p	24	0.958333	-2.30443	hsa-miR-628-3p	21	1	-3.64842
	hsa-miR-1234	22	0.954545	-0.285365	hsa-miR-3684	21	1	-3.3402	hsa-miR-548al	22	1	-2.32752	hsa-miR-760	20	1	-3.64872
	hsa-miR-377*	22	0.954545	-0.296013	hsa-miR-1284	22	0.954545	-3.34383	hsa-miR-3138	24	1	-2.35516	hsa-let-7a*	21	1	-3.6818
	hsa-miR-3128	23	0.956522	-0.307676	hsa-miR-1	22	1	-3.38257	hsa-miR-1284	22	0.954545	-2.36799	hsa-miR-214	22	1	-3.68291
	hsa-miR-2116	21	0.952381	-0.311361	hsa-miR-324-3p	20	1	-3.38404	hsa-miR-193a-5p	22	0.909091	-2.37432	hsa-miR-937	22	1	-3.68585
	hsa-miR-23c	22	0.954545	-0.344922	hsa-miR-190b	21	0.952381	-3.38584	hsa-miR-3942-5p	22	0.954545	-2.38067	hsa-miR-4767	23	1	-3.70372
	hsa-miR-1294	22	0.909091	-0.361601	hsa-miR-4723-3p	22	1	-3.39736	hsa-miR-4470	21	1	-2.38538	hsa-miR-1180	22	0.954545	-3.70656
	hsa-miR-3605-5p	23	0.956522	-0.381676	hsa-miR-4255	17	1	-3.42237	hsa-miR-31	21	0.952381	-2.39546	hsa-miR-3130-5p	21	0.952381	-3.71282
	hsa-miR-3165	22	0.954545	-0.384143	hsa-miR-3611	21	0.952381	-3.42766	hsa-let-7a*	21	1	-2.39883	hsa-miR-3165	22	0.954545	-3.72155
	hsa-miR-138	23	0.956522	-0.392564	hsa-miR-3157-3p	22	0.954545	-3.44781	hsa-miR-214	22	1	-2.40963	hsa-miR-363*	22	0.909091	-3.75198
	hsa-miR-577	21	1	-0.404847	hsa-miR-3928	22	0.954545	-3.48421	hsa-miR-577	21	1	-2.41925	hsa-miR-552	21	1	-3.79013
	hsa-miR-627	22	0.954545	-0.453965	hsa-miR-138	23	0.956522	-3.4865	hsa-miR-194	22	0.954545	-2.41941	hsa-miR-205	22	0.954545	-3.81807
	hsa-miR-597	22	0.909091	-0.465938	hsa-miR-4470	21	1	-3.58439	hsa-miR-4738-3p	22	1	-2.43255	hsa-miR-4769-3p	22	0.954545	-3.84735
	hsa-miR-548n	22	0.909091	-0.471961	hsa-miR-194	22	0.954545	-3.60496	hsa-miR-33b*	22	0.954545	-2.45921	hsa-miR-3194-3p	22	0.954545	-3.87388
	hsa-miR-4804-3p	21	1	-0.517811	hsa-miR-4511	22	0.954545	-3.61645	hsa-miR-125b-2*	22	1	-2.46595	hsa-miR-4470	21	1	-3.89653
	hsa-miR-3157-5p	22	1	-0.578412	hsa-miR-501-3p	22	0.954545	-3.63972	hsa-miR-581	21	0.952381	-2.46804	hsa-miR-320b	22	1	-3.90433
	hsa-miR-3166	23	1	-0.578977	hsa-miR-3194-3p	22	0.954545	-3.66337	hsa-miR-363*	22	0.954545	-2.47953	hsa-miR-4714-3p	22	0.954545	-3.92152
	hsa-let-7a*	21	0.952381	-0.584615	hsa-miR-3191	23	0.956522	-3.67482	hsa-miR-374c	22	1	-2.48636	hsa-miR-3913-5p	22	1	-3.93893
	hsa-miR-30c	23	1	-0.629604	hsa-miR-155*	22	0.909091	-3.67535	hsa-miR-205	22	0.909091	-2.53871	hsa-miR-548l	22	1	-3.953
	hsa-miR-31	21	0.952381	-0.676357	hsa-miR-652	21	0.952381	-3.77366	hsa-miR-2116*	21	1	-2.54447	hsa-miR-7	23	0.956522	-3.9822
	hsa-miR-3183	22	0.954545	-0.721776	hsa-miR-411	21	1	-3.80088	hsa-miR-25*	21	0.952381	-2.57851	hsa-miR-190b	21	0.952381	-3.98846
	hsa-miR-3191	23	0.956522	-0.722713	hsa-miR-4664-5p	22	0.909091	-3.80088	hsa-miR-203	22	0.954545	-2.58199	hsa-miR-4743	23	0.956522	-4.03851
	hsa-miR-876-3p	22	0.954545	-0.765498	hsa-miR-548l	22	1	-3.82069	hsa-miR-7	23	0.956522	-2.63881	hsa-miR-33b*	22	0.954545	-4.08627
	hsa-miR-943	21	1	-0.766555	hsa-miR-1278	22	0.954545	-3.82735	hsa-miR-4765	22	1	-2.6418	hsa-miR-30c	23	1	-4.10836
	hsa-miR-4659a-3p	22	1	-0.795399	hsa-miR-582-5p	23	0.913043	-3.83259	hsa-miR-139-3p	22	1	-2.66101	hsa-miR-3157-5p	22	1	-4.12957
	hsa-miR-202*	22	0.909091	-0.802973	hsa-miR-199b-3p	22	0.954545	-3.8818	hsa-miR-654-5p	22	0.954545	-2.6844	hsa-miR-1909	22	1	-4.14969
	hsa-miR-7	23	0.956522	-0.807602	hsa-miR-3174	23	0.956522	-3.9049	hsa-miR-30c	23	1	-2.69074	hsa-miR-323b-5p	23	0.956522	-4.18971
	hsa-miR-770-5p	23	0.956522	-0.814907	hsa-miR-4743	23	0.956522	-3.91166	hsa-miR-938	22	0.909091	-2.71219	hsa-miR-3128	23	0.956522	-4.1977
	hsa-miR-432*	21	0.952381	-0.838108	hsa-miR-4714-3p	22	0.954545	-3.9169	hsa-miR-3939	22	0.954545	-2.75696	hsa-miR-556-5p	22	0.954545	-4.3035
	hsa-miR-1908	21	0.952381	-0.846282	hsa-miR-548b-3p	22	0.909091	-3.93838	hsa-miR-552	21	1	-2.78378	hsa-miR-193a-3p	22	0.909091	-4.32622
	hsa-miR-1284	22	0.954545	-0.849266	hsa-miR-1539	21	0.952381	-3.94527	hsa-miR-3928	22	0.954545	-2.7989	hsa-miR-577	21	1	-4.33914
	hsa-miR-3138	24	0.791667	-0.854503	hsa-miR-943	21	1	-3.97596	hsa-miR-4714-3p	22	1	-2.7989	hsa-miR-4765	22	1	-4.35864
	hsa-miR-200b*	22	0.954545	-0.865034	hsa-miR-193a-3p	22	0.954545	-3.98978	hsa-miR-3157-3p	22	1	-2.7989	hsa-miR-2116*	21	1	-4.3784
	hsa-miR-141*	22	0.954545	-0.872982	hsa-miR-4690-3p	21	1	-4.01528	hsa-miR-3130-5p	21	0.952381	-2.815	hsa-miR-3157-3p	22	0.954545	-4.40143
	hsa-miR-4636	22	0.954545	-0.872982	hsa-miR-4765	22	1	-4.04308	hsa-miR-195*	22	0.954545	-2.81602	hsa-miR-483-3p	21	0.952381	-4.40349
	hsa-miR-95	22	0.954545	-0.889012	hsa-miR-33b*	22	0.954545	-4.05086	hsa-miR-324-3p	20	1	-2.85222	hsa-miR-23c	22	0.954545	-4.40626
	hsa-miR-4743	23	0.956522	-0.890064	hsa-miR-27a*	22	0.954545	-4.05086	hsa-miR-3140-5p	21	0.952381	-2.89375	hsa-miR-3176	19	1	-4.41392
	hsa-miR-380*	22	0.909091	-0.897095	hsa-miR-3939	22	0.954545	-4.05868	hsa-miR-1914	22	0.954545	-2.92792	hsa-miR-4719	22	0.954545	-4.41597
	hsa-miR-411	21	1	-0.930675	hsa-miR-193b	22	0.954545	-4.08239	hsa-miR-1248	27	0.962963	-2.92964	hsa-miR-200b*	22	0.954545	-4.42575
	hsa-miR-4701-3p	20	0.95	-0.9592	hsa-miR-3183	22	0.954545	-4.1065	hsa-miR-320c	20	1	-3.00045	hsa-miR-3162-3p	21	0.952381	-4.44457
	hsa-miR-4659a-5p	22	1	-0.971949	hsa-miR-939	24	1	-4.19207	hsa-miR-23c	22	0.954545	-3.01422	hsa-miR-4795-3p	22	0.681818	-4.4505
	hsa-miR-760	20	1	-0.977937	hsa-miR-3166	23	1	-4.20342	hsa-miR-548u	23	0.913043	-3.0685	hsa-miR-139-3p	22	1	-4.47061
	hsa-miR-654-5p	22	0.954545	-0.997789	hsa-miR-3679-3p	22	1	-4.23351	hsa-miR-616	22	1	-3.06961	hsa-miR-4638-3p	23	0.956522	-4.4801
	hsa-miR-1180	22	0.909091	-1.01528	hsa-miR-499-3p	22	0.954545	-4.24239	hsa-miR-7	23	0.956522	-3.1083	hsa-miR-1909*	21	1	-4.4815
	hsa-miR-4772-3p	22	0.954545	-1.04191	hsa-miR-141*	22	0.954545	-4.24239	hsa-miR-1225-3p	22	1	-3.12723	hsa-miR-1238	20	1	-4.4823
	hsa-miR-938	22	0.909091	-1.0509	hsa-miR-143*	22	0.954545	-4.24239	hsa-miR-3677-5p	22	0.954545	-3.15965	hsa-miR-4781-3p	22	1	-4.50131
	hsa-miR-1248	27	0.962963	-1.05357	hsa-miR-4786-3p	22	0.954545	-4.24239	hsa-miR-4512	22	0.954545	-3.16512	hsa-miR-374c	22	1	-4.5274
	hsa-miR-3679-3p	22	0.954545	-1.06905	hsa-miR-1248	27	0.962963	-4.24834	hsa-miR-4753-3p	22	0.954545	-3.20969	hsa-miR-466	23	0.869565	-4.56544
	hsa-miR-876-5p	22	0.863636	-1.1249	hsa-miR-205	22	0.954545	-4.31545	hsa-miR-873	21	1	-3.22404	hsa-miR-938	22	0.909091	-4.60306
	hsa-miR-1273c	22	0.954545	-1.19292	hsa-miR-4767	23	1	-4.36097	hsa-miR-3139	23	0.956522	-3.23475	hsa-miR-330-5p	22	0.954545	-4.65964
	hsa-miR-3162-3p	21	0.952381	-1.19719	hsa-miR-577	21	1	-4.36538	hsa-miR-3162-3p	21	0.952381	-3.24818	hsa-miR-1281	17	0.823529	-4.7299
	hsa-miR-449a	22	1	-1.2029	hsa-miR-4665-5p	23	0.956522	-4.38898	hsa-miR-2116	21	0.952381	-3.27274	hsa-miR-4661-5p	22	0.954545	-4.76745
	hsa-miR-1539	21	0.809524	-1.21825	hsa-miR-3176	19	0.947368	-4.39345	hsa-miR-3679-3p	22	0.954545	-3.28518	hsa-miR-1273c	22	0.954545	-4.77368
	hsa-miR-4781-3p	22	1	-1.22308	hsa-miR-4804-3p	21	1	-4.4066	hsa-miR-2114	22	0.954545	-3.29115	hsa-miR-4526	22	0.954545	-4.78622
	hsa-miR-3194-3p	22	0.954545	-1.23328	hsa-miR-3200-3p	22	0.954545	-4.41231	hsa-miR-4795-3p	22	0.772727	-3.30317	hsa-miR-651	22	0.954545	-4.79888
	hsa-miR-33b*	22	0.954545	-1.2748	hsa-miR-4726-3p	22	0.954545	-4.42237	hsa-miR-155*	22	0.954545	-3.30922	hsa-miR-1294	22	0.909091	-4.84407
	hsa-miR-143*	22	0.863636	-1.31755	hsa-miR-7	23	0.956522	-4.4272	hsa-miR-4767	23	1	-3.33153	hsa-miR-671-5p	23	0.956522	-4.9082
	hsa-miR-4762-3p	22	1	-1.3616	hsa-miR-3165	22	0.954545	-4.47371	hsa-miR-3191	23	0.956522	-3.37335	hsa-miR-3685	22	0.954545	-4.94595
	hsa-miR-4774-5p	22	0.863636	-1.38414	hsa-miR-4772-3p	22	0.909091	-4.47371	hsa-miR-4723-3p	22	1	-3.39026	hsa-miR-4723-3p	22	1	-4.953
	hsa-miR-199a-3p	22	0.954545	-1.39555	hsa-miR-556-5p	22	0.954545	-4.50542	hsa-miR-3157-5p	22	1	-3.40963	hsa-miR-3684	21	0.952381	-4.98846
	hsa-miR-642a	22	0.954545	-1.39555	hsa-let-7a*	21	0.904762	-4.51512	hsa-miR-4665-5p	23	0.956522	-3.41019	hsa-miR-877*	21	1	-4.99607
	hsa-miR-3176	19	0.947368	-1.40644	hsa-miR-1909*	21	1	-4.53784	hsa-miR-3691-5p	23	1	-3.42268	hsa-miR-4722-3p	22	1	-4.99607
	hsa-miR-193b	22	0.954545	-1.41863	hsa-miR-4701-3p	20	0.95	-4.54992	hsa-miR-1323	22	0.909091	-3.42268	hsa-miR-943	21	1	-5.00372
	hsa-miR-3154	22	0.954545	-1.41863	hsa-miR-3922-3p	22	0.545455	-4.57101	hsa-miR-3144-3p	22	0.954545	-3.44915	hsa-miR-143*	22	0.954545	-5.01072
	hsa-miR-485-5p	22	0.954545	-1.45396	hsa-miR-671-5p	23	0.956522	-4.60197	hsa-miR-3128	23	0.956522	-3.48681	hsa-miR-455-3p	21	0.952381	-5.01142
	hsa-miR-4638-3p	23	0.913043	-1.45968	hsa-miR-7	23	0.956522	-4.60197	hsa-miR-671-5p	23	0.956522	-3.48681	hsa-miR-3942-5p	22	0.954545	-5.03297
	hsa-miR-4477b	22	0.954545	-1.47801	hsa-miR-616	22	1	-4.60496	hsa-miR-199a-5p	23	1	-3.49338	hsa-miR-708	23	0.956522	-5.0602
	hsa-miR-708	23	0.956522	-1.48276	hsa-miR-2116	21	0.952381	-4.62031	hsa-miR-760	20	0.95	-3.49668	hsa-miR-4795-5p	21	0.714286	-5.06646
	hsa-miR-499a-3p	22	0.954545	-1.49019	hsa-miR-92b*	22	0.954545	-4.62804	hsa-miR-199b-3p	22	0.954545	-3.5036	hsa-miR-219-5p	21	0.952381	-5.09888
	hsa-miR-3157-3p	22	1	-1.51485	hsa-miR-3146	22	1	-4.63972	hsa-miR-3146	22	1	-3.65715	hsa-miR-3611	21	0.952381	-5.09888
	hsa-miR-3200-3p	22	0.954545	-1.52734	hsa-miR-449b*	22	1	-4.6515	hsa-miR-219-1-3p	22	0.954545	-3.66488	hsa-miR-4504	22	0.954545	-5.10973
	hsa-miR-3913-5p	22	0.681818	-1.55265	hsa-miR-455-3p	21	1	-4.65714	hsa-miR-939	24	0.958333	-3.67852	hsa-miR-4632	23	0.956522	-5.1197
	hsa-miR-4732-5p	23	0.826087	-1.61678	hsa-miR-1909	22	1	-4.66337	hsa-miR-27a*	22	0.954545	-3.71219	hsa-miR-4745-3p	23	0.608696	-5.18176
	hsa-miR-194	22	0.954545	-1.65858	hsa-miR-3944-5p	21	0.952381	-4.66963	hsa-miR-4786-3p	22	0.909091	-3.71219	hsa-miR-939	24	0.958333	-5.23526
	hsa-miR-199b-3p	22	0.954545	-1.67239	hsa-miR-19a*	22	0.954545	-4.68742	hsa-miR-548n	22	0.909091	-3.72023	hsa-miR-3130-5p	21	0.952381	-5.23638
	hsa-miR-1914	22	0.954545	-1.68633	hsa-miR-203	22	0.909091	-4.69959	hsa-miR-3922-5p	23	0.956522	-3.75247	hsa-let-7a*	21	0.904762	-5.27291
	hsa-miR-3939	22	0.954545	-1.68633	hsa-miR-1294	22	0.954545	-4.69959	hsa-miR-490-3p	22	0.909091	-3.75283	hsa-miR-4726-3p	22	0.954545	-5.2767
	hsa-miR-27a*	22	0.954545	-1.71462	hsa-miR-4714-5p	22	0.909091	-4.69959	hsa-miR-4524	22	0.954545	-3.77778	hsa-miR-3939	22	0.954545	-5.28558
	hsa-miR-3909	22	0.954545	-1.71462	hsa-miR-4659a-3p	22	0.909091	-4.72426	hsa-miR-1238	20	1	-3.79041	hsa-miR-3175	22	0.954545	-5.29451
	hsa-miR-4637	22	0.954545	-1.71462	hsa-miR-3144-3p	22	0.909091	-4.73675	hsa-miR-4781-3p	22	0.954545	-3.79465	hsa-miR-499a-3p	22	0.909091	-5.32165
	hsa-miR-4719	22	0.954545	-1.71462	hsa-miR-3138	24	1	-4.74198	hsa-miR-3166	23	1	-3.83354	hsa-miR-3609	24	1	-5.38464
	hsa-miR-3064-5p	21	0.952381	-1.72075	hsa-miR-4645-5p	19	1	-4.75602	hsa-miR-4743	23	0.956522	-3.84191	hsa-miR-31*	22	0.954545	-5.39661
	hsa-miR-4714-5p	22	0.954545	-1.72897	hsa-miR-4762-3p	22	1	-4.77488	hsa-miR-708	23	0.956522	-3.84191	hsa-miR-30c	23	1	-5.44163
	hsa-miR-3144-3p	22	0.954545	-1.72897	hsa-miR-219-1-3p	22	1	-4.82735	hsa-miR-3064-5p	21	0.952381	-3.84231	hsa-miR-1539	21	0.809524	-5.47085
	hsa-miR-4474-5p	21	0.952381	-1.73586	hsa-miR-4745-3p	23	0.608696	-4.86501	hsa-miR-3154	22	0.954545	-3.84649	hsa-miR-4738-3p	22	1	-5.48588
	hsa-miR-3159	22	0.954545	-1.75812	hsa-miR-135a*	22	1	-4.86799	hsa-miR-200b*	22	0.954545	-3.86419	hsa-miR-4664-5p	22	0.909091	-5.49614
	hsa-miR-3942-5p	22	0.954545	-1.77292	hsa-miR-320d	19	0.947368	-4.87888	hsa-miR-499a-3p	22	0.909091	-3.97522	hsa-miR-4667-5p	22	1	-5.50649
	hsa-miR-3907	22	0.909091	-1.78787	hsa-miR-4774-3p	21	0.952381	-4.90041	hsa-miR-1909	22	1	-3.98487	hsa-miR-3691-5p	23	0.913043	-5.51963
	hsa-miR-4753-3p	22	0.863636	-1.80297	hsa-miR-551b*	22	0.954545	-4.90981	hsa-miR-548ag	21	0.952381	-4.00764	hsa-miR-3166	23	0.956522	-5.55001
	hsa-miR-3144-5p	22	0.954545	-1.80297	hsa-miR-508-5p	23	0.956522	-4.91845	hsa-miR-4479	22	0.954545	-4.01422	hsa-miR-147b	22	0.909091	-5.55934
	hsa-miR-3922-5p	23	0.913043	-1.83705	hsa-miR-3909	22	0.909091	-4.93838	hsa-miR-4690-3p	21	1	-4.01799	hsa-miR-4645-5p	19	1	-5.58103
	hsa-miR-4796-5p	22	0.954545	-1.84927	hsa-miR-1323	22	0.909091	-4.93838	hsa-miR-3682-5p	22	0.954545	-4.04417	hsa-miR-3653	18	0.944444	-5.59445
	hsa-miR-4645-5p	19	1	-1.9134	hsa-miR-3136-3p	22	0.954545	-4.93838	hsa-miR-4661-5p	22	1	-4.05429	hsa-miR-4701-3p	20	0.95	-5.60528
	hsa-miR-1238	20	1	-1.93154	hsa-miR-200b*	22	0.954545	-4.95288	hsa-miR-133b	22	0.954545	-4.05429	hsa-miR-3183	22	0.909091	-5.63674
	hsa-miR-1909*	21	1	-1.94816	hsa-miR-3913-5p	22	0.681818	-4.95288	hsa-miR-4474-5p	21	0.952381	-4.06011	hsa-miR-138	23	0.956522	-5.64516
	hsa-miR-548ag	21	0.952381	-1.98379	hsa-miR-509-3-5p	22	0.954545	-4.95288	hsa-miR-4477b	22	1	-4.06449	hsa-miR-4690-3p	21	0.952381	-5.65142
	hsa-miR-939	24	0.958333	-1.99056	hsa-miR-937	22	1	-4.98232	hsa-miR-659	22	1	-4.06449	hsa-miR-2114*	21	0.952381	-5.65142
	hsa-miR-4295	18	0.944444	-1.99586	hsa-miR-1180	22	0.909091	-4.99728	hsa-miR-4504	22	0.954545	-4.07476	hsa-miR-3647-3p	23	1	-5.66719
	hsa-miR-214	22	1	-1.99779	hsa-miR-4781-3p	22	0.954545	-5.12281	hsa-miR-3188	23	0.913043	-4.09825	hsa-miR-320c	20	0.95	-5.66774
	hsa-miR-937	22	0.954545	-1.99779	hsa-miR-3177-5p	23	0.956522	-5.18694	hsa-miR-3136-3p	22	0.954545	-4.13795	hsa-miR-219-1-3p	22	1	-5.67123
	hsa-miR-4750	22	0.954545	-2.01528	hsa-miR-4741	23	0.956522	-5.18694	hsa-miR-548s	23	0.956522	-4.13889	hsa-miR-3200-3p	22	0.954545	-5.70656
	hsa-miR-3140-5p	21	0.952381	-2.02031	hsa-miR-449a	22	0.954545	-5.18992	hsa-miR-4796-5p	22	0.954545	-4.15965	hsa-miR-373	23	0.913043	-5.71228
	hsa-miR-4767	23	1	-2.02757	hsa-miR-4750	22	0.954545	-5.18992	hsa-miR-138	23	0.956522	-4.22378	hsa-miR-3683	22	0.909091	-5.71854
	hsa-miR-3691-3p	22	1	-2.03298	hsa-miR-483-3p	21	0.952381	-5.1932	hsa-miR-3130-5p	21	0.952381	-4.23004	hsa-miR-4642	22	0.909091	-5.71854
	hsa-miR-548t	21	0.952381	-2.03893	hsa-miR-3691-5p	23	1	-5.20342	hsa-miR-642a	22	0.954545	-4.26153	hsa-miR-3942-3p	21	0.952381	-5.72542
	hsa-miR-4667-3p	21	0.952381	-2.03893	hsa-miR-4641	24	0.958333	-5.21592	hsa-miR-3115	20	0.95	-4.27212	hsa-miR-4667-3p	21	0.904762	-5.72542
	hsa-miR-3145-5p	22	0.909091	-2.0509	hsa-miR-4638-3p	23	0.913043	-5.25405	hsa-miR-4667-3p	21	0.952381	-4.27895	hsa-miR-3145-5p	22	0.909091	-5.73061
	hsa-miR-3691-5p	23	0.956522	-2.07941	hsa-miR-323b-5p	23	0.956522	-5.25405	hsa-miR-3174	23	0.956522	-4.27949	hsa-miR-509-3-5p	22	0.954545	-5.74278
	hsa-miR-3115	20	0.9	-2.08558	hsa-miR-548n	22	0.909091	-5.26031	hsa-miR-3176	19	0.947368	-4.2921	hsa-miR-4774-3p	21	0.904762	-5.77695
	hsa-miR-4727-5p	21	0.952381	-2.09626	hsa-miR-4636	22	0.909091	-5.26031	hsa-miR-4714-5p	22	1	-4.3214	hsa-miR-548s	23	0.913043	-5.81919
	hsa-miR-4799-3p	22	0.954545	-2.10604	hsa-miR-4799-3p	22	0.909091	-5.26031	hsa-miR-4804-3p	21	1	-4.32957	hsa-miR-3171	24	0.875	-5.85614
	hsa-miR-3175	22	0.909091	-2.10604	hsa-miR-4667-5p	22	1	-5.26031	hsa-miR-937	22	1	-4.33368	hsa-miR-3682-3p	21	0.952381	-5.91446
	hsa-miR-146a*	22	0.909091	-2.1249	hsa-miR-122	22	0.909091	-5.27846	hsa-miR-4701-3p	20	0.9	-4.33862	hsa-miR-1976	20	1	-5.93333
	hsa-miR-3146	22	0.954545	-2.1249	hsa-miR-3942-5p	22	0.954545	-5.27846	hsa-miR-4762-3p	22	1	-4.34606	hsa-miR-4641	24	1	-5.95654
	hsa-miR-4524	22	0.863636	-2.1249	hsa-miR-3682-5p	22	0.909091	-5.27846	hsa-miR-3614-3p	23	0.913043	-4.34931	hsa-miR-449b*	22	0.954545	-5.96722
	hsa-miR-4723-3p	22	1	-2.2029	hsa-miR-618	23	0.913043	-5.28882	hsa-miR-4659a-5p	22	1	-4.37115	hsa-miR-4639-3p	20	0.95	-5.98013
	hsa-miR-1225-3p	22	1	-2.37283	hsa-miR-187*	22	1	-5.29684	hsa-miR-466	23	0.913043	-4.38553	hsa-miR-4659a-3p	22	0.909091	-5.98157
	hsa-miR-671-5p	23	0.956522	-2.39256	hsa-miR-4726-5p	23	0.956522	-5.30652	hsa-miR-4719	22	0.909091	-4.39669	hsa-miR-3938	22	0.909091	-5.98157
	hsa-miR-4504	22	0.954545	-2.39555	hsa-miR-3128	23	0.913043	-5.34259	hsa-miR-1909*	21	1	-4.42268	hsa-miR-586	22	0.909091	-5.98157
	hsa-miR-4690-3p	21	0.952381	-2.39882	hsa-miR-3150a-3p	22	0.954545	-5.47371	hsa-miR-3200-5p	22	0.954545	-4.47612	hsa-miR-3944-5p	21	0.904762	-6.00372
	hsa-miR-3130-5p	21	0.952381	-2.39882	hsa-miR-4695-3p	22	1	-5.58224	hsa-miR-4726-3p	22	0.954545	-4.4898	hsa-miR-135a*	22	1	-6.01072
	hsa-miR-4746-3p	21	0.952381	-2.39882	hsa-miR-877*	21	1	-5.58439	hsa-miR-4688	22	0.954545	-4.4898	hsa-miR-659	22	0.954545	-6.01072
	hsa-miR-4795-5p	21	0.714286	-2.39882	hsa-miR-1254	24	0.958333	-5.59924	hsa-miR-499a-5p	21	1	-4.49307	hsa-miR-1284	22	0.909091	-6.04046
	hsa-miR-551b*	22	0.954545	-2.41863	hsa-miR-4786-5p	22	1	-5.60496	hsa-miR-320c	20	0.95	-4.49668	hsa-miR-616*	22	1	-6.07084
	hsa-miR-3657	21	0.952381	-2.42307	hsa-miR-4769-3p	22	0.954545	-5.60496	hsa-miR-141*	22	0.954545	-4.5036	hsa-miR-92b*	22	0.954545	-6.13357
	hsa-miR-873	21	1	-2.42307	hsa-miR-375	22	1	-5.60496	hsa-miR-4469	22	1	-4.5036	hsa-miR-4763-5p	21	0.809524	-6.14892
	hsa-miR-4726-3p	22	0.954545	-2.44209	hsa-miR-4722-3p	22	1	-5.60496	hsa-miR-4766-3p	21	0.952381	-4.50757	hsa-miR-3154	22	0.954545	-6.23311
	hsa-miR-138-2*	22	0.954545	-2.44209	hsa-miR-4664-3p	22	0.954545	-5.60496	hsa-miR-449b*	22	1	-4.51754	hsa-miR-3613-5p	22	0.954545	-6.23311
	hsa-miR-517c	22	0.954545	-2.44209	hsa-miR-548t	21	0.952381	-5.60823	hsa-miR-4786-5p	22	0.954545	-4.53162	hsa-miR-4804-3p	21	1	-6.23638
	hsa-miR-548u	23	0.913043	-2.45968	hsa-miR-4761-5p	21	0.952381	-5.60823	hsa-miR-1914*	22	1	-4.54583	hsa-miR-675*	20	0.95	-6.24
	hsa-miR-548b-3p	22	0.909091	-2.46594	hsa-miR-499a-5p	21	1	-5.60823	hsa-miR-4664-3p	22	0.954545	-4.56018	hsa-miR-4300	18	0.944444	-6.24846
	hsa-miR-3944-5p	21	0.904762	-2.47282	hsa-miR-675*	20	0.95	-5.61184	hsa-miR-3944-5p	21	0.904762	-4.56707	hsa-miR-4750	22	0.954545	-6.26788
	hsa-miR-4774-3p	21	0.952381	-2.47282	hsa-miR-138-2*	22	0.954545	-5.62804	hsa-miR-1255a	23	0.913043	-4.56773	hsa-miR-92a-2*	22	0.954545	-6.26788
	hsa-miR-3155	21	1	-2.47282	hsa-miR-3200-5p	22	0.954545	-5.62804	hsa-miR-4772-3p	22	0.909091	-4.57468	hsa-miR-4753-3p	22	0.954545	-6.28558
	hsa-miR-4680-5p	23	1	-2.48276	hsa-miR-4738-3p	22	0.954545	-5.62804	hsa-miR-3661	22	0.954545	-4.58933	hsa-miR-581	21	0.952381	-6.29153
	hsa-miR-1323	22	0.909091	-2.49019	hsa-miR-3162-3p	21	0.952381	-5.63248	hsa-miR-501-3p	22	0.954545	-4.60413	hsa-miR-4691-3p	23	0.913043	-6.29724
	hsa-miR-147b	22	0.954545	-2.49019	hsa-miR-320d	19	0.947368	-5.64281	hsa-miR-3124-3p	22	0.954545	-4.60413	hsa-miR-597	22	0.909091	-6.3035
	hsa-miR-4661-5p	22	0.954545	-2.49019	hsa-miR-4474-3p	22	0.954545	-5.6515	hsa-miR-548ac	22	1	-4.61908	hsa-miR-449a	22	0.954545	-6.3035
	hsa-miR-4795-3p	22	0.681818	-2.49019	hsa-miR-891a	22	0.954545	-5.6515	hsa-let-7a*	21	0.857143	-4.64507	hsa-miR-1288	21	0.904762	-6.31039
	hsa-miR-3922-3p	22	0.545455	-2.51485	hsa-miR-3140-5p	21	0.952381	-5.65714	hsa-miR-607	21	0.952381	-4.64507	hsa-miR-548n	22	0.954545	-6.32165
	hsa-miR-3136-3p	22	0.909091	-2.51485	hsa-miR-938	22	0.909091	-5.67535	hsa-miR-16-1*	22	1	-4.64945	hsa-miR-4524	22	0.954545	-6.34003
	hsa-miR-4653-5p	22	0.863636	-2.53994	hsa-miR-3691-3p	22	0.954545	-5.67535	hsa-miR-4730	23	0.913043	-4.65346	hsa-miR-4753-5p	22	0.954545	-6.34003
	hsa-miR-466	23	0.869565	-2.55432	hsa-miR-3145-5p	22	0.909091	-5.67535	hsa-miR-3183	22	0.954545	-4.66488	hsa-miR-182*	21	0.904762	-6.34886
	hsa-miR-4777-3p	22	0.863636	-2.59147	hsa-miR-4796-3p	22	0.954545	-5.67535	hsa-miR-3913-5p	22	0.772727	-4.74461	hsa-miR-4799-3p	22	0.909091	-6.3775
	hsa-miR-3688-3p	22	0.863636	-2.64491	hsa-miR-4667-3p	21	0.904762	-5.68223	hsa-miR-877*	21	1	-4.74461	hsa-miR-3922-3p	22	0.636364	-6.41597
	hsa-miR-4794	22	0.954545	-2.67239	hsa-miR-3614-3p	23	0.913043	-5.71563	hsa-miR-4641	24	0.958333	-4.80601	hsa-miR-19a*	22	0.954545	-6.4356
	hsa-miR-3662	24	0.708333	-2.82593	hsa-miR-4524	22	0.954545	-5.72426	hsa-miR-3607-5p	22	0.954545	-4.81172	hsa-miR-194	22	0.954545	-6.64815
	hsa-miR-4255	17	1	-2.9134	hsa-miR-4469	22	0.954545	-5.72426	hsa-miR-199a-3p	22	0.954545	-4.829	hsa-miR-378	21	0.952381	-6.65142
	hsa-miR-1254	24	0.958333	-2.9748	hsa-miR-4732-5p	23	0.913043	-5.73948	hsa-miR-320b	22	0.954545	-4.829	hsa-miR-3691-3p	22	0.954545	-6.67123
	hsa-miR-3614-3p	23	0.956522	-2.97753	hsa-miR-4653-5p	22	0.863636	-5.74935	hsa-miR-95	22	0.954545	-4.84649	hsa-miR-3200-5p	22	0.954545	-6.67123
	hsa-miR-4667-5p	22	0.954545	-2.98051	hsa-miR-4723-5p	24	0.958333	-5.75357	hsa-miR-548t	21	1	-4.85152	hsa-miR-4761-5p	21	0.952381	-6.67567
	hsa-miR-4695-3p	22	0.954545	-2.98051	hsa-miR-4264	17	0.823529	-5.81795	hsa-miR-3155	21	1	-4.85152	hsa-miR-490-5p	20	0.95	-6.68057
	hsa-miR-4786-5p	22	0.954545	-2.98051	hsa-miR-16-1*	22	0.818182	-5.82735	hsa-miR-3194-5p	21	0.952381	-4.85152	hsa-miR-4665-5p	23	0.956522	-6.68956
	hsa-miR-4769-3p	22	0.954545	-2.98051	hsa-miR-3677-5p	22	0.863636	-5.85432	hsa-miR-3121-5p	22	0.954545	-4.86419	hsa-miR-199b-3p	22	0.954545	-6.69469
	hsa-miR-4512	22	0.954545	-2.98051	hsa-miR-3190	23	0.869565	-5.91845	hsa-miR-580	22	0.954545	-4.86419	hsa-miR-4786-3p	22	0.954545	-6.69469
	hsa-miR-3607-5p	22	0.954545	-2.98051	hsa-miR-4639-3p	20	1	-6.08718	hsa-miR-323b-5p	23	0.956522	-4.87585	hsa-miR-4680-5p	23	0.913043	-6.71228
	hsa-miR-4479	22	0.954545	-2.98051	hsa-miR-4677-5p	22	1	-6.12281	hsa-miR-4677-5p	22	1	-4.88211	hsa-miR-4637	22	0.909091	-6.71854
	hsa-miR-4775	22	1	-2.98051	hsa-miR-2277-5p	24	0.958333	-6.18421	hsa-miR-455-3p	21	0.952381	-4.889	hsa-miR-3140-5p	21	0.904762	-6.72542
	hsa-miR-450a	22	0.954545	-2.98051	hsa-miR-199a-5p	23	1	-6.18694	hsa-miR-618	23	0.913043	-4.89313	hsa-miR-3194-5p	21	0.952381	-6.72542
	hsa-miR-1	22	0.954545	-2.98051	hsa-miR-4512	22	0.954545	-6.18992	hsa-miR-4659a-3p	22	0.954545	-4.90026	hsa-miR-3614-3p	23	0.956522	-6.73536
	hsa-miR-4761-5p	21	0.952381	-2.98379	hsa-miR-3613-5p	22	0.954545	-6.18992	hsa-miR-138-2*	22	0.954545	-4.90026	hsa-miR-4477b	22	0.954545	-6.74278
	hsa-miR-320c	20	0.95	-2.9874	hsa-miR-510	22	0.954545	-6.18992	hsa-miR-3613-5p	22	0.954545	-4.90026	hsa-miR-891a	22	0.909091	-6.74278
	hsa-miR-320d	19	0.947368	-2.9914	hsa-miR-320b	22	0.954545	-6.18992	hsa-miR-1294	22	0.909091	-4.91864	hsa-miR-3922-5p	23	0.956522	-6.75882
	hsa-miR-1260	18	0.944444	-2.99586	hsa-miR-548ag	21	0.952381	-6.1932	hsa-miR-323-5p	22	0.954545	-4.91864	hsa-miR-4714-5p	22	0.863636	-6.79254
	hsa-miR-373	23	0.956522	-3.01069	hsa-miR-3130-5p	21	0.952381	-6.1932	hsa-miR-876-3p	22	0.954545	-4.93725	hsa-miR-510	22	0.863636	-6.79254
	hsa-miR-3192	23	0.956522	-3.01069	hsa-miR-4708-5p	21	1	-6.1932	hsa-miR-183*	22	0.909091	-4.95611	hsa-miR-4727-5p	21	0.952381	-6.80343
	hsa-miR-4524*	22	0.954545	-3.01528	hsa-miR-4766-3p	21	0.952381	-6.1932	hsa-miR-876-5p	22	0.954545	-4.95611	hsa-miR-1193	23	0.913043	-6.80691
	hsa-let-7a-2*	22	0.954545	-3.01528	hsa-miR-2114*	21	0.952381	-6.1932	hsa-miR-92b*	22	0.954545	-4.95611	hsa-miR-1538	23	0.826087	-6.85667
	hsa-miR-4693-5p	23	0.26087	-3.04464	hsa-miR-219-5p	21	0.952381	-6.1932	hsa-miR-3150a-3p	22	0.954545	-5.07476	hsa-miR-4659a-5p	22	0.818182	-6.87054
	hsa-miR-509-3-5p	22	0.909091	-3.0509	hsa-miR-1286	21	0.952381	-6.1932	hsa-miR-3609	24	1	-5.15965	hsa-miR-4469	22	0.818182	-6.87054
	hsa-miR-375	22	0.909091	-3.0509	hsa-miR-4672	21	0.952381	-6.1932	hsa-miR-1254	24	1	-5.17982	hsa-miR-490-3p	22	0.909091	-6.87054
	hsa-miR-30c-2*	22	0.909091	-3.0509	hsa-miR-1976	20	0.95	-6.19681	hsa-miR-2114*	21	0.952381	-5.23004	hsa-miR-1254	24	0.958333	-7.2274
	hsa-miR-514b-5p	22	0.909091	-3.0509	hsa-miR-4295	18	0.944444	-6.20527	hsa-miR-490-5p	20	0.95	-5.23365	hsa-miR-3136-3p	22	1	-7.23311
	hsa-miR-3121-5p	22	0.909091	-3.0509	hsa-miR-4477b	22	0.954545	-6.22469	hsa-miR-320d	19	0.947368	-5.23765	hsa-miR-1914*	22	1	-7.23311
	hsa-miR-3683	22	0.909091	-3.0509	hsa-miR-30c-2*	22	0.954545	-6.22469	hsa-miR-510	22	0.954545	-5.24984	hsa-miR-133b	22	0.954545	-7.23311
	hsa-miR-4753-5p	22	0.909091	-3.0509	hsa-miR-548u	23	0.913043	-6.25405	hsa-miR-616*	22	0.954545	-5.24984	hsa-miR-4789-3p	21	0.952381	-7.23638
	hsa-miR-3151	21	0.904762	-3.05779	hsa-miR-373	23	0.913043	-6.25405	hsa-miR-449a	22	0.954545	-5.2733	hsa-miR-548ag	21	0.952381	-7.23638
	hsa-miR-3194-5p	21	0.952381	-3.05779	hsa-miR-3188	23	0.913043	-6.25405	hsa-miR-4774-3p	21	0.952381	-5.27895	hsa-miR-4746-3p	21	0.952381	-7.23638
	hsa-miR-424*	21	0.904762	-3.05779	hsa-miR-137	23	0.913043	-6.25405	hsa-miR-483-3p	21	0.952381	-5.27895	hsa-miR-4295	18	0.944444	-7.24846
	hsa-miR-1976	20	0.95	-3.0654	hsa-miR-2964a-3p	23	0.913043	-6.25405	hsa-miR-1976	20	0.95	-5.28518	hsa-miR-1260	18	0.944444	-7.24846
	hsa-miR-378c	25	0.92	-3.0654	hsa-miR-3154	22	0.954545	-6.26031	hsa-miR-3145-3p	24	0.916667	-5.28518	hsa-miR-4786-5p	22	0.954545	-7.26788
	hsa-miR-3177-5p	23	0.913043	-3.07941	hsa-miR-4796-5p	22	0.909091	-6.26031	hsa-miR-2277-5p	24	0.958333	-5.28518	hsa-miR-4479	22	0.954545	-7.26788
	hsa-miR-4786-3p	22	0.909091	-3.08743	hsa-miR-147b	22	0.954545	-6.26031	hsa-miR-3177-5p	23	0.913043	-5.29089	hsa-miR-100*	22	0.954545	-7.26788
	hsa-miR-135a*	22	1	-3.08743	hsa-miR-4661-5p	22	0.954545	-6.26031	hsa-miR-193b	22	0.954545	-5.29715	hsa-miR-3155	21	0.952381	-7.27291
	hsa-miR-548ac	22	0.909091	-3.08743	hsa-miR-4524*	22	0.909091	-6.26031	hsa-miR-3200-3p	22	1	-5.29715	hsa-miR-3137	24	0.916667	-7.29153
	hsa-miR-4726-5p	23	0.869565	-3.11503	hsa-miR-592	22	0.909091	-6.26031	hsa-miR-3175	22	0.909091	-5.29715	hsa-miR-4716-5p	22	0.909091	-7.3035
	hsa-miR-3190	23	0.913043	-3.11503	hsa-miR-2114	22	0.954545	-6.26031	hsa-miR-4524*	22	0.909091	-5.29715	hsa-miR-3150b-5p	22	0.954545	-7.3035
	hsa-miR-3139	23	0.913043	-3.11503	hsa-miR-150*	22	0.954545	-6.26031	hsa-miR-483-5p	22	0.954545	-5.29715	hsa-miR-518b	22	0.909091	-7.3035
	hsa-miR-548s	23	0.913043	-3.11503	hsa-miR-4642	22	0.909091	-6.26031	hsa-miR-187*	22	0.909091	-5.29715	hsa-miR-548t	21	0.904762	-7.31039
	hsa-miR-4796-3p	22	0.863636	-3.1249	hsa-miR-3942-3p	21	0.904762	-6.2672	hsa-miR-1180	22	0.954545	-5.3214	hsa-miR-3174	23	0.956522	-7.33201
	hsa-miR-3938	22	0.909091	-3.16337	hsa-miR-1291	24	0.958333	-6.2815	hsa-miR-3683	22	0.954545	-5.3214	hsa-miR-4754	23	0.956522	-7.33201
	hsa-miR-3169	22	0.863636	-3.16337	hsa-miR-4632	23	0.913043	-6.28882	hsa-miR-4726-5p	23	0.913043	-5.33743	hsa-miR-3159	22	0.909091	-7.34003
	hsa-miR-625*	22	0.772727	-3.51485	hsa-miR-4683	23	0.913043	-6.28882	hsa-miR-3190	23	0.913043	-5.33743	hsa-miR-2114	22	0.909091	-7.34003
	hsa-miR-451b	22	0.590909	-3.67239	hsa-miR-616*	22	0.954545	-6.29684	hsa-miR-4423-3p	21	0.904762	-5.35557	hsa-miR-3692	24	0.875	-7.35864
	hsa-miR-219-1-3p	22	1	-3.72897	hsa-miR-3137	24	0.875	-6.31545	hsa-miR-4748	21	0.952381	-5.38204	hsa-miR-4653-5p	22	0.863636	-7.3775
	hsa-miR-3653	18	0.555556	-3.76139	hsa-miR-3139	23	0.913043	-6.32444	hsa-miR-1281	17	0.764706	-5.62262	hsa-miR-514b-5p	22	0.863636	-7.3775
	hsa-miR-877*	21	1	-3.9134	hsa-miR-4659a-5p	22	0.954545	-6.33431	hsa-miR-1193	23	0.869565	-5.62432	hsa-miR-3150a-3p	22	0.863636	-7.3775
	hsa-miR-4722-3p	22	1	-3.9134	hsa-miR-4716-5p	22	0.909091	-6.33431	hsa-miR-3647-3p	23	0.695652	-5.68321	hsa-miR-3688-5p	21	0.857143	-7.38839
	hsa-miR-4262	17	1	-3.9134	hsa-miR-4748	21	0.904762	-6.3452	hsa-miR-135a*	22	1	-5.74461	hsa-miR-3613-3p	24	0.875	-7.39341
	hsa-miR-1914*	22	1	-3.9134	hsa-miR-378c	25	0.88	-6.37434	hsa-miR-4272	18	1	-5.74461	hsa-miR-551b*	22	0.863636	-7.41597
	hsa-miR-4755-5p	22	1	-3.9134	hsa-miR-4763-5p	21	0.809524	-6.47073	hsa-miR-4775	22	1	-5.77778	hsa-miR-1291	24	0.875	-7.42903
	hsa-miR-3682-3p	21	1	-3.9134	hsa-miR-3662	24	0.708333	-6.62031	hsa-miR-943	21	1	-5.77937	hsa-miR-3692*	24	0.916667	-7.42903
	hsa-miR-1254	24	0.958333	-3.9748	hsa-miR-625*	22	1	-6.62804	hsa-miR-548ah	20	1	-5.78114	hsa-miR-4726-5p	23	0.826087	-7.44163
	hsa-miR-7	23	0.956522	-3.97753	hsa-miR-4795-3p	22	0.681818	-6.67535	hsa-miR-424*	21	0.952381	-5.815	hsa-miR-3190	23	0.869565	-7.44163
	hsa-miR-3200-5p	22	0.954545	-3.98051	hsa-miR-3647-3p	23	0.652174	-6.73948	hsa-miR-4781-5p	21	0.952381	-5.815	hsa-miR-4264	17	0.823529	-7.4461
	hsa-miR-4474-3p	22	0.954545	-3.98051	hsa-miR-3607-5p	22	1	-7.12281	hsa-miR-675*	20	0.95	-5.81861	hsa-miR-202*	22	0.772727	-7.53796
	hsa-miR-3613-5p	22	0.954545	-3.98051	hsa-miR-4272	18	1	-7.12281	hsa-miR-1276	20	0.95	-5.81861	hsa-miR-3170	22	0.772727	-7.53796
	hsa-miR-510	22	0.954545	-3.98051	hsa-miR-3192	23	0.956522	-7.18694	hsa-miR-4639-3p	20	0.95	-5.81861	hsa-miR-4777-5p	22	0.681818	-7.71854
	hsa-miR-3913-3p	22	0.954545	-3.98051	hsa-miR-4754	23	0.956522	-7.18694	hsa-miR-4800-3p	19	0.947368	-5.82261	hsa-miR-548a-3p	22	1	-8.10187
	hsa-miR-34c-3p	22	0.954545	-3.98051	hsa-miR-199a-3p	22	0.954545	-7.18992	hsa-miR-4668-3p	23	0.956522	-5.84191	hsa-miR-4255	17	1	-8.166
	hsa-miR-34b	22	0.954545	-3.98051	hsa-miR-4479	22	0.954545	-7.18992	hsa-miR-3127-5p	23	0.956522	-5.84191	hsa-miR-4755-5p	22	1	-8.166
	hsa-miR-31*	22	0.954545	-3.98051	hsa-miR-514b-5p	22	0.954545	-7.18992	hsa-miR-3144-5p	22	0.954545	-5.84649	hsa-miR-320e	18	1	-8.166
	hsa-miR-3158-5p	21	0.952381	-3.98379	hsa-miR-3938	22	0.954545	-7.18992	hsa-miR-208a	22	0.954545	-5.84649	hsa-miR-199a-5p	23	1	-8.166
	hsa-miR-4732-3p	21	0.952381	-3.98379	hsa-miR-659	22	0.954545	-7.18992	hsa-miR-3685	22	0.954545	-5.84649	hsa-miR-3713	20	1	-8.166
	hsa-miR-675*	20	0.95	-3.9874	hsa-miR-4688	22	0.954545	-7.18992	hsa-miR-4638-3p	23	0.913043	-5.87585	hsa-miR-3945	23	0.956522	-8.166
	hsa-miR-1276	20	0.95	-3.9874	hsa-miR-323-5p	22	0.954545	-7.18992	hsa-miR-4745-3p	23	0.956522	-5.87585	hsa-miR-1254	24	0.958333	-8.2274
	hsa-miR-3181	19	0.947368	-3.9914	hsa-miR-92a-2*	22	0.954545	-7.18992	hsa-miR-4683	23	0.913043	-5.87585	hsa-miR-2277-5p	24	0.958333	-8.2274
	hsa-miR-4300	18	0.944444	-3.99586	hsa-miR-603	22	0.954545	-7.18992	hsa-miR-4636	22	0.909091	-5.88211	hsa-miR-7	23	0.956522	-8.23013
	hsa-miR-4641	24	0.916667	-4.03893	hsa-miR-4474-5p	21	0.952381	-7.1932	hsa-miR-3909	22	0.909091	-5.88211	hsa-miR-199a-3p	22	0.954545	-8.23311
	hsa-miR-3145-3p	24	0.916667	-4.03893	hsa-miR-4746-3p	21	0.952381	-7.1932	hsa-miR-551b*	22	0.909091	-5.88211	hsa-miR-4695-3p	22	0.954545	-8.23311
	hsa-miR-4665-5p	23	0.913043	-4.04464	hsa-miR-3155	21	0.952381	-7.1932	hsa-miR-375	22	0.909091	-5.88211	hsa-miR-625*	22	0.954545	-8.23311
	hsa-miR-323b-5p	23	0.913043	-4.04464	hsa-miR-3151	21	0.952381	-7.1932	hsa-miR-455-5p	22	0.909091	-5.88211	hsa-miR-4474-3p	22	0.954545	-8.23311
	hsa-miR-526b	23	0.913043	-4.04464	hsa-miR-548ag	21	0.952381	-7.1932	hsa-miR-4727-5p	21	0.952381	-5.889	hsa-miR-34b	22	0.954545	-8.23311
	hsa-miR-3682-5p	22	0.909091	-4.0509	hsa-miR-4766-5p	21	0.952381	-7.1932	hsa-miR-1288	21	0.904762	-5.889	hsa-miR-875-5p	22	0.954545	-8.23311
	hsa-miR-891a	22	0.909091	-4.0509	hsa-miR-376a	21	0.952381	-7.1932	hsa-miR-4635	21	0.904762	-5.889	hsa-miR-3677-5p	22	0.954545	-8.23311
	hsa-miR-592	22	0.909091	-4.0509	hsa-miR-378	21	0.952381	-7.1932	hsa-miR-3192	23	0.956522	-5.91062	hsa-miR-4664-3p	22	0.954545	-8.23311
	hsa-miR-4716-5p	22	0.909091	-4.0509	hsa-miR-490-5p	20	0.95	-7.19681	hsa-miR-3165	22	0.954545	-5.91864	hsa-miR-3657	21	0.952381	-8.23638
	hsa-miR-659	22	0.909091	-4.0509	hsa-miR-3181	19	0.947368	-7.20081	hsa-miR-508-5p	23	0.869565	-5.94624	hsa-miR-3158-5p	21	0.952381	-8.23638
	hsa-miR-483-5p	22	0.909091	-4.0509	hsa-miR-1260	18	0.944444	-7.20527	hsa-miR-3169	22	0.863636	-5.95611	hsa-miR-4732-3p	21	0.952381	-8.23638
	hsa-miR-586	22	0.909091	-4.0509	hsa-miR-4300	18	0.944444	-7.20527	hsa-miR-3913-3p	22	0.909091	-5.95611	hsa-miR-548ah	20	0.95	-8.24
	hsa-miR-3150b-5p	22	0.909091	-4.0509	hsa-miR-4262	17	0.941176	-7.21027	hsa-miR-4723-5p	24	0.958333	-5.97202	hsa-miR-320d	19	0.947368	-8.244
	hsa-miR-208a	22	0.909091	-4.0509	hsa-miR-708	23	0.913043	-7.25405	hsa-miR-137	23	0.826087	-6.02024	hsa-miR-4800-3p	19	0.947368	-8.244
	hsa-miR-455-5p	22	0.909091	-4.0509	hsa-miR-4730	23	0.913043	-7.25405	hsa-miR-4777-3p	22	0.590909	-6.5036	hsa-miR-4272	18	0.944444	-8.24846
	hsa-miR-96*	22	0.909091	-4.0509	hsa-miR-4668-3p	23	0.913043	-7.25405	hsa-miR-3922-3p	22	0.545455	-6.68048	hsa-miR-4305	18	0.944444	-8.24846
	hsa-miR-875-5p	22	0.909091	-4.0509	hsa-miR-302d	23	0.913043	-7.25405	hsa-miR-4755-5p	22	0.545455	-6.68048	hsa-miR-548u	23	0.913043	-8.29724
	hsa-miR-455-3p	21	0.904762	-4.05779	hsa-miR-4691-3p	23	0.913043	-7.25405	hsa-miR-4255	17	1	-6.74461	hsa-miR-3139	23	0.913043	-8.29724
	hsa-miR-4708-5p	21	0.904762	-4.05779	hsa-miR-183*	22	0.909091	-7.26031	hsa-miR-3158-5p	21	1	-6.74461	hsa-miR-618	23	0.913043	-8.29724
	hsa-miR-588	21	0.904762	-4.05779	hsa-miR-876-3p	22	0.909091	-7.26031	hsa-miR-4708-5p	21	1	-6.74461	hsa-miR-3188	23	0.913043	-8.29724
	hsa-miR-607	21	0.904762	-4.05779	hsa-miR-95	22	0.909091	-7.26031	hsa-miR-3713	20	1	-6.74461	hsa-miR-4668-3p	23	0.913043	-8.29724
	hsa-miR-4781-5p	21	0.904762	-4.05779	hsa-miR-499a-3p	22	0.909091	-7.26031	hsa-miR-3692*	24	0.958333	-6.80601	hsa-miR-3127-5p	23	0.913043	-8.29724
	hsa-miR-1288	21	0.904762	-4.05779	hsa-miR-4637	22	0.909091	-7.26031	hsa-miR-3187-5p	23	0.956522	-6.80874	hsa-miR-3187-5p	23	0.913043	-8.29724
	hsa-miR-612	25	0.88	-4.09782	hsa-miR-3907	22	0.909091	-7.26031	hsa-miR-4750	22	0.954545	-6.81172	hsa-miR-34c-5p	23	0.913043	-8.29724
	hsa-miR-3137	24	0.875	-4.10604	hsa-miR-4753-3p	22	0.909091	-7.26031	hsa-miR-4769-3p	22	0.954545	-6.81172	hsa-miR-4707-3p	22	0.909091	-8.3035
	hsa-miR-3174	23	0.869565	-4.11503	hsa-miR-3913-3p	22	0.909091	-7.26031	hsa-miR-450a	22	0.954545	-6.81172	hsa-miR-3144-5p	22	0.909091	-8.3035
	hsa-miR-618	23	0.869565	-4.11503	hsa-miR-483-5p	22	0.909091	-7.26031	hsa-miR-34c-3p	22	0.954545	-6.81172	hsa-miR-517c	22	0.909091	-8.3035
	hsa-miR-4632	23	0.869565	-4.11503	hsa-miR-586	22	0.909091	-7.26031	hsa-miR-92a-2*	22	0.954545	-6.81172	hsa-miR-548b-3p	22	0.909091	-8.3035
	hsa-miR-3150a-3p	22	0.863636	-4.1249	hsa-miR-3150b-5p	22	0.909091	-7.26031	hsa-miR-3173-3p	22	0.954545	-6.81172	hsa-miR-1323	22	0.909091	-8.3035
	hsa-miR-4738-3p	22	0.863636	-4.1249	hsa-miR-3124-3p	22	0.909091	-7.26031	hsa-miR-4746-3p	21	0.952381	-6.815	hsa-miR-4794	22	0.909091	-8.3035
	hsa-miR-3685	22	0.863636	-4.1249	hsa-miR-3173-3p	22	0.909091	-7.26031	hsa-miR-219-5p	21	0.952381	-6.815	hsa-miR-548ac	22	0.909091	-8.3035
	hsa-miR-3170	22	0.863636	-4.1249	hsa-miR-100*	22	0.909091	-7.26031	hsa-miR-1286	21	0.952381	-6.815	hsa-miR-451b	22	0.909091	-8.3035
	hsa-miR-4423-3p	21	0.857143	-4.13579	hsa-miR-518b	22	0.909091	-7.26031	hsa-miR-548ag	21	0.952381	-6.815	hsa-miR-4482	22	0.909091	-8.3035
	hsa-miR-3688-5p	21	0.857143	-4.13579	hsa-miR-3657	21	0.904762	-7.2672	hsa-miR-4766-5p	21	0.952381	-6.815	hsa-miR-3661	22	0.909091	-8.3035
	hsa-miR-4639-3p	20	0.85	-4.14786	hsa-miR-873	21	0.904762	-7.2672	hsa-miR-378i	21	0.952381	-6.815	hsa-miR-580	22	0.909091	-8.3035
	hsa-miR-3692	24	0.833333	-4.17643	hsa-miR-588	21	0.904762	-7.2672	hsa-miR-3181	19	0.947368	-6.82261	hsa-miR-3064-5p	21	0.904762	-8.31039
	hsa-miR-320e	18	0.833333	-4.17643	hsa-miR-4635	21	0.904762	-7.2672	hsa-miR-4295	18	0.944444	-6.82707	hsa-miR-588	21	0.904762	-8.31039
	hsa-miR-1538	23	0.826087	-4.18903	hsa-miR-4322	21	0.904762	-7.2672	hsa-miR-1260	18	0.944444	-6.82707	hsa-miR-4672	21	0.904762	-8.31039
	hsa-miR-92b*	22	0.818182	-4.2029	hsa-miR-612	25	0.88	-7.30723	hsa-miR-4300	18	0.944444	-6.82707	hsa-miR-4748	21	0.904762	-8.31039
	hsa-miR-187*	22	0.818182	-4.2029	hsa-miR-3692	24	0.875	-7.31545	hsa-miR-4305	18	0.944444	-6.82707	hsa-miR-378i	21	0.904762	-8.31039
	hsa-miR-296-3p	22	0.818182	-4.2029	hsa-miR-1538	23	0.869565	-7.32444	hsa-miR-373	23	0.913043	-6.87585	hsa-miR-183*	22	0.863636	-8.3775
	hsa-miR-3613-3p	24	0.791667	-4.25043	hsa-miR-876-5p	22	0.863636	-7.33431	hsa-miR-526b	23	0.913043	-6.87585	hsa-miR-4774-5p	22	0.863636	-8.3775
	hsa-miR-4741	23	0.782609	-4.26703	hsa-miR-3688-3p	22	0.863636	-7.33431	hsa-miR-2964a-3p	23	0.913043	-6.87585	hsa-miR-4512	22	0.863636	-8.3775
	hsa-miR-3677-5p	22	0.772727	-4.28537	hsa-miR-548ac	22	0.863636	-7.33431	hsa-miR-302d	23	0.913043	-6.87585	hsa-miR-3169	22	0.863636	-8.3775
	hsa-miR-616*	22	0.772727	-4.28537	hsa-miR-3064-5p	21	0.857143	-7.3452	hsa-miR-4799-3p	22	0.909091	-6.88211	hsa-miR-4781-5p	21	0.428571	-8.38839
	hsa-miR-4777-5p	22	0.636364	-4.56547	hsa-miR-3194-5p	21	0.857143	-7.3452	hsa-miR-4695-3p	22	0.909091	-6.88211	hsa-miR-4766-3p	21	0.857143	-8.38839
	hsa-miR-606	21	0.52381	-4.84628	hsa-miR-3692*	24	0.833333	-7.38584	hsa-miR-4753-5p	22	0.909091	-6.88211	hsa-miR-4635	21	0.857143	-8.38839
	hsa-miR-3199	23	0.521739	-4.852	hsa-miR-4708-3p	22	0.818182	-7.41231	hsa-miR-592	22	0.909091	-6.88211	hsa-miR-4762-3p	22	0.818182	-8.4555
	hsa-miR-4693-3p	23	0.130435	-5.11503	hsa-miR-4727-5p	21	0.809524	-7.42766	hsa-miR-4716-5p	22	0.909091	-6.88211	hsa-miR-4777-3p	22	0.818182	-8.4555
	hsa-miR-4432	20	0.35	-5.42797	hsa-miR-1193	23	0.782609	-7.47644	hsa-miR-96*	22	0.909091	-6.88211	hsa-miR-3124-3p	22	0.818182	-8.4555
	hsa-miR-16-1*	22	0.318182	-5.56547	hsa-miR-4795-5p	21	0.714286	-7.60823	hsa-miR-603	22	0.909091	-6.88211	hsa-miR-4723-5p	24	0.791667	-8.50303
	hsa-miR-514b-3p	21	0.238095	-5.98379	hsa-miR-4777-5p	22	0.681818	-7.67535	hsa-miR-4708-3p	22	0.909091	-6.88211	hsa-miR-3662	24	0.708333	-8.6635
					hsa-miR-1281	17	0.647059	-7.75084	hsa-miR-588	21	0.904762	-6.889	hsa-miR-592	22	0.363636	-9.62543
					hsa-miR-3199	23	0.608696	-7.83901	hsa-miR-4672	21	0.904762	-6.889
					hsa-miR-1911	23	0.565217	-7.94593	hsa-miR-376a	21	0.904762	-6.889
					hsa-miR-451b	22	0.545455	-7.99728	hsa-miR-4322	21	0.904762	-6.889
					hsa-miR-606	21	0.52381	-8.05569	hsa-miR-3692	24	0.875	-6.93725
					hsa-miR-4522	21	0.190476	-9.51512	hsa-miR-34c-5p	23	0.869565	-6.94624
					hsa-miR-548a-3p	22	0.0909091	-10.5822	hsa-miR-3691-3p	22	0.863636	-6.95611
									hsa-miR-4653-5p	22	0.863636	-6.95611
									hsa-miR-1	22	0.863636	-6.95611
									hsa-let-7a-2*	22	0.863636	-6.95611
									hsa-miR-514b-5p	22	0.863636	-6.95611
									hsa-miR-34b	22	0.863636	-6.95611
									hsa-miR-4264	17	0.823529	-7.02472
									hsa-miR-378c	25	0.8	-7.06654
									hsa-miR-1291	24	0.791667	-7.08164
									hsa-miR-3171	24	0.791667	-7.08164
									hsa-miR-4796-3p	22	0.772727	-7.11658
									hsa-miR-296-3p	22	0.772727	-7.11658
									hsa-miR-3945	23	0.73913	-7.18071
									hsa-miR-4777-5p	22	0.727273	-7.20404
									hsa-miR-4795-5p	21	0.714286	-7.23004
									hsa-miR-3199	23	0.695652	-7.26817
									hsa-miR-1911	23	0.565217	-7.56773
									hsa-miR-3653	18	0.555556	-7.59261
									hsa-miR-4432	20	0.4	-8.06654
									hsa-miR-514b-3p	21	0.285714	-8.55196
									hsa-miR-4693-5p	23	0.26087	-8.68321
									hsa-miR-4522	21	0.190476	-9.13693
									hsa-miR-548a-3p	22	0.0909091	-10.204
									hsa-miR-4693-3p	23	0.0434783	-11.2682
