# Supplementary material for: The complex transcriptional landscape of the anucleate human platelet
Source: BMC Genomics. 2013 Jan 16;14:1. doi: 10.1186/1471-2164-14-1 (PMC3722126; doi:10.1186/1471-2164-14-1)
Supplement: Additional file 6 — Supplemental Materials. Genomic coordinates and sequences of unannotated intronic regions that are found transcribed in human platelets. These are culled from both the long and short RNA-seq profiles. [file 1471-2164-14-1-S6.txt]

>Seq_Long_1 [organism=Homo sapiens] Coordinates_in_GRCh37=|1|-|1325944|1326145| Description=UnannotedIntronicRegionGivingRiseToLongTranscriptsInPlateletsAndFoundUsing__LONG__RNA-seq
GTCAGTGTGTTGCTACTATGGAGAGATTCTAGTCTGATTTTTTTTTCTCCAGCCTCCAGTAAACTTTACTGTGTTATTCTTCAAATTACTCTAATCTGGGCCAAAGCATTTTCGTGACCAACAGGCTGTTTTTTAATTGTCCTGAGTCTTGCTGGCCGTGAAGTTGAGGAAAGTGTAATGATGATAGTGTTTGTTTTTACAG
>Seq_Long_2 [organism=Homo sapiens] Coordinates_in_GRCh37=|1|-|1332837|1333612| Description=UnannotedIntronicRegionGivingRiseToLongTranscriptsInPlateletsAndFoundUsing__LONG__RNA-seq
GTGAGTCAGTCAGAGCTGTCTAGTCTATCATAGATGCCTATTTTCTTTATTTCTGATTAAGTTACAGTAAGGCTTGTATAACACAATACAGGCCTGAGGCTCTAAACCTGTGGGATATTCATGAGCGCAGTCTCAAGCTCCACCAACAGAGCCTGCTCAGAGGCATCAGTAGATGCGGTTTAGTAAGGGCAGGGGCTCCAGTGAGGACAGTGCGCTGTGGCGGGTCGCGCTGGGGCTGGCTTCCTGCTTTACCCATGTCAGTGCACGGCCCTGCTGCTGCTTCTGTCCCACAAGTTTCTGAGTGCTCTGGAGCAGGGAATCTTAATCTCAGCACTATTGACATTCAGGCTGGATAATCTTTTTTTTCCTCCTGAGACAGGTTTCCTGTTGTCCAGGGCAGAGTGCGGTGGTATGATCATGGCTCACTACAGCCTCAACCTCCTAGGCTCAAGAGTTTCTCCTGCCTCAGCCTCCTGAGTAGCTGGGACTATAGGAGCACGCCAACCATGCCAGCTAATTTTTATTTTTTATTTGGTAAAGATGGGGTCATGCTGTGTTGCCCAGGCTGGTCTCAAATTCCTGGGCTCCAAGGATTTGCTGGCCTTAGCCTCCCAAAGCACTGGGATTACAGATTTCAGCCACCGCATCTGGCTGGGTAATCTTTAGTTGTAGGGGATTCTCCTGTGTGCTGCAGGATTCAGCAACATCCCTGGTCTCGACTCACTGGATGACAGGAGTACCCCACCTTAGATGTGACAGCCAGAAATTCTCTCATA
>Seq_Long_3 [organism=Homo sapiens] Coordinates_in_GRCh37=|1|-|1650375|1650604| Description=UnannotedIntronicRegionGivingRiseToLongTranscriptsInPlateletsAndFoundUsing__LONG__RNA-seq
TAGCTGAAAGCATGCATGTGTCACAGACCATTCAGAGGGGCTATAGAGAGCAAACTCTAGCTGAAAGCATGTGTGCGTCACAGACCGAAAACCAGAGAGAGCAAACTAGCTGAAAGCATGCGTGTGTCACAGGCCATTCAGAAGGGCTATAGAGAGAGCAAACTCTAGCTGAAAGCATGCGTGTGTCACAGACCATTCAGAAGGGCTATAGAGAGAATACTCTAGCTGAA
>Seq_Long_4 [organism=Homo sapiens] Coordinates_in_GRCh37=|1|-|1658553|1660828| Description=UnannotedIntronicRegionGivingRiseToLongTranscriptsInPlateletsAndFoundUsing__LONG__RNA-seq
CACTATTAGAAAATGCTCTGGAGGTGGCGGGGAGTTGTTGATTTGTGAGGACAGATTGAAAGCAACTCCCAGGGTGGCCTTGTCCACCTCCCCATCGAGAATATGGCTGCCGGCCTCTTTGAAGATTGTGGTCTGGCATAAGGAGAGGTGCAGGCGCCTGGTTCTGAGCACCTTGGAATTTCCAGCCGCACAGAATCTGGTGCCCTCCCCTCCACCCTCACAAGGAGCTGCCATCCTGTTTGGATTTTCTGTTTGTGGACCAGAAACAAACGTTTTTCCAAAGGATTAGCAAATAGGTTGATTTCCTGTGTAACGCTGCTCTGGGGCCTCTTCCTCATCCTGGCAGAAGGAGCCTGGAGCCCATGAGGCAGCCAGCACTGTGCCCTTGCTCAGTCGTGCTGTCCCCTCCCTCTCCCTCAGTCTCTTCTCCATGCCCAAGTCAGTTTCCAGCCGCTGGTCTTCATGGCATTCCCAGCACAGCTGGACACCAAGAGGCAAAACCCAAGGCCTGGCTTGGCCGTGTTAACGATTGTACAGACATTTTTTTAAATAACTTTGTGTAATACTTTTCTAGAATAGTAAGTTCTTGTTGAACTGTCACAGATGAGCTTCTAGGAACACACCGGGTGTGGTTACTTCCACTGGGTGTGTCCATGGTCGTGGTCTGTGCCTTTGTAAACAAACAGAACACTTGAACCACCTTCCGAATTGGGTCATCGGCTTCTTTACATTGATACTTAGAGATTTGCAGCTCTCTAACTTTCAAGGAAACTTCCCCTACTGAAAGGCATAAAAAGGTTAAAAAAGAAAATCCGAGAGTCCCAATTCCCTGTATAACAGCATTAAAATAATCTGCCTGCCTGGAAAGATGAGAACACTGTTGCACAACCCAAAATGTGTTTTTAATTTGTGAAAAATTACCATGGTGAGTCAGACAGTCATTTTAAACAGCTGAACAGAGACTATCATCAGCAAATAGAGCTCAGCTTTGTAGCTGCCTTTAAAATCCTTGTCCCAAATCCGGTGAGCTCTGCTTGCTGCCGCCGCGCTCCTGGGTGATCACTCAGACGGGTCAGTGGGAATAACGGGCCAACAAGACAGCTTTTTACATGTGTCCAAAGGATGGCCTTTCGAAGGCCTGGAAGTATTTCACTGTTGGAAGAAGTAAACAAGAATGACATTCCAGATGGAAATAGAATTCTCTCTCTTGCCTTTGACCAACATGGTACTAAGGGGTTTCTTCTTTCCCAATGTATGTACGTGCCCTGCTGGGGGCCTTACTTTATAGAATGAGAGCATCTGAGCTTCCCTAATGAATCTGGCTAGTTCTGTGTCTGGCTGAGGATACAGGAGTGGGACATCCACTCTCGGATCCCTCAGAGCACAGAAACCTTCAGCTTTGCTGTCTCTGAAGTATTTCCTCCAGTTTCCCTGCGGGCCCCTATGTTTGAGTTTGATGGCTGCTGGATCCTCACTCAACGAAAACTCGGTTGGAAACTGTTCCGCCTGGCAGTCCTTTTTTGTTGTTTTCCATCTCATTTCCCTTCCATCTGAAAGTGGCATTCAGCTGACTTGCTCATTTAGACTGTTCACGGAGTCTGAATCTGCCAACGTGGTGTTGGAGGCTCCACCTTGAAAAGGGCCACAGTCAGGGCAACTTTCCCCATACAGGAAAACTTGAAAATTACATCAACAGTCTACGTCACAGCCAAATTATATTTCCTTTATACCAAACAAAACTATGGAGAACTAAAAGTACATCACACAAAACGTTTATAGTGTTTTGCATGTGACCTATTTCAGTATTTATATAACTAGATTAGTGCTTTCTAGCAAACGGTTCTGTTAATTAGCGAGTCACTGTTGATTCTGCTGTGGTGGTAAGTTGATACCGTGTAACTAATCCCGTGGATGCCTCCTGGTTATTTTTGTCCAAACGAAGCAGCCGTGGTAGTAGCTGTCTATGATTCTTGCTCAGCAAAGTAAAATAAATGTTAAATATGGACTGCTTTGTTTTCTTCCTTGTGGACCTCTGGTGTTCATGCTACTTTGTTCACCGGTGGGGCTGGCTATTGCTAGCAAAGAGGCTCTTCACAGAAGTGGCTGGACCCAAAGTTCTGGTTGGGAAAGGCCTTTGTGGCAGCTCCTATCAAGCGCAAGTGCGAGGCCACCCCCTCCTCGTGGGCTCTGGGGTCGATTTTGTTAGGGTTTGACATGAGTGGCTGCATTTGGGTACTCAACAGATTTCACAAAGGAAGGGTAAACTGGAGATTTTT
>Seq_Long_5 [organism=Homo sapiens] Coordinates_in_GRCh37=|1|-|1718877|1719425| Description=UnannotedIntronicRegionGivingRiseToLongTranscriptsInPlateletsAndFoundUsing__LONG__RNA-seq
CACGATCTTGGCTCACTGCAAGCTCCACCTCCTGGGTTCCAATGATTCTCCTACCCTAGCCTCCTGAGTAGCTGGGACTACGGCCCGCACCACCACGCCCTGCTGGTTTTTGTATTTTTAGTAGAAATGGGGTTTCACCATATTGGCCAGGCTGGTCTCAAAGTCCTGACCTCATGATCTGCCTGCCTCGGCCTTCCAACGTGCTGGGATTACAGGCCTAAGCCACTGCGTCTGATGATAGTTTTGATTTTTTTGATAGTGGCCTTTGCTTCTTTTTTTAAGTTTTATAAGTGAGTGCTGAGAAGTCAATGCCAGGGGCTCTGGATTTATCGATTGCGTGTGTGTGCGTGTCTTTGAATTTTAACAAGGCTGGCCATATGCTGCAGGTTAATTCCCCACGTGGATGCAACTTTCCCTCCCTTCCTGGCCGTGGGAGACTCTGGGTCTTGTCCCATGAGAGATGCACCATCCGTCCTCGTCACAACATGGCACACAGGTGAGATCGATGCCTCTGGGCTTTGGTGTGATTCTGCTGTTGTTTGCTCCCAG
>Seq_Long_6 [organism=Homo sapiens] Coordinates_in_GRCh37=|1|-|1815096|1815406| Description=UnannotedIntronicRegionGivingRiseToLongTranscriptsInPlateletsAndFoundUsing__LONG__RNA-seq
GTCCGGACACTTTATAATTAGATGAGCATGTCAAAAGAGTCTACAATAGGTTTCAGAAAATTTCTCATAGGAATTTTAAAATAATTCCTAAAATCTAGGGAGTGAGAGAAATTCAGTAGTTTTCAAAAGGATTGGCACTGTCTGAGTTAGAGCCCAGCTCAGCTCTGTTGCCTCACTGGCTGATTTGCAGTGTTAGGACTTTTATTCGCACTGAAAATCAAGATCAGTTCAACTTCTACCCTTCCACTCCACAGGAGCTTTCTGTCCTCCCTGAGCCTGCCTTAATTTAGGCCACCTGCAGTGTTAGGACT
>Seq_Long_7 [organism=Homo sapiens] Coordinates_in_GRCh37=|1|+|2323537|2324612| Description=UnannotedIntronicRegionGivingRiseToLongTranscriptsInPlateletsAndFoundUsing__LONG__RNA-seq
ACCGTGTTCCCGACCCGCGGCCCTGAGGGGTACGGGTCGCGCCTCGGGGTCGGGCCCGGGACGGGGTGCTGGGGGGTGCGGCGGAGCCCTGGGGCCTGCGAGGGTCGGGGGAGCGGGAGAGGGGCCGGGCGGGGGCTGCAGCCCTCGAGCCACCCGGGCCGCATCTCGTCCGCATCCCCTGCTTGGCATCTGGGGGAAGCGGGCAGTCGCGGCCCCCACAGCGCTGCGAGTTGGGCTGTATTCCAGAGTAATGTGCCCTGTCCCCATCCTGCGTCCAGGTCAGCGCTTATCTGTAGGATTTAGTGTTAAGCTCTGGGGTGAAGGCGTTACTGACGGGCTGAAGGGAAACTAGTTACATCGGTTTTGATCGTATTCTAAATAGGCAATAAAATCATAAATTCTCCAGGCTGACTTAGTACTGGTCTGTGGCCCCACTGATAAAGGTATCGTTCGTTTCTCTGCCAGGTGTCTCACAGCACAGAGGGCTGCTTTCAGCCTAAGTACCTTCAGTGGGCTTTTGCCCTTTTCCCTTTATGAAGAGTAGAGACTGGCCGCTAGTCCTGGAAGCACTTTATTTTTAGTTGAGTTGACATTTCCCAGGAAGATGCAGTTATCCCCGTAAGTGGATAAAGGGTTCTCAGTAATTCAGACTCTCACATGGCTTCTGCCGTATGCCTGAGGTGACGGCGACGGCGGTAACAGTGTGTCAGAGCCAGGTGGAGATATAAGATGGTCAGGCCCAGAGGAGCGGGGAGCCCAGGCTGGAATGTGGCCTTGGGAAGGAGGAAGAGACGGGGTCTGGGAGGGCATTTCAGAGGACTGAACAACACCAGAGGCGTGAAGCTTGGTGCACGGCAGCCGGGGGCTTTCTTAGTCCCGGAGGAATTGGGGATGGGGACGTGAAGAGAAAGGTGGGAGCCAGACTGTCAATGCTCCCGGACGCCAGGCAGAGGACTTCATCCTTTCCACGTGCAGAGTGATGGACCACAGATGTGGATGAATGTGACGGGCCTGGAACAAGGCACATAGAGAGTCTTACACTTTCTGGCACGTCCTCATGGTCTCTGCTTGGACTG
>Seq_Long_8 [organism=Homo sapiens] Coordinates_in_GRCh37=|1|+|3777738|3778387| Description=UnannotedIntronicRegionGivingRiseToLongTranscriptsInPlateletsAndFoundUsing__LONG__RNA-seq
TATTAGGTAAGTGGAATCATAAAGTATGTGACCTTTTGAGATGAGCCTTTTTCACTCCACATAAGGCTCCCGAGATGCATGTAAGTTGTGTGTATCCATAGTCCGTTCCTTTTCATTGCTGAGTAGCATTCCATGGTTTGGTTTTACCACAGTTTGTTCAACCATTCGCCTGTGGAAAGATATTTTGTTTGTTTCCAGTTTTTGACTATTACAAATGAAGCTGCTCTGGCCAATTATGTACAAGTTTTTCTTTTTTCTTTCTTGTTTTCTTTTGAGACAGGGTCTCACCCTGTCGCCCAGGCTGGAGTGCAGTGGTGCAATCATAGCTCACTCTAGCTTTCACTTCCTGGGCTCAAGCGATCCTCCTACCTCCGCCCCTGAGTAGCTGGGACTACAGGGGTGCACCACCATGCCTGGCTAATTTTTGTATTTTCTGTAGAAACAGGGCTTCATCATGTTGCCCAGGGTGGCCTATAACTCCTAGGCTCAAGCAATCTACCCGCCTTGGCCTCCCAAAGTGTTGGGATTACAGGCGTGAGCCACCGCACCTGGCCATCTTGACAGGTTTTTGCGAGATGTAGGTTTTCATGCCTCTGGGGAGAATGCCCAGGAGTACAGTGCTGCGTTGTGTGGTGTGTGTTTAGTTTCTG
>Seq_Long_9 [organism=Homo sapiens] Coordinates_in_GRCh37=|1|+|6133908|6134737| Description=UnannotedIntronicRegionGivingRiseToLongTranscriptsInPlateletsAndFoundUsing__LONG__RNA-seq
CAGTGAGCACGTGCTCCCGGGAGCCAGCGCAGCAGCCTCCCTCCCTCTTTCTGTTTTGTGAGGGCGCCCTGCCCCAGGGGAGAGTAGAAAGGTGAGCCAGGTGGCCATGGCCAGAGGGGATGCCGAGTCTGGTGCCATCACCCAGCAGTGGATGCCTCGGGCCTCAGCATGTCCCTTAAGCTCCCCAGGACTCAGATTTCCCACACGCGTGACCCCCATTCCACAGTTAACGAGGAGAATTCAGGGTGCACACGCTTCCCAAATTCTGAAGCCGGATGCAGGTCCTAGCTGCCCCCATGGAGGCTCCAGTAACTGTCTGTCTTGGTCATTGGGAATGCAGCCCCTGCAGTGTCACAAGCTGAAGAACCTGAGATCTGCATTTCACCCAACATCCACTGTCCATTTCCCAGCTGCCGCGAACCGTGCGGATCGCAGTCAGATGTATTTGCTGGGGCTCATGTCCCCACAATTGGAACAAGAAAGTGAACACTAACAAAAAGCCAGCTTGTATGCCGCCAGCGCCTCTGGGTCTCTCGGAAGGACAGGGACGGCACACGCCCAGACATGTGTGCTTCTGGACAGTGAGGCAGCATCTCAGAAATGAGAGCAGTGGCATTTGCTCAGACAGCTCTGGGCATCTGCACAAGAAGCAGTTTTCACATTTATCCTACTTAGCACTAGAAAGGTTGCGTTTAAAAATTGATCAGCGAATTGATGTGAGACCTTGTTAGCTGCGATTGCTCAGTTTCCAAGGGAAAGCTTTGCTTCTATCAAAATTTAAATGCGTACAGTTTGTGTTTGAGGTCACTTTTATCTTTAAGACACTAGCT
>Seq_Long_10 [organism=Homo sapiens] Coordinates_in_GRCh37=|1|+|6135739|6135997| Description=UnannotedIntronicRegionGivingRiseToLongTranscriptsInPlateletsAndFoundUsing__LONG__RNA-seq
GGAAGCAAGGACCGTCCTGGACTGCTTTTTTTGTTTTTCAGTTTTTTATTACATATATGAAACATAAAATTTGCCATTTTAACCATTTTTAAGTCTACAGTTCAGTGGCATTAAGTACATTCACATACTGTGCCACCCTTACCAATATCTGTTTCCAAAATATTTCATCACCCCAAACAGGAGCTCTGCACCCTTAAACAACAACTCCCCATCCCCTGGTCACCTCTAGTCTACTTCCTGTCTCTATGAACTCTGCACA
>Seq_Long_11 [organism=Homo sapiens] Coordinates_in_GRCh37=|1|+|6136171|6136968| Description=UnannotedIntronicRegionGivingRiseToLongTranscriptsInPlateletsAndFoundUsing__LONG__RNA-seq
TTCTTTGGGCCGCAGCAGCTGTACCCTGCACTATCTGCAGGGCTGCTGTGTGAACTGCTCAGCCCAGTTCTATGCCATGCCAGGGACAAAATGAAAGCTTGCCCAGGGGTGGAACAAACCACCTGGTGAGGCAGGAATGACAGCCACCCTCACATGGCACAGGGCAGAGTCCACAGTTTGTAGGACACCATCACACTCTCAGCCAGTGCTCACAGGAGCCCATGAAGGGATCAAACTATGCTAGGAACCCTAAAATGACGTAATGCCTGTCGGAGCCACCACGGTGGTTTCAGGTCTCCAGCCCTCCCATTGTTAGGTGCCCTTTCTGTGGCCTCACACTCCCCATTAGAAGCATGTGTTCAAGACAAGCTGGACAATAAAAATTTAATAGATGTAATGGTTGAGAACCTAACACTTATTATCTCACCTAATCCTCTATCAACCCAGGGAGGCAGGTGCTATTCCCAGTTCAGGGAAGCTGAGCCTCTGGCTATAAACAGGTGCAGGGGCCTCACCTGGCCTCTGGCCACAGGGGGTTCCACCTGGTGCTCTTTGCCTCAACGCTTGCGGCCAGTGCTCAGCTGTGGGGTAACCGTACTGGGGTAGGGACAGATTCCTTGTCCCCCCAGATGAGGGTGACAGGGAGGTGGCCTGTATGTCTCCTGAGCTTCCTTCTGACTTCAGTGTCTGGGACCCAGATACTGGAAGGAACCAAAAAGTCACAACATAAAGGCTGCGTAAACTGAACCAGGATGCAGCCACAGAGCGGAGGGCTTTAGAAGTCATGTTTTAGGTCTA
>Seq_Long_12 [organism=Homo sapiens] Coordinates_in_GRCh37=|1|+|6154905|6155382| Description=UnannotedIntronicRegionGivingRiseToLongTranscriptsInPlateletsAndFoundUsing__LONG__RNA-seq
TGGGGTGACAACACCGTCAGCTGTTTCCACTGGGCTCCTGAGACGTGCCCGGTGCTGTTAGGGTCAAGGGTTCCACAGGGACCCTCTCACATGCAATCCTCACCGGTGCCTTTACCAGGTGAGTGCCGCAGGCAGCCCATTTTTCAGATGTGGACACTGTGGCACAGAGAGGTTCAGTAACATGCCAAGGTCACACAGCTTGGGCCAAGATTAACATCCAGGCTGTGTGGTTCAGAGCCTGGGCTGCTCATAACTGGACCCTCCGGCCTGGGGGTCCCACCACCCACCTCCTTTTCCCAGCTCACCAGGGCCTGCCTGGCTCCCAGGGAAGCTATGAGTGTGAGCAGTGGGGAGCCCGGGCTGCAGCTGCTGGGCCAGCCTGCTCCGGGGACACCTTGGTGCCCTCTCCATGGCTGCCCCGGCAGCCTCCCGCCTGCTCACAGGCAAGGGCCCTCGGGGTCCCTTTCTGCCTTCACAG
>Seq_Long_13 [organism=Homo sapiens] Coordinates_in_GRCh37=|1|+|6155991|6156180| Description=UnannotedIntronicRegionGivingRiseToLongTranscriptsInPlateletsAndFoundUsing__LONG__RNA-seq
CACCACAGCCCAGCATTCAGAACTCTGAGACCCCTGGGCCTGGGCTCCGAGATGGGGGCTGCAAAGCCACATGGAGGTGACCCTGGGAGAGGCGCCCCTCCCCACCACACAACCTCTGAGTGGGGACTCAGGAGGGTCCCCAGACTGCAGGATCTGGAGAACAAGGAGCAGGCCAAGAAAGTCTGCCCAG
>Seq_Long_14 [organism=Homo sapiens] Coordinates_in_GRCh37=|1|+|6157418|6158544| Description=UnannotedIntronicRegionGivingRiseToLongTranscriptsInPlateletsAndFoundUsing__LONG__RNA-seq
GTAAGAGTGAGAGGCCCTGCTGGGCAGAGGGCCCATCCCAGCCCGAGCCCCGTCCAGTGCATCCTCCCAGGCTCGTCCTGCGTGCCAGGCTCTGTTCTAGGCACTCAGGATGCGCCCGTGAACCATCAGAGTTGTGCTCCTGGAGAGCTTGCTTTCCAGCAGGAACAGACATGAACACTAACTGCACGAAACAAGGAGGTTAGAATGTGTGTCAGGGTGGACGAGCGCTGTAGGAGAGAAGCCAGAGATAAAGGGAGGGAGCTGGGGCCAGGGACGGTGGCGCTGCAGACTCAGGTTCAAGGGGGCCTGTCAGGTGGGCTTGTTGAGAAGGTGGTGCTTGAGCAGTCTTGAGAGATGCGGAGTAAGTCACGCAAATGCCTGCGGGAAGAACCTTCCACCAGCAGGAAGAGTTGATGCAAAGGCCCAAAAAGGCCTGGAGCAGAGGGGCAGATCCTGAGAGGCACGAAACACCTCCAGGGACTTCTGAGTGAGACGGGAGCCGTGGCAAAATTGTGGGCAGAGGAGGGCGAGCTGCAGCTCAGCCTGGAAAGGGAGGCTGCTCTCCGGCTGCTCCATCGGGGAGGCTTTGGGAAGCAAAAGTCGAAGCAGAGAGCCCTGGTGGGAAGTGGCAGCTGCGGGTCCGAGACGGGAGTGGTGGTTGGATCCTGGATGTTTGGGAAGGTGGGGCCCCCGGGACTGGCTGACAAACTGGATGTGGGGGTGAGAAGGCGAGGTGGAAGTCGGTCCCCGGGTGTGTCACCCGGAAGGGTGGCGGTGCTGTATGCTGAGGCAGGCGCAGCTGGAAAAAGCAGTCACGGACATGGAAGTCCAGCATTTGGCCTGGAGTTTCCATTTTATGTCACTGCTGCCACCACCCTTCAGGAAGGTTCTAGGGCACCTTGACATTTGAGAGGGAGTGCACAGACCCAGGCATGCTTCCTCTCTGCCCCAAACCTTCTGAAACACAAAAGCAGCGTGGCCTCCATCTGCCTCAGATGGAGCCCAGATGTGATGGGGCAACCCGGGCCTGGCCAGCCGACCATCTGGAAGAGCCTGGCCCCACCTCCTCCCCAGGCCAGGCCCGTCTTGTTGGTGGGATTCTGATTTGTTGTTGTTCTTGCACGCAG
>Seq_Long_15 [organism=Homo sapiens] Coordinates_in_GRCh37=|1|+|6879006|6880240| Description=UnannotedIntronicRegionGivingRiseToLongTranscriptsInPlateletsAndFoundUsing__LONG__RNA-seq
TTTATTATTATTATTTTTAAAGATGAGGCCTTGTTCTGTTGCCCAGGCTGGAGCAGGAGTGTAGTGGTGTTATCATGGTTCACTGCAGCCTTAAAAGTCCTGGGCTCAAGCGATCTTCCTACCACAGCCTCCTGAGTAGCTGAGACTACAGGCACAAGCCACCATGCCTGGTAGCTTTTAAATATAAAATGTTGAGGGTGGTTGTTGAACTTGTAAACTATCTTTGGTTTTCTAAGTGTATAAATATGTGGTTTATAATGTAGGATGAATAATCTAAAATTTTATTTAATACTGCAGCCAAACAAAAAAGATATTTTTAGGACTGAAAATAATTGGCCGTCAATATTCAAAAAATTTTCTTTTTTTTTAAAAAGTTACCGTTGTGTAGGTTTTAGGTGAAATCTTTAATTTTATCTGAGTGAAGCAGCCTGACAGCCAGAGACCTTGTTTCTTTCCTGTTAACGGAATTCCCCTTGATTTACTTGCCATGCCATAATACTAGTTGGCGCTCTGCACATTTTTTGGGTGAGTCGGGTGTTGGGTTTATTGTTGGGAAATGGTTAAAAATGTTGTTGGTGTTGACTGAGCTTCAAAATGAATATGACATTGGTTCTTAGCAAAAATTTCCTCTATGTACAGCACACATACTTCCCATTTAAACAAATTACACAAGTTATGCATGTTCATCAGCACAGACCTTTTCTCACATATGTATCTAAAATTTTGAAGCAGCCTTAAGCTTGCAGTGCAAAGAACGGTTTCCCCCTGAGCCATTTGAGGATAAATTGCTGATAAGTTCCATCACTCTCAAATACTTGATCATGTACTTCCTACAAACAAGAACATTCTCCTCCATAACCACAAGAACAGTAATCACAACCAGGAAGTTAACACTGAGACATTCCTACTCTCCAGTCCTAAAGTCCTGTTGCTGTTTGCCAGTTGATCCAGCAATGGCCTTTGTAGAAAAATATCTAATCAGAACCTTGGGTCATAACTGGTTGTCTCTTCAATCTCTTAATACAGAAGAGTTTTCAGTCCTTTTAGACTTTCATGACCTTGACACTCTTGAGGATTGCAGGCCAGTCATTTTGTGGAATGTTCCTTGATTTGGATTTGTCTGATGTTTCCTCATGATTAGATTCAGGTTTTGCATCTTGGCAGGAATATCACAGAAGAGCCAGATTATATCTTTTTGAAAGATTAGTTTTACATTTTATTTTCTGTTTCCTTAG
>Seq_Long_16 [organism=Homo sapiens] Coordinates_in_GRCh37=|1|+|9717022|9718158| Description=UnannotedIntronicRegionGivingRiseToLongTranscriptsInPlateletsAndFoundUsing__LONG__RNA-seq
TGTATTCTCTCACAGTTCTGGAGGCCAGAAGTTAAAAATTAAGGCATCAGCAAGGCCTCGCTCCCTCTGGGGGCTGTAGGGGGAGAATCCTGCTTTGCTCTTCCTTCTGGGGGCTCCAGCGTATCTTGGCCTGTGGCTGCATCACTCCAGTCTCTGCCTCCGTCTTCACAAGGGCATCTCCTCCGTGTGTCTGGGTCTCCGTCTGTCTCTTTTAAGGACACTTCTTGTTGGATTTAGGGCTCCCTCAGATAATTCAGATAGAAATCATTTCAAGATCCTTAACTTACTTACATCTGCAAAGACCCATTTTCCACATTATTATTTTTCCAGATAATGTCCAGGTCCTGGGGGTTAAGACCTATCTTTGTGGGGGCCACCAATCAGCCCGCTTACAGATAAACAGGAATGTCTTTCTGTATTTTCTGGGGACGGTGGGAAGTGCGGTTATCTTTGCAGGGAAGCCGCCCTGTTCTGCCACTTTCCCCTGGGTGACTTTAGGCAAAGATGTCAGAGTCCCTGGTGGTCTCTGCTGGACCATTGACCCCAGCCTCCTTCCTGCTTTCCGTTCCCCAACTTTTATGAACTGGCAGTCCCCACCTCACCCCCAACCTCCTGGGGTCCCAGGAGCAGAAAACTTCTGGAGCTCAGGAGGAGAAATGCTTCTCTTACTTTCCCTCCCCAACAAACTCCTCCCTCTTTATCTTCAACAACAGTCCCTGCCCTCCGCAGCCCATTCCCAGCCCAGGGCTACTCTCTCTCTCTCTGAGGTCACACAGCCCCTCACATTTTGAAATTTCATCTGTTGGGCAGAGGTGGGGGGAGGGCTCAGATGGTGACACAGACACTGCTCTGTTCCCACCTCTTACCCCAGGACATGGTATGGGGCTGGTGGCACTGGGAGGGGTTTGGGGAGCCCCATTAATCATTGAAGTTTGTAGGAGGGGTGGATAAGGACATGGGAGAATGATTGGGTGAGGTGCTCCAGGGCTCTCTGGAAGGGCTGGGCCCCCCCCTTGCATCAGCCACAGTGGGGGCATTGCTCTTTTCTATGTTGGTCATGAAATCTGGAAGAAGTGCTTTCTTATCAATAGAGAAGCATAATCAGCCTTGTTTTTGAAACTTTGGAAAACCATTTAT
>Seq_Long_17 [organism=Homo sapiens] Coordinates_in_GRCh37=|1|+|9776222|9776333| Description=UnannotedIntronicRegionGivingRiseToLongTranscriptsInPlateletsAndFoundUsing__LONG__RNA-seq
CCCCCCTCCCCCAGTGGCATCAGATGGTGTTTGCCAGGTGTCTGTGCATGTGTGGGGCTCAACTGAACGTCCCCCCAGGCAAGCTCAACGTGGCAGGATAACCAAGTGGCGT
>Seq_Long_18 [organism=Homo sapiens] Coordinates_in_GRCh37=|1|+|9783351|9784026| Description=UnannotedIntronicRegionGivingRiseToLongTranscriptsInPlateletsAndFoundUsing__LONG__RNA-seq
GTGGGTTTCAGGCCCAGGGATAGGTTCCCTCTCCTTTCCAAGAGGTGTGGAGTGGGAGGGCCTCGCCTGTCAGAACAAAGGAGCGGGGAGGGGCCTCAGACCATCTTTGTGGCTACTTGGCTCAGTTGAGGACCAGCCTGTGTCTGGGTTGGGGTGAGGTAGGTCTCTCTTCCCCAAGTATCAGTGTCTCTTGCTATGCAACACCATCCAAAGCGCAGGGCTTTAAAAAACAGCCATTTACGATTGGCTCACAGATCTGCAGCTGGGGCTGGGCTCAGCCGGGTGGCTTTTCTGCTGGTTCCACATAATCACTCATGCAGCTGTTCTCATCTGGTGCCTTAACTGGGCCAGTGGGGTCTGAGATAACCCATCTCATTCCTGGGGCCTTGGCGCCAGCTGTCTGTGATGCCTCTCTGCATGTGGTCTCCTCATTTAGCAGCCTCACCTTCCTTCCGTGGCTCTGTATTGAGGGTATGGGGTTCAAGATCTGCAGGGGTCTTCATGCCTTGGCTCTGGAATAGCGTCTGCAAGCGATGTCCAGCATTGTGTCCTCCATGTTCTGTTGGTCAAAGCAAGTCACAGGGCCAGATTCAAGGGGAGAGGGAGTAATAACCCACCTCTTGATAGGCGGAGCTGCAAAATGGTATGGCCATGCTTTTTAATCTTCCCCACCCAG
>Seq_Long_19 [organism=Homo sapiens] Coordinates_in_GRCh37=|1|+|9784151|9784333| Description=UnannotedIntronicRegionGivingRiseToLongTranscriptsInPlateletsAndFoundUsing__LONG__RNA-seq
GTACAGGGGCTGGTGCTGGCGGCTGCTGTGGGGACTTGGCTTCTGGCCCCAGCCTGCTGGCCCCTCTGCCTAGCACACAGCTCTGTGGCAGGGGTCCCCCAGCCCTGCTGGCTTCCTGTCTCCCCTGGATTCTCTCCTGTCTGACACCTTCTCAATCCTCCCCCTCCTCTCCCCTCCCCTCAG
>Seq_Long_20 [organism=Homo sapiens] Coordinates_in_GRCh37=|1|-|10002841|10003306| Description=UnannotedIntronicRegionGivingRiseToLongTranscriptsInPlateletsAndFoundUsing__LONG__RNA-seq
GTAGGCCCGGAAGGAGTTTCGGGGACCATGGGTTTACGGCTACCTCTGGTGGCAATTGGGGCCTGTTGGAGCCCGGCCGCCGCGGGACCTACGTGCCGGACTTCAAGTTCCCGCGTGGGGTGGGATTTGCTGCGGTGGCCGGAGCTGATTCTTCACCCAGTCCTGTTGGTTCTGGGCCAAACCCTCCTCACTTTCAAGGAAGAGGCGTGCTCTCCGCCCTTACCTTTTCCAAGCCTCTGGGTTTGACGCCATCCCTCAAGGCGTGTCCGGATGCGGGATTTTCCTCAAAGACCCTCTCGGCCTCGCTAGGAAGAAACTCAGAAAGGCTGCGGTAGGCGCAGTCGAGGGGGAAAGTGCCCCCGCCCTTGATGTCTCAGGCTGCTCAAGTGGAAGTTATCTGGACTGCCTTAGGGCAAGTTTATATATAGCAAATAAAATTACTTGTTAATGGTTTCCTTTTTTCCAG
>Seq_Long_21 [organism=Homo sapiens] Coordinates_in_GRCh37=|1|+|11801261|11801607| Description=UnannotedIntronicRegionGivingRiseToLongTranscriptsInPlateletsAndFoundUsing__LONG__RNA-seq
CCCTCAGCCTCCCCCATCCCTTCCTCAGAGAAGCCCCTGACCACCCCAACCCTCCCAGCCTCCCTGCTGTTCAATCAGGTGCCCTTTCCCTTGCTTTCCTTCAGGATGCTTTCCTTCAATCAGGTGCTTTCCTTCGGGATGAGGGTTCACTGCACCTCCATTCCTAGGGCAGAGTACCTGGTTAGCGAGGTCAGTACTGAGAGCGCAGCTCCGAATCTGCTCTGCACACCTCTGACTCCCCAGGGTGAATGAAAAGCAGGTGCCAGTGATGCTGGGTGACACTAAATGTTTAAGAAACTTAACACCGTTTATCACTTCAAGCCCCTGGGGATTGAAATCCATGGAAG
>Seq_Long_22 [organism=Homo sapiens] Coordinates_in_GRCh37=|1|+|12043529|12044552| Description=UnannotedIntronicRegionGivingRiseToLongTranscriptsInPlateletsAndFoundUsing__LONG__RNA-seq
CCAGAAACTATCCAAAACAGTAATCTCCAGAGCACTTATGAGGCAGTCACAGCTTGAAGTGTGACGCTTAGTGTGTCACTGATGTTGGAGCTGGGCTCTCAGGCTATGCTTGCAGGATGGTCCCCACGTGCCTGTGGCAAGGTCTGTGGTGAAGCAGAGATTATCAAGGCTTTCCAGAGGCAGAGGAGGAACCCAGCTGCCCTGCATCACCCTGGAGGAGTAGGGAGTCAGCAGTCAAAGCCTTGAGATAATTGGGGAACACAGGATGTGATAAAAACCAGAAGTCTGTGATGTTGTTTGTTCTCTATGAGGCATCAGAGGAGGCTTCATGGAGCGGGTGACACTTGAGTTGGGTCTAGAAGGACAGTAGGAGTATGCCAAATGGGTGGAAAAGGAAGGAGGATTCCAGGCAGAAAGCAGCTCATGCAACACAGATGTGGAATCTCAGCTTGCAAGTTAGCAGAGCCAGATAAATCAGGCAGAGTTTGGAGGGGTTGACAGTAGGTTTTACGCCAGGGGTTTGGATGCAGCTGCAGGCTGGGTATTAGTGAGAGCAGGGAGGCTCCTGGACCGGCTGAACTCCCAGCAGACCTTGTAACCTGGAGCTCCCAAGCTTCTACTGGTGTACACGCTGTCGAGTCTTGCAGTTAGTGAGCACTAATGCTTTTGGTTTTATATCTCCTGGGCTTGCAAACATTGACCAGAACTTAAAAGCACCTGCTTCTGATGGCAGGGAACTTGCTTCCTGCAGCAAGTCACTTCTGGAGTGGGGTATCGCTGATCCTTCCCCAGCTGACCTGTTTATTTGATCTCCGTGATAGCGGGTAAGGGAGTGGTGTGTGTGGTGTGAGTTGGCGGAGTTGCCTCTGCCCTCCCTGAAGGCTGGGTGTTCATGGAGAGAGTCTTGTGATCTTGCTGGTAGAGTTTGTTGTTATTGTTTTATAACATGTAAAGCTGCCTTTAGCTCTTACTGTAGTGAAGCATGTTGCTTGCGTCATCAACTTTAGTCTTCTCACAGTTTAGA
>Seq_Long_23 [organism=Homo sapiens] Coordinates_in_GRCh37=|1|+|12058633|12058826| Description=UnannotedIntronicRegionGivingRiseToLongTranscriptsInPlateletsAndFoundUsing__LONG__RNA-seq
CTCATTTCCAGGCAATCTGGAAGGATAGGAAATGGGAAGTAAAATCCGTTAATGAGGGCCAGGCCTGATTTCTCTCCCGTCCCTGGCTTTCTCCTCCATGACCTGCCTGCCTCACAAGTCCCAGGTCTGTTCTCAGCAGGAAGAATAGGGCTCCTGCTCTGCCTGATGATTTGGTTTACCCCTGTCACCTTTAG
>Seq_Long_24 [organism=Homo sapiens] Coordinates_in_GRCh37=|1|+|12228950|12229100| Description=UnannotedIntronicRegionGivingRiseToLongTranscriptsInPlateletsAndFoundUsing__LONG__RNA-seq
GGTTGAGGCAGAAACTCCCCTGGAGATCCCAGGCCAGAGTAAGGTACCTGAACTCTTCCTCGCGCCTCCCTGCACATGTGCTCCCCCGCCTCTGTAGAACTGATGATGGTCATCGTGTGTGTCATTGTGCAAAAAGCATTGTCCGTGCCAT
>Seq_Long_25 [organism=Homo sapiens] Coordinates_in_GRCh37=|1|+|12229350|12230232| Description=UnannotedIntronicRegionGivingRiseToLongTranscriptsInPlateletsAndFoundUsing__LONG__RNA-seq
GCCATAGCTCCTGATTTCTGAACACCCACTAAACACCAGGCACTGGGCTAGGTACTTTGTCACAAAATTTCACTGAAACCTCCCTTACAGCAACTCCCAAGAGGTGGGTGGTGCCGTTTGTCTTTAGAGATGTGGAAACTGAGGCGTTTCCCAGGATCACAGAGCTGGGGGCCGGGGAGCTGGGGGTGGGATTTGAATGCAGGTCTGCCTGATTCCCAAGCTCCTTTCACTGCACCCTCCCCGTGCCCGTATCTGCACTCATGCTCCCAGCCAGGCCCTCACACACAGTGGGTTCTCAGGATGGAAGTCAACTGAGCTGCAGAAGAAGCCCCCAGGAGACCTGAGCTAGCCATGGACGCAGCCGACTCACTGCCAGCAGGGCTTTTGCCCCGTTTAAAAGTCTTATTTGCCAGCTGGTATGGAAAACATCATTCATTCATTTAGCCATTTATTCATTTGACAAAGAAATGCCAGTAAACCTGGCAGTAGGTGAGTGCTTGGTGCCCTCTGATGGGGATGAGCAGGGTCTGGGCTGTCTGGGGAGGAGGATGAGGGGTCTCTGCCTGATGGGCCTGGCCCACCTACCCCTGGAAGTCTTGGTGCTGAGGTGCCACTATTTGCCTCCTCATCACCCAGGGCCTGGGGCCAGTTTGGGTTAGGGGAGAGGTTGGGGGCTCCCAGGCTGGATGTCAAAGAGGAGTTGGGTGATCTGGGGTACCTGCTGGCCCTGGGGGCTCTTCCCTCCTTCCACCACGTCTCTGTCTCTTTGCCCTCTGTCTGAAATCCCAGTGGGGACCCTGTGTGTTGACTGAGGGTGTGGTCTGTTGGTCAGGCACGTCTTCAGAGGGCAATGGGTAGGTGGCCAGGCACCCTGAGGCAGGGC
>Seq_Long_26 [organism=Homo sapiens] Coordinates_in_GRCh37=|1|+|12235393|12235989| Description=UnannotedIntronicRegionGivingRiseToLongTranscriptsInPlateletsAndFoundUsing__LONG__RNA-seq
GGTCCCAGCAGGAGTGAGTGGCTTTGGGCAGGGGGTGGAGTGCAGATTGCACTGCCACGTCACCCAGCTCAGAAGGCCCAGGTGTGGTCCAGCTGTGGACTTGATTGTGAACTCCTGGGGAAGGGCTCTGGTCCTTTGCCTCAGTTAGCGGGACCCCCACCAGTGCCCTGGGTGCCCCTGCTGGCCCCTCCTCTCGCTGACCCCAGCCCCAGTTTCTGGCTGCAACTCACAGAGGCCCCAGGCTCCTGTGGCCCCATCACCAGCAGCTCCTGCTGTCATTTCCTGAGCCTCGCAAGCCCCTAATCCTGCTCCTTCCTGTCCTGGCCCCCAGCTCCCTCAAGCCCCACTCCTGCATCCCATTCTCCCTGGACATCACCCCTCCCACCCCTTGGCTCAATTTCCTTCCTGTCGTGGCTTGGTCCTTTGGTCATTGCCCTGGTCTTTTCTTGTCCCCTTCCTGATTCTGCCCTTCTCCAGGCCCACACGGGGAACCTCCTAACCGCTGAGCCCTGAAAGGTAGGCGGGTTTAGGATGAGTGGCTACAGGGAGGAGAATGGTGTGGGGAGAGAGATATGGAGGAAAGAATATTAGGGGACA
>Seq_Long_27 [organism=Homo sapiens] Coordinates_in_GRCh37=|1|+|12243531|12243727| Description=UnannotedIntronicRegionGivingRiseToLongTranscriptsInPlateletsAndFoundUsing__LONG__RNA-seq
ATGTATATATGTATAGCTATCTATTGATATTTTCTATCATCCATCTATTTATCTTGTATCTACTTTCTATTATCTCTATCATCTATTTATCTAATCTATCATCTATCTAGCTATCTTTCTATTTTATCTATCTATCTATCTGTTTGTCTGTCTGTTTTATCTATCTAGCTATTTTATCTATTTTATCTATCTATCTA
>Seq_Long_28 [organism=Homo sapiens] Coordinates_in_GRCh37=|1|+|12255281|12255957| Description=UnannotedIntronicRegionGivingRiseToLongTranscriptsInPlateletsAndFoundUsing__LONG__RNA-seq
ACCAACAGTGTGTCATATCATAGTATTTCATTCATTCTCCATCAGGAAGGCATTTGGCTGCAAGTAACCCCAAACCTACAGGTGACTTTAGAAAAAATGGCTTTATTTTTCTTGCATTGTAAGAAGTCAAGGGGTTGGTGTCTGCTGGAATGGCCTCCACTATCCCCTTGCATGGTGCCAGCAGGACCCCAGGCTCTGTCATCTTTAGTGTGTTGACTTTTGTTCTCTTGTTTGTGGCCTCATGTCATAAGATGGTAATCATCACTTCATATGTCACCTCTAAGTTTGAGGTGGGAAGAAGGGGCAGGTGGCCAGGTCAGCCATGGTGCCCTTATCAGTAAATCGGATGCCTTCCCAGAAGCCCTGGGTAGACTTCTTTCATCTCACTGACCAGACAGTGTCACATGACCACCCCTAGCTGCGAGGGAAGCTGGGAAAGAGGGTGTTTTGCTTTTCCAGCCTCTATGGAGGAGGAGGACAAGGGAGGGGGGTTGGAAGTGGGTATGGGGTGAGCCAGAACATACGTCTGTCACAGCCTTGCACCTGGTAGGCAGGGCAGGTTTTTTACCCAATTTGACAGATGAGAAAACAGAGTCTGATGAGTTTTCTCGACCTCAGGGGCAGGTAGAGAAAGAACTTCTCAACCTCATGGATATTTGAGACAACATCTTACTTAA
>Seq_Long_29 [organism=Homo sapiens] Coordinates_in_GRCh37=|1|+|12261348|12262023| Description=UnannotedIntronicRegionGivingRiseToLongTranscriptsInPlateletsAndFoundUsing__LONG__RNA-seq
CCATTCTTAGTGGCAGGCTGTACTGGGCCTCTGGGCAATCATTTGCCTAGTTCTGATTTAACAAACTCTTGTATGGAGTTTACTATGTAATAGGCATTGTTTTAAGCACTTTACAAATATTCAGCCATCTAATCTTCACAACAACCCTATGAGGTAGGCTATTATTCTCCCTTTATAGAGTAAAAAAAAAAAAAAAGGCACAGAGAGGTTAAGTAACTTGTCCAAGGTCACACAGCAAGTGAGTGGTAGAGTCATGATTTGCACTTGTGTGGCCTGGGTTTAGAGTCCACACTCTTGGTTGCTAGGCTGGGCCATGTCTCCCTGTGCAGATGGGGTGAAGGAAAGCTGCTTTCCTTCTACTCCCTTATGCAAAATAAGGATGAAAATCCTGCCCCACCTCTAAGACTATTTGGTGAACAGGGCCAGGTATTCTCTGCCCTCATAGGACACTCTAGTAGAGCAGCTGGGTGCTAATAACAGAAACACAGAAACCACGGAGAATCACACCTCCCAAAAAGTGCCGTGTGTGGAAAGAACGTGCAAGGGTGGGCAGAAACGTCACGTAAACTGAGAAGTGCTGATGGCAGGAGGTGTGGATGGCAGTGGGAAGGAAGAGGGGAAGAAAGAGCTGGCTGGTGGGCTGACTGCTCTCCCCTACCACCCCCTGCCCATCCAG
>Seq_Long_30 [organism=Homo sapiens] Coordinates_in_GRCh37=|1|-|12666799|12667901| Description=UnannotedIntronicRegionGivingRiseToLongTranscriptsInPlateletsAndFoundUsing__LONG__RNA-seq
TTCTCCCTCTCTCCATATATACACACACACACACATACACACACACACATATACACAAATATATATATTTTATTTCTCAACATAAACTTCATCAAGTTACAAGACACTTTTGTAAGCGATGATACCAGCCATCTAGTCCATCCCTAAATAACTGAGGGTCCTGAGAGTTCAGCCATGTCAATACAGTCTTTTTTTTTACATCATTAGCTGAAGAGAAATGGATGCCCTTTGTCTTAGTCCTTTCTCACATTGCTATAGAGAAATATTAGAGACTGAGTAATTTATAAAGGAAAGAAGTTTAATTGACTCACAGTTACACATGGCTGAGGAGGCCTCAGGAAACTTACCATCATGGCAGAAGGAGAAGGGGAAGCAAGGCACCTTCTTCACAAGGCAGCAGGAAGGAGAATGAACTTAGAAGGAACTACCGAACACTTATAAAACCATCAGATCACGTGAGAGCTCCCTCACTATCATGAGAACAGCATAGAGGAAACTATTCCCATGATCCAATTACGGCCACCTCATCTCTCCCTTGGCAGATGGGGATTATGGGGATTATAATTCAAGATGAGATTTGGGTGGGGACACAATGCTTAACTGTATCACCCTTTAAAGATTTTTTAAGATTAAGAAACAAAAGGAAGTTAGAAACAGCCAAATCAGGACTGTAAAGTGGATGCCTAATGATTTCCCATCAAAACCCTCACAAAATTGTCCTTGTTTGATGAGAGGAATGAATGCGAACCTTGTCTTAGTGGAGCAGGACCATCTGGTGAGGCTTTCCTGGGTGTTTTTCTGTTAAAGTTTTGGCTAACTTTCTCAAAACACTCTCATTATAAGCAGATATTATTGTTCTTGTCCCTCCAGAAACTTAACAAGCAAAATGCCTTGAACATCCCAAAAAAACTATTGCCATGACCTTTGCTCTTGGTCGGTCTGCTTTTGCTTTGACTGGGCCATGTCCACCTCTTGGTAGCCATTGCTTTGATTGTGCTTTGTCTTCAGGATTGTAGTGGTTAATGCTTCATCCTCTCTTACAGTTCTTTGAAGAAATGCTTCAAGATCTTGATCCCACTTGTTTAAAATTTTTGTTGAAAGCA
>Seq_Long_31 [organism=Homo sapiens] Coordinates_in_GRCh37=|1|-|12668182|12668618| Description=UnannotedIntronicRegionGivingRiseToLongTranscriptsInPlateletsAndFoundUsing__LONG__RNA-seq
ATTGTCATGAAGTCAGTGAGGGCAATGACACAGGCAGGGGCAGGGGCAGGGGGCAGGAGGAAAAGAGGACACCAGCATCGATCAACCAACACTTGAAAATTAAAAGAAGGCAGCCCTTCTCAGCATGACTTCAGCAGGATCCTCCAGCAGTGATGTCATTCCTTTGTCCAGGCTTTCCAGGGTGCTGGGGAGCAGGGAGGAGGCAAGAGGGTGCAGGGTGGGCACAGACTCACATCCTTCACTCAGGCTTAGATTCCTGTGGCTTCTGAACTGGATGCTGATGGCTTCCTTGCGTTCGTAGTAATATTCATGACCGTGGTACTCTACATGTCTGTGGTACCATACACGATTGGTAATATACGTGACTGTGGTAATATACAAGGGGACTTCAAAAAGGTGGTGGAAAATGGAATTAAAGGATGAAAATAAAAAATATA
>Seq_Long_32 [organism=Homo sapiens] Coordinates_in_GRCh37=|1|+|14076904|14078020| Description=UnannotedIntronicRegionGivingRiseToLongTranscriptsInPlateletsAndFoundUsing__LONG__RNA-seq
GCTCTCCTTAGGTCTTAAGTAGATTTCTTTTTAGTCATCTGAACGAACGAGTCCATCCTTTATCCAGAACATTGCAAAGTGAGTTGTGGAAGTCATACTGTAAATAAAATCATATCGTAAACTCGATTTGGGAAAATGTTAAAATCGGCATTAAGGAATGTAGGCAAGAAGTCTGTTCTGATTTTTCAAGTATGTATTCTTTGTATGTCACCACAAAATGGAAATAGAATTAATTCCCCCGTGAAACAGTTAGTAGGCCTATTACTGAATATGCATTGTCTATTTATTGAATGTGATGTAGTCACTGCTTCAGAGCATTAAATGCTTTTGATCCTGAATCAGACGATCAGAGTCTAGAAAATTCCCAGTTTTTTTTTTTTTTAACTTTTAACTGAGTTCTGGGATTTTATTGCTATTAGGCTTAGTGCTTAACTGTTTGTAGTGAAAACTTTTTATGTAATTCAACTTGTTTCTTTATTTAGTATTCATTTTGTTTATAACTAATGTTACCAGCCTTCCGGGTAAGTTATTTGTAGGGGGCTGGAGATGGGGAGGACAGTACCCTCTTTACTGTGCCACTAATCATAACTAACTCCTGTACTTAAATAGATTTGTAGTTTAATAGCAACCTTACTTTAACGCTTTTCTCTGTTTGGCATACTTTAGTGTGCATGTTTAGAACATATGTCATTACTCTTTTGCTTTTTTGTTTATCTGTTTATTTTTCTCTTGGTTGGATTTGGGGAAAAACTTGAACATATACTTTTTGTTTTATTAGTGATATATGAACTTAATAGCTGCATTTTTATACCTGCGTAGACTGTTGGTGTTTCGTATTAAATAGTTCATATTTCTTATTATCCTATTATTTTGTACTACTCTGGGCAGCCTATAACCCAGAATCCTAGGTTTTAATTAATTAAAAGACTTATGTTTATGCAGAGCTCTCTGTTGGAACTTACAGTCTGTTTTTAACAGCTTACTGGTTAAAGAGACCTATTTGCTCTTTAAGACTTAAACTTTGGAGAGTTTAAGTAATGAGTCAAACCTTTTTTACTTTTAAATTAAATACTCAGTTAAAACCAATTTATAGCTTGCAAAGACCTGAAATGGAGTC
>Seq_Long_33 [organism=Homo sapiens] Coordinates_in_GRCh37=|1|+|14078477|14078619| Description=UnannotedIntronicRegionGivingRiseToLongTranscriptsInPlateletsAndFoundUsing__LONG__RNA-seq
ATATTCATTCATTCATCTAATGTTTATTGAGCCCCTGCTGTGTACTAGGCACTCTGCTGGGTTGTAGCACACAGTGATGAGCAAAAAAGCAGCGGCGACTCTTCTTATGGCGCCGACAAACGTTAAATCAGTAAATAGCTGAT
>Seq_Long_34 [organism=Homo sapiens] Coordinates_in_GRCh37=|1|+|14079440|14079701| Description=UnannotedIntronicRegionGivingRiseToLongTranscriptsInPlateletsAndFoundUsing__LONG__RNA-seq
GGGCTCTTGGGAACTGTAAGTACCACTCCTTAGAACATGGCTGGCGTTTACTTCCCTGCTACTTGCGGAGGAACTACTGAGTTGGTGACTCATTTAATCAATGGGGATTTATGGAGCACCTGTGTAAGCCCAAAATAAGCACTGGGTCTCTTCTTTCCCTCTTCCCTCCTACGTCACAGCCTCATTCTGTGCTGATTCACCCTTATTTTAGGTTCTAACCTATTGACCTCGCTGTTCACAGCAAATTAAGAGAGAAGAGTTT
>Seq_Long_35 [organism=Homo sapiens] Coordinates_in_GRCh37=|1|+|14079928|14082464| Description=UnannotedIntronicRegionGivingRiseToLongTranscriptsInPlateletsAndFoundUsing__LONG__RNA-seq
CTTAGCAAAGTAATATTTTATCTGTCTCTACGATCAGAATTGTTTAAATTAAAAACCTTGGTACTGTGACGACACTCAAGTTTTTTGAAATTGTACATATTTGAAATTCTTCTCTAAAGGTGCGAAATAACAAGCCTTTAGAAACTTAAAATATAGGGAGGTAAGACAGCCACATGCAAAGATAACTCAGTCTAAGGTAGTCTAAAAAAAGTGCAACACGGATGGTATAGGCAGTAAGGACTATTGACCCTCCCTAAGAGAAGGAAAAAGGGATGCTGAGCTGGGCTGGGCTGGCTAGGGAGCCTTTATGTAGAAAGAGTGGCAGGATGGGGATGTTTCAGAAGAGAGAGAGGAAGGAGGAGGACATCAAGAGGAACCTTGGGGACTGAGAAGTTGTGACTGTGTGGATGGTCTTCCCTTCTGTTACTTAACAAGTATTCCTTGCATCTGTGTCAGGCACTATTCTGGGTGCTGGAGTTTCAGCAAAGAACTAAAATGACAAGGGTCCCTGTTCACATGGAATCACATTCTGGAGAGTGGGGAGTACAGGCCAACAGATGAAGTAGGTAAACCTTGTCATGTCAGTAGTGTTTTGCAGGGTGGGTGGAGGAGGTATGGCCTGACTGTAGGTGGGAGATCAGGGGTGACCATTCTGAGGTTGTGACATAAGTGACACAGGAAGTTCTAGGGGCTGAGGTCTCCAGGAAGAGGGACCTAGTTCTATTAGCAGTTCTACTCATGTAGAAACCTACATGAGTATTTTTGGATTATGAAACTCAGTTCTGCAAATGGACATATATTGGCCCTTTTTCTGCCAGGCGCTGCACCAAGTGGCTGGGTTGGTTGGTGGGGGAGATGAGAGAGATGACTACAGCAGGCAGCATCCTCCTCCAGTGCGGAGTCTCCAGTCCGTTTCATGACAGCCACGCACAGGTCAGACTTAGTGGGTGTTCTGGTTGATGTGGGAGAGAAGGAAAAGGACACTTTCCAAAATTGGATAACTTGTCCAAGATCACCCTACCAATGAGTGTCACAGTCAGAATTTGAACCAGTTTTCCCATGCCTTTTCTTCTACATAATGTGGAGCTTTTTGTCCACTCCTACATGCAGTTGACAACAACAGAAGTGACAGCATTGGTTCCATTTAAAGTTGAACTTAGAGAATACATTTAATAAAAGCAGAGAGTGGACGGGCTTCCGTGGAGTTTGATCTCCTAACCTTTCGTAGCAGCCAGCAGCTCTGTTTCAGGCTCTAAGCTGAATGACAGAGGCCTGGCTGTGGTGTCTGAGGATGATGGTAGATGGGCCCTATGCCTACTGGGTGCCTGGTGGGCAGGTCCTGTGCCCACTGACTTATAGGGCACTGGCCTGTGGTTCCTGTTTGCAGGTGCTGGAGCAGGATGTGGAGTGCTTGGACATGGCAGTATTCCTGTGTCTGGCTTTTTGCTGGCAAGCTTGTGGCATGAGACACAAATGAGCTGTTTCTGGGTTGGTCAGTCTTGGAGGGGCCTGTCTCTGCTGTAGCTTTCTGGCTGCCTCCTAGCTGAGGGTGCCTTTGCTGAGCATTGAATGTCCCGTCTCTGGTGGTTGCCTGCCAGGATGAACTCTGCTGCTGTTATGGTGGCGGTCTGTTTTTAAAAGCTCAGTACGGTTTTAATTAGTAGTTTTTCAACAGTAGGAGTTCGGGAATTATAAAAAATTTGCAGTTCTGCTGCTGCTACTGAATTGCTCCAAATTTAGATGAAAATGTTGGTCAGTATTTTCGTTTTGTGCCTTTGATTCTTATGTCTATCCTTGTTTACAGGGAAATTATGTGGATTAACGTAAATTTTTCAAAGCATTTTGCAAATTTTTTAGCTGTATTTTAGTGGGTGGATTTGCAAAAATCCTAACATATGCCATGATTAAAAAGTTTTAAATATCATAATTGAGTGTATTGGGAACCATGCTGTGCCCTATTTTTAGGTGGTTATTTTGGTTCTCTTGTCCATATGTAAATTGGAAGGTAAGACTTGCCTAATACAGAAATAAAGTTCGATTATGATTAAATTTTCTAAACTATATAAAAGAGGTAACAAGATCCTTATAGTTAGTTCAAAATACTTTAGTTGATTTTTACAAATCCACTTATAATTTGAAAGTAAAAAACCTAATTTCCTGTGTTTTCCTTAAATATGAACACTAGGTTATTTTTCTAAATGATGAATTTTTATTGTTTTTTTTTAAACTCGTTCAGTGTTTTTTTTTCCCTAGACAATTTCATGTTCCAGTTTACAGATAGCTGTTACGACATTCAAACCTAATGTTCGTGGGAGCATTATAGAGAGGAGGGTGTAGTTATTTTATTTTTCAATAAAATAACTTTTAAAGTTTATTTATTTTGTAGAGACAGGGTCTTTCTGTGTTGCCCAGGTTGGACTCGAACTCCTGAGCTCAAGCTGTCTCCCTGCCTTAGCCTCCCTAATAGCTGGTATTACAGGCTTGTACAGGGTGTAGCTTTGTATTTAAAGTTGCCTCTAAAGAATTGAGGAATTGGA
>Seq_Long_36 [organism=Homo sapiens] Coordinates_in_GRCh37=|1|+|14082778|14084273| Description=UnannotedIntronicRegionGivingRiseToLongTranscriptsInPlateletsAndFoundUsing__LONG__RNA-seq
TTGAGGGCTTGGATAAATATCCCAAGAACACCATTGTGGAGGTTAAAAATAGACTTTTCTTTTAGTTAAATGTTGTATGGTGAACTGAAGCTGAAGTTTCAGGTAGACTGGCATGGTACTTTGTTGGCATTCAGATGGCTTGTTTATATTTCACATGCTGCCAAGTACAGGCCTGAAGTTTTATTTTGACCATCCATCTGGCTCAGAGTGTTTTATTAATATTCCTAATTTGGTTGAAATAGTTTAGAGGAGCTGAATGACATGGAGAAACAAAAGTTACTTGAAAATGCTATTCTCTAAGTGAAAAAGAGAAATACTGCAAGTAGCTGTTTTTCTTTTTGCCACCCAGATTAAACCAGTTTTCATACATTACAAGAGTTCTTGGATGAATTCATTTATTACAATGTATTTTGATGTGGACATATGTCATGACTTGACACTTATTTGCACATCATGTCATTATGCCATGAATTGCTCACTTCTGTTGATGGTGACAATGACAGCAGTTACACTCGTTTCTAGCATTATGTTGGTTGCTCTGTGTATACCATAGCTAATCCTCCCAATAATCCTGCGAAGTTGAGATCCATATCCTCATTTGTAGAAGAGGAAACTGATGCTCCGAGGGGTTATGTGCTTTGGCCGAGTTCACACAGGTCCTAAATAAAAGGCTCTGTCTGTCTAAATCCAGTTTTTATGCATGATGTTTCTAAGTAGGACAGTTATACTGTATAAATTGCAGTGTTTTATTTGCTTTACTAACTAGCCAAGGTGAATTTTCACTGCTCACTGTAAGAAGTGCCCACTTTAATTCTAAATACCAAGACTATGATTAAGTGAAGTGTTTGGTGTAGGAGAGACCAGTCATGGTGACACCTTCAGCTGTTTTTGCTTTGGAGATTTATGGATTGCATAGGTATATTGTATTCCTTCAAACACCCCAAATAGTTTTTAAAAACACAGATTGCATTTTTACTGCTTTCTAGCTATTGTCTTTCAAGTGTTTTTTAAATGACATATTTGTTGGTTTAAGTTTCTAATGAATATTTTCTTTCTCTTAGGTTTTATATTATTTTGGCATTAGTTTTGAAACCAAAAGAGCACAGTAAGACATTGCTTTTGCCTAACTCCCTCTGCAGTGCAGAGGATCGAGTTTAGGATTATAGAGCTCTTTCATTTTGTCTTATTGATGAGAAGCTTTAGCTGTCAGCTCTGCAGCACTGGTCTTGTGTTGAGACTGGGTTAACAGTCTGGTTGTTCCACCAATAAAAATACACATTTTAAAGTTTTCTTAAGCTGAATGTTATATAGACAATGAACATGCTTTTTAATTAATGTGTAGTCTAAAGATTAATTACAGAAACTGTAAGTGCAATTCTGATTTGTTTGTGGATATAATTGAGTTACATCATGCTTGTTAGTCTTTTCAGCTTTAGGTGGTGACATTTTGTTTTTTATTTGTTTTGCCAAAATGTTTATTTGCAGAGGTGGATAGC
>Seq_Long_37 [organism=Homo sapiens] Coordinates_in_GRCh37=|1|+|14087261|14088081| Description=UnannotedIntronicRegionGivingRiseToLongTranscriptsInPlateletsAndFoundUsing__LONG__RNA-seq
CAACCTTTGGTTCATCCCATTGTAATGGTGGGCACCAGCAAAATACATTCTGTGGTAACTGCCGTTCTCTGGCCGGTTGGCACACTTCTAAAAAAAAAAAAAAATGAGCAGTTTCACCATCTTGTGTAACAAGTTCTCTTAAAATCCATATATTTTCCTTTTGCATCGTGGAGTGAATTAAGTGGGTTTCAAATTAGTTAAGAGTAAAGGGCCTGTTTGGATCTGCACCTAAATAGCTACATCGTGGCACTAAGGAATTCTTCATGTGCAAGAAACCTGCTTCTCTCTTAAAAGCTGTCTTGTTTCACTGTTAACCAAACGAGGACACCTGTGGTGACATAGGTTGGTGCATTAGGTAACTCTTGGAATTTGATTTGTTCCATTTGCCTGGGCAGAAGCAAACACGTCTCACTGTTTGCTCGTCTTACCTTTATGTGGTCCAAAGCACTCATGACAGTTATAAGAGGATTTTATGTGAATGAATTTTTCTTAACATTTTCTTAGGTATTAAATTATCAGACAGCCCTGAAAGTAATTGTGTGGGAGCAGTTTCAGGGCTGTATATGACAAATTTTTTTTTACAGTCTTTCTGGGTGTGAAATCAGGAAAAAAACAAATGGACGAAAGGACAGTTTTCTTAGAAGGTGCTAATTAATTTGACGATACCAGTTTTCCGGGAAGAAATGTCCCGATGATCTGTGCAGCATCTTGACTGGGCTTTCTGAGGAGTTGGAGTTCTTTTTCAGCAGTCGCACAGGTACATTCCTTCTGTTGATACACAATGCTTGTACAAACTCACAGCTTAACTTTGTAATAACACA
>Seq_Long_38 [organism=Homo sapiens] Coordinates_in_GRCh37=|1|+|14109397|14109928| Description=UnannotedIntronicRegionGivingRiseToLongTranscriptsInPlateletsAndFoundUsing__LONG__RNA-seq
GTTTCTTGTTGCTTTTTTTTTTTTTTTTCCCCACTTAAAGGAAATAGCTGTTGTATAAGTTAAAGGCATGAAGGGTCATTGCTTTGGCTGCTTTTAGAGATGAATAAATAGTTCTAATTTCAGACTTAGGACTCACAAAGCAGTGCCACTTCTTTAATGTGGCCAGATGTAAATTGAATTTAAAACTATAGAAAAGCTCTCAAAAGTACTCTAAGAAAAGATGCAATCCTCTCAAACTTCCTTTATGTCTTGGGTAATAGCTCAGTGTCATGTGTCTTATTTTCCGATCATAGAACATTTCTTAGGTTAAGACGGGTCACTAAGTTCATTAGTAAACCATGTTACAATCTTGTTTAATATTTCTGTGACTTCAGCATAGATCTAGTACCTGACACTTTCTTTCAGAATTGCCAATGCTTAAATTTTAATAATTGATTGCATCGGTCAAAACAAAACATAGTCCTTTAAAAAGGTCTTATGCACTGTCCCCCACCTCCTGAACTCAGCCGTAGGACGGTAAACAAGTCAGGAT
>Seq_Long_39 [organism=Homo sapiens] Coordinates_in_GRCh37=|1|+|15736815|15739193| Description=UnannotedIntronicRegionGivingRiseToLongTranscriptsInPlateletsAndFoundUsing__LONG__RNA-seq
ACCCGGTCTCGGGCCCCGAACCCCCCGATCCCCGGATCCCGCTCCGCCCCGGGAGCCTGCCGTCAGCCAAGCTTCCCCGAACCCAGACGCACCGGGGTTGGGGACCCGGCGGCCCCTTCCAGATCGAGACCCGGCATCTCACCGCGCACGTTAGTCTGGGGGACCCCCGGCCCCTGGCACGCGGCGGAGACTCGTATTTGTGCTGCCTCCGGTACACCATAGACGCGTCCACAGAGTGGGGGACCCCAGGCTTCCTTCCAGATAATCGCCAGGCCCCGCGAGCCCCACCCCCACCACCACACGTGTGGGTCCCGGGCCCTCCGCGCTGTTAGTGGGGCTTCTCCACCACCCCACACCGCACACACCGAGGCTGAGGACCCAGCGGCCTTCCTTCCCCGATCCCAGCTACTCGCGTTCCCCACCCCCACCCCAACACACGCTGGCCAAAGATACCCACCCCAGTGCCCCTCGACACCACATGCCAACCACATTCCCTCCCTTAAGGTCTTTTCGTTTCCTCTGCGATCTCAGGTCTCCCTCAAGGTGGGTTCTGGGCAGGGATCCCCCCAACTTCCTCTCCAGTTACTTAGCGTCTACCAGCAAACTGGGGGCAAAGACTTGCCCTTTCCATCCCCACCCACTCATTAGCCAGGACCCAAATCCTTCACTCACAAGTGGTCTCCTTAGGAAGGGACCCCTCGGCCCCTGTTGCCCCTCTGGTGTAAACCTCACTCCAGTCGTCCCTGTGGGCCGAGTCCCCTCCGGGTTTGGAAGGCCTCCCTCCCGCTCCTGCCCGCCCCACCCCCGTGCACCCAGCAGCTTGCAGTCACCGCTCCCCTGCTTCTGTCGCAAGGCCCCCCATCTCTCCTCCCCACTCCGTATATCCCCTTCCCTCCCCACAGGGACCCCCCATGTCCCACACCCACCCTGGTCAAAAGGGGCCCCTTCCTATGTGACTTGCCCTGTTACCCCCACCCCTACCCTTTATTCCATCAGATCCACACTGTGTGCCCTCACCAGGGTGGATGGGCACCCCCAGGCGTGTGGGCTCATCCCCCTGTCCCCCCACAAAAACAATCTTAATGTCTCTGTGGAGGGGCTAGGGAGAGAGGGCCCAGCTCCCTCCGGCCCATCCCTGGGTCCCACTCTGTTGGGTCTAAGATGCACAGCCACTCTCTCCCAGCCATGTGTGTGCCCAGGGGATGGGGAAGGTGCCAGTGCCCCTCCCTTTGGTAGCTTTCCCCACCTCCTGTTCCCTGTCCCCCTGCCCCTGGCTCCTGGAGAGGGAACAGCCTCGTTCCACGATCTGGGTGCTGGTCTGGAGTGGTTCTGGAAGGGGATAGAACTGGCCTGAGGCTGAGTCTTGGGGGTGAGCCAGGAGGTCTAGCCCCACCTGGCACAGGCAGCCCAGGGCTGAGGGAGGGATGCGGCAAGGCCGGCTCCCGCTTGGCTGGGCAGGAGGTGGGGGCAGACCAGGGGTGTCAGCCTCAGCCACATGCAGCTGTCAGTGCCCCAACATCAAGCCGGAAGCCCAGGAAGGGGCGTTTTGCAACTGCACTGTTTGAGAAAGGCTCTGACCCTACTCACCACAGCTTGCAGCAGCTTCTGCATTTGGCCCCAAGGCAGGGGGAAGGATTTCTGGTTCCCAGTTGCGGGTGGCTGAGGAGTCCCATACTTTCCCAAGGTCCTTCTGGGGGAAAATCAAGTCCTTGACCCCCGGCCCCTCTGAACCTCTTTGAGAAAGTCCCAGGGCCCAGAACCTCTTCAAGAAAGTCCCAGGGCGCCCACGTCCTTGGCTCCACGGTGTTTGGTTGGAGTTCTTCTAAAGTTTCTTCCCAGCAGAAGACTGGCGAGATTGGGAGAGCAGGATTTCCAGGATTCCTGGAAGAGTAACGTGAATGCTCCTGGGTGGGCAGACGCAGGGGTGGGTATGGATCACTGTCTGTCACTGCCCCCATCGGGCAGTGCAGAGCTGATTCAGACACCACGGAGATCCCTGTGCTGATAGTGCTGAGGCGCTCACCAGGTCCCTCAAACAGCCCTGTGACACAGAGCTCTTCGTCACCTTTGTGCAGACAAAGGGTGTTAAATAACTCGCCAAGACCACACAGCTAGAAAATGATAGAGCCAGGACTGAAACCCAGGTCTGTGACTCCAAATCCCGGGCTCTTCCCCTTCCGGGTTTCCCATCACAGACATCTACTTTCATGTTGGAAAACCTTCTCCAACACCCGCTTCCGTGTTCGTGGCGGATTGTCCATTCATGTCCCCAACCCCAGCCCCCGTCTCTCCTTTCCCCCAGAGCCTGCCTTCTCCTGGGCTTCCACAGCTTCCCTGCCACTGGCCACCAAAACAAAGATGGAGCTGTTCTGGGAGAAC
>Seq_Long_40 [organism=Homo sapiens] Coordinates_in_GRCh37=|1|+|15739935|15740860| Description=UnannotedIntronicRegionGivingRiseToLongTranscriptsInPlateletsAndFoundUsing__LONG__RNA-seq
TCTGAGGGGTCCTGAGCCCTTCTGGATATTGGAACTGCCTTCCAGGGCCTTCTGGTCCACCCCTCCGTGTTGATTCAGCAGGTACTTCCTGAGGCTGGAGATCGAGGGGGAAGAGAGGGGATGGGGGAAGATAGACAGACTGTCAGCCATCACTGGTCTCACACCTAGAGTCATTCAGGTTCCTCCTGAGAGAGACCTGAAGGGTTGACTCCAACCCCTCTCCCCATTTGACAGAAGAGGGAACCAAGACCCAGAAAGATGTGGCGGTGACTTGCTCGGGGTTACGGAGAGGTTCTCAGTGAGGCTGAAACCTTGTATGATGAGGAGAGTGGTCCCGGTGTCTCAGGGTGGGGCTCCGAGGACATGACACACTTAGAGTTCTGGGCCAGTGCCAGGCACAAGGAGGCTCTGCGTCTCCCTGGCCCTCGCAGCCAGGACTCTCCATCCCCGTCTCCGTGCGGCCTCAGGCTACGTCCAGCATCTCTGATCCCCCAGCTGCTCCCTCCCTCTCTTTGCTCCTCCAGGGCTGGCTCTGGAACCCTCCTGTCAGAGAGGCAAAGAGAATGGCCCTGGAGAGCCTCGGGAGTGCCCACCCCTGGGCTGACAACAGCCTAGCGGGGGCTCTGGAGGGTTTTGTAAGTTGAGACCTGCTGGAAAGGTAGGCAGCCGTGTAATTCTGAACCTGCCGTGGAATCTGAGGACGATGCCCTAGATCCCTGTCTCCCGCCTAGCACAGCCTTGCAGGCCCTGTCCCCACTGTCATCCCCAGCCACTTCATCTCAGGACACCTTACGTCAGAGAGGCAGGCTTTCCTTTCCTTCTGGCCAGCTCTTCCCTGCACAAGCTCTGGAAGCCTCCCGCCCTCTTCTCCACACCTCCACCTCCAGGGGACACACCTCTCCCAGGAGCCCTTCCTGGACGCAGTC
>Seq_Long_41 [organism=Homo sapiens] Coordinates_in_GRCh37=|1|+|15753781|15754393| Description=UnannotedIntronicRegionGivingRiseToLongTranscriptsInPlateletsAndFoundUsing__LONG__RNA-seq
GTGAGGAGCCCAAGGGGTGCCCTGACCCACGCTCCAGGACAAGGGGACCCTGGGTTGGTGCGAAGTTAATAGGTCCCCTTCCCGTCCCTGCTGAGGCTGCAGACAGAGATGGGAGCTGACTCCCTGCCAGGCTGGGCCAGGCCCACACGCTCTGTCTTCTGTCTTCTCCCACTCCTGGCTGAGATCCTTGGCAGCCGCCAAGGGGGTGGGTGAGGGGGGTGTACTCTTGAAAAGGGGACAGGGATTACCTTGAGGTGCCCTGGCCCTGGCACACAGAGCTGCTAACACAGAGGACTGGGCCTTAGGAGGGCAGGCCCAGAAACACAGCACTGGCTCTCCAGGGTCCCCGGTAGACACCAATCCCACCAGCCCCAGCCTAGGAGGAAGCCTGCGGGCTCAGAGACCACCTGCATGCATGACACCCTCCCCTTTCAGCAGGTTCTCAGATGGAGGAGACACCTGTGATCTAGTGGCTCCTGGGTCCTGCCCACCCGGGGCCCCAGCTCTCCCGCCTTGTTTCTCTCTTTCCTTGCTAAGAACATTCCTTCCAGAGACTGCCTCCCACCACCCTCTGGGCTTCGGAGCATTGGTGGAACTTTTCAGGGTTCATCAG
>Seq_Long_42 [organism=Homo sapiens] Coordinates_in_GRCh37=|1|+|16199632|16199996| Description=UnannotedIntronicRegionGivingRiseToLongTranscriptsInPlateletsAndFoundUsing__LONG__RNA-seq
GTAAGTTCCAAGGTTTCTGTAGGCAGGTATTTTGTATTTGATATGGTGAGAAACAGAAACTCATATTTAGGGGCCCCAGATGGATTTAAAGTTTTGGGCATTCTCAATGTTTCCTATTTTGGGTTGGAAACGGAAGTGATTTATATCCCAATGGCTGGTATCTTATGGAATCGTAGAGGATATTTCCTGCAGCTGATTGGATATCTGTTCCTGAGATATAATGTGATGGAAGATTTCCTATGGAAGCTTCATTTTTGGAGTTACCTGTCTTCTAGAATTACTTATTCCTTCTCTTGGATAATGTTAAGTCCTTCCTTGGATATATCCCTTCTACCTGATGGAGCTATTTGGCTTTTGTGTTCATA
>Seq_Long_43 [organism=Homo sapiens] Coordinates_in_GRCh37=|1|+|16694511|16696101| Description=UnannotedIntronicRegionGivingRiseToLongTranscriptsInPlateletsAndFoundUsing__LONG__RNA-seq
GTGTGATATGTAAAACAGCCACATTCTTGGGAGAGGAGTGGGGAGATGGACCGTTCGACTTGTTTTTGGAGTTTTTGTTTGCCTCCAGAAACTGTAGGAAAATAGTTTATCTCAAAGAGGATCTGTCAATTCTCTTAGATTTGTGAATAATTTGGTCTTTTCAGAGTTTGTCTGTGGTGACCCTTGTGAATATGGGGAGATGCTTTTTTTGTCTCCCCGTGTTCGCGTCTGTTCAATGCTGGCTGCACTGACATCCACCTTAAAGGTTTACGTGTGCGAGGAGTCGAGCGTACCAGGGTAGAGTAGGCGCTGGGTTTTTTTTCCTAAGCGCTTTTTGGGGGTGCTTATGAGCTCTGGAAGAGGCCGGGAAATTGACCCTGGCAGCAGTCAGTGGGTGTATCTAGCTCTACGGGAATGTTGAAACTTGGCTTTGAAGTTTTTTCCGCTGGTTCAGCATTTCTCTCAACGGTTGTTTATGTTTTTCCATTTAGCATAATTGAGAATTTGAAGGATTCGTTCGTTCAGAGGATATTTAGTAGAGTTCTTAATGTGACAACCATCTTTCTTGAGTTTTGGCTTAAGAAAGTTAAAGATTTTATAGGGAGTAACAGGTGTCAGTTGGCTCCTTGTTCATTCAACCAGCATTTTTGAGTGTCTGCTATATGCTAGGCAGTGTGCTTATCAGTGACTTTGTGCCAGAAAATGCAACATTTTCGGTACAGGCGTTTATTGCCTACCACTAATCTGAGTGAATCATCCAGACATCCCTATAAAAAAGCTTGGCTTACAACTTTAATATCATGCAAATGATACGTTTCTTGGGCATCTTGGCCTTTCTTTGGTTTTCCTCACCTGTTTCAAAGGGTCATAAATCCCTCATGTTAGAGAAGTTGGAGGCAAATGAACAAAAATGAATAGGATTCAGCAGAAATTGGGGCTTACTTTAGTTTTTCAGAATGGGTAAGTCAATTAGAAATAGCTAGTACAGTCCCCCATTTAACAGCTGAATAAGCCTAGAGATGTGAGATTTAGAGACTTAGGTCTTTCTGACGCTTGTCGCGTGTTCTTTCTTTTTTCTTTTGGTTCCCAAGTTTTATTGAAAAACTTATACAAAATATTCCAGATAAATGAAATTTAATCCTCATCTTCCTCCTCTTTGTCCTGGTTAATCTGGAAGTAACATAATTTGTAGCTATCTTTGCTGTTAGTAACTAGGAGCAACCAATCACGTAAATTATTCTTCATATATGTTTTGGTGAGATATTTGAAATACCTTTTGGAGAAAGGCACCTCGGATGTCACGTTGATCTTGCTCTTACTCCTTTCAATGGTCGCCATCCCTCCACCAAGGTTCTCAGCTTTTCCGTTCACTTTGATCCTTTCTTGCAAAAACTGCTCAAAATTGGCAGCATCCATGATTCCATCTTCTACGGGGTGAGTGCATTCAAGAGTGAACTTCAGAACCTGCTTCTTTTTTTTGCCCCCCTTCACCACAGGCTTTTTCACAGAAGCCATGGCAGCAGCGGAGGCAGAAAGCCAGAGTTCTTTCTGCTATCCCTTACTTTAGTAATATCCTTTAAAAATGTACCGC
>Seq_Long_44 [organism=Homo sapiens] Coordinates_in_GRCh37=|1|-|19700453|19700668| Description=UnannotedIntronicRegionGivingRiseToLongTranscriptsInPlateletsAndFoundUsing__LONG__RNA-seq
TGTCTTGCCCCTGTTCCTGCCCCCGCCGTACCCTGCTGGCTCATGCCAGAAGACTGGACTTGCTGTCTGTGGGCATGTTTGTTGTCGGCTGACGTAGCACCCACAGGCACTGGCCGTGTGTGTGCCACAGTCAGGAACGAGGTGCCTGCCCCCCACCCATTAACCCATTAGCTTTGTCCTTACTCCTTGAGGCCCTGCTTGAAAAGATTAGTGGTG
>Seq_Long_45 [organism=Homo sapiens] Coordinates_in_GRCh37=|1|-|21101499|21101942| Description=UnannotedIntronicRegionGivingRiseToLongTranscriptsInPlateletsAndFoundUsing__LONG__RNA-seq
GCCGGACGCAATGGTGCACAGCTGTAGCCCTAGCTACTTAGGAAGCTGAGGTGGGGGGATTGCTTGAGTCCTGAAATTTGAATCTAGATTGGGCAACGTTGTGAGACCTCATATTTATAAAAAAACAAAACTAAGACACATACACACACCTTAACCTAGGCCTGCACAAGGTCAGGGTCATCAATATCACTGTCTTCCACCTCCAGATCTTGTCCCACTCAAGGCCTTCAGGGGCAGCAACACACATGGACCTGTCATTTCCTATGATAACAGTGCTGTCTTTTGGAATACCTTCTGAAGGACCTGCTTGAGGCTGTTTTACAGTTAACTTTTTTTTTGTAGGTAGAAAACATATACTCTAATGATAAAAAGTATAGTATAGTAAACACATAAACTAGTAGCATAGCTGTTTATTATCAGGTATTATGTATAATTGTAATGTGC
>Seq_Long_46 [organism=Homo sapiens] Coordinates_in_GRCh37=|1|-|21324127|21325331| Description=UnannotedIntronicRegionGivingRiseToLongTranscriptsInPlateletsAndFoundUsing__LONG__RNA-seq
GTATATGGTTTACATTAAACACTGCTTTCTAAATATTTTCTTTTACTATTAAAGGGAGTGGTTAACATTACAATAGCTAACGTATTAGTATCCACAATATGGCTCTACATACCCCGGTTAATATTACAATAGTTAATGTATTAGTATCCAGAATATGGCTCTACATACCCCAATATTTTTGTCTGTTCCTTTCAGTTAAAATGTATTCAAACCCAAATTTGGCCTGGTGAATTGTTTGATCCTAGAGGTTTAGCAGTTAAAATTTGCATAGGTGAAAAAACTTTTTATTTTCTTCTGAGTTAGTAGAAGAGTTGGAATATATATTAGCCACTTTCAAGTACTCTATGATTTAGCTGAGGAATTACATTTCTTTGTGCTTTATTCTTAGGTAACAATAGGTACATATACACAGTGCTTTGCTGTTGTCTATAGTAATTAAGAGATTTGACTTATTTACTCTTTTTTCTTATCAAGCCTATAAGAATACCACTTGGATTAATCATGTTAGAGACTGATGTTCTTTACTAGCTGTTTGCCTTGACATGCCTTGTATTAAATTATATTAGTTAACCGCATTTAAACTTAAACTTGTGTGTGTGTGTGTGTGTGTGTGTGTGTGTGTGTGTAAAGTCATAAAAGATTTTTCTTTAACTCCAAGAAATTAAGATACTGAAACTTCCATTTCATGGATAAGATATCCCATTTAACTTAAGAAAATTTGCAGTTAATTGTGTTACGTTTTTTACTTCCTGCTGGACTTTATAATTATCTCCTGGCTAGGTCTTGTAATGTAAAAGCTTTCTCATTTCCTCCAGCTGTATCAGTTACATACAGCATACTTGATTTTCATGTTTGTCTTAATATAACCACTTAATTTTTCAAACTTGCTTTTGCCTTATTTTAGGGTTTTTTTTTTTTTTTAAATAATCCTATCAGAGAGTACCTTACATGCCTAACAGCATAGCCTGTTTCTCTCCCAGTTGATAAATGACAAACTATTCTGATAGTGCTGTTAACCTGTTGAATCTTAGTACCTGTCTGTCACTGTCCTGCAGCAAAGCTTTGACTGTTTTGTGTGTTGTTTTTTATTTCCCCACTGTGGGTTTTTTTTCTTTTGGCATATTGTGTGAAATTTTGGTTTTTGTTGTGGTGTTTCTGACTCTTTGTGCCTTTCCTTTTGTGTTTGTTTTCCCTCCTTTTCTCAG
>Seq_Long_47 [organism=Homo sapiens] Coordinates_in_GRCh37=|1|-|21496216|21496704| Description=UnannotedIntronicRegionGivingRiseToLongTranscriptsInPlateletsAndFoundUsing__LONG__RNA-seq
TGTTTGTTTGTTTGTTTGTTTATTTATTTATTTTTGAGATGGAGTTTCACTCTTGTCGCCCTGGCTGGAGTGCTAGTGGCACAATCTCAGTTCACTTCAACCTCCGCCTCCTGGATTCAAGTGATTCTCCTGCCTCAGCCTCTAGAGTAGCTGGGACTACAGGCGTGCACCACCACGCCTGGCTAATTTTTGTATTTTTAGTAGAGGCGGGGTTTCACCATGTTGGTCAAGATGTTCTCAATCTCCTGATCTTGTGATCCGCCTGCCTTGGCCTCCCAAAGTGCTGGGATTACAGGCTTGAGCCACCGTGCCTGGCCTGTAAATATTTATTAAATAAAAAGTGTGTTGGACTTTGGGAATCAATTTGAAGATAAGTTTTAGGATTAATATAGATGGCATCACAACTCACTTACAGCATTCAAAGCTGCCCTCAAATTATTTTGCAGGGATGTATAATTGAATTGAAAATAATTCTGTAATTTCCTTTCA
>Seq_Long_48 [organism=Homo sapiens] Coordinates_in_GRCh37=|1|-|21499904|21502667| Description=UnannotedIntronicRegionGivingRiseToLongTranscriptsInPlateletsAndFoundUsing__LONG__RNA-seq
GTATCCTTTTCACCTTCCTGTCGGCCCTTCGGTTCTCGTCGTCGCAGTCCAGGGGGACCCCGCAGCCCAGGGGACCCTCCTGCCGGCCGCCACAGCCCAGCCAGGAAAGGGACAGCGGCTCAAGCCCCTGCATCGGGCTTGGGCGGAGCTTTTGGGGTGCCCCGGCAGCAGCACTGCGGGGGGACCCCCAGACCCTCTGCAATACTGTGAAAGCTAGCCCCACTTGGCCATGCTTCTGCAGCCCCTTCCTTTTAGAGCTTGGGGTCCCTTCTCCCCTCCTCCCCTAAGGTACCCTCCCCCCCTTTATTGGGCAGAATTTGCTTGGTGCCTGGGACCAACCCTGCAGGGAAGGCTTTTCTCTGGTTGTTGTGAGGATTACACCCTCCTGCTCTTCACCTCCCCTCGGCTCCCCCTACAGCGGGACACAGTGGGCTTCCATAATTATTATTAGTACATAATAAACTTTATCGGTAAATTTCTTGTTTGAAACCAATCAGCTCGTTTCCGAGGTATGTTGGATTTTCAGTCTAAGGTGAAAATGTACAGAAAGCAGTTCCTCTGGATAATTTTTTTTAGTAATGGGAGAGTTGTGATGTGGTTTGTGGTAGAGATCTGAGGAGGAAATGTGACGCCGGACGCTTCCCTGTCTTTGACCTTTTTAAAGGAAGAGGAAGTTCACCGACATTACCCATCACCCACAAAAGTCTCACTTCTTGGAAGATTTGTGTTAGGCTGAATATTTTTAATGGGCTTTAATTTACTCCTCATAGGCCTGATGTCTAGAGAGTTACCAGGGCTTCTGGAGGAAAGTCTAGTATTGAATGTTTCTAATTTCATGTTATTTGCTCGATTGTAGAATTTTGGAGAGCTTTGATTGAAAAGACTTGGTGATGGGGTATTTTAGTCAAAAACTAGCCGGTGAAGGTAAAACGTTGAATTCATGTATTCCACGGAGATTTAGAAAGGTATTGCGTACCTGAGAATAACATTTCATCATGCATCACCTCCTCCCTACACCCACTGTATTTGTGTAAATCAATAAATAATGATTGGATGTTAGATGTGTTGTGTTTTTATGTTTGTGTCATCGTGCGTTTGACTTTTAGAGATTGTAGGATGTTTGAGCAAGTAAGAAGCTAACTGCTGTGAGGTCCCCAGATTATTTCACAGTCTGTAGTTTGATTCTTGTCTGTATAGATTACTTTGAGAAGGGAAAGCAATCTCCCTTCTAGAGTCATTTCAGGTCATTGTTTGTTTTCTGCCAAGTGTCATTTTCTCTGTTCTTTAAACCTAGTTCGTGATTTTCAATCCAGGCACCGCGGTGCAGTGTAAAGATAAATTCCATTCCAGTGTGACGTGTGTACTGATTTCATAATGTTTTTATCCTGCATGATTCTGTTCAATTAGGAATTGTTCACCGATGAGAAAGTGTGGTGATAACTTAGCGTTGCTTATGGAAAACCTGGTTGGTTTTGTTCAGTGTCTCTGGGGTGGGGGAAGATTGGCTGGTTTGCCTACTTAAAGGCAGAGTTCAGTGTTGAATCTTTTAAACCTGTCTTTGCTTACTACTTTGTGAGTTTAAATTCCTTTCTAATTTCATTTTTTACCTTGATTGCCTATACTCGGTTAGGACTTTTAAGTTTCTGAATTGTGCTACCACGTAAATTACTCATTACCTGCATCTTTGAGCTGTTTTGGCAATTGAACAGAAATAAAAGGAAACCTGTAGTAGGTGTCCTTGATGTACAGAGTAGTAAGGACCACAGTGCTGAATGTGACACTGTTTGGTGAATTGGGTGGCTTTTTGGGATACAGCTGTGTTTCAAGTATGCTTTTTCTCAGTGCATTTCATAGAAGGACTTATAAAAGCTCTGAGTTGGTTGCAACATTCAAGTAGTTACAAAAGCTGAAACTTAATTTTCTTTTGAATAAAAAGCACTTGTTAAAGAGATAAATTTAAGTGTAAGTTCCAGTGTAGATAATTTTAAACCAATTTTAGTCATATGGAACACTTACTTTTGTGTGGCTTTAAGTTTTTACTTTGCCTCATGCCATTGAAGCTAAAATTAATCTTCCTCTTGATGTGTTTCACAGCTCTTATTGTTTTCTCTTTGCTTTTACACACTGAAAGGTTACAATTGCTAAAATAGAAAATTTTATTATATAAACAGTAAAGGAAGTATAGGTTGTAGATTTCATCAGACATACCAGTGGTGAAGTGTTATCAACTGGTAATGGGGTATTGATTAAAAAAGGATTGAAATAGAGCAGTTCTACTTTTCTACCCTGAGGGAGTATGGGAATTTGTATTTGACGCAAGTGGTCATTGTTCAATAAGTGGATAACATTTAAGCATCTTGGCAGGAGTGCATAGCTGGAGTTAGCACTGTTCATGGCTTGAATAGATCTCCAGACCCTCAAAGTATGTGGGTATAGTTGTGTTTGCATTGAATTAATAAGTTCAGACAGTTTTATTTATTTATTTTTGAGACAGAGTCTTGCTTTGTCGCCCAGGCTGGAGTGCAGTGGTGTAATCTCGGCTCACTGCAACCTACGCCGGCTGGATTCCAGCCATTCTCATGCCTCAGCCTCCTGAGTAGCTGGGATTACAGGCGTGTGCCACCAGGTCCAGGTAATTTTTTGTAAGGCGTGATCAGACTGGGTTTCACCATGTTGACCAGGCTGGTCTCGAACTCCTGGCTTCAGGTGATCCGCCTGCCTCAGCCTCCCAAAGTGCTGGGATTACAGGCATTGAGCCACCGCA
>Seq_Long_49 [organism=Homo sapiens] Coordinates_in_GRCh37=|1|-|21586034|21586763| Description=UnannotedIntronicRegionGivingRiseToLongTranscriptsInPlateletsAndFoundUsing__LONG__RNA-seq
GTGAGTGCCTCGGGCTCTCCCTCCCCAAGCCCCGGCCCATGCCACCTGCCCGCCCCCTGGCTTCCACTCCAGCCTTCTGGTACCACTGGCCCACCTCATACGTCCAGCCGGTAGCACCAAGAGAAAGACAGAAAGAGAGAGAGCGAGTGTGCGAGAGCACATGTGAGTGTGAGCACATTGCGTAGCTGCGTGGGTGGGTTGTCTGTGCATGTGTTTGTGTGAGAGTGTGTGTCAGCATCTGTTGTAGATGTCTGTCATCTGTCTGTGTGTCTCTCTGTGCATCTGTGTGTGGGATGGGGGCCATGTTTAGAGGGAAAATATTCCTCCACGTTGCTGCTGTTTTTTCCTCAGGGGTTATGTTTGTGTGTGTGGAGGGGTGTGTGCCTGTTCCAGAAAGACCCACAGAGAGTCTTGGCCCAGAACCAGAGCCCTCCCCGTGAGCAGGGACCCAGGCCACTCTCCTATACCTGCTTACTCCTGAGCAGGGGAAGACATCTTTCTTGCTTTCTTGGGCACTTCCCAGACTCTGAGGCTTCCTGGTGCAGACAGTAGGTGTCTGTGGATGTTTTCTGCCTGCCTCGTGTTCCCTGGACAGCCCTGCCTCTTAGCTTGGCTCCAGGAAAGCATTGCAGCAGGGTTGGTGGCTGCATGCGCTGGGGACTATGCTAGTCCCCTCCTCTCTGGACAGGTCCCATGTGCCAAACCAGGGAAGACCAGGGAGATTTTTTAA
>Seq_Long_50 [organism=Homo sapiens] Coordinates_in_GRCh37=|1|-|22053064|22054343| Description=UnannotedIntronicRegionGivingRiseToLongTranscriptsInPlateletsAndFoundUsing__LONG__RNA-seq
TTGTACTTGTGGTTTGTCTTTTTAATATCTTAATTTTCCATTACTAGTATAACTTTAAGCAAAATGTAAACAAAAATTGCCAAGTCTATAAGAATATATTTTAACTAAATTTTAATTCAATTCTGACCCTTCTTTGTAATCTGTTACTTTAACTCTGTCCAAGGGTTGGGATTACCCTAAATAATTAAACTGACCTTAATGTAACTGGAAATGATTTGGAAATGAACCCATGATTCAGATCTCTAAATTTATAGGTCTTTGTTCAAAGGTGTTGGGACCTAGAAATCTATTTTCCAAACTTTATTCACGGTTTCCTGTGTCCACTGGGCAAGAGAAAGGGACTTAACTGGGTCTAAAGTGAAATACTCATTTGAACCACTCTTTAGAACTATAGAGTTCAAAGATGTTATGTGTCAAGTTAGCACTGTGCTTCCTTTGGCTGTTTTCATTCAGCATATAGGAACCTTATGTTCTTAGAATATGCTTATGTTCTTAGAGTATTTCTCTGTGTTATTTATACTTTTACCAATTATGAGCTATATAATTCTTTTCCATTTGCAGTAAACTTATATTGTAGACAGTCCACGCTGTAAAATTATGTAGAATCTCAAAGTTAATGAGCATGGTTTTGTGCTGGCAAGAGAAGTCTTTTGTTATGCATTTTCTAAATCTTATTTTTGTGTGTGAACATATTTAAAAAAACAAAGATCACTTACCCTAAAATCTAAGCCTCAGTAGGAACGTGCTTTTGGCCCTTTTTATTTCCATTGAAATATACTTAAATTATCTCTAGGTAAAGTGTTTCAGATGTTTTTGATGCTGTGATTGTTCTAGACTTTATAACTTTCCAAAGAAAATGTGTCATGTTCAAAATCCAGGTTTTTTTTTTTCTTTTTAAAGAACTTTGAACCAAAATGTATATTTCCCTGTGGTAAATATTTTAATATTTTGCTTTCCTCATCAAATGCTGAGGTTTCATATAGTCCGGTATCTCCAGCTTGATAATAGGAGAGTTCTCCCTCATTTGGAGTTGATTATGTCCATGGCCTTTGGAAAGCAATGCTTGTAGTTTACTGAATCACAAATACTAGGGAATATATTTGAGGGGCCTACTTAGAGTCTTTTTCTAGTGCAGAAACATCTGTAGTGTAAAAACTTTGCCACAAACAGAATCTGCCTTAACTATGAGACTTGTGCTCCACTTGTATTCTCAGGCAAGCTCTTGGCAGAGTCAGTGCAACTCTTTATGATGATAGAGACTGAAAATGGAAAGAAAGACA
>Seq_Long_51 [organism=Homo sapiens] Coordinates_in_GRCh37=|1|+|22379927|22381312| Description=UnannotedIntronicRegionGivingRiseToLongTranscriptsInPlateletsAndFoundUsing__LONG__RNA-seq
GTCGAGTTCCTAGCATTTCCATCCGCTCCTCCAGCCCGCTCCCTGCCGGTTTAGCTGAAGCTTCCCTTTCGGGGAGTTACCTAACTACCTCCCGAAGCCGTCGTTCTGCTGCTTGGTTAATTCCTCTTATCGGGGGGGAATTTTCTTTGTTCGTTTGTTTTTCCTCCCCTTTAAGTCCAAGATAAATGTAGTGTGGAAGATTACGTCATCGCGGTATAAGGAGTGAGACTTAACTCCTACAAGTCAGGGACTTAAATTCAAACAGCATTTTGCAGCCTTAGTCGGTCACCCAGTGGCTTATCCTGCCTGCTTCCCAACACGTCGTATTCACAGATGATGTTTTGAAAGCTTGTTACTTGTGTTCATGACCGCCTTCAGTGCACCTAAAAGCTAGGAAGGTTTAAAATCCCAGGATTAGTTTGTGTCAGGGAATAAAGTGTAAGACAACACCGTCCACGGCCCCTTGCGTGGCATTAACTTTAAATAGAGGTCCCTTTGACTATACTAGAATGAGGTGGGTTTATTTGTGGGAACACTTTTCGGTCCAAAATGACTTTCCCAGACTGTTTATTCTCCTTTATGACTTACTGCATGCTGGGAATCTCCCTAGGTTGATTCAAGTGCACTTTTTGTGGTGAAGTTGTGTTGAAAAGAGGATCAGTTTATGCCTGATCTATGCTAGACATTTTAGTTTTGTTATTAAAAACGAGACTTCGATCTTTAAGCAAAAAACTTAATATTTTCATAATTTTGAGATCACAATTTTTATTTTTTTTGAGACAGGGTCTCAAAGACGTTACTAAATATAATGGATATTGCACTCCCAGGCTGCAGTGCAGTGGCGCGATCTTGGCCCACCGCAGCCTCCGCCTCCCGGGGTCAAGTGAGCCTCCCACCTCAGCCTCCCGAGTAGCTGGTACTGCAGGCATGTACCACCATGCCCCGCTAATTTTTGTATTTTTTGTACAGACAGGGTTTCGCCATGTTGCCCAGGCTGGTCTCGGACTCCTGGGGTCAAGCAGAGATCACAATTTTTGTTCCCTAGGGTGTTTACATTCTAAATTTTGTATCCTTCCGCGACTGCAATAGTATCACACAAAAATGTTGACTCTGTAAAGCAAATGAGATCCAATTGTGTAATGCATTGTTGTAAAGATAATTCATGTCGAAACAAGTGCTTTCCCACTGTTTCTCATTTCTATAGAGAACAGATTGGTAAACACTTAAAAGGAGTGTAGGTTCAAGGCAGCTTTCTGTAGTGTGTAGGCATTACAGACCATTGGATAGGTGTGGAACTTGAATCTTCTGAAATACATTTGTTAGCCTTGATGTAATATTTTAGGCATATAAAATTGGAACACATCTGCCTTATTTTCTTGAGCTTTC
>Seq_Long_52 [organism=Homo sapiens] Coordinates_in_GRCh37=|1|+|22382675|22383518| Description=UnannotedIntronicRegionGivingRiseToLongTranscriptsInPlateletsAndFoundUsing__LONG__RNA-seq
TTGATGATGTCTGAGGGTTAACGTTTTCCCTAATATTCCATGGGCCTTTTTGCTGTGTTTCCTGAGACAGCTTTTGTGCTTGGTCAGCCATATCTTTATTTGGGCTCATTGAAGTAGTGATTACTAATCTACTCTTGCTTGACTTTTTCCATCTGTTTAGGTCAGTATCTTCTGCAGCTGCACTGTCTGGACAATTTACCATCACTTAGAAAATCTGTGATGACTACTAGTTCTCTTACTCTCCTAAAAATTATTCACTTAATGTTTGTTTCCTTATCTTCCTTTATTTCTTTGTTTGCAAATAACTTTTACCGCTTGTTCACTACTGTATCAGATTCCTGGTCATGTTATGCTTTGTGTCTTACTAGTTTCTACTTTTAGTTTCTCATACCTTCAGTCCAAAATATTTTTACTAAAGCAATTTTCATTACTTGCCATTTCAGCTACCTCTGCTGCTGCTGCTGCTATTTTAAGTCCTGAATGTCAAAACTCTTCTGGGACATTGATCTCAAACTGCTTATTCCGTGAAGTGAAACCAGGCTTTCTGCCACCAATGTGGCGTCCCTTTTTGCAATTTTAGAAAAATATTTTTTAAATCAAAGATTTGGCATTAGCCATTATACTAAAGTCCAGAACAATTTCTAATAGAGCAGAAAACTATATTGTTCAGCCATGGTATTCACTAAGCACTGGTGCTCTATCACCTTAAGACAAAGTCTGATTTAGGCTCTGTTACTGTTGTTCTGTAATGCTTTACACTTTAACCTTGCATCCTTTTCTGTAAAATTAAGCCATTGCCATTTGCCATTTCAATTCTGCTGTGTGTTCTTGATTGGTATATTGC
>Seq_Long_53 [organism=Homo sapiens] Coordinates_in_GRCh37=|1|+|22386164|22386552| Description=UnannotedIntronicRegionGivingRiseToLongTranscriptsInPlateletsAndFoundUsing__LONG__RNA-seq
GTAGCTGGGATTACAGGCGCACACCACCATGCCTGGCTAATTTTTGTATTTTTAGTAGAGACGGGGTTTCACTATGTTGGACAGGATGGTCTTGAACTTCTGACCTCAGGTGATCCGCCTGCCTTGGCCTCCCAAAGTGCTGGGATTACAGGCGTGAGCCACGGCTCCCAGCCTGTTATTTTTCAAGGGCCAGATTGAATTTATTTCTCTGATATTTCCTTTTTCCTTCTTTAACTATATGGTGTAGGAGAAATTCTCCAGGACTATCCCTGAGAGCTGGGGGATCAGTGTCTCAGGAACACCTGTGTTTATTACCTGTGTCCATTCTCTGTGTCTTAAGTGGCCATTTGAAGCCATCTACGTCCTTTTCAATTGAAAGATTATCAGTA
>Seq_Long_54 [organism=Homo sapiens] Coordinates_in_GRCh37=|1|+|22417298|22417920| Description=UnannotedIntronicRegionGivingRiseToLongTranscriptsInPlateletsAndFoundUsing__LONG__RNA-seq
AAATGCCTGATGAAGCTTTATTCCTGTTGCACTGACTGGCTCTAATTTTACGTATGTATCAGGTACCCACATTTTTGCTCCCTTGAATCTCCTTGACTCTGTCTAACTGGTGGGATAAAGGGAGTTCAAAGTGACTATCTTTGCAGCTACCATAATCACCCTCTCTCTCTCTTTGCCTGTGCCTTCCATAGAATAAGGATGCCACTGACCCGTGCCCGTCCTCTCAGTCCTCTGTTTCATATCCAGCTGTTTCATTTGAATGCAGAGCTGCTTCCCTTGTTTTTATGTAAAATGTTTCAGCAGCACATTACAAAACTCATACTGAATGAGCAAATGACACATGTGCTTGTTTGCTTCTTGTGACATACATTGGTCTGCGCAAAGCTTTCTCAAAGGACCACTGTCTCACTCATGAATATCTGCTCCTCTGCTCCTGAATTGCTGAATCCTTCCAGTGCCCTGGACAAATCTTGGTGAAGTGAGATTATTGTGTTGAGATTCAGGGTTGTTTTTAATGTTTCTTTCTTTGCCAACTCTTGGGGGTTTGAATGTTTTAAATTTGAACTCCAACTTTATTATACTGAAAATCAGACCGCCCATTTTTTCTTTCTACCCCTTTTCAG
>Seq_Long_55 [organism=Homo sapiens] Coordinates_in_GRCh37=|1|+|24019250|24019597| Description=UnannotedIntronicRegionGivingRiseToLongTranscriptsInPlateletsAndFoundUsing__LONG__RNA-seq
GTGAGTAGTCACAAGGACATACAGGGTTTGCCTGCTTGGGTCGCTTGGTTGTTTCTTGATTTACCTGCTGTCGAGTCTGTTTAGAAAGTGACAGTCGGCATCACTTAAAGCATTAAATTCATGAGCCGGCCAAGAGGTGTCTTTTTTTTTTTTTTTTATTCAAGATGGCGTGTGGGATTGGAACACTAGATTTTATTTGAGCAGATCTTAAGCTAAGACTAGCCCAAGTAAAGATTTTCCTAAGTAACTAGGATATGAGATAGAGTGGAAATGTCAGGAACGAAGTAAAGATCATTAGATCTGATTAGCAGTTAGGGTTATATAGGCTGCATTAAGAACAGGGCTGTA
>Seq_Long_56 [organism=Homo sapiens] Coordinates_in_GRCh37=|1|-|24304143|24304279| Description=UnannotedIntronicRegionGivingRiseToLongTranscriptsInPlateletsAndFoundUsing__LONG__RNA-seq
TGATGTTGTGATTGTGGTCTTGTGTAAATGCACTCTCTCTTATGAAGTTAAAGTGTAACAGGATGTATATTCTTAAGATTAAATTCAGCATATTTTGGTTTTGGACCAGGTGGTCAGATGCCACGGAGTAGCAGGCA
>Seq_Long_57 [organism=Homo sapiens] Coordinates_in_GRCh37=|1|-|24304764|24305142| Description=UnannotedIntronicRegionGivingRiseToLongTranscriptsInPlateletsAndFoundUsing__LONG__RNA-seq
GTAAGTGGTAACATCTAAAAAGTAGTTCTTTTTGTCCTCTAATAAATGTCTGTCTTCAAATTTTTGAAAATTAATTCTGACTCACACATTGCTCTCGTTATTAAAGTTAATCCAAAAATGGTAAAATATATAAATTCCCATTCATGCTTCTGAAACTCATATCGATGATTATATATGTGATTTAAATTTGAATGCACTCTGGTTGCTACTACCTTTAATGTAAGTCCTTTAAAAGTTAATATGTTCTTGTGCTTAGCAATTAAAATTTGGTATTCTTGTTTGTTAATTTGAATCACTTGATCAAAAACAAATTGTATAACAATGAGGTAAACTTCTTTAATATTGTCCCCTAATTTGCTGTCCTCTGTTGTTACCTCAG
>Seq_Long_58 [organism=Homo sapiens] Coordinates_in_GRCh37=|1|+|24976578|24977055| Description=UnannotedIntronicRegionGivingRiseToLongTranscriptsInPlateletsAndFoundUsing__LONG__RNA-seq
GTATCATACAATAGATGCATAACTGATGTTTTACAGGTACTTTAGGTCTTAAGAAACTTCCTTAGTTAAAAAGGAATCTAACAGCGCTATTCAAGGAATTTGTTCCATCATGCAGTTTTCATGGTGACCTGTGCCTTGCCTCTGGACTAAAGAAATCTGTCATATTTTGTTTGAGACAGATAATTTAGCCATGAGTGTCTCGCAGATGTTCATAAATTATCCAACTCTAAATTCCTAAATCAAAACTTTAAACTTTTTCTTCCATATTGCTTTAGTTCATAACAGTTAATTTGGGTTTTTAAAAATGTACTCTGACTCACTTTTTCTTTCCATTTCCTTTCTTCTAAAAAGAAATCTGTACTCGAAATCTGTACTCATTAGCCGTTCATGTAATACTTACCTAATTCCCTGTTCTGCTTTTCTTAGATGGTTGTACTGAACCCAAACTTCAGATCATTTATTTGTTTTCTTCTTCCAG
>Seq_Long_59 [organism=Homo sapiens] Coordinates_in_GRCh37=|1|+|24978729|24978924| Description=UnannotedIntronicRegionGivingRiseToLongTranscriptsInPlateletsAndFoundUsing__LONG__RNA-seq
TGTACATGGTTGGAATTATTAGTTGCTCTCTGGGTTTCAGTGATAGGTACATACATACTTATGTGTCTTTTGGAGATAGAGACAAGTCTGTGAATTTTGAAAAGTTTTAGAAATACTTTATTACATCATTGTGTAATGATTTAGAAGGCTGAGTACAAGAAGGCAAAAAAAAAAAAAAAAGCTTTTGTTTCCACAG
>Seq_Long_60 [organism=Homo sapiens] Coordinates_in_GRCh37=|1|-|25229158|25230052| Description=UnannotedIntronicRegionGivingRiseToLongTranscriptsInPlateletsAndFoundUsing__LONG__RNA-seq
GACAAAAGTTGGGGACAGAGGATGGAACACCCTTGCCTTGGAGCCCATTGAGAAGCCACATTCCTGGGGGAGCAGGGGCAGAGTCTGGGCTGGACACTGTGACCAGGTTGGGGTCTGGGTCCCCAAGTTTGTCTGACTGCTGTCTCACTTTGCTGCCAAGGCAGGTTAGGGTGGCATCCAGTCACTGTGTGGCCACGAGTCGGCTCCAGAGACACAGGCCCAGGGTGAGGTGGAGGCCAGAGCTCCTGTGAACTCAGTGCCCACAACCCAGGTGTGAGCGCACAGAACCTCCGCGTGCTGCACCTGGGCAGGAGAGGCACGTGTGTCCCCAGCAGAGGCCTTGTGATGAGAACCAGTCCTTTCTCTGCCACAGAGACTCAGTCTTGCTCTCTCTCTGCCTCCATTTTCTTGTCTTCAAAAGCGGGTTCCAACTCCCAGTCTCACACGGTCATTGGAGCCCTTTACACATCCACGGCCTTCCCAGCTGTTAACATGGGCCGGTGGGGAGAGGAACCTGCCTGGGCAGGGCTGCTGGGAGGCCTGAGCTGACTCTGCCCTCAGCCCCACCACCGCATCCTAGGCCTCTCCTCTGCGAGGCTGGGAAGGAGGATTTAAAAAGAAGAATAGACCCCCTCCTCTGTTCTGTTGCTGCTGTGGGGGGGCTCCCATGGCCCCTCTTGGCCCGGGGCACGCTCCAACCAGCTTCCCGGCAGGTCTGTGTTCGGAGTCCTGGCGGGGGAGGCCCCGGGCAGCCTAGGGCAGGAAGAGGAGAGCCAGGTCTAGAACTAGGGGTCCCCCAGATGGGCCTTGGGAACCAGAGCCCAAGGTCATTCTTCAGGAAGCCCTCCTGGGGTTGTCTCGAGCTGGAACTGACCTCTTCCCTGCTGTCCTCCAG
>Seq_Long_61 [organism=Homo sapiens] Coordinates_in_GRCh37=|1|-|25230224|25231722| Description=UnannotedIntronicRegionGivingRiseToLongTranscriptsInPlateletsAndFoundUsing__LONG__RNA-seq
GCAGACCTAGGCTTGGGAAGTCACTCTCACAGGCCCTCCTCCCTCTGCCCTCGGACTCCCTCCTGGGGATCCCCCTTGGGACACCCCACCACCACTTCCCTCGGTGCCTGTTAAGTGCTTTGACCCTCCAATATTGGTCACTGGCAAGCAGTGCAGAGACCCCAGCACCTCCCATACCCCAGCCCCAGCCCCCAGCCGCAGCCGCCCACAATGGGGGCTTCTCACAGCTGAAAGGGCTCATTCAGCCACCATGCAGCAGCCCGGACAATCTGGAGAAGAAAATAAACATTTCTTTCCACTGTTGGGATTGGCCACTCGACAGTGCCCCGGGCAGCTCGGGTTTCCTGGGGCTGCGAGGCCGCAGGGTGGGGGTACAGGAGCTCCAAGGAAGCTGCTGGGGGGTCTGAGGGAGTGCTGAGGGCAGGTACTTCCCCCACCACCCCGGAGGAGGGGTGGTGGCCCTGAGGAAAGAGGCTGGAGGGGATGGTGGCAGGTCCAGGGAGGCCCAGCCCAGCGCCCTGCAGCCCGCGTGAGCTCTGAGGGGCACAGTCCTGCCGTTGTATCCTGCGGTCCCCATTTGTTTCCTTCGTCTTGAGAATGGGGTTCCCATCAGGCGGCCAGCACCCACTTCCACCCCACCCATCTCAGCTGTGCTGACGTGCCCAGCACCTGCAACAGGACCTCTCCCCCCGAGGGGCTCCCCAGATGAAAACTGGCAGCCAGGTGCCTCGGAGGCTCTCGGCCTCAAGGGGCCGGGACAGCCAAGTGACCTACTAGGGAACATCCCAGATGTCCCAGAAGGCCCCCGCCACCCAGACTGCTGTCCCCACATCTTCTTACCTTAAGCCAGGAGCATCACTCCGTTCGGATCCACGCCCAGGGCCAGAGTACGCTGCTGAGGGAAACATACCCCAGCTGACTTGGGAAGACCCCAAAGCCCCGAGAAGTTCCAAGTCCCAGCCGAAGTCACACACACCTCAGGCTCATAGCTCTCCGTCCTCAGCCAAGCCTCGGCGTGGCAGGCAGAGCCCACTCCGGCTAGCACCGGCCCTTATCCTTTGGTGGGTGACACAGAGGGGTTGCTGGGCTGGACAGACTGCACCTCTGGACCACTGCTGGGGGCTCATCCACCTCCCCCGGCTGCCAGAGTAGAAGGGAGGCCCTGCACCAGGGCCTCAACTTGGCAGGGCCCTGAATGAGCCAGTTCTCCTGGGTACCCAGAGTAAGAGACACCACAGCCACAGTGGCCTTGCAAAGCCTCATGGACCCCTGCTCTGTGCCCAGTGCCATTCTAAGTACTCGATGTGAATTAACTGAATCCTGATGAACTGTTATCGTCTCATGTTTTATATGGGGAAACTGATGCGCAGAGAGGTTAAGTGACTTGCCCAAGGACACAAAGCTAGTAAGTGTCCAAACCAGGATAACTGTCCGGCTCCAGAAGCCACACAGTAAGCCTTGATCCTGTGCTGCCTCAAAGACGGGACAGCTCCCTCTCA
>Seq_Long_62 [organism=Homo sapiens] Coordinates_in_GRCh37=|1|-|25231876|25233015| Description=UnannotedIntronicRegionGivingRiseToLongTranscriptsInPlateletsAndFoundUsing__LONG__RNA-seq
CTCTCCTCTGTTCTCTCAGTCAGTGAGCTGGGGACATGGGAGGCTGTGTGCACAGCCGGCCCTTGGGCTAAGTGGGGTGCCAAGGGTGCTTGGTGGCCGGGTGGACAGAGGCAGGCAGCTGGCTGCCGTCACGGACTGTGCCCATTCTTTCTCAATTCCCCAGAGCCTGGTTAGAACCCCTTGGCAGATGAATGAATTGAGAGGCCTAAGAGGTTCAGAGCCACCCTCGGGTCACACAGCCCATCTGTGACCAGGTCCACAGTCTCCACAGTACCTGCTCCCAAGAACTTTCTGTACTTCTGAGGGGACAGATAAAGGGGCCTGGAACAGGGCTGCCAACCGGTCTGCCTGCCCCACCCCCTTTTCCGGTGCCACGCTGAGGTGGGGGCCGACTGGGTCTCTCTACTGACATTGTTCCAGGCATAGTGCTGCAGCCAGGGGCTGGATGCAGGCCTTCAGTGTGAAGAGAGGACCCCTCCCCTTCTGGCCTGGGCTCAGGACTTTTGGCCTTGGTCCTGCTGAGACGCCAAGGTTGGGAGAAGCCCCAGGCCCAGCCTCTCTGAGCCCAGGAGCTAGTGCATTTGAGACTCTCAGCTCTCGAGCCCAGGAGTTGGAGGTCTGCTCTCAAGAGGTAGCGGAAGGAGCCCTGCACGCTGTGCTCACGCCCACCCCTGCCGCGTAGCTGCCTCTGCTTCTGCTACCCATGGGCCAGCATCTGTCGAGGTGCAGTAGCCTGAGAGCCAGCCTTTCTCTGCCATGGACAGAGCCAGGCCAGGGGATCGGGGCTCAGCGGGGGAGCCAGAATCCAGGAGGTGGGGTGAACAGTGGCTTCCTGTCCACCAGCCCCCATGGAAGGAGAGCCCACATCTGCCCATCCACTGCTGGGTGGGCACAGCTTGGGAATCAATGCCTGGCCCCACGGCAGGCACAGCTGCTGCTTCCATCCTGGGCTGGGAGGAAAGGAGCCCAGCCTGTGTGGGGCAGTGGCTGACTTCTGCTTCTCTGCCTGCTCCCTCCTGAGGCCTGGCCCAGTCCCTCGCTAGCCCCCCACAGCACTGGGCCACAGGCAGCCAGGCATCTCCATCCTCAGGCCCATCCCCTTTGGGTGAGAGAAAGGGCCTCGGATGACCAGGACAGGGC
>Seq_Long_63 [organism=Homo sapiens] Coordinates_in_GRCh37=|1|-|25233062|25233241| Description=UnannotedIntronicRegionGivingRiseToLongTranscriptsInPlateletsAndFoundUsing__LONG__RNA-seq
CCCTAGAGAGGCACATAGCATTCCTGGGAAAGGTCTCCCACCCTGCCCAGAGCATCCTCCCAAACAGGAGGAGCTGAGGTGGAAGGGAAGACCGAGCTGGGGTCTCCATCTCCACTGCCTAGACGGATACAGCAAGCACAGTTGCAGCCAGGCCTCAGGCAGGTCTTCTGGAGTATCGAG
>Seq_Long_64 [organism=Homo sapiens] Coordinates_in_GRCh37=|1|-|25233363|25233749| Description=UnannotedIntronicRegionGivingRiseToLongTranscriptsInPlateletsAndFoundUsing__LONG__RNA-seq
GTACGGCACGGAGGGAGGGGCTGCAGCGGGGTGAGGTGGGGGTGGAGGGCCTCGATGTGGTCCAATCTGCCCCAGACCAAAAGCCTGTCCGAAGATCAGTCACTGCACCCCCTTGTTTTGTAGAGGAGCTGCTGGTGCTCATTGGCACCTGCAGACGGTTCCTGTGGGCTTTCTGTGTGCTAGCCATCATTCGTTCACTCAGCAAACACTGACATTACTGACACATGCCTGGTGCCTGGCCCCAGGGATCTGCATACCAGGAGTTCACTGTGCCTGGGGAAATGGGGTTAACCCCATAGTGCCCCTATTAAAATTGGGGCATGACTTGTCCAAGGAGCCGTGACAGACTCGCCCCTGCCATGTACAGTTTCCCCACCCCTGCCCCAC
>Seq_Long_65 [organism=Homo sapiens] Coordinates_in_GRCh37=|1|-|25233909|25236353| Description=UnannotedIntronicRegionGivingRiseToLongTranscriptsInPlateletsAndFoundUsing__LONG__RNA-seq
CCTCCCACCAAGTCACGTGAGGTAGAATGGCCGTGACCGTGTTAGGGTTGATCAGCCGAACCCTGGAGTGCACAGTCCTCCAAGGGAGCCGTCCTTTCCTCGGGTCAGCCCTGGAGAAGCTGCAGCCACTAGGGGGTGCGAACAGGGACGTTCCCGGGAGTGTTGCATGTAAGGGAACTAAAGGGGAAGCTTGAGAAGGACTGAAATGTGGGTGGAGAGGACTGCGGAGTGAACTGTGCCTCCAGTGGCCAGCAGGAAAGAGGGAGAGCAGCGTCATTCTCGCCATGCTTGTTGAATCCCTTCCGTAGCAGGGAGGATCCCCAGGGTTTTATGGGAACTCCGTCATTTCTGTGGGGCTGGATTACTGTCCCCATTTTGCAGATAGGGAAACTGAGTTTGAGCTCCAAGGTGTGCTACTAAGAAAGCAAGTTACAGAATGACACACCCGGACTGAGGCTGTTCAAGAGAGTTCCATGAGAAGCCTACTTTGCGTTTTCCATTCATGGAAGATGAAAAATGTCTGGAAAGAAACTGGTCACGGTGGGGACTCTGGAGAGGAGCTTAGAGCGGTGGACAGAGCCTTATCTGTAATGCTTTTATTTTTGTAAATATTCACGTGTTGCTTGTGAAATGTAAAATTAGTAATTAAAAAAGTGTGTGTGGCGGGGGAGGTCCCTGCAAGCTTGATATCACTCCAGAAGTGTCCCTCGGCCTCAGCAGGCCGCAGGAGGGTGGGAGCCTGGCCACCTTGACCCTCCCAGCACCTCTGAGTCCTCGGATGTGAGGCTGGGATTCTTCCTGTGTGGGCTCTGGCAGATAGGGAGTGGAAAATGCTGGCAGTTTTCTCCAGGTGTGACATCTCGTCCCCTGACCCCAGCTTCCAGGCAGAGATGGCTGTCTAGTCCCTCATGCAAGCCCCCTACACCTCTGCCCAGCATCCTGGTGGAGTTATTTTTCTGCCTGAGGCCCAGAGAGAAGAAGGCATGTTCTGGGGATCCCAGAGTGACTTAGGGCTGGAAAAGCCTGCAGTCCCCTCCTGGGGCCACCTCCCATTGTTCTTGTAGACATGGGAGACAGTGTGCAAGGCAGGCTGGGATGCTGGGAGGCAGAGGGTGGCAGTGCTCCTGGGTTATCTCCCTGCCTCCCTTGGGGGCATGAGCCACTTTCTCATGTCTGTTGCCTCAGTTTCCTTTTTTTAGATCTAGGGTCCTTGTTCCGTTGCCCAGACTGGGATGCAGTGGTACAATCAGCTCACTGCAGCCTCCACCTCCTGGGCTCAAGTGATCCTCCTGCCTCAGTCATCCCAGTAGCTGGGACTACAGGCTTGTGCCACCCCACCTGGCTAAGTTTTTCTTTTTTCTTTTTTTTTTTTAATTTTTGTACAGACAGGGGTCTCGATAGTTGCCCAGGCTGATCTCAAACTCCTGGGTTCAACTGATCCTCCCATCTCAGTCTCCCAAAGTGCTGAGATTATAGGCGTAAGCCACTGCACCTGGCCCTCAGTTTCCTCTTCTGCCAAACAGTGTGTTGTAGAGGTTTGGATCACCGTGTGTCGTAGAGGTTTGGATCACCACATGTCGTAGAGGTTTGGATCACCGCGTGTCGTAGAGGTTCAGATCACCGCGTGTCATAGAGGTTCAGATCACCGCGTGTCGTAGAGGTTCGGATCACCGCGTGTCGTAGAGCTTCGGATCACCGCGTGTCGTAGAGGTTCGGATCACCGCGTGTCATAGAGGTTTGGATCACCGCGTGTCGTAGAGGTTCGGATCACCGCGTGTCGTAGAGGTTCGGATCACCGTGTGTCGTAGAGGTTCGGATCACCGCGTGTGGTTGAGGTTCGGATCACCGCGTGTTGTAGAGGTTTAGATCACCGCGTGTTGTAGAGGTTTAGATCACCGCGTGTGGTTGAGGTTTAGATCACCGCGTGTTGTAGAGGTTTACATCACAGTGTGTTGTAGAGGTTTAGATCACCGCGTGTTGTAGAGGTTTACATCACAGTGTGTTGTAGAGGTTTAGATCACCGTGTGTTGTAGAGGTTTAGATCACCGTGTGTTGTAGAGGTTTGGATCACCGTGTGTTGTAGAGGTTTAGATCACCGCGTGTTGTAGAGGTTTACATCACAGTGTGTTGTAGAGGTTTAGATCACCGCGTGTTGTAGAGGTTTAGATCACCGCGTGTTGTAGAGGTTTAGATCACCGCGTGTTGTAGAGGTTTGGATCACCGTGTGTTGTAGAGGTTTAGATATGTGGGGTGGCACATAACGACCATTCTCTGTTCAGAAAGTCTTTTGAAAACCTCTGTGAAGAGGCTGGCGGTGACCTCAGGGTTCTCCCAGCAGAGGCCTAAGGTCAGACCTCAGGAAGAACTTCCCAGCAGAGTGAGGCATTTCTGTCTCCACTGAGACTCTGGGGAAGCAACGGCTGATGGGCTTCCTGTGCTCTGCAG
>Seq_Long_66 [organism=Homo sapiens] Coordinates_in_GRCh37=|1|-|25236480|25237363| Description=UnannotedIntronicRegionGivingRiseToLongTranscriptsInPlateletsAndFoundUsing__LONG__RNA-seq
AGCTCCAGCTAAACTCGCCCCCAGCCCATGTTTTCCCCTTTGTTGCCAAGGGCCCTGGGAGGCAGCAGTGGGGGCCTGGCCAGAGACCAAATGGTCTTATTCCTGCCACCAAGTGTCCCATGGATTCCTGGTCTGGGGCCTCATTGGAGGAGAAGGTGGGGCTCCCTGGTTCTTGGTGACTGGCTGAGCCCCTGTGGCTCCCAGGCCCCCTGCTTTCTTTCTGAGGCTCCCAGATACCTGTTTGAGCTTCCAACAGGGATGCGTAGGGAGCTTGGGGGCCTACAAGTACCAGAATCCATTGCGTTCCCATTCTGAAAATCAGAAATCAGGCCCATGCGAGGCCTCGGGCTCTGTCCCCTCATGCCCTACAGTGGTCGACAGGCTTTTCCCACTTTTCGAGTCCCCAGCAATCACTTGTTCAGGCCCCAAGAAGCGCAGTGAGTTCTGTTTTACCTCCCACCTACATCTTGCCTCTTCTCCCTCTGCCAAACTAGAAAACGCACATGTCATTCTAGACCCAAGGCCTTAGGCAAACCTTCTCCTCCCCCTTACCCCCTCCCACATTTTTTTTTTTTTTTTTTTTTGAGATGGAATCTTGCTCTGTCACCTAGGCTGGAGTGCAGTGGTGTGATCTTGGCTCACTGCAACCTCCGCCTCCCGGGTTCAAGCGATTCTCCTGCCTCAGCCTCCCAAGTAGTTGGGATCATAGGCGCCCGCCACCACGCCCGGCTAATTTTTGTACTTTTAGTAGAGACGGGGTTTCACCATATTGGTCAGGCTGGTTTCAAACTCCTGACCTCACTCAGGTGATCCGCCCGCCTCGGCTTCCCAAAGCGCTGGGATTACAGGCGTAGCCACCATGCCTAGCCTCCATCTTTTCTAAA
>Seq_Long_67 [organism=Homo sapiens] Coordinates_in_GRCh37=|1|-|25237524|25238093| Description=UnannotedIntronicRegionGivingRiseToLongTranscriptsInPlateletsAndFoundUsing__LONG__RNA-seq
TTCCTTTGGGCATGAGCAGAGATAAAAGCGATGGTCATGATGGTGGTGACCCACGTGACTGGAAAGTGTCCACACCTTAGGCCAGCACCTCAACCCACAAAGACAGTGTGATGGGGACACCGCAGCTCGGGGTGGGGGAAAGGAGTGTGACTTGAGTGAGGCCACCAGACTGCAAGTGACAGGACCCGTCCTCGAACCCAGGCTGGCTGTCAACCCCGCCCTCTTCCGCCAGGCCGCAGGAGTAACTGTAAACACTCTTTGTACATGGTGTGACTCAGAAACAGGGGACTTTATTCTCCTGTGACGAAAGTAACAAGGCCTGAGGTTTTGCACCAGCCCTATTGGCTCCCTTCAAGCTTGTGGCTGACTAAAACACCCAGATCCTTTGCACTCAGGCTGTTGTCGGATCAGTCTGTGGTCCCCACGTCCACCCGGCAGGCTTCATGCCTGTTAAGATTCTTCTGCTCACTTGTCCCCCAGCTCATCCACATCTCCCTGCCATTTCCAGTGGCCTCAGGAGCAAGGACAACATTTCCTCCAAGGCCTGTTAGGGCTGAGGACTCGGTCTGG
>Seq_Long_68 [organism=Homo sapiens] Coordinates_in_GRCh37=|1|-|25238236|25239087| Description=UnannotedIntronicRegionGivingRiseToLongTranscriptsInPlateletsAndFoundUsing__LONG__RNA-seq
GCATCTGCTGCCGTTTTGATGATTTCCACTCCTGCTGGCGACTGCTTTAAAGGACAGCCCTAGCCTGCAGAGGTGTGATGGGGATCTACTGTGGGAGAAGGGGGGCTTCCTGGAGGAGGGGCTCCTGGACTGGGCTTCACAGGACAGAAAGCATTGCTGGCAGAGGCTGTCCTGAGCTGAGGCTCTGAAGAGTGGGGGGCAGAGAATATTCAAGAAATACTGGGAACAGCAGCAGCAGGAAGAAGTGGTAGTGGGTGGGCCCTGGGGCCAGCAGCCCTGCCTTCTTTTCTTTCTGGGGCCCCTCTGACCAGCGGCTGATCTTTGCTACCTTAAATCAGGGACTTTCAAAAGGAAGGGGCCTCAGTGAGCAGACTGTGCAGAGGGGAAACTGAGGCGTAGCAGGACTGGGCCCAAGGTGACGGAGTGGGTTAGAGCCAGAGCTCCCCACGCAGCTCTTGCTCTGGGTAACCGAATGAAAGAGGCTTTTTCTGAAGACCATCTTCTTTCCTCAGGCACTGGAACTTCTGTCCTATTCCCAGTGTGAGAGCCCTGGCCCTGTGGCTCTGAGACTCTCTGGCGCCCTGGCCACGTGGGGCCGCCTTGGCTCCCCTCTCCCCTCCCTGGCAGTGGCTCCAGCGTTCCACAGTAACAAGGAAGCTATTTCCGAAGTGCTGTTGGACTCCCCTCCTCCGGGAAGTCTGCCCTACGGAGGGCAAGGGAGCATGTGGTGGGAGCGTGGGTTCCGGGGTCAGATTACCTGACCCACAGCCTGGGTCCCGGAACAGGCGCTCAGCGTCGGTCTCATGGTGAAGCCTCGGTGGCCCCGTCTAAACAATGGGAACAAAAGGGAAA
>Seq_Long_69 [organism=Homo sapiens] Coordinates_in_GRCh37=|1|-|25239257|25240383| Description=UnannotedIntronicRegionGivingRiseToLongTranscriptsInPlateletsAndFoundUsing__LONG__RNA-seq
CACTCCTATGACAGGGGCTTGTGTTGGGCCTGCATGGAGGCAAGGGGGTAACCCTGATGGTCTCTTGGTTCCCCCAGAAGCATCAGGTACCTGGCGGGGGTAGGACCCCAGGCTGGCCAGGCTGGTGGTGGGGAAGGATTCCCTGGGGACAGTGGTAAAGGAGCTGCCAACCCAGAATCCAGCCCTGGTCCTCTAGCTCCCACACTGCGTGACCCTGGTGAGTCCCCAGACTGGCTGGGGCCCAGCATTCCTGCTCCCACTTTGGCCTTTATCATATGCCTGTGAGGTGGGTCACCCCCACTGCACAGACGCATCAGAGAGGAGCTGTTTGCCTAGGAGCAGATGGCCAAGTCAGAATGGGAACCCAGAACACCTTCCTCAAAGGCCAAGGCCTGGTGGGCTGTGTAATTCTTGAAACCTTTCCTGACCCTCGGGGGTTAGAGGTGTGATCCCCATTTTGCAGATAAGACAGCTGAGGCCCAGAAGGCAAGAGTGGCTTGCCCAAGACAGTGACCACTGGTGGGTGAGAGCTGCCTGGTATGAGCTTGGGGCCACTGGGCCCTTGGGAGGGGCAGGCTGGGATCTGCCCTCCCATAAGTGAGGGTCATAGACACTAATCCAGGCCATGCTGGAGGAGCTGTCTGATCTGAGCCCAGCAGCTGGAGGCTGACAGCAGCCAGGACAGGCCCTGAGGGCCAACGCGGGGCTTTCCCCAGCCATCTCAGTCCTCTGCTTTTAAAAGCATGTGGCCTGTCCTCCAGCTCATCGGCACCCTCAGGGGTTAGACAGTATGATAACCACTTTACAGATGTGGAAACTGTGGCCCAGAGGCAGAGAGTGACTTGGTGGTCTAGAGCAGGGTATGATTGGAAATTGCACTCTCAACCCTGAGCTTCAGAGCAGGGAAGGGCCCCTGGTGGAGTCCACTGAGACCTTCTCATCTTCCTCTCCCAAGTCCTATCCTCCTGGGCCTGCAGATAGCAGCTCTGGGCCTGGGGCTGGACGGGGCCCTAACATCTATTGTGGAGTCCCGATACATCTATTGATGTATCGAACCCAGGCTGGCTGTGAACCCCGCCCTCTTCCGCCACAATAGATGTGTTTTCACAGGCTCTAGGGAGAGCAGG
>Seq_Long_70 [organism=Homo sapiens] Coordinates_in_GRCh37=|1|-|25240566|25241501| Description=UnannotedIntronicRegionGivingRiseToLongTranscriptsInPlateletsAndFoundUsing__LONG__RNA-seq
GATTCATTAATGTCATTTCGGGTAGTAGGAAGTCCTATGAAGAAAAACAAAGCTGGGAGAAGGAGTGGAGCGTGCAAGGGATGGAACAAGGGATGGGGCGGGGAGGCCTCCTGAAGAGGTGACCTTTGAGCAGGGGCCTGAAGTGAGCAGCCAGCAGAGTGTGGCTGCCGAGGGTTTGGCGTGGGCAGGAGAAGTGACCCTGAGCCCGCAGTTGGGCCTTTGAAGGCCTTAGAGTTTCTGTAGTTTCTTCCTGGGCTGAGGAGAGGCAGCTGCTCCAGGTCCCTGGCTCCCAAGATCCCCACAACCCCCAGGAGTGTCTCCTGCGCTAGGGGCAGGGCTAGCGGAGTCTGCCCAGCAGGAGGGAAGGGGTTAACCACAGACCTCCTGGGTTCTCCTAATCAACCCCAGGCCTCTGGAAGCCCCACTTGCAGCCCTGGGAGGGAACCGCTCGCCTCCCTGCCCGCTGGCCCCCGGCCAGCCCGTTTCCCTGCCCAGCCACCGACCCGGCTTTCATCTGCTCACAGGGGGCCGATTCACAGCAGACCACCCCAGGCCCGGCACCCGCCTGCGATTCCGCGAGGCTGTTAAGAGTCGGGTGTAAATCTCCTGACAGGCCGCAGAGCCGGCCTCGGGCCCGGCGCCCCACCCTGCTGCTGGGTAGACAGTGGCTGCTGTGTCTGGGTCACAGCCGCACCAGGCGGCCAAGAAGGCTGCCGAGTGGCTTCAGATGGGTGACGGGCCTGGTCATTGGAGCCCACACTGTCCCCAGCAGACGATGCTGTTCCTGTGGCCCTGCCCGACTCTGCTTTTCCCAAGAGGCTGAACACTGAGCTGGCCTCTTGCCAGCTGGACCTTACGGCCAGGTGACCCAGCTCTTCTCTCATGGAGGTCTTGGGAAGCGATGACCTTAGCAGCTGAGCTCCATGTGTGACCTTT
>Seq_Long_71 [organism=Homo sapiens] Coordinates_in_GRCh37=|1|-|25242301|25242771| Description=UnannotedIntronicRegionGivingRiseToLongTranscriptsInPlateletsAndFoundUsing__LONG__RNA-seq
TACCGGGGCCTGGCCCCAGGAAGTGCCCCCACAACCTTCACAGGTTGTTACAGGCCTTTTGTGCTCCTGGACTTCCTTTCCCGGCTTTTTTCCTGTTTTGCCACCTCCGACCCTCTGAAATCTGAGCCCGCTGTGGGGTGAAGTGGGAGTAGGGGCTGGTCCTGGGAGCCAAGGACTGGGAATCTGTAGATCCCTGAGGCCGGCTGTGGGTTCTGTGGCCGGGTCGTTCCCCTCTGGTGCCCTGCAGAGCGTGCCCGGCCTGCAGCCAGGTGGCCAGCTGGGTTTGAAGGCTGGCTTGGTGGCTTCCTGCCTGTGTGGCCTCGGTTTCTGAGGTTCTCAGTGCTGGTGTCCCTCAGAGTCACTGGGGGCTGGTTAAGAAGCAGGTTGCTGAGCCAGGTCCAGGATCCCAGCAGGAGGGGCGGTGACACCTGGCAAGTCTGGCATGGACCACGGTGGGGGAAAGGCCCTCAC
>Seq_Long_72 [organism=Homo sapiens] Coordinates_in_GRCh37=|1|-|25243146|25243996| Description=UnannotedIntronicRegionGivingRiseToLongTranscriptsInPlateletsAndFoundUsing__LONG__RNA-seq
GGAGATCAGGGGCGACATGTGGACAGCACGTGGCCGTAGCACAGAGGGGTCCCATGAGTCACTGGGTCCGCAGCGTTTTGTCGTCCTCAGTACCCAGCCCCCTTCCTGCACTCCCACCACCACCATTAGTCAACGGTGAGCTCTCTCATGGGCAGCAGCTGGGTGGCTGCCTTGGTAATAGAGGTGCAGGTATCAAGTCTCCATTGAAGGAGGTGGCAGCCCTGCCCTATGTCTCCAGGGGCAGGGTCAGCATGGACAGGAGCCTCAGTTGGGCTCTGGGTGGGGATGCGGCACTCAGAAGCCACTCCAGAAAGAGGGGAGCCACTCCAGAAAGAGGGAGGCACGGGACGGGGTCTTGACGCTTGGTGGGAAGATCCAAGGGACCGGGCAAGGTTGGCCCCTCTGAGAGCCCTCCATGCTCAGCCCAGCCCACCCCAGAGCCGCCCACTCTGCCCTGCTGGGACCCCTGGATGAGCATGGAGACTCAGCCCTGCCTGTGGGAGATTCCAGCAGAATCCCCTGCCTGCTCTTCCCTGCCTGGGTCTCCCAGACCTGAGATGGCCCCTTCTGGGGTGAGCTGGAAGGTAAATGCGTGGCTCAGGACGAGGCAACAAGAGGGAGGGACAGAGGCTGGGCCTGGAGACCCACGGCGTCAGAAGCCAGGCTTGCTGCACCACCTGAGACAGGTGACCTCCCTCTCTGGGCCCCGGCAGCGGCTGGATCAGTGGTTTTATTTACAGAACAGAGCAGAGATGGAGTCGGGGGGCAGTCTACTAGGTCCCCCATCCTTAGGACCTGCCTGTTCCTGTCCCTGGCATATCCTGGCCCTGAGATCAGGTCCCCCCCCATAC
>Seq_Long_73 [organism=Homo sapiens] Coordinates_in_GRCh37=|1|-|25244425|25245730| Description=UnannotedIntronicRegionGivingRiseToLongTranscriptsInPlateletsAndFoundUsing__LONG__RNA-seq
GTAAGTGCCACCGAGCCCCCTGAGCCCCTGCGCGGGGGAGGAGGGTCCAGTGCGGGAAGGACAGCAGCTAGGTCAGACAGATGGAGCCCTCCTCGGGGGGTTGCAGTCCTTGGCTCTGTGCCCCCACACACTGCGTGCCTGCTGGCAAACCCCTAAACCCTCTGGGCTTAGCCTGAGACCGTGGGAGGCCAGCGAGGAGGCTGGGAGTGGAGATGACTGTCCATGGAGACTACTGAGGGAGTCAAGGAAAGGAAAAGGATGGAGAAAGCTTTCAGATATGGCATTTGTCGGGTGCTTGTGTGTTTCTGGGTGGAGGTTGAGCCAGGCTTGCTTTACTCTGCCCCCAGCTTCTCTGCGGGTGGCTGAGGGATGCATGGAGGGCAGGAGTGATCAAAAGTCAGGGGCTGGTCTGGCTGTGAGGCCAGGCCTCTTCCTTGGAAACTGAGTCTTTGAATCTTAGCATGTGACTTGCTCAGGTCACCCAGAGTCCGGGCACCCAGACCCTATGAGCAGGGAGTTCTGGTCCATCAAAGCGAGTTTGTGTTTAATTCTCTCTGCTTGCTGAAGGTCAGATTAAGGCTGGGGAAGTGGGAGGGTAGGCTGAGGCTCTGTGTCCACAGAATGAATGAATGACTGACTGACTGACTGACTGAATGAATGAATGAATGAATGAAATAGAGCCAGCCAGCTTCCTGAGCTCCATCCCACCTCCCCAAGGCATTTTCAGCTTGGTGCACTGAAGGTTGGCCCACCCCTCTCTTTCTCAGAAATGTGACCCTTTGTAGTTTAGAAGACCTTTTAGCAGTCACTATTGAATGGGATCTTGATGACAGCAGAGCCAGAGGGGTCACCCAAGTTCCAGTGAGGAGAGAATCCAGGCCTGAGGGAGTTGGGTACCTGAATAGGACCTAATGCTGTGCAAGGAGCAGGAAGGCGCCCCAGGCTTCAGTCTTCCCAGAGGCAAGATTCTAGGCTGAGCAGGCCTGGGGCAGGAGGCCTGGGGCAGGAGGCCTAGCCCTGGGCTGGCCCCTCCCTTCTTGGGAGTCAGCTGGGCCTGACACCCCATCATCCAATTCCTGGGCCCATCCCAGCATCTGGCCACTTGGGAAAGGCTTGGAGCTGAGTCCAGCAGCCCTGGAAGAGTTTCCCTCCAGGGCTCTCAGGGTCACCTCTGCCAGCCCTGAGCCCCGGCACGCATCCTCAGGCCTGCACCGTCAGCTCCCAGCCAGCACTTGCCCTGGCCACACTCCTGCTGGTTCCCTCCTGCTGAGATCAGACATAGACCAGCCCATGCCCTTGGCCTTGG
>Seq_Long_74 [organism=Homo sapiens] Coordinates_in_GRCh37=|1|-|25245836|25246164| Description=UnannotedIntronicRegionGivingRiseToLongTranscriptsInPlateletsAndFoundUsing__LONG__RNA-seq
TATACCCATCCTGCTCCCCACCACAAAATCGTGTGGGTCTCTGAATAGAAGAGACAGCAGAAAGGCCAAGAAGAGGGGAACATGAGCCAGGGTGGTCACGGCATGGGGCGGGGGGTTGACAAAGTTGGCGTCAGACCCCCAGGGGCCTTGAATGCCAAGCCCAAGAGCTTGAACTTCACCCAGAGCCCTATCTTCTGCCCATGTTCAAAGAGGACAGAGTGCCCCTTCTTGACAGTTAGGGGCTTCCAGGGGTAGATACAGGTGGGAGAGCAGGGTATTGTGGAAGCTCCAGGTGCCAACCACCTGCCTCTATTCCCCACTCTCCCCAG
>Seq_Long_75 [organism=Homo sapiens] Coordinates_in_GRCh37=|1|-|25246539|25246713| Description=UnannotedIntronicRegionGivingRiseToLongTranscriptsInPlateletsAndFoundUsing__LONG__RNA-seq
AAAAAAAAGTAGTATTTTAAAAGTTTTTTCCCCTCTCAGGAATTTTGAATGGAGACTTTGGAGCCAAATGTCTATCTAAAAATAGAACATTCTGGAAATAACAGTTGTGTCTACAGAAGAAATGTCTGCAGCTCCCAAATCAGTCCTTTTTCAGCTCCAGCTGCACACATCAATA
>Seq_Long_76 [organism=Homo sapiens] Coordinates_in_GRCh37=|1|-|25246812|25246972| Description=UnannotedIntronicRegionGivingRiseToLongTranscriptsInPlateletsAndFoundUsing__LONG__RNA-seq
GAGCGTGTAAAAGATCTTCCATCTTGATAGACACATCCCTGGGGTGTGACGCAGCCTCACACGCGAGGGTGACGACTAAATCTCTCCGGAGAGTCATCTCACTCCAAGAGGGATCCGCGCCCGTAATATGTCCCAACCCTCTGCTGCCGTGAAATCACTCA
>Seq_Long_77 [organism=Homo sapiens] Coordinates_in_GRCh37=|1|-|25247132|25247619| Description=UnannotedIntronicRegionGivingRiseToLongTranscriptsInPlateletsAndFoundUsing__LONG__RNA-seq
CACCAGAGGGATGCGCTTGGGCAGCCTCTCTCCTTGACCATCCTGTGCCAGCCCTGGGGTACAGGTGAGAGTGCGAGACCATTGGCCCCTACCCACAGGGAGTTCCCAGGCCTGTACGTGGGATCCAGAGGCAGGGATAGGGGGATAAAGTCTGGCTTGGGGGATCCGCAAATCTCCCCCGCTCCCGGCCACCAATCTCATAAAGCATGAGGCTGTGGATCGTAATAGAGAATAGGGTGAGAGGAGGACTCTTACCCAGACCCCCAAACTCCCAGACACATCAGAGAATTCACTGTAGAAAGTAGAGAGAAGACTGTCGAAAGTAAATCTTCATAAACTGCTTTCTACACGGAGAAACCCGTCTGAACATAAAACGATAGAAGAACGAGAAATAGAAGTGAAAATGAAAAACCACCCAGCGTGTGAAGGCAAAATGTGCAGGCCTGTGCCCGGGGAAACTGATGGCCACAAATACAGCATGGAAAGTA
>Seq_Long_78 [organism=Homo sapiens] Coordinates_in_GRCh37=|1|-|25247699|25248435| Description=UnannotedIntronicRegionGivingRiseToLongTranscriptsInPlateletsAndFoundUsing__LONG__RNA-seq
TGCCTACTTCAGATAAAGTGACCAGGGAAGGCCTGACTGAGAAGGTGGGCGACCTGAAGGAGGGTTTTAGTAAGCTTTCAAATGCTGCTGTGGGCCCGGGGCCCTGTGGCAGGGCACTGGGACCCATTAGTCCTCCGTGTCTCCAGTCTGGCCCCTAGGGCTCTGGGCTGTCTGCCTAAACTCCCCGTCATAACCAAGAAGGTGCTGGACAATGCTGGCAGGGTCAGAGGCTCAGGGACCCCAGGAGAGTGCTGGGCTGGTTGGAGGAGAAAGAGGTCCAGCAGAGAAATGACCTCAGAGTGAGGAAAGGCAGTAGGAGGGGTCGGGCAGGGAGCCCGAGGCATCTGCCTGGCACTTCCCTAGACCATCTGCACTTCTGCTTCCAGAAATCATACAAAGTGGCCCCTGTGACCTGAGAGTGGGAGACCAGGTCTGTTCTGACCTGGGGCTCCGGGGGCAAGTGCAGTCAGAATTTCTATCCCTGCCTCAGCCGACTGGCTTAGGAAAAGGCTTCCAGAGAAGCCCCTCATTTCCCAGCTGGAGTGACACTCAGTGGGTCTTGAGCTTTAAATTCCCCCTGGTGTCTCAGAGGGCCTTGGGTCCTGTGGCATGGCTCCTGGCAGCCTGGCTGGTTTAATTTTGTTCCGGATTCTCCTGCCTCTGGGGCTAGAATTTTCACTTGATCAGTTGACTAACAAGTACCCGGCCATGCAAAGAGAACTGTGAGATACTGGTCT
>Seq_Long_79 [organism=Homo sapiens] Coordinates_in_GRCh37=|1|-|25248810|25251831| Description=UnannotedIntronicRegionGivingRiseToLongTranscriptsInPlateletsAndFoundUsing__LONG__RNA-seq
ACTGTGTGGTTTGGGCGGGGGTGGGGGAAACCCAGAAGGTGTGAACTGCTGAGTGGGAGAGGTGGAGGCGGTTGGCAGGGAGGAAGGAGGGTGCCGGGTCCGCTGGCATGCAGACACACATCTGCAGTGCCCATCCTGCTGACTGGGAAATTCCCACCTGAGAGAACAGTCAGTGGTTGACAGTGACAATCTGGGCCACTTTAGGAGATGGGACACTTTGGGAGTTAAGACTGGGGGTTGGGACCCAGAACCCTTGCCTGGGTCTCTTGACTTCTGCCAGAACTAAGAAGTCTGATGGAAACCTCTGCTTGTTGCCTCAATTTTTAGTTCTACATTCTGTCTGAATTCCAGGAAGATGGCTTTCCATGAAAGACACGCACCCAGTAACACCACAGAGCTCTTAACAACAGGGCTGAAGGTGTGAACCAAGAAAAGGAAGGGAGGAAAACCAGGTCATTGCTGTCTCCTGCAGTGATTAGGGCTGAGGTCCCTGCCCTGCCAGACACGAGGAGCCTTTCTTACAATACATATTTTATATCAAGCCTTACTATTCTACGTTGAAATGTATAAATAATGAAACCTACCTATTTACATGCAGTTGCAAACTATGTTATTCCATAGCTATGATGGAGAAAAAAAGGGAAAGTAATTTATAATAAAACACTGATTTGAATATGTAAACGTTGGGGCCACAGGACTCCATGAGGTGGACGAATGCCCTCCATGCAGAAGCCCACAGCAGAGGGAACAGGCAGGGTGGCAGGGCTCAATCTGAACCTGGCCTTGCTGCCAATACCATGACTTTCTGAAGTTGTCAACACCTGTTGGCAAAGCGCTGAACAAAATTAAAAAAAAAAAAAGAACTGTCTTTCCTTCTGGAAAATTCAGTAGATATTAAAAGTACAAAAAAAACCCTTGTTTTATGTAAAACTGAGTTAGGTTCATGACTCAGATAATTTTTTTTTCTTTTACTTTTTTTTGGGACAAGGTCTCGCTCTGTCGCCCAGGCCAGGGTGCAGTGGTGCGATCACTGCAGTCTCAACCTCCTGGTCTCAAGCAGTCCTCCCACCTCAATAGCTGGGACTATAGGCATGCGCCACCATGCTCAGCTGATTTTTTAAAATTATTTGTTGTAGAGATGGGGGTGTTGTTCACTGTGTTGCTCAGGCTGGTCTTGAACTCCTGGACTCAAGCGATCCTCCTGCCTCAGCCTCTCAAAGTGTTGGGATTACAGGCATGAGCCACTGCGACCAGCCAGAGAACTTTTATAAGCAAGTTTTTCCCTCCCAGGAAGAATTGAATCTTCACCACCCTGGGCAGCGTTGGGTGCTGGCATCCCCCACCACATACACGCACCCCACCCCTAACGCTGGCAGTGCCACCCCAACACTATGTTGACCACACGCCACCACAAATCCCAAAAATGCCCCTCTAGCAGGCGGCCACTGGCCTAAGTGAAAATGAAAAGCACATGAGCTCTCGAGCTGTGATCAACTGGTTAAAAAGCAACTGTGTGTCGACAGAGATTCGGGGTGCAGTGTGCCGGTGCAGGCTGAGGGGAACCGCTGGTTGGGGGAGAGATGAATGGCTTCTTGGCTGAAGCTGAGAAAACCCCGAGGTCCCCTGAGACTGAGACACGTCCCCTCCCCCCACCCATGCAGCTCCTGTGGGTGGGGCGGGGACCTTATACACATAGGAACCCAGGCAGAGAATGCTCAAGGACTTGCCTGAGGCCCTGCTGCCACCCCGGCTGGTTGATGATGGGTCCTGGAGGAGTTTCTGGAGCCCTAAAGGAAACCCATTTCCCAGACCAAGACTTCTCCCCTGCAACCAGGGCCAGCCCTCAGAGAGCCTGGGTTTACACTTCCTGGGCTCCTGATGGATTGCAGGTTTGCCTGGGACTCCTGCACAGAGTTATATCTAGAGGCTGAGAGAGAGGGATGGATGGGTTTGCCACTGCCAGGCAGAGAGAGAGCTGGGCAGGGCCGGGGTAGCTGAGGGGCACTCAGGGAGACAGCTTTCTCCCACCCCTGCTCCCCAGGCTCCCTGTCTCCCGAGGTCCAGGACTCCTGCCCCTCCCTCTCACTCCTCCTCTTAGGCCCCACACTCCTCTCCTTTGTACCTGGGAGGGGTGGTGACAGGCGTGGAAGCTGGTGGAAGCGGCCGAGGAGTGCTGGTGACCTCAGGGGTGGCATGTGGTTTGCTACCTGGTATGGGTGGGGGCTTCTCACTTCTCAGGAGCGGGACGTTAGTACCTGTGTGCAAAATGGGAGCCATTATCTCTGCCCTTAATTTATTTAACAAATGTTGTTGAGCACCTACTCTGTGCCGGATGCCGTCCTAGGGGCTGGAGACACTGCATGAACAAGACAAAAACTTGGGCCCCTGGGGAGGTTATAATCTAGTAGAAGGAGACAAAATGAGTAGATGGATTATTAAAAGCATATGCATTGTGAGAAAATTCCAGCAGGTGCAGGGAATAGAGAAAGGGAGTGGTAGGGCCTGTGATACTTCAGGTTGAGCTGCTTAGCGCTTTTTTTTTTTTTTTTTTTTTTTTTGCCCTGTGGGCCCCTCTGATAGCTGGTGAAGCCCGCACACCTTTCTCAGAACAATGATATTTTTAAGGTATAAAATCAAATACAAAGTATTACAATAGAAACCATTTCTATTAAAACATAGCAAAATACTTTAAAAATTGTGGTAAATGTGCTGCTTTATTCAATGTATTAAATAAGATCTAGCATTGGGCCTAATGACAACCATGGTTTTGAAGTTGTGATGAGCATAAAAGATATTTAGAGCAATCTGCAGCAACTGTAATGTGATATGTAAGTATCTGTGACGTCTGTTGGTGACAAGGTCACAGGTACGGCTGATAATACCTCTGTGGTTTGTTGCCTACGCTCGTACTTGAGAGTGATGCTAAATTTCAGTTAGAGGTTAGGGACAATACAATTGTAATTTTTTCCTACCCTAGTTCTCAGGCTCATTCAACTCTACGGAGCCAAGTTAAAAATGCCTT
>Seq_Long_80 [organism=Homo sapiens] Coordinates_in_GRCh37=|1|-|25252138|25254064| Description=UnannotedIntronicRegionGivingRiseToLongTranscriptsInPlateletsAndFoundUsing__LONG__RNA-seq
GTAAGTGGAAGGGAGGCCTCGCCATTTCAGCATTGGCAATGGCAGGGGCAGCAGGGAAGGAGGTTGAAAGAGGGGCCTTAGAATCCCGAAAAACAGGTCTCCAGATGCAGCTCTGTCTAAAAACAGCAATTTGTAATCCTGTAGGATATTACAGATCGCTTTGAGGAGGTGAGGAAAGTTATGGTCTCTTGCCAGAAAAAGACAATTTTCTCCCAGTTTCTAGGGTTTACCAACTCCTGAAACCGTTCATGCCACCCCCTCTTTCCCGGTTAAGCACACCTGGTCTCACAAAAAATGCTGGCAGGAGATGGTGGATTAACAAGCTCAAAAAGGGAGCTTATAGGTCTTTCAGCAAGGCGGTTGCAGGACAAGTCCCTGATCTGTGGGGCCCAAGCACCCCAGCCACTCTCTCCATAGGGGGCAGAATATCCCCCACACTCTGAGGCTGTCTCTCCAGCTGTGGTCTCCCAGACCCAGTTTCCCAGCGCCTTTGAGCCCTAGGTGGTCTAGAACGGAAGCTAACGCAGCTGAATGTTGGAAAGCACAGCTCGAAGGCTGCCATCTCCTGCCCCAGAGTCAAGGCGGGTGTGCCACCCTGCCTGTCTGACCGACCTTGAGCAGCAGAAGGAAGGCGGGACGGGGGTGGGGGGCTGTTGAATGGGAGGCTTCTGGGACCTGAAACCCATCATCACTTAACTCCTGGATGGGAAAGTCCTGGAAACCCTGCCCCTGTGGAACGGAGGCCTGAGGGTCCACTGGCCCTTTAAGACCAGCCTGCCTACGAGAAGTGGCTGAAGTGGGAGTCGCCCTTCCCAAGCACCAGGCCCGCCTCTAGCTTTGTTAAGAAGTAAGCTGGGTTCCCTCTGCTCCCCAACTCCACAGCAGGCTGAAGTGGCTGAAGCAGAACCGTGCTTTTCATCACCAATAAACAGGACCTTCTCAAGGTTCTAGTTCCCTCTGAGCTGCCAGCCCCGCTCTGAAACAGGCATCTGGGCACCATTTTTTCCTTTCCAGCCGTTCGATGTATACATACAAATGTCAGCCATATTTTGACTTTTCAGCATTAATTAAAACCAGGACATTATTTGCATGTAATAACTGTTTACTTGTTACTTTTTATGAAACTGAAATAGTTTACATTCTTTCAAACATTTCCTGTTCCTGTTGGCTCCCTTCCCCACACACAGATTTCTTTCAAACGGTGCCCTTAACTGGTTGCAGGTTGATGGATGGAAAATGTTTGCTTTTATGAATTAAGCTTTCATTGCTGCTCCTAATTAGTCTCCAAGTCCCTTTTGTCATCCCCAATCTCTCAAACCCTTTGCGACTTAATCCCAACCCTGAGAGGACAGTCACTGGTCCTTGGTCGGTGGCAGACAAGGCTGATGAGCTCTGCTGACTGCGGGGCAGTGGCCAGGTCTGCTAGCCCAGGTATGTGTCAGGAGCACTATAGCTGCTGCCTGTTGCGAGGCGGGCAGAAGGTGCTGTCGATCTGGGAGCCCAGCAAGGCATCAGGAACTTGATTCTCCCTTCCCACTCTCTCTCCTGGGAAGCGAGAGAAAGAGAAGAGACGACGATTTTCTGAGTTACCGAGACCTTGTCTGGCCATTCTGCACACTGAGAATGATTTTTTTAGGGGTTTTCATGCCCACAGACCTTGAGCCCCCCTCCCCAGGCCTGCAGGGAGGGAAATGGGTTTCCAAGGCGTTGGTTGGGAGCTTGTCCTTGTAGCAGGAATGGCCGAGGCTGGGACTGTGGCTCTGGGAGATGCAAGAGGCTGAGTTTATAAACCATTCTCTCATCCATCTCCTCTCAGAGGTCCATAACCAGTCTCAGTGGTCCTGGGAGGCAGGAAGTGATCTGAGGAGGAGTTCCGATGTCTGAGGAACTGTGGCTAAGGCGTTCAGCCTTCAGAGGCTCGAGGTCT
>Seq_Long_81 [organism=Homo sapiens] Coordinates_in_GRCh37=|1|-|25254222|25255233| Description=UnannotedIntronicRegionGivingRiseToLongTranscriptsInPlateletsAndFoundUsing__LONG__RNA-seq
GTCTCCCGGGTGACATCTTAAAATACCAGTGGGGGAAATCTCGCCGGGAGGGGCGGGAGGCCCGTGTGACTTTAATCGTCAGATCGGAGGTTTTACTGTCACTTGGAGCTTAAAAGGAGTCTTTGAAATTAAAAGAAGACAGGATGTTGACAGGAAATCTGGTCTTCTTAATCAGATCCCAAACATTTTCTCCTTGAAATTTTTACCATATGGATCCCCAGTCCCTGCACGCGGCGGCCACGTTTAAATAGTTGTGACTCTGTTTAAAGTCTGATTCTTTTTCAAAAGGCATCCGCCTCTCCGTGCTCCTGGGGGTGGGGGATTTGGGGGAGATGGTGTTTAGGGGGACATCGCCACCCCCATCCTGCAATTCCCGGCAGGTGCATCCTTCCATTATCAAAAGCCCCACTCTCACTTTAAAGGGGTTTTCTGGTGGCCTTTTTCAAAACACCAGTGAGTTTTGCATTCTGCATTTTCTCTGCATAACGAATTTAGGCTCTGCAGAGGCCAATAAACTGGGCCTGGTCCACATTTCAGGGCCAAATTTCATGCCCTAAACAGCTCTTGCATAAATTGAGTGGGGGTAGCAGCCCTGTTGTTATTATTGTTGTTACTCTTTCTCATTTGGAGACTTCGTTGCTAGGAGCATGTTGATTCCTCTTTCGCTGCAGCCGAAGACAACAGGGGAACTGCACCCCACATCATAGTGACTGAGCTGATTCACAGCTCTGGCTTAGATTTCATTGAAAGGATGATTTCTTGGGACACAGTTTATGTAAGCAGTTGATCTAGGATTTTGGTGTGGAAGCTCGAGATTCCATCTTCTTGTTTTCGTGATATTTGGGGGAAGGTCTTTATTGTTTTTAAGCCTCTTCTCCACCCTGCATTGGAGAAATACTCAGTGTGCCTGGGACCTGGGGGAGCTGCCCAGCCCAGCCCCTCCCCTCCTTTCCCTGGTCACCCTCTTCCTTTCTAAGCTGTCCCCCTGCATCCCCCCGCCCCGTGTCTTCAG
>Seq_Long_82 [organism=Homo sapiens] Coordinates_in_GRCh37=|1|-|25255290|25255530| Description=UnannotedIntronicRegionGivingRiseToLongTranscriptsInPlateletsAndFoundUsing__LONG__RNA-seq
GCGAGTTGAGATTGGGGGACCCCTAACCCTGGCAGCCCCCAGCCATTTAGAGGACCTTTTTCTTTATGCCAGGGAGTAGGCGACTGTTTCATTTTCATTTTTTTAAGGGGGCAGCGAGATGAAACGAAAACGCCTCGGTTTTCCCCTAAACCTCTCACAGCTGCCGTGAGAAAAGGGCAGGGCAGGAAGGGCCGGCGGCTGGGGGTGGTGCTGCCCGAGGTGGCTGGAAGCTGAGGCCGTC
>Seq_Long_83 [organism=Homo sapiens] Coordinates_in_GRCh37=|1|-|25255613|25256077| Description=UnannotedIntronicRegionGivingRiseToLongTranscriptsInPlateletsAndFoundUsing__LONG__RNA-seq
GTGAGTGCGGGACCCGGGGCGGGAGGGCGCCGGCCCTGGGGCTCCGGGCGTCTGAGCTGCGGGAGCCAGAGCCTCGGGAGCAGTGGGGATGGGAGGTGCCCGAGACGCCGCGGCGACACCCGGGCACCCGGTTCAGTCTGGCTGCGCGCTCGGCTCCGGGACCTCGGCGTTCCGTTTTGGATGCGCCCTGCAGGAATGACTTTTAACGGGGTTGCCCCGCTCCACCTGGGTTTTGGGGCGCCTTGCGTAGAGACGTTGGTGCGGAAATGGGCGGATGGGGTTTTGCGCCCCCCTAACCCGGATCGCTCAGATACAGCCCTGCGGGTAACGGAGAAGAGGATCCCGGGACAGGGGCAAGGACACCGCGGGTGGGGTGCGAACGGTGAAAGGGCCTACCCTCCGCCTCCAGCACCCCTCCTCCCGCGCCGCTTCGCAAAAGCTTCCTGCTCACACCCTCGGGCTTCC
>Seq_Long_84 [organism=Homo sapiens] Coordinates_in_GRCh37=|1|-|25569197|25570040| Description=UnannotedIntronicRegionGivingRiseToLongTranscriptsInPlateletsAndFoundUsing__LONG__RNA-seq
GTAAGTATATCCAGGCATTGAACACTCAAAAATTGGATTTAGGATGTATTTTTGCATCTTTGTGTTTTTATCTTTGTGGTGATAGTTGGGGGCCTACTGACACACTTTTTAAATAGAATTAAAATCATTTGTTTTTGAGCCACTTTTATAAGTGGCCATTATAATGGGTTTGTAATATATATAACATTCACGTTAGTTCCGATATTTTGCCATTCTTTTAAGTGTCCCCCCTTTTTTATTGAAATATTTTAAAGGGAAATCTTTAGAATACTCCTTAATCACAATGTTTTAAAATAAGAGTTTCAAAAACGAAGCCTCAAAATCATTATACCTTGTGTATCTTGTGTATGTCCAGTGTCTCCCTGCTGCCCCAGTATCTTCACTTCACTTTTTGAATCAAGCTACAATTAAGGTTCACACTATGTGTTTGGTTGATAATCCTTTTTTTTTTGTTTTGAGACAGAGTCTTGCTCTGTTGCCCAGGCTGGAGTGTAGTGGTGCAATCTTGGCTCACTGCAGCTTCTGCCTGCCTCCTGGGTTCAAGCGATTCTCCTGCCTCAGCCTCCCGAGTAGCTGAGACTACTGGCGCATGCCACCACGCCCGGCTAATTTTTGTATTTTTAGGAGACAGGGTTTCACCATGTTGGCCAGGATGGTCTACATCTGACCTCGTGATCCGCCCGTGTCAGCCTTCCAAAGTGCTGGGATTACAGGCGTGAGCCACCGCGCCCAGCAATTGATAATATCTCTAAGGCTCATACATGGGATTATTTAATGTACTTTTTTTTGTGAAAAAAGTGTACAATGTATGTTTGGGAAGCTGACTGAATTTGTTCTTTTACAG
>Seq_Long_85 [organism=Homo sapiens] Coordinates_in_GRCh37=|1|-|25571793|25572391| Description=UnannotedIntronicRegionGivingRiseToLongTranscriptsInPlateletsAndFoundUsing__LONG__RNA-seq
TAGAAATACACTTTAGTAGTGTATCAGTATTGGTTCAGTGGTTGTGATAATTATATAAAGAATCTACAGCAGAAAAACCTGGTTTTCAGAAATACATCTTTGAAGAGAAAGCAAAATAATATCACTATTAGCTAGAGAAAATTAAGTACAACAAAAAGACAAAATAATAGGACGCTCAGGCCTTTAGTCAAGAAAACAAAACTAATTGTTGAGATAATTTAAGAATTTTATTCTTTTCAGCAAGAAATGAGCTGGAGAATAGAATTTTCAGTGAATAAAGTTACACAGTTGTCCCTCTGTTCACTCGGGGGATTGGTGCCAGGATGCATATGGAACCCTCGCGCACACTTGGGGTTTACAGTCTCTCAAACACTGTGGTACTTTCTATCTGCATTTAGTAAGGGGGAGAAAAAACAAGTATAAAGTGGACCAGCGCAGCTACTAGTGTTCAAGGGCAACCTTAGTTTACCTATTATAAAACAAGTGACTTAATATATTTAATACCACAAAATAACATATTTATTGTGTAATTCTGAGTTCTCTTGGGAAATAACTACCAGATTAATGAGTATTTTAAAATCTCTCTCTTTTTTTTTTAG
>Seq_Long_86 [organism=Homo sapiens] Coordinates_in_GRCh37=|1|-|25572543|25572934| Description=UnannotedIntronicRegionGivingRiseToLongTranscriptsInPlateletsAndFoundUsing__LONG__RNA-seq
GTGGGTGGGTCATTTACCTTTCCATTTGTGGTAATGTATGGTGGCAGTATATGAGTAGGCTAGGGAACCAACGTTGCTGTGTAGTTTCAATATTAGTTCCTTTAGTGCCCGAAATCTTTTTGGAGGAAAGAGGGAGGACATTACCTGTATTTAAGTGGACAGCATTCTCTTTAGGGTTAAAGGTCAACTGGATGTTAAATGGCTCAGGATGTAGGGAACTTTTTTTCCTATTGGCTGACTGTTCTTAGTGGGTGGAGCCTTTTAAATGTTATGATTAAGTTAAAGGTTCTAAGTTAACGTGATTGGGAAGAACAATATCAAAACACGCCTTCTTTTAGTTGACATTATTACTGAATAAAATTGGATTGTCGAGTATCCTAAGTGACCTAGGA
>Seq_Long_87 [organism=Homo sapiens] Coordinates_in_GRCh37=|1|+|25686152|25686558| Description=UnannotedIntronicRegionGivingRiseToLongTranscriptsInPlateletsAndFoundUsing__LONG__RNA-seq
AATTCCTGTCATACTAGTCTCCTGGGCTTTTCCAGAAGCCCCATGCTTTTTTATGCCTCTTTCCCCTTTGATGTACTGTTTCCTGTCCCCGAAACACCTGCCTTCATCATCCCGCTAGGTCTTGTTCCTACCAATCTCCCATTCAAACCCCTGTTTTTCCACAAAAGCCCATCTCACATATTACCACCTCTGTAAATCCTTTTCTAACTTATTCAGGGTGACCGAATTCTGTGTTTCTGTGCCCCCTTAATACTTGTTATATAAGTCTCCTTCCCCAACCACCCCCACACTTACCACATCACGTTAGCAAGAATGAGAGCAATTTGAGGGCAGTGGCTTTGTATCTTATTTATAGCCCTGGCACCAAAACAGTTTGTTGAATGAATTTGATAAAATCAGACGTATAG
>Seq_Long_88 [organism=Homo sapiens] Coordinates_in_GRCh37=|1|-|26306404|26306820| Description=UnannotedIntronicRegionGivingRiseToLongTranscriptsInPlateletsAndFoundUsing__LONG__RNA-seq
CTTATATATTTACGATTACTGCTTTATGAGACTTGCTATTTCAAGAGCTCCTCCCACAAACTTATGCAGTAAGCATTCATACCTCTTTACATAGAAAGAAACTAAGGATCAAAAAGGCTAAGTACCCAAGATTACCCAGCTAAGTAAGTGGTAGAGTCAAACATGAAATTGGGGCTTTTTGATTCTACAGCCTAAGCTGTGTGCCCCAAACCTTCTTCAGAACATATATTTTAAAGGCTTTGGTAATATCCTCCAGGGAGAAGCAGTCTGCCTGCATGCCCAGTAGGTAAGGCAGACCCTGGAATCTAGAGTGCTTTACCAACTACAGTGTTTGTATCATCAACCCCCACGAGACTTGGAGGTGCCCTGGGCACTGAGGTCCAGGCCTGAATGCCTGAGAAAGGCACTGGGAAACCA
>Seq_Long_89 [organism=Homo sapiens] Coordinates_in_GRCh37=|1|+|26606695|26607255| Description=UnannotedIntronicRegionGivingRiseToLongTranscriptsInPlateletsAndFoundUsing__LONG__RNA-seq
GTAAGTGCGCGCCCGGACTGGCGCTGGGGGAAAGCGCAGGGCTGTATCCCGGTGCTTTGGACCCTAGCGCCCGGGACCCACCCCCAGGACGGGGGCGGGGTGGGGGGAGTGCGTCGGCGAGGTGCTGGGCACGGTCTCCCGGACCCGGTCCCGAGGCCCCATCCTGAATGTCTTCATCGGGCATCCTGGGTCCTTTGCAGCCGCGGCATGAACTTCCCGTGCCCATCCCCCATCAACCCCACACCCATTCTCTGCACTCCCACTACCGGGCTGACCCTGACCACGACCGCAGCCTGCCCTCCCCTCCCCTCCCCACCCTGAGCCTGATCCCACTTCCCTTCACTCTGACCCCCTCCCCCGTGGCTGATAATCCCTCTCTTCATCCTGCACCACCTCAAGCCTGACTCATCCTCCCAACTCCTAGAGGCCAGAACCCTCCCCTAGTGTGGAGGGGAATGGGGGGACAAAAGCTCCTGGTCACAGCCTCTCTCACCCTGCCCAGCATTTCCCCCATAAATCCTCCAGCCTATCCACTAACCCCTACCCACCCTCTGTCCCCAG
>Seq_Long_90 [organism=Homo sapiens] Coordinates_in_GRCh37=|1|+|27038588|27038893| Description=UnannotedIntronicRegionGivingRiseToLongTranscriptsInPlateletsAndFoundUsing__LONG__RNA-seq
TAGGATCTTGACTGTGGTGGTCTCCAAGTATGGCCAATACAGTACACTTTTCCAAGAAAGTGATTCTTGAAAATGCCACTTAAAGGTCAGTGTTGGAGCACTAATTAAATGCCATGATGTCCCTTTTGCCTGTGATGGCTGTCTGATCTGAGAACAGGGCGTTGGGTGATTTGGTGTTCTCACAGTAAGCCTTTATTGACCTCTCTCCCTCACCCCCTACTTCTTAGTGGCCAGTCTGAGTTTTGCTGTGAATTCCTTTCCTTGTGTCTCTTCTTGTGAAGTTTTAGTAAATAAACCCTGTAAGTA
>Seq_Long_91 [organism=Homo sapiens] Coordinates_in_GRCh37=|1|+|27093058|27093887| Description=UnannotedIntronicRegionGivingRiseToLongTranscriptsInPlateletsAndFoundUsing__LONG__RNA-seq
GTAGTGATTTTTGTCTTGACTCCTTTCAACTTTGTGTCCTATCTTTTTCAGTGATAGGAAGGAAAAAGAAAAGAGAGTGACAAGATCCCAGCCTTTTATGACACCGGACTAGATAGTCTCTGAAAAAGCTGCTGTTGCCTCCTCTTATCATGAAAGGTCCCAGAATAATAGCTCAGTGAGTTGGGTCTGGGTTGGTCTAAGGGATCCTGGTAAATAACATAATATTCTCACAGCTGTTTGTTATGGGGGAAATGCCAGACACTGCAGCATCAAACTCTCTGTACTGTTTGGCTGGTGCCCTCTGTGAAACCGTGCCTCCTATACTCAAGCATTGATAGATGGGGTGTGCCATGGGCAACTAGTTGCTCTTCTCTTCCTGAACCTTACTCATAGCAGCAGGAATGGTACCCTGTGTTCTGTAAAGAAGGAGATAAGGCAGATGAGGCTTGAGTCCTTGGCTTCCCTTAGGTTGGTCCTGGGTGTACTGTTAGGCTGTGCGGTAGTAAAGGGTCCTACTCAGCATTTGGGTCATTTGTAATATTTCTGTCCTTGGCCATACCTCACTTTCCCTATCTGTATACATAGGGAAAATAAAAATCATAGCTGTTAATTCCTGTGAGTCTTCACCTCTGGCTCCCAGCCCTTTTGACCACGTTCCTGTCTTGTACAGGATAATATCCAAAGCCCTTCAACCAGGTGGGAAACCTTTCCTTTGTTTAGAAGAGGCAAAGAGTTTCTTTTCATTTTAGTCCATCCCATTGCCTCAAGATCATGTTGTGAGTTTTTCGATTTCTCTAAAACATAGTACCTAAGTATGTTCAGGCTCCTGG
>Seq_Long_92 [organism=Homo sapiens] Coordinates_in_GRCh37=|1|+|27094493|27094774| Description=UnannotedIntronicRegionGivingRiseToLongTranscriptsInPlateletsAndFoundUsing__LONG__RNA-seq
GAGTGGGCGCCTGACACTTGACTGCCCCTGTGGTTTCCACAAACCCCTTTCTAGGTACTCACTGGCTTCATGTGGTACCATGCATCCCACAGGGACATCATCCCCTCTCCCGCTTTCTGAGTCTAATATTGATAGACCGGGGAGCACAGGTTTCCCAGAAGATAAGGCAGGAAGCAGAGACCTCCCTGGTAGTATGAGGTATTAGCAGTAAGTTTACCGTGTATCTATGGTCCCACTGAGGTGTAAAGCTAGGGAAAGTCTGTGGGCATTCTGATTCCATGG
>Seq_Long_93 [organism=Homo sapiens] Coordinates_in_GRCh37=|1|+|27097275|27097609| Description=UnannotedIntronicRegionGivingRiseToLongTranscriptsInPlateletsAndFoundUsing__LONG__RNA-seq
TAGGATTTAGATATCCAGATGATTTGTACACCACTTTTTAGCAGCGTACTAAAAAACCGGACTCTGAATTCTGTTCCAGTAGTAATGTGAAATTTGCCCTGTTGTGAATAAGCACAGTCTGATAGTTGCAGTGGAACATCCTGAGGGTAAAATGAAGCCAGCTGCAGATTTAACACTTCTTGTGGACTATCCACCAAGCAAGATTAACTTTTTCAATTACCTAAGAACTGTGGTTCTACAAAGATGAATACCTTACAGCCTGATGGGGCTTGGGGCTTATGGGCAGGAAAACCAGGCGGGAGATATACCTCGACTCCTTTGGTTTGGTTATACAG
>Seq_Long_94 [organism=Homo sapiens] Coordinates_in_GRCh37=|1|+|27668859|27669718| Description=UnannotedIntronicRegionGivingRiseToLongTranscriptsInPlateletsAndFoundUsing__LONG__RNA-seq
GTAGGAGATTCTGCCTCTGGTTGGTAGGAGAGGGGACTTCAGGGAGGGGGCACTGCTGAGGACGCTGGGCTGATGCCCATGGCCCAGCTCAGGCAGGCCTGAAGGACAGAAATAGGCTCAGTTCTGCCGAACGTCCCCCCGGCCTCCATCCACACTCAGACACACACACCTGGTGGCCCCCAAGGCACCAGGGGACACCCCACAGCACACAGCCCAGTCACACATACAGCACAGGAGGAAATGCACAATGCATACTGTACACACCCCACACGGCGCTGTCACCTAGAAAGTCACTGAACACACCACACAGACAATATAGTCACCATGCAGCATCACACTGCAACAGGACACAAAGACACACAGCAACTACACAGCTCACAGACTCACGCAACGCAGACATGCCCACCAGACTCGGACCCACACAGCCACACAACAGGGCACAGAGAGGGACGTGGGCTCACACCCCAATCCACAGGGGAGGCCGAACGTGGGCTCACACCCCAATCCACAGGGGAGGCCGAACGTGGGCTCACACGTTGGCCACAGAAGTCCAGGGAAACTGCTGTTGTGGAGCACACAGGTATCCACAGAGTGAATGCACACCGTGCAGCCGTGCTGAGGCCTTCTGCTCCTGAGGGTGTCAAGAGGGATCGCTGGGGCTCGGCCACTGACTCAGCTGGGAGGGGACAGAGCATAGCAGGCGGCGGACACAAGCCAGGACCTGCCCGCCAAGCTGCCTCCGCCGGTCTCAGCCCCACCTGGAGCCGTGGCAATGGAAGGGGCGGGGAAGAGAGGAGAGGCCGCCCAGTGGGCTCAGGACACAGCCCTGACCAAGTCATGGGCCCCTTGCCACGTCTACA
>Seq_Long_95 [organism=Homo sapiens] Coordinates_in_GRCh37=|1|-|27734841|27735481| Description=UnannotedIntronicRegionGivingRiseToLongTranscriptsInPlateletsAndFoundUsing__LONG__RNA-seq
TCCTAGTGGGTCCTTGTTCAACTGGACTCAGCAACTCCCCAGCCTTCTCCACTGCTCTGCCCTTCGTGTCTTCCTTCCTTGCCCCCTGCCCTCTTTCTAACTCCTTTTTTCTCCCATTTTCTTTTATCTCCTCTTTTCTCCTCTTCCCTCCCCTCCCCTTCCCTCCCCCTTCATCATCTCACCCTCCTGGAACATTGGAGCATTTATTCTATCAGGGGCCAGGTCTGGTCCCAAGGTGTTATCGTGGTTTGTTCTGTTTGTGATCCTCAAAAAACTTCTAATCTAGAGAGGACAGTCTATGGCAGCTGAGCCCCATTATAATTGATGGAATTGGGCAGGCTGAGGGTCTGCTAGATGGAATGTGGTGGCTGCTCCCCACTTCAAAGCCTTATGAGAAGTCCTCACCAGCCTGAAAGTGTGTAAACCAGAAAGGACAGCAGGCTGCCTTTCAGACACACCTGTGACATCAGGGCCATCAATTTCATAAACTCATCTTCTTCTGCTTTTCCATAACAACCTTCTTTTTCTCTATCCTTTCCAATACCACTTACCCATTGGTGGCCACTCCCTCTTACCCAGTTCCAGATGGATTCCAAGGCTGAGGACACGCCTTCCTCACCCTTCTGTCTCTTTGCCACTAG
>Seq_Long_96 [organism=Homo sapiens] Coordinates_in_GRCh37=|1|-|27941438|27941944| Description=UnannotedIntronicRegionGivingRiseToLongTranscriptsInPlateletsAndFoundUsing__LONG__RNA-seq
GTCAGGAGGCGGAGCCTGGTCGGGCGGGATTCGGGGTGAAGTTAAGAGGGGAGTTTTCAGGCGTGGGACCTGGGACGCGATCTGTGAGGGACAAGGGACAATGGGCAGAGTCCCACTAAGGGACCAGGTGTGTAAAACGACTGGAGGGCTGAGGTGGGAGCCGGGCCGAGTGAGACCACTAGGGAGCTGGGGAGGGGGGCGGTGCCTCCGGTGTTAGGCGGGTAGGGCTTGGGCTAACGAAGGCAGAATCGGGAATGAGGGAGGGTCTGGGGCGGAGTCTGGGTGGGTCGTGTCCGGAACACCAAGGAACAGAAGAAACGAGATGTGGGCAGAGTCCGTGTCTGGCAGCAGGGCCAGGACGAGACAAGTGAGGGGTTGAGGCACCCGCGGGGTCCTAAGTGAGGGGCGGGTCCAGGTGGGAGGGGCTGAGGGGCGGGGTCAAGCGAGAGGAGGAGGGGCTGGGGCCCGGGGTAGGGCTTTGCCGCTGACTTTCTGGCTTCTTCCCAG
>Seq_Long_97 [organism=Homo sapiens] Coordinates_in_GRCh37=|1|-|27949656|27949894| Description=UnannotedIntronicRegionGivingRiseToLongTranscriptsInPlateletsAndFoundUsing__LONG__RNA-seq
GAAGAGGAGGAGTGGGCAACAAGGGGATCCTCCATGGTGGGAGGAATGGGCTTGAAGTTGTGTGTCCTAAGCTGTGGAGACCAAATCAGAAATTCCTTGGACCCCAAAGGCCTTTGGGAACCAGAGCACTAAAGGAGTGGGGAGGTGCAGCACCTGGCTGGGGAACAGGAATTTGGGGTGCAGCCCCCTTGGTGCTTCTGCCCCATGCCCTACCCTGCTGAGTAGCCCTGACTCTGCAG
>Seq_Long_98 [organism=Homo sapiens] Coordinates_in_GRCh37=|1|-|27950965|27951599| Description=UnannotedIntronicRegionGivingRiseToLongTranscriptsInPlateletsAndFoundUsing__LONG__RNA-seq
GTGAGTGGGGTAGACTGAGGGCTTTCAGGGTCAGGAAACAGGGTGGGGGTGGCCTTCCTGAACCCCACAACTCCTCACAGCCTCCTCCTCCTACAAGGACCCTGTTGCTAGGTAACGGATGGGGGAGCCAGAATGAGGCAGCTTGAGAGGCTGAAGGCTGGACCCACGACAGGAAATGGCCTTGATCCCCCTCTGCAGTGACTCTCCAGGTGCAGACACACAGCCTCACACACACTCACACACAAACATGCGCAGATATATAGACATACATGCAGAGATACACACATCCAGAGACAGGCACACTGCTCCCACACAGAGATAGGTGCACATTCATAGACACACAGACACAGAGACACCCACTCACACAGACAGGCACACACATACTCACACAGAAACACATGCACACAAACACGGTCTTACAGACATATACACATGCAGCCAAACACATACACAGAGACTTTTATACACTCTCGTATACACACAAACCTGCACACACAGACAGACATCCACAAAGAGCTGCACACACATGCATACCCACACAGGCAAACTCACCCATACTTAGAGACACACAAAGACGCACATGTACAAGCACACTGAAAGAGTCACAGAAACACAACATATCAAAGCAATAGGAC
>Seq_Long_99 [organism=Homo sapiens] Coordinates_in_GRCh37=|1|+|28199417|28199669| Description=UnannotedIntronicRegionGivingRiseToLongTranscriptsInPlateletsAndFoundUsing__LONG__RNA-seq
GCGGGAGGTGGATGCAGCCGGGCCACTCCTAGGTGGCCCCGCGGTGCGCATGGGACAGAGCTCCGACCGCGCCGGGACGCAGCATTAGGCCGCTGGTGGTCGTGGCTGCGTCTTGATTCTGAAGTGCAGGGTCAGTCTTCCCGTCTGTGTCCTCCCACTCCTCCCCCGGCCCTCCTCTACACTGCCTTCCTTCAGTCCCTGCGTCCACCTTGGCCTTCTGTTTGACCATGGGCAGTACTTGATTTGATCAGCT
>Seq_Long_100 [organism=Homo sapiens] Coordinates_in_GRCh37=|1|+|28200210|28200495| Description=UnannotedIntronicRegionGivingRiseToLongTranscriptsInPlateletsAndFoundUsing__LONG__RNA-seq
TCCAGGGGCTTTCTGCAGGAAGGCGCCTGGGATCTGTTTGCTCTTCCCCCAGCCCAGGACCAAGCGTCTTCGTCCTCCCAGCACCCTTTGCCTGCTGGTGTTACAACACCTGTTTCCTCATCCTGCCTGACGCGGGATGGTGGAAATGGTGGAAGTCAGAGTGATGGTGACTAGAGAAGGCCCTGACAGGGTGTGGGTGTGCGGATGGGGTGAGTGCGGAGGACAGATGGCCATGCCAATAGGGGCAGGCGTCTACAGGGCACTCAGAAGGGGCTGGCTGCGTGGT
>Seq_Long_101 [organism=Homo sapiens] Coordinates_in_GRCh37=|1|+|28209555|28209877| Description=UnannotedIntronicRegionGivingRiseToLongTranscriptsInPlateletsAndFoundUsing__LONG__RNA-seq
GTACTAGTATAATCCCAGAGGGCACGGAGGGGTCACCTATTGGGATCACTGCTTCTTTGTCATGTCTGCCTGTCATGTTTCTCTTGCAACTGTGTAAACTTGTAGTTTATAAACTTGCACACTTTGCACCCATTATTCTCATTCCACCTCACAATTAATCCTGAGGTTGGCATGATTATCAGTATCTTATGATTGAGAAAACAAGGACTTGGAGACCCTAAGACTTGCCCAGGGTCCCTGTTAATAAGTGGGAGGACTGAACTTGGCCATGGACAGTCTAACTCCAAGTTCATGGTGCTTTCCTCTCTCCACTACTGCTGCCT
>Seq_Long_102 [organism=Homo sapiens] Coordinates_in_GRCh37=|1|-|28503700|28503941| Description=UnannotedIntronicRegionGivingRiseToLongTranscriptsInPlateletsAndFoundUsing__LONG__RNA-seq
CACGGTCTCAGGGAGCTTCCACCTCCACCCCCACAGATCTGTTCCCATGGGGTTTCTGGGCTCAATGTTTCTTGGTCTCCAGGGAGGCCCTGCCCTGTCATGCCCCTGACCACAGTGGCTCTTCCGAGCTCCTCTCTTCTCCCTCCACTTTATATCCCAGCGGGCATTCTCTTTCCTCCACTCCCCTTCTTTTATTTTCTCTCTCACCCCCATCCAGAGACGCACAGACCCAAATGTGCACA
>Seq_Long_103 [organism=Homo sapiens] Coordinates_in_GRCh37=|1|+|28834783|28835069| Description=UnannotedIntronicRegionGivingRiseToLongTranscriptsInPlateletsAndFoundUsing__LONG__RNA-seq
AGGCATTTAATCATTCTCAGAGCAATAGCCAAATATCGACTTTGCTGCATTTTTGTAGGCATGTTGACATAACTTCAACATATGCTCTGTTCTGTAAAAATTGCTTTTTTTAGTCAGCTCATTAAAAGTGCAAAGTAGTAAAAGCTGCCCTAGTGAACTGTAGGAAGCCTAATTGGCTTTATCTACATGTGTAGCCTGAGCTGAGAAAGATACTAGCCCTTGAAAATACTGTGGGTGATTAGCAATATTGGATTTGTCGGTTACTCCAATTCCTCACTAATGAGCAT
>Seq_Long_104 [organism=Homo sapiens] Coordinates_in_GRCh37=|1|+|29275472|29275673| Description=UnannotedIntronicRegionGivingRiseToLongTranscriptsInPlateletsAndFoundUsing__LONG__RNA-seq
TCTATGAAACATAAAATGTAGTTTAGGAAGTGTAATATTAAAGTAGCACCTATAAACCTACCATCCAACTTAAGAACTAGAACTATACTAGTACTGTTGAATCTACCAGTGCTCTCTTCCCCCATTCATTCTCCTGCCTTCCCTTCAGAGATAACTGCTGCTGAGCATTTTGTATTTCACATTTATTTAAAAAATAATTTTA
>Seq_Long_105 [organism=Homo sapiens] Coordinates_in_GRCh37=|1|+|29342280|29343257| Description=UnannotedIntronicRegionGivingRiseToLongTranscriptsInPlateletsAndFoundUsing__LONG__RNA-seq
GTAAATAAGTAATAGTTAAATATGTAATTTATCATATAATAATGTGTATGATGAGACAGTAATTCTTACCACCATAAGCTCTGCTAATTCCGTATTCAGAACTGAAGAAAAATAATGATATTAAGTAGCCTAGGATTGAAAGTTTCTGGTCACTTCAAGGCAGGCATACAAATAAGTGAATCTAAAAGCCTTGAGTATCTGTGACCTGTATCATAAGTATCAGGAAATTGGCAGGGGAACTGGCCTTGCTTATCATGGATATTATGCCAAGCTGTGGGCAGGGCTTCTACCAGCACCCTCCAAAGGGCAAGACACAAATATAGTGGTAAAATGACTCTACTGTTTTTTTTGTTTGTTTTTTGGGGTCTCTTTTCATACTCCTTTCCCACCATGTTCCTTCTTTTTGTTGTTGTTTTTTGTTTTTTGAGACGGAGTCTCGCTCTTGTCGCCCAGTCTGGAGTGCAATGGCACGATCCTGGCTCACTGCAACCTCAGCCTCCTGGGTTCGAGCGATTCTTTTGCCTCAGCCTCCCGAGTAGCTGGGATTACAGATGTGCACCACCACGCCCTGCTAATTTTTTTTTTTTTTTTTTGTATTTTTAGTAGAGGCGGGTTTTCGCCATGTTGGCCAGGCTGGTCTTGAACTCCTAACCTCAGGTGATCTGCTTGCCTCGGCCTCCCAAAGTGCTGGTGTTACAGGCTTGAGCCACTGCACCCGGCCCCACCATCTTCCTTCTTATAGGTATCAAAAAAGCTGAAAGCCTAAGTGTTATTATTTCTTCCTATCTCCCTTTTAAAATGTTTGATGAAGTACTTAATCCCCTGAACTGAATCTTCCTTGGAGCCCACCTAATTTATTAAATCCTGCGCTCTTTAAAAACAGCCTACTGATGTCTTTTAAGAAAATGGCTTTTATTGGATTCTATAAAAATATTAACTAAAAAAGAAAATGGAAAATCAATATATTATAAGTACTAC
>Seq_Long_106 [organism=Homo sapiens] Coordinates_in_GRCh37=|1|+|29390131|29390587| Description=UnannotedIntronicRegionGivingRiseToLongTranscriptsInPlateletsAndFoundUsing__LONG__RNA-seq
CCCCAATACAGCTGTTTCCTACAGAGCCAAAAAAGAAAGACTAAATCCAAAATTCACCAAGCATATTAGGAGATGTATTTAGCATTATGCTTTTCTTGGATACAAAGCTGCCTTGATATATAATAAACACAGAATTTTTTACAGTCATCAAGTGATGGGCTCCCACATGTTTTGATCTCAAGCATAGATCTTTTAAGGTTTTTTGAAGTATTGTTGGACAAAGAACATTTGAGTTTTTGTCTTCAAGTTATATTTACCATACTATTTTTGGCCAAGTCCCCTTTTTGAAAGTTGTTATATACCTCCTTTTACATAAACCTGAATATTATTTCTAACTCATGCTTTATTAACCTAAGCTTCATTCATTTCTCCCTGGAATATCCCTTTAATAGCTTGCCTGTACCTCAGGTTGCCCAGTATTCAAATTTGCTAGGATATATACCTACTATATACCCAC
>Seq_Long_107 [organism=Homo sapiens] Coordinates_in_GRCh37=|1|+|29399645|29400405| Description=UnannotedIntronicRegionGivingRiseToLongTranscriptsInPlateletsAndFoundUsing__LONG__RNA-seq
GTGTAAATAGTCTTGGTTTCCTTCCTTCATTTTCAGTACCAGAGGCAAATTCTAATACATATTGGTGTTACCCTGATTCAGCTTCTTAATGGCAAGCTGATAAATAAAAAATAATTTGGAGTAAAGGTATCAATACAGACCAGTATAATATTTTGGGTTTTTGCTTTGGTTTTGTCATTATTCATTTCTAGGGTGACTCTGAGAGGTTCACTTAACTACTTGGTGCCCAGATTTCCACCTAGTAATGTGGAGACAAACCTACTTCATGAGAATGAATACGTAATAAATTCCAGGAACCAGAGACCCTGGTTGTCGTTCAATTCTTGGTCTTTTGGGAGCTGGGAAGATGAAAATTTAAAAACACAAAAACATACATTAACTTCTTTTTATTTTGAAAGTAAGTCGTTAAATAGCTGTTTATTTCCATCTACTCCTTATTGATATTTGACCACTTTACTAATTTTCCAAATTTATCCTTCTCTTAATAAATTCATCTTATCCAAATGGTATGATTAGAGTGGATCATACTTGAAAATAAACCAAGCATCTATATTTTGGGCCTCTCTTTCAGCCAGTTTCTTTCATGCTAACACTTGCAATATGAAGGGAATTGTTTGCATGGGTCAAGTTTTCTACTTATTTACATCTTCAGTAAGAGTTTTGAAGGGAAAAGATGCTGACTCTGTTGATTAAGATTAGACTGGATATTATACATGGAATAGATTTCCAGTTGGCATCCTAGGACCTGGTACATTTCTTTC
>Seq_Long_108 [organism=Homo sapiens] Coordinates_in_GRCh37=|1|-|29493425|29493895| Description=UnannotedIntronicRegionGivingRiseToLongTranscriptsInPlateletsAndFoundUsing__LONG__RNA-seq
GCGTAAAATTGAATAGAAGTGCTAAAGCTAAAGAAAGTCCTAAAATAATTGGAATAGGCAAGTTTCTGAGGCTTCATGAAAGAGGTAATTCTCAAGCATATGGAAGAAGATTGATATAATTCAACTTGTGTAGTCAAGGTGTTCCAGGTTTAGAGAGTGACATAAAGATACTTAGGAGTCGTTATAGACTTCTAAACAAAAAAATGATTTAGTAGCTGACTTTTCCTGACACAATGCAAAAGACAAGTTGACTAAGTAAAAATAGCTCTAGCCTAGAATTACATAAATTAATCCAAATGGTAGAGACAGCCCTGAAGGCCCAGCAAATGAGAAAACTGCAGAACTTGGCAGTAGACCCAGTGGGTAACCAATAAGATATAGTCAGAAGTGATTACAAAGGTGTTGGGAGCAAATTAGATGGTCAAGGGATCCGGAAGAGAGAAATCATGAGGTAGGTTTTCTTCTTTGAAG
>Seq_Long_109 [organism=Homo sapiens] Coordinates_in_GRCh37=|1|-|29495152|29495585| Description=UnannotedIntronicRegionGivingRiseToLongTranscriptsInPlateletsAndFoundUsing__LONG__RNA-seq
ACAAAGAAATGTGAAGAAGAGTCCTAGTGGGCTGCATGTTAAAAATAGTTTTTAGTTAATGAAAATTAAATCACATCTTAGATGTTTATCATCTGCATGGTACTTTTCTGGTTGCTGCTTTAACCTTTGTATAGTTGAAAGTCTGTAAACTTTCTAGTATTCTTTGATTTCTGGCCCATTTCCCTCCTACCATTCACGCTTATATTTTTTGGTTCAAGTCACCATTCCTTGCAAAACTAATTAAATACATTCCTAAATACATAATATTGCCAATATTCATTCACATCCACCACGTCTAGATCCAAGTCTTCATCTTCTTTATGCTGGTCTAATTTTTGCTGAGCCTTAGAAGCAAAGACAGACTCCGGGGGTTGATATGGGACCTCCAGAATGGGGATTGCACAGAATAATCTTATTTTTCCTCTATTCTTCTA
>Seq_Long_110 [organism=Homo sapiens] Coordinates_in_GRCh37=|1|-|29499104|29499642| Description=UnannotedIntronicRegionGivingRiseToLongTranscriptsInPlateletsAndFoundUsing__LONG__RNA-seq
GCCTTTTTGACTCATTAGAGAATAAATGTAGGTTAATTGTAGATCATTTAGATATTATGAAAGCATAAAGTGAAAAGTATCATTAAGCATCCTTTTAAGATGGGTGAGGTTTTACGTGCAATTTTGTGTCACGCTTTTTTTACTTAATTTATCTCATGTATTTTCTATTACATTAAAATCTTCCTTATTAATGGCTTCATAAAATCCATTGTATGGCAATATTATGACTTACCCAACCATTCCTCTTATATTGTCTACCTTTTTTTTGGTCTCCTAATTCTTGCTGTTATAAGTAACCCTGTGATGGGTATTATGTGCATAAAACTTTGTTTGCATTTTTATTATCCCTGAGTACATATGGATTCCATGAAATAAAATTCATGTGTCACAGCAGGAGTGAACATATTCAAGTATCTCAGTGCATATAACCAAATAACTTTCCAGAAAAGCTACACCAGTTACACTTAACACCCGCAGTGTATGAGCATGCCCGTGTGATGGGCACTTCAACAGCATGGAGTACCCCTGTTGTGTTTGCT
>Seq_Long_111 [organism=Homo sapiens] Coordinates_in_GRCh37=|1|-|29504712|29504865| Description=UnannotedIntronicRegionGivingRiseToLongTranscriptsInPlateletsAndFoundUsing__LONG__RNA-seq
GTAATTGAAACTCAGAAACAGATTTTGGATGCTTTAGATAGGTCTTTGAAGAATTGCTGGAGTTCAGATTTGTAGAAGTGAGATGTATCAGTAGATATGTTAGGCTGAAGGGTTGTAAGTTAAGTTTAGAATTAAGGCATAAAATGCTTGTCTA
>Seq_Long_112 [organism=Homo sapiens] Coordinates_in_GRCh37=|1|-|29505162|29505879| Description=UnannotedIntronicRegionGivingRiseToLongTranscriptsInPlateletsAndFoundUsing__LONG__RNA-seq
GTACAATGCTGACTTTTTTTGCTTTTTGATGAATAGGGAAAAAATATTTTTTTAATGTCATAATTGGTGTTGAAGACATGGTCCAGTAAGAAGCAATTATGAAAAATAATAAACAATCTAGCATGGATCAAGCCTTATGAAGAATCTAGAAATTTAACAACATAAACCAGAAACAACGACTATTAGATTTTACACTAAAAATTCGAAATCAATGAGTAGGAATTCAAAGGCTCTGGAAGGAAGAAGTGAGCAACCCAAAAGGAAGATGGAGCGATAAGAGGAAAGAGCCTTTCAGGACCCTAAATACCTGGGTGGTTTTTTTAAGGAACTGTTCATTCTTACAGTTATGCTGCCAAACCATGATATGCATGAAATGTCATTGAAAGTCAAGGTTGAAATGAAGTCATTTTAGAGTTTCAAAGACAGGTATGACAGTCACCAAACAGCACACAATATGACCTCCTGGCATCATTGAGGAATCATTACAGAGGAAAACGACTTCTGGGAAGAAGACCAATGGTAAAGATGTATTTCAAGCAAAAATTGCCTGTATGGCAAAAACGCTGGAGAGTCTGAAAGGAAGGAGTGAGTACAAAAGAAAAAGCATAACTTAGCTACGTATGTAAGCTTATAGTCCCCTAGCAGAAGGGCAGTGGATCTCCCTACTGGGAAGCATGTTTGAACATATCTAGATTGTGATTAGTAATTGAAACTCAGA
>Seq_Long_113 [organism=Homo sapiens] Coordinates_in_GRCh37=|1|-|29506725|29508157| Description=UnannotedIntronicRegionGivingRiseToLongTranscriptsInPlateletsAndFoundUsing__LONG__RNA-seq
GTGAGGAGGGCGAAAGAGGGTCCGGCCGGGCGGGGACAGACCCCATAGGTGGTGGGGAGGCCGCGGGGACGGGAGAGGGACGCCTGGTCCGCGCGGAGCGGCTACCGGCCTGGCCAGGCTCCGCCATAGTGGCGGCGCCTCGGGGGCGCGGGTAGGCCCCGGTTCCCACTGCGCCTGCGCGGGTGGGGGTGGTGGAGGCATAATGGGAGCTGTGCTGAGGCCCTGAGTGGGACGGGGAGAAGGAAAGCCCGAGTGGGGCTGGTGCTCCGGGCAGGGGGGCACAGCTCCAGGGCGCCCGGGAGACCTGGGTTTTCCCTTCCTAGGCCCGGAACTGGGGCCCTATTCGTTTCTGGGTAGACACCAACCTTTCCCGCTCTGAGGACTACTGGAAATAAACAGGATTTCCTGCTCCCTTTCACCTCTTGCCCGGTCTCATGGATCAGACGGTCACAGCGCCGTCTTCCCCGAGGACTGGAGCCTTGGAGGGAGGCCCTTTTTAGCCGTGTGCCACGCTTTTTTGGGCGGGAGACTCCAGTTTGAGTAGTCTAGTGACAGTTTCGAAAGTATCGTCTTGCCGTGCTGAAAGCCTTCACCGTTCCCTCTGCAAGAGTAAATTAAAGTCTTAACTTCTTATCTTTAAGACTCCGTGCAGAGTTTCCACGCTGTGGTTTCCGTTTTCCAACTTACCGAAAAATTGCTTGGCCGTTGTAGAATTTGTTAGGAGAATAGTGGCCACCCTGGCTAGTATCTGCGTCTGGTTAACGCAGACGGAGACGAAATTGTTAACTTACTGCCTCCCCCAGAGTATGATCTATTACTTGTATTCTTAATCTACTTCGGCAAAAATAGTGCCAGCATGAGCTACAGGTTTTAGGGAAAACTGTTGAGGAATCAGGCCTGGAGAAAATACTCAACGGGGAAAACTGGGAACCAGATGTTAGGTAGGGCTTGGAAGGCATGGATATAAAATTAAAAGGACTGGGGTGACATTTTAGGGCACTAAACCTTGGGTGTTAGAGAACTCTTGGCTTAAAAAAGAAACTCTACTTTGCAACAGTTGTAATATAGCTACCGTTTACTCCCCAGGGTTATACTAGTAACTGACACCTGAAACATTTTGAAAGTTACCTAAGTATGTTTCACGTATGAGAAAACTGGTAGCTACCGTATTCTCAAATGATGATTTGGGTTTAAAAAGCCATTTCAAATTAATTATTAGAATCGTTTTCTTTCTGAGGACGTCTTTAGTAAAGTACTGATTTCTTTTACAGTAAAAGGCTTTAAAAACTACTCCTTTTCTACAGTAAAACGTTCAGTTCTTAAGGATATATTGAAGTGGCGGGTAGACGTTATTGTATACATACCATATATGTGAAAGTTGAAACTCCAGTTTTTTTCAGAGCCCAGCTAAATTGACAGCATAACTAACTTTT
>Seq_Long_114 [organism=Homo sapiens] Coordinates_in_GRCh37=|1|-|31229022|31229219| Description=UnannotedIntronicRegionGivingRiseToLongTranscriptsInPlateletsAndFoundUsing__LONG__RNA-seq
GCATCAGACATGGCACCTGCTGTCAGCATCCTTGGAGTCAAGTTGTCAGATTCAAGGACTCTAGTTTTGGGAGGAGGAACTCAGAGGTTGTCCTTCCGAGCTCCTGCCAATGCAAGAGCTGAGAGAAGCAAATCACTCTTTGAGTGTCCCTGTACCCTGTATTTTAGGCCTTCAAGCTCTGAGACTATGCACATTCTT
>Seq_Long_115 [organism=Homo sapiens] Coordinates_in_GRCh37=|1|-|31414120|31414491| Description=UnannotedIntronicRegionGivingRiseToLongTranscriptsInPlateletsAndFoundUsing__LONG__RNA-seq
CCACTGATTAAATAATTAGGTATGCCCTTGTTTTTTGTTGGACATAAATATTTCCAGTTTTTCTCTGTTATAGATAGGTGCAGTGAACCATTTGTATATGTGTTTGAGAAAAATGAATATTTACTGCCATAACACTCCCTCCCCTTTTAAAAATGAATATGTATATTCTATTGTCTAGTAATAATATGTTCCTGTTTTGTAATAATAGAGAAGAACGTTACTACCTGTCTTAAAAATTGTGTGTTCATTAGTATTCATATAAACCGTTATGGTGGTAAAAGAAAGACAGGTTTTAATTAGATATAAGGACTTAAGTAACCTGCAGAACTGGCTTTCACATACATTTTATTTCTCTTACTGTTTCTCAAACAG
>Seq_Long_116 [organism=Homo sapiens] Coordinates_in_GRCh37=|1|-|32392769|32393140| Description=UnannotedIntronicRegionGivingRiseToLongTranscriptsInPlateletsAndFoundUsing__LONG__RNA-seq
TTTTTTTCTCTCCTTTTTCAGCTTTTATGTTAGGTTCAGTGTGTACATGTGCAGGTTTGTTACGTGGGTAAATTGAATGTCGCTCGGGTTTGGCGTACAAATGATTTTGTCACCTCGTCACCAGTTAGCAAGCATAGTACCTGATAAGTAGTTTTTCAAGCCCCACTCTCCTCTCACCCTCCACCCTCAAGTGGTCCCCAGTGTCTGTTGTTCCCCTCTTTGAGTCTATGTGTACTCAGTGTTTAGCTCCCACTTATAAGTGAGAACATGCGGTATTTGGTTTTCTGTTCCTGCGTTAATTCGCTTAGGATAATGGCCTCCAGCTGCATCCATGTTGCTGCAAAGGACATGATTTCATTATTTTTTATGGCT
>Seq_Long_117 [organism=Homo sapiens] Coordinates_in_GRCh37=|1|-|32398302|32398601| Description=UnannotedIntronicRegionGivingRiseToLongTranscriptsInPlateletsAndFoundUsing__LONG__RNA-seq
TCTTTTCACCATTTTCATCTTTTGAACTATTAACTACGTATAGAGGTGTCAGTTAGCTTTCTCTCATTATCCTTTGTTTTATTGGCTGAACCTCATTCTATGGGCTCCCTTGACTCCCTGGCCACTGTCTTGGCACTTGAAGCCTTTTAGGTTGCTTAGTGTAGAGCTGAAGTGCATATTGTGTGAAAATCTTTTTGCTCTTTGGAGTGGTAGAGGTCTAGGCTCAACCAGAAACTGTCACTACCCTAGCACCTCCATGAAAGAAGCTGCACAGCAATACTAGCTGTCTGCTTTCCACAG
>Seq_Long_118 [organism=Homo sapiens] Coordinates_in_GRCh37=|1|+|32744388|32745181| Description=UnannotedIntronicRegionGivingRiseToLongTranscriptsInPlateletsAndFoundUsing__LONG__RNA-seq
TGTGTGTAGGTGAGGTCTTTGTCTTTGGTAACTAGTTCAGCACTCAAAGTGGGGACACTCAGGTTGCTGTCATCCTTTTACAGGGTTTTAATCTCTTGGGAAGGGCCATTGGTCACTCACTGCATCCTAGCAACTCCCATCCATGTCCAGCTGCCCTCCACTATTAGAGAGGTGGTCCCTCAGACCCCCAGACCCCCTCTTTCTTATTCCATCCAATATATTCAGCACATAGTTATTGTTTCTTACTCTCGGCTGGGCACCAGGAACATGGATGGATGAAACAAGGTTCCTGTTGTCAGGGAAACCTGATTTTAGTTACAGCTACTGGGGAAACCAGAGTTTGTGCCATGGGAAAGTTCCAGCATGCCCATGGGAGTGTAGATGATGATCCAGTTTATTATGCCTGGTAGGATCTAGAGAGGCTTCCTAGTGGGGCAGTCTAGCAGGGCCACGAAAGAAAAGTAGAATTTTTTTTAGCAGGCAGAGATGAAACAAAGAGGCTTTGGGGTGAGAGCCTAGTGGTCTGAGTGCAGGATCTCAAAATTGCTAAACTGTTTGAAGTCAAAGGCAGAGTGGGGGAAAGAGAAGAAGCTACCAGTGTGGACCATGCCAAGCTTAGGATACTAGTTGAGGATTCTAGGTTCTACCTTATTGGTGATGAAAAACCTACAGATCCCTCCCAGCATGCTCTACCCTAGCCCCTCTGCAAAAAAACCTTTACATATCCTGGGCATCCTTACCCTGAACACACACTCCTCCATTCTCACTCTTCAATCTTCCTTTTCACATGTCAG
>Seq_Long_119 [organism=Homo sapiens] Coordinates_in_GRCh37=|1|+|32794762|32795080| Description=UnannotedIntronicRegionGivingRiseToLongTranscriptsInPlateletsAndFoundUsing__LONG__RNA-seq
GTAAGTGGCTTTATCCACCCCTTGGGCTACAAACAGGGGATTGGTTGGCGGTGGAGGGGAGCAAAGCACCCCCACCATACCTCAGGAATCTCTCCTTACTAAAGCTGGTGGGGAGATAGAAGTGTTTGAACCCTGGATTGCTGTGTGGTCAGTTAGGGGAACAAACACCCATATTTATTGGTTCCTTCTATGGGTCAGGTCTTCTGCTGGATACAAAAATATCTAAGACATGATCTTTGCCCTCACGGACTATGGTGGGGAAGGCAGGCACATACCCAGTAGTCTATGATTAGTACTGTTTTTGTATCTCCATTTCTTT
>Seq_Long_120 [organism=Homo sapiens] Coordinates_in_GRCh37=|1|+|33313932|33314660| Description=UnannotedIntronicRegionGivingRiseToLongTranscriptsInPlateletsAndFoundUsing__LONG__RNA-seq
TGAGTGCCTCTGTTCCCTATTGGGATTTTCCCTAATCTAATCTGCTTCTGTGACCAGTACTTTTGCTGCTATTTAGCTATCTCAAGTAACTGTTTTTCCTAGAGCCCTGCATGTGTACTGTTCTCTCTTGTTCTCATTACTAAAGCTCACATTGACATTTCAAAGAAGAGTATCTGATTGGTTTACTTAATGACCTGCTGGTACCAGGCAGCCTTCTAGGTCATTATGTCATTAGCCAGCTGAGAGAGTCTCTGTTCTTTGGTCATGTGCCACACTTGATTGAGTTAGGGTCATGTGGGTGGTAAAAAGTATTATGTCCTATAAAACCTGTCAGAATTGGCATAGCAGGTACTCAGCATTATCCGTCCTCCTCCATTATGATATAAAAATTGATTCACTTTAAACTTACTAAGAACAGTTATTAAACTGGATGTTTCCCCAAAACCAGTCACCTTCATATTTATAGATTAAGATTTAGATGAATTGTTGACGTCATTCCTGAAATATTGGGGGTTTTTCCCTCCTTTATTTCATTCTTAGTCACAAAACAAAGGACAGTCTTTACCACCTTTTTGCCACAACTTAAAATAAACCCATGGTACTGATTGTTGGTCCAAGAAAGCCCATCTGTTAGAGACTATGAAGAGAAGAGAAAATTCAAATGTTCCCATTCTTGTTAGCATCTCTAAATTTGGAGGAAGATGAGGTTCAAACTATAAGCTAAAATGA
>Seq_Long_121 [organism=Homo sapiens] Coordinates_in_GRCh37=|1|+|35564732|35565114| Description=UnannotedIntronicRegionGivingRiseToLongTranscriptsInPlateletsAndFoundUsing__LONG__RNA-seq
ATTCTCTTAACAAACTCACAAACCCTTTTGATGGGTTTGCTTCAGCTCCTCTGGCTGCTGCTTCAGTTATTATCTGTTGCTTCAGGTCTTATTCCATGGCACGTTACTTACCATTCTCTTTTGCTTTTCAACCCTTCAATACTATACTAGTCTTTTGTCTTTTTACTTTTTTGCTATGGGCCATATAGTACTCTCTTCAGCCTGCTTTCTCTCCCTGCAGAGTCATAAAACTGGAAGGGACCTTAGAGACTCACTACACATCTTCAGCAGATGTCCCAGACAGATTGAAAAAGGCTGAAGCAGGAAAGATTTAGTGTGTAAGTTCTCCTAGGCATGGAAATCCAATATGAGTAAAAATCTGAGATAAGTTTTACTTCCTCTAG
>Seq_Long_122 [organism=Homo sapiens] Coordinates_in_GRCh37=|1|-|35650195|35652601| Description=UnannotedIntronicRegionGivingRiseToLongTranscriptsInPlateletsAndFoundUsing__LONG__RNA-seq
GTAATGTATCCTGTGGGACGTAGTACCAAGGAAATTCTCATTTTCACAACTTAGGTGTGTTTGTTTTGTTTTGTTTTGTTTTTTTAAGTAGGTGACTGGACCTCTTTTAGTTTCCCCTACCAATTTCATACATAAATATGTAATATTGAGGAATACTTTGGCAACATAGAAGAACTCGGTGTGTGGTAACCTAAACAGATAACGGTTGCCAACAAGGAGTCAATGCTGTTAGTATTATGTGGAATTACCTTTGGCAATAAGTAGATTTAGGTGCTTTTGAACTCTAGTGCATGGCAAATCCAAATTCTAGATGCTAGATAATGTATCTGATTATTCTACATCCAAGTGAGAATAATCAAATGGCAAACTCATTCTTTAAGCTGGTATTTGCCATAAGTAGGAATCAGACTTGTAGTTTGAAGCTTTAGGCACGTTTTAGTGATGTGTAGGACTTTGACCTATATTTGGTGTGGCTTCTATCCTATGAAAAGGGAATTGAGTGTTTTGACTCGTCGTTTCCCACCTGTTGGGCCTGTCTGTAGGTATACCTTCTAAAATCAACTGACATCTCCATTTTGCTACAGAGTAGCAAAAATCAACAATTTTTAAGCATACTAATGGTGTGCATTTGATCTGAACCTTCTTGATGCTATCATGTTTCAGCTGTGAATATAGCCTGTCAGATGCTTAGAACAATCAGTTGAACTGGTATGAGTGGCTGCATTAGGGCTTTACAAATCGTTAGGACTGAATTTTGGTGGGTTTAGAGAGTGCATTTTTATAGCTGAGTTGAATGTGATGAGTTCACTACAGGCTTTTGGCAAAGGAGGGGAGCTGCAGTGAGTAGCTCATAAGATTCATTTTATAAATAGAAACATAAGGATTTTGTATAAGGCCTCACCTGTTTATAATCTACCTAAGACTTTTTGGGAATTAAAGTTAGAATTATAAATGGCTGGTTGGGTAAAATGTAATACTATGGGCTTTCTTTAGATTTTTCAGAGTATGTGGGTAACATTTTGGTTTATATTCTTCCTAAAGACAGATTGTTAGGTAATGTGTAAAATCTAATTTGACCTTATGTTCTCACAATTAAAGGTTTATATTCTAGATAACAGGTAGCTGATAGCTCCTGGGTTCTCAGCTGGTGTAATTAACATAATTATGAAAGCCCCAACTTTTTCTTTTTTTTAAGTTCTTAGAGGTAGAACACAGAACAATGAGCCAAAAACCCTGTAATTTATAAGATTTTGAAAAACAAAGGATAAAAGTTTAGTCATGTTGAGTAGCTCAATAGTATTTTGTTTAAAAGAATGTTGAAATTGTGTATAGGAACAGTTAAACCCTGATGCCCTTTTAGTTTTTTATTTGGAGTAATACTCTTAGTAACTGGTCTATTATAAATGGAATGAGAAAAAGTGTAGGCTGCTGTGTTTGCATACCTGAGGGGTCTGCTATTTAGGCACATATGTTTCTATTGAAAACTTCTATCTCCAGAATTACCTAAAACTAGATGGGAATAGTGAAGTCACTCACTGCTTTATTGCAGTTACTTTAGCTTCGTGTTTCACTGTTCGGGAAGTGTCTAAAACATGGAATTACAGCAAAGTGTCTGCACTTTTCAAAGACCTAAGGGAAAAGATGGACTGATGAAGGTGGGTGGGGTTTGTTCATTTAGTTTGCAACAATATAGAATAGTACTGAGAACGTAATTGTCTCTGGTTATATAGTGATGGCTCGGAAGGTAGTGTGCCTGTGAGAATTTGGCAACATAAGTTTTTTTGATCAAGTTACTGTGCCGGTTAAGTGACTAAATCTATAGTCTTATGCTTTTTCTTTTTGTAGTCTGGTAGCATTTTATTAAAACTTTCAACCTTTTAAGATTTCTGCAACTTAGCAGATGTGTCTTAAGATCTTGAAAAGCACAAGGTTTCTTAAGCAGCACATGCCACTAACTGGTGAGTAGGTCTTTGTCACTTCATTGAGTGAATTGAATCTCTGGTTGGGCTTGTTAGGCTTACTTGGAAATTAAATTTCCGTTCAGACGTTGAAAGTGAGAGTTTGCAAGTTTTTCAGTGGGTTAATCTGATGTGAAATTTCTTAGAACTCATTTTGGAATGGATTTTCACATCTGCACTAATTCTTAAATTTTTTAGCACTACAGGGAAGATCTGTTCTTTGAAACAGGTGTATGAGAATGGCTCAAGTGGGAACATACCACAAGGCATGTATTACCGTAAACTAATTTTCAAATTACCCTTTTTTCCTTTCTATGTTCCCGGTACCTGTGGATCGACTCATTGGTGATTGTATCGACGAACGTTGACTACGGAACCTTCTAAAATATTTACTTAACACACATGGACATCAACTACTTATAATGAACTGTTAATTACTGTTCCAATAG
>Seq_Long_123 [organism=Homo sapiens] Coordinates_in_GRCh37=|1|-|35652853|35653573| Description=UnannotedIntronicRegionGivingRiseToLongTranscriptsInPlateletsAndFoundUsing__LONG__RNA-seq
GTAAGTCAGCCTTTACTGCCTTCCAATTGGAGTTGTCTATAGAACTTGCAGGTACCTAGAAGGAATTACAGGAAATTTTAATATCAAATTACAGTTATTTTCTGCTTTTTTTCTAACAAAGTATATTATGTTTGATTTCCTTGTATGGGTCAGAGGATTTAATTGAATAGGAAGTTTTTTTGTGTTTTGTTTCTTGGTTTTTTTGTTTTGTTTTGTTTTTTTGTTTGTTTGGTTTTTTTTTTGGAGAGAGTTTTGCTCTTGTCACCCAGGCTGGAGTGCAGTGGCTTGATCTTGGCTCACTGCAGCATCTGCCTTCTGGGTTCAAGTGATTCTCCTGCCTCAGCCTCTTGAGTAGGTGGGATTACAAGTGCCTGCCATCAGGCTCGGCTAATTTTTGTATTTTTAGTAGAAATGGCGTTTCGCCTTGTTGGCCAGGCTGGTCTTGAACTCCTGACCTCAGGTGATCTGCCTGCCTCGGCCTTCCAAAGTGCTGTGATTACAGGCGTGAGCCACTGCTCCCGGCCTTGAATAGGAAGTTTTGTAGGTCTTTGGATAATTGAGTCTAACTTAGTTTTCAGAATATTGATTTCAAAAATAATTCACATGATGAACTTTTGAACTTTACCATGTTTTTTATTTAACTCTTGAAAATTTCTCAGTTCTTAAGAATGCTTGCTGTGGGTATAGTGCAGGTATATTGAAAGGAATTTTTTTCTTGCAG
>Seq_Long_124 [organism=Homo sapiens] Coordinates_in_GRCh37=|1|-|35653692|35654603| Description=UnannotedIntronicRegionGivingRiseToLongTranscriptsInPlateletsAndFoundUsing__LONG__RNA-seq
GTAAAATTGTGTTTAAGGTTTAAGCCTTCATTTATTTTTTTCTTTGAAACGTATCATTCTGTTGCCCGGGCTGGAGTGCAGTGGTGCAGTCTCAGCTCACCACAACCTCCGCTTCCTGGGTTCAAGCGATTCTCTTGCCTCAGCCTCCCGATCAGCTGGGATTACAGGCATGCGCCACGACACCTGGCTAATTCTTCCTGTATTTGTAGTAGATAACGGGGTTTCGCCATGTTGGCCAGGCTGGCCTTGAACTCCTGAGCTCAAGTGATCCACCTGTCTCTGCCTCCCAAAGTGCTAGGATTACAGGCATGAGCCGCCACGCTTGGCCATTTTTTTTCTTCCTTTTTTGAGATGGGCCCAGGCTGAAGTGCAGTGGCATGATCATAGCTCACTGCAGTCTCAAACTCCTCAGCTCTAGCAGTCCTCCTGAGTAGCTGGGACTAGAGGCACAGGCCACCACCCCCAGCTAATTTTTTAATTTTTTTTGTATTTGTGGAGATGGAGTCTTCCTATATTGCCTAGGCTGGTGTCAAACTCCTGGCCTCCTAAAGTACTGAGATTACAGGCATGAACTACCAACCCTGGCCTTAATCCTTGACTTATGCACTAACATTTATATTCTGACATTTAGGGAAAAGATGTACTTAGTTTTTCAGGTCAGTCAGGCAAAATACAAAGGTTAAATATGTCAGTGTTGGTTTAACACTTAAAATCGAATACAGTGTAAGATTATCCTTAATAAAGCCTACATTATTTGCCAGAATGTCTTTAGTACTATGCCCCTAGGCTCACTCTAAGCCTTTGTGTTTTTTAGTGCTAACCTAGTTCTTAGGTCAACTGCTAGGTTTCTTCACATTGAATTCTAAAAGATGTGGATAACACTTCAGTTATGTACCTGATGGGTATTTCTAG
>Seq_Long_125 [organism=Homo sapiens] Coordinates_in_GRCh37=|1|-|35656597|35656941| Description=UnannotedIntronicRegionGivingRiseToLongTranscriptsInPlateletsAndFoundUsing__LONG__RNA-seq
GTGAGTGTAATTGTTTGATTTTACGTAGAATTAAAAAGGGTGGGGGATTTTTTTGTCACTACAAACGCTGAAGGCTTGGTTTTTAAACTGGGGAGGATAAATTGATCTTTTAGATTTTTCACCATTCTTACAGGAAAAATGCTTGCGGTATAATGCATAATTGTTGCTACCTAAGAGAAAAGAGGGGTGGGGTGGGTAAACTAAGTGGTGTTAGTGGGTGCTGCCTAAAGGTAATGGTCGAACTGAGCTGAAGGAAGAAAGGGAGTAGGAAGTAGGCCTATGACAATTTAAGAGTAGACATCATCCAATTTTGAGGTCATTAACATGAGTGTCTCTGATACACAG
>Seq_Long_126 [organism=Homo sapiens] Coordinates_in_GRCh37=|1|-|35657131|35657822| Description=UnannotedIntronicRegionGivingRiseToLongTranscriptsInPlateletsAndFoundUsing__LONG__RNA-seq
GTGAGTGTCTATGGGAGCGACGCGTCGGCTCCCCTAAGATGGCGGCGGCCCCCTCCTCGCCCCCGCCCCCGCGCTGGGCTTCCATTTTGTCGGCTGCCGGAAGGGGCGCTTGCGCGCGCCGCTGCGGGGGCGGGGCGGCCTGCGGGGCCGTCGGTCGGCGGGGGATTGGCCGCCGCCGGGCCTTGCTCTCCCGGCGGGCGGAAGGCTAGGGGAGGTTTCCTTTCGGAAGGAAGCGCGGGGCCGCGGTGGTCGGCCCTGCAGAAGGTATCCTGTCCCTGGGACTGGCGTAATGCAGAGCATGCGGCGTAGGTTTGGAGAGAACCGGGAAGTTCCATAAAAGCGCAGGCGCAGATCGTGTAGGTTACAGTGGCATTTGGATTTGTGTTATTTTCCTATTTTAATTTTCATACTATTTAGATTTTTTTAGGGACACTCAACATATGTGGGTGACAGTTGCTGATGGACGTCTACTCTTTGGGGAAGTGTGTCTATTCTCGAACATTCTGGATGATGGGGCTCCTTTTTCAATGTTAAGATAGTGCTCATGTTAGAAATCTCACATAGTAAAACCTTGATTTTGACCAAACGGAACAGAAAGGCAACTGATAGGTTTCAGATAAGCAAATACTATCTTGGGGATTTTCACTTGCAGAGGTCTCTGGTGTTTGAAAACTTCTTTCCTTTTTCATTAG
>Seq_Long_127 [organism=Homo sapiens] Coordinates_in_GRCh37=|1|+|36506043|36506391| Description=UnannotedIntronicRegionGivingRiseToLongTranscriptsInPlateletsAndFoundUsing__LONG__RNA-seq
GTAATCTCACCTCTGTTGTAATACTGTTATAAACCAAGCTTATCCAACATAGTTCATAGAGCATTCAACAAGGGCCCTCTGCCAACAGCAGGATTTCCAATATATAGTAGCAAATTTCAACAATTACATTATGAGTATAGAAGCATCAAAATAGATTATTTTTAACTTTCTAGAATTTCTAGTCACACTCCAAATATTCAAAATCTCATTCTACTTTTTTGTTGTGAAGAAACTCATGGTTTTAAAATTATTCTTCTATTCATATTTTCCTAAAATCTTCAGAAAAAACAGTACATTCTCTTTTTAAAATATCTCATACAAATTAGTTTTTTAAAAAAGTGGAAATTCA
>Seq_Long_128 [organism=Homo sapiens] Coordinates_in_GRCh37=|1|+|36701841|36702037| Description=UnannotedIntronicRegionGivingRiseToLongTranscriptsInPlateletsAndFoundUsing__LONG__RNA-seq
CCTTCATGACAGACTGGGCGCAAAAACCAAACCTTTATGTCTCTCCATTTCCTCCTTGATCAGTGTCTATTAAGTATATGTTGAGCTCTAAAAATTTAGTTCATCAGTCATACTAGCTATATAGAACTACATAGATATAGGACATTTCATTCTCAGAAAGTTCTAGTAGAGAGACAGTGCTGGTATACATTGCCCTT
>Seq_Long_129 [organism=Homo sapiens] Coordinates_in_GRCh37=|1|+|39726213|39726394| Description=UnannotedIntronicRegionGivingRiseToLongTranscriptsInPlateletsAndFoundUsing__LONG__RNA-seq
TATTAGTAGAGACAGGGTTGTTGGCCAGGCTGGTCTCGAGCTCCTGACCTCAGGTGATCCACCTGCCTCAGCTTCTCAAAGTGCTGGGATTACAGGCGTGAGCCACCACACGCGGCTGGTTGCCCATCATTTCTAGGCTTTTTCTGTGGGCAGAGCTAGGCAATACTTGTATTATCTCTAAA
>Seq_Long_130 [organism=Homo sapiens] Coordinates_in_GRCh37=|1|+|39726415|39727791| Description=UnannotedIntronicRegionGivingRiseToLongTranscriptsInPlateletsAndFoundUsing__LONG__RNA-seq
ACAAACAAAAAACCCCATGAATTTTTACTGATATTTCTAATTCAAATTTAGGATTGCAGGGTTTTGTTTAACCTCTTTGACTTTATATCATTTTTTTTCTTATACTGAAAATCTTGATCTTAACAACAGTAATGTGGTTACTTACTCTTTTCCTACACACACAGAGATCTGTAAAATCATATATATTATTTGTAATATATATGAATCCAAGTGACAATATGAATGTTATTGTTAGCAGTATGATTACTTTGAAGTCACTTGAAATAATTTCTCTCTATTGTTGTTAAGCCACAAATTCAATACACAATTAAGGTTCATTTGTTTTTATTTGCTTTCAGTTTTGGGGGGTTGCTTTTTTCCTTTCAATTTTACCTTACATTATGTAGATCATTTATATTGTTCCAAAGGGAAATTTTAAAAAGTTAAATACAAATTGTGTTCAGAGAGGTCTAGCTTCCATCTCTGCTCCCTCCATTCTGTATCTTCCCATTCTCTGTAGTTAGCTAAATGTTTTAAAACACCTTTTTGGTTATAATTTCTATTGTTTGTTTATTTTAGGAAAATGCATTCATAAAAAAAACTTTACTGAGGTGTAATTTACATACCATCAAATCAACTAATTTAATGATTTTTATGAGTTGTACAATCATCACCATAATCTAGTTTGGGGACATTTTCATCATCCAAATAAGATCCTTCTTGTTCATTTACAGTTACTGCACATTTTCATCACCAGCCTCAGGCAGCCACTAATTTATTTTCTATCTTGATAGATTTGCTTATTCTGGACATTTCATATAAATGGAATCCTATGATAGATGGTCTTTTGTATCTGGCTTTTTTCACTTAACATAATATTTTTTGGTTCATCCATGTTGTGGCACATATCAGTACGTCATTCTTTTTTATTGCTGAATATTCTGTTGTATGGATATATCATGTATTTTGTTTAAATATTAAGCCAGTTGATAGACATTTGAGTGGTTTTCACTTTTTCACTGTTATAAATAAAGTTATTTGCATACCAGTCTGTGTGGGTTTATGTTTTCATTTCTCTTGTGTATACATGTATATACCTAGGAATGGGATTTCTTAATTGTACAGTAAGCATGTTTAGCTTTTAAAGAAACTGCCAAATTGTCTTGCAAAATGGTGTATCATTTTACATTCCTACCAGCAATGTATGTGGTTTCCTGTGTCTTTACATCCTCACCAGTATTTATTGTCTGTTTTAGATTATAGCTATCACAGTGAGTGTGAAATTGTATCTCTTTGTGGTTTTAGTTTGCAGGAAAATGTATTATTTAATTGAATTCCACAAACATTGACTGGGAATGTTATGAGCAAGGTCTTAGATAGAGTGTATGGAAGATACAC
>Seq_Long_131 [organism=Homo sapiens] Coordinates_in_GRCh37=|1|+|39758516|39759129| Description=UnannotedIntronicRegionGivingRiseToLongTranscriptsInPlateletsAndFoundUsing__LONG__RNA-seq
GTGAGTTTCTGCCGATTCTCTTACATTCTGCTCATAGAGTCTGGTTCCCCCCAATCAACTCTCTTCCGTAATTCAGAAATCTCCTGGTTTGGCCCTGTTTTGGTTTTCTGCTTATTAGGTTATATCATTTACTATGCACTTATTCATATCTATTATAACATTTTCCCAATTTTCTAAATGGGTCAGAAACTACTGTTCTTGAACGTTTTAAATAAATAGAACCTATCCTAGGTATTGTGCTTCAACAAACGTGTGGCTATATGTGCTTTGAGACACCAAAACTAAAAGTTTGAGATTTGTAGAGAGGGGACTTTCCCTCTGATCTGTTGTTTTTCATCCCTGTTTATCAAGATTGTCCAGAGTAGGACAGCCCAGGACCATTCTTTATCCAAGGAGCACCACAAAGGCCTTATGAATTCTGTTTTCTACTTAGGATTGAAAAGAGTTCTGGGAGTCTTATATCAAACTTGTACAAAACTTGAATCCATGGGGAAAAATCCAGAGATTAAGAGCAAATTAATTTCCTGAGTTATTCTCTCCTTTGATGTCAAATGTGCTATCTTCTACAGATACAAAGGCTGCCAGTCTAATCTTATAATCCTTGCTTTGTCTAG
>Seq_Long_132 [organism=Homo sapiens] Coordinates_in_GRCh37=|1|+|39793026|39794040| Description=UnannotedIntronicRegionGivingRiseToLongTranscriptsInPlateletsAndFoundUsing__LONG__RNA-seq
GTACTTTTAGTTTTCATCTCCAAATATTGGGTGGATACCTTTTGAATGGTATGAAGGCAGCTTTGCTGATTCAGAGTCATGATCACTAGCTTTCCATGACCAATGTGACTTAATTTTTAACCTCACCTTAGCAGCCATTTGTCTTGTGTTTCTTTACTGGGGTTCCATGATGTGTTGGTCAGTCAAAAGCACTAGAAGACACTTACAACTAACCCTTTAGACCTGGTTCACCTTTTTTGTCTTATGCCATTTTGTGGCAGACAGCAGTCTAGGAGAACATAAATTCTGTATTATATGTGATCACAGGGCAGTAACATACTCCCTTGTGGCATTGTCACTCAAAAGTTGATAGCCAAAAGTTCTGGATATTGGGAAGAAAAACCTGTGAACCTCTTCCCTCTATACTAAGGCAGTAAGAAATATTAAGTTCCAAAGCAAACTGGTAGAGTAGTTTCACTGACTAAGACGCTGGTTCCCCTCACCCATAGTCATCTCATCATGTGGCATCTTGACCAGTTCCCCTCCATATTCATTTCCTGGACCATGTGAAAGTCATCATAGTTCCTACTGGTTGTCCTAAGTTCTTCCTGGATACTTGTGCGTGTGTGTACACTTACCATATTATATACATGTGTCTCTGGGATATATATGTGTGTTTGCCTGCTTATTTCCTATGTTGTGAAGCAATGGCCAACTTATGTGGGGCAGGCCAAAATTAAGCTCACGTGATAGTCAAATTTGGTCCAGATGATGCTCAAAATGATATTCAGACAAAGCATGTCTTGATTCTGATCCTTGGATATAAATTTTGTGCAACAGGAGCTAGAGTTGTAAAAACCACAAGACAAAACCAGCTATGATTTGATGGTGTATTTCCAAAAACAAAGTGCTGGTGTAACATTCTCCATTTAAGGTAGCCCACTTCCAGTGGCTTGTTGCTTCACCATATAAGGGAGTATGTGAAAAGTTTTAACAATTGCTTGCTGAGAACATCCGGTTCTCATTTTGAAAGGTT
>Seq_Long_133 [organism=Homo sapiens] Coordinates_in_GRCh37=|1|+|39822886|39823046| Description=UnannotedIntronicRegionGivingRiseToLongTranscriptsInPlateletsAndFoundUsing__LONG__RNA-seq
AAACTGAGAGAGGTGTATGACTTGACAGCAATGTGGGTGAAAAGACCAAGGCTGAATGTAAGCAGACCTCACATGGAGTATGAAGTCCAGTCTTGTATACCTCAAATTATTGTGGATTGCCTACTGATTGTCCTTTGTTTGGGGGGATTTTTTTTTACCAG
>Seq_Long_134 [organism=Homo sapiens] Coordinates_in_GRCh37=|1|+|39858897|39859198| Description=UnannotedIntronicRegionGivingRiseToLongTranscriptsInPlateletsAndFoundUsing__LONG__RNA-seq
GTTAAGTCTCTGATGATAACAAGAGATTTTCCTCATTTTGAAATTCCCTACGTAGGTTTTACTTGAACTGAGATCATTCTGAATCTTAAACCAACCCCTCCTTTGCCCCCTGCTCCCCGCAAGAACCATGTGACTTCTCACTCAGAAAGTATTTGATGGTTTGGGCATCATACTGGTGAGCATTATCAAGAAACCTGGATGCACCTTCATTCACTTGTTTTTCATATGTATTTATATTGTTGTGTATTTGGGTCATGCTTCAGACTTGGCATTCTACCTCTCAGTGATAAAATGAACAATGG
>Seq_Long_135 [organism=Homo sapiens] Coordinates_in_GRCh37=|1|+|39891078|39891777| Description=UnannotedIntronicRegionGivingRiseToLongTranscriptsInPlateletsAndFoundUsing__LONG__RNA-seq
TTTTCAAGCTCAGAGATATTTAATTGACTCCCTGTTAGAATAAAACCTTTAGATTATGAGGCTGACACACTGCCTGCCGTGCTAAGAAGGTGCTTAAAATAAAATATAAACTCTTTAACACACCATTCAAAGCCCTCTATTTGACCCTAACCTACCTTTCTTAGCTTCTACTATTCTTCTCACTCCTTAATATTATAGCTGAAGTAAACTATATTCTGTTCTTTAATATCTTCTGACAATGTCCTAACCCTGTGTCTTATTTTATGGGTTATAATACATCTTTCATGAAATGCTTTTGTCCAGCTCTCTCTCTTCTATAAAACTTACCTTTATTCCTCAATCATGGAATAATTTTTCCTGCCTCTTCACTGCCATAACTCTTTATCTGTACCTTGTATTATGATCATTATTTTATGTACTTACCTTCCTGGTCCATAAACTCCTTAAAGTCATGGTTTGTTTATCTAATGCATATTTTTATGACTCTTTCCTTCTACTTTACTTGTTTCCATCCTCCTAGCCTAATATAGTTTCTGGGCCAATATTTTAAATAGAAACAAATAACAAGAGTAGATATTTGATGCTTCTAAATTATTTTTAGCTCTTCTCCCTAAAAATACCTTTAATCTTATTACAATAAATTCTTCAAATTTTCAGATTCCAAAATCAAATGAGTAAGAAAGACATAAAAATTAGAGGC
>Seq_Long_136 [organism=Homo sapiens] Coordinates_in_GRCh37=|1|+|40506638|40507100| Description=UnannotedIntronicRegionGivingRiseToLongTranscriptsInPlateletsAndFoundUsing__LONG__RNA-seq
GTGGGGCCGGGGTGAGCAGCTGAGTCCGGGTGCCCCGGGGAGGCCCCTCTGCCCGATTTCGCAGCGCTGCCCATCAGCTTCAGCGGAGGCCTGATTCCTGAGGTGCTCTGACTGGAAGGAACCTCCGAGATCGGAGAGTCTTCCCTGTCTCCTGTTGATGCTCCCATTGCACTGATAGGTAAATTGATCCCTAGAGAAGAGGCTAGTCTGAGATATATAGCGAGTGAGGAAAAGAATCGGAATCATGATCCTGGTGCCTTAGATAACCAGCCCCAGTTCTTCCCGTGTTGCTCGGAACCTCTCTAACTTGGGATGGTCTTCCGGTCGGTGTTGCCCCGCAGGCTGCTGCAGGTTAAAGGCCAGCGCTGCGTGGAACTTTTTTTTTTCTCTCCTCCCAAATTGAGCCGTTTGAAATGCCTAGGGAGTTTTTAAAAGAAAGGCGGGCACATCCTTGTATTTACAG
>Seq_Long_137 [organism=Homo sapiens] Coordinates_in_GRCh37=|1|+|40524710|40525005| Description=UnannotedIntronicRegionGivingRiseToLongTranscriptsInPlateletsAndFoundUsing__LONG__RNA-seq
CAGTATCATAGTAAATATTGAGTATTTGAATGAGTAAGCATTTACTTTAGTGAACACCTTTTCCTGAGCAGTTCTCTTGCTTAATGAGGTCTTTTGATTTTGTAAATATGCTACTTTTTTATCTGATATTTTTGTATTGTTCCATTTTGCAGATGATATCTAATTTTATTAAATTATTCTGTTCCTGAGAATTGGCATCCTCTTCATCCACCTGGGGATGACCAGGAATTTTCTGTTTTTTTCTCTGTAGGTGCTATTTAATATTTAAATAACAAATGACATTTGATCTGTTTCAG
>Seq_Long_138 [organism=Homo sapiens] Coordinates_in_GRCh37=|1|+|40536652|40537121| Description=UnannotedIntronicRegionGivingRiseToLongTranscriptsInPlateletsAndFoundUsing__LONG__RNA-seq
GTAAGTTTCTTGATCTCTTTAGTATGATGTTAAAAACAGAAGGGACTGAAGATTTCTGGCATTGAAGAAAGCTATTTTATGAACATTCTGCACTGAGCAGGTAAAAACCCAATAATGCACACCAAAAGTACACAGAAATGAGGTAGTCCCATGTAGTGGAGCCCCAAAGGTAGGTGCTTTCTGCCTAAGTGGAGCTCAAGGTAGCAAAAAATAATGGGGATGAGCCATGGCACCTTGTCAGGCTGGTGCTATAAAGCCATATGTACTGTTATTTACACCCCATAGACTTAATAGTCTGTCCAAGATCGCTGAACACTAGAACATAGCATGGCTCTGTGGGTTTGTCTCTTGCTACATTGTACCGTGCTCCTGGGGTTAAGTGGAAGCAAGCATTGGGAGAAATGTGTGAGATTTAGCCCCAGCTGTTCTTTAGCTCAGATTTAAACCTGCTGTCTCTTCTTTATTTGCAG
>Seq_Long_139 [organism=Homo sapiens] Coordinates_in_GRCh37=|1|+|40848550|40850568| Description=UnannotedIntronicRegionGivingRiseToLongTranscriptsInPlateletsAndFoundUsing__LONG__RNA-seq
TGATTTTATCATCTGTAAATGTTTTGTTTCATATTAGAAGAGACCTTTTCTAGGTTATCTGAATAATTGTTTTAATTCTTAGGAAAGCTATTAATTTTCTGAAAAATAAGTTTTAAAATATGTTTGGAAGGCCCTATGTCAGTCAAGGACCAGTCAGAGGAACAGAAGCCACTGTTGGTCTTATAAGCAGAGGGAATTTAAAATAGGGAGTAGGTTACAAGGCTGCTAGAAGAGCCAAGAAGCTGAACAGGGGCTGGTGAGGCACCCATTCGATTAGCAATGCCTGGGAACTACTATGCCTGCAAGGAAAATAGTGCACTGGTGTCACCAAGGGCTGGAAGTCCGAGTGGTCTGGTGTGAGCGGAAGCATGGAAAGAGGAGCAGTCTGGTGGCAGCTGGAAGTAGGCCGAGTGAGAGAGCGTATTACCCTGGCTGCTCCCTGCTCCTGCCTCTTATCCTCCTCAGTGCCTCCCATTGATGGAACTTATCCTGAAATCAGTTGGCAAAGGGAGCCTGGGAGATGTAGTTCCCTGTGATCAAGCGGAGCAAGGGAGGGATCCCAGCGCAAACAGGCAAAGACACAAAGGCACTGAATTCTCCAAGATGTAATTTCTTTCCCCTTATAGTATTTGAATTATTTTGGACAAGAGAACGGAAGGGTTTTCCGGCAGATATAACATTGCGTGCTTCTAAAGGATCTTGACTGTTGCTGAAACAATTATTAGTCCCAGGAAGTAATGTAACAACTCAGTCATAGTTTATATACTTAGGGGGTATGACTAGGCAAATTGGCTCCTGTATTGAATATGTATTTGACTGTTGGCTGCTGCCAGGAGCAACTTATCGTTTGGTTACTCAGAAAATAAGTTCCCACCCTGTCAATTCTGGGAAGTCTTAGGTATGGTGTATCCACATTGAGTATATCTACAACTGGACAGCTTGAGTTAGTCACACAGAAGCCATACACAGAAAATGTTGAGGATTGCAGCGTTAAAACATGGTACAGCTCACTCTTTTTTTTTTCTTTCGTTTTTCTGGAGACAGAGTCTTGCTCTGTTGCCCAGGCTGGAGTGCTTTGATGCGATCTCAGCTCACTGCCTCCTCTGGCTCCCGGGTTCAAGTGATTCTCATGCCTCAGCCTTCCAAGTAGCTGGGATTATAGGTGTGTACCTCCATGCCCAGCTAATTATTTGTATTTTTAGTAGACACAGGGTCTCACCACATTGGCCAGGCTGGTCTCAAACTCCTGGCCTCAAGTGAGCTACCTACCCTCCTTGGCCTCCCAAAGTGCTGGGATTGCAGATGTGAGCCACCAAGGCCGGGCCTCAGCTCAGTGTTTTCTTTACAGTTAAGGTAACTGCAGTGTGGCTGTTTTATCTTGTGCTGCATGTTAGTTTAACTAGTCTTATTGATTTGTTTGTTTTACCCCACAACTTCAGATAAGTTTGCACTGGGTGAGGGAGGCAAGATCACTGGGTCTGTTTTCTTCTACCCTGACCTGAAAAAAATATTTTGTCTTGTAAGGAATGTTGCTGCTGCTCCATTTAAGGGCAGAGCTTTCCAAGTTGTGGCTACTTGTTTTCTACGTGATTATAAAAGTGTCTAATGAGTTATATGAGACAAGTTCAGCCCTTTCTAGAAGTGCTTTTTTTGTCAATCAGGTCACCTGCATTTGGGCCCTTGCTATATTAATGGAATTGGTGGAACTAGGCCAGCAGAGTTTTCAGTGCAGTGTGAGTATGTTTGCTTTTAGGCTGTTACTTCCCACAGAGGCCACAGATAAAGGACTCTCGTTGTTTGAGTGAAGTTACCAACTGTAACAATTGCATAGGTTTCCTTGTTTCTTTCTTTTCTCCAAAAAACTCATTTCCTCTTGGCAGGTGTTACTATAATTCACAGGTGTAATGAAAATGTAATTTGGGATTTGAAAAAGCATATCAGACTGCTTCCCAGAGTACCAGTTCTTTTCAGCTGGTCCATTTCAACTTAAGAGGTCCATCTATGCATTTTTGAAGCTTC
>Seq_Long_140 [organism=Homo sapiens] Coordinates_in_GRCh37=|1|+|40855080|40856398| Description=UnannotedIntronicRegionGivingRiseToLongTranscriptsInPlateletsAndFoundUsing__LONG__RNA-seq
GTCTATGTCCCTATTATGAGCAGCATTATTCTGTTAATGTGTGTTCAGGTCATATGCTTTGTTTTGTTTTTTGATAGTCTTCCTCATACTGTTAGCCCAGATAGCTGAAGATCTGTGACACCAGGAAGCTGAGCAGGTGAATCTCATGGTTGCTTTGTGGTAATTGCTTCTTTGTGCCATTTCATTTCTGTGCTTCTGCCACCTGTGCTGCTTTGGAAGCTGGAGCTAGACATGAAGCGAATCCTCTGCCCTCTCAGTAGGAGGTTTTGGTGTGACACATCATCCTGGGGAAAAATGTAGCATGAAGTGTGAAACAGGAGGCTGAAATAGCAGTCCTTTAGCCCTTTTGTGGGATGGGAGTAAATATTTAGACGTGGTTCTCAGGTGCTGTAGAATTTAATAACCTTGCAGCAGTTTTAGAAACTCCTTGTGCCCACTGGAACAGGTTCGTTTAAAGAATCTTACTTGGGCTCTTTTGAAATTGTGATGCCCCCACCTCCACCCACTCCCCTCCCCCGCCCACCCCCAGACCTGCCCTGAGTTCATCTGCCTAATGTTCCCTTTGCAGGATCTTTGTACTCACATGGCTGGTATCTTTGCCCCACCCCCTTATGCCATATATTTTGACCTCATTGTGTTCTATTCTGAAACGCCTGGGTTTTGAAACATCGTGGTGAATGTTTTCTTTTTCAAAGGGCAAATCTCCATCTTTTGCTCTCCTCCCTTAAGCCAGGGCTGTTTTGATGACTGATATTCTGCACACCACTGGACTAACCAACCATCTGTACTTTGATCCCAGAATTCATTTTGATTCTGCTGTTTGTTTAGAACTGAAAGCTTTCTAGCTTGTTTGGATGTGGTTGTGATTCAGTGAAACTGGCACTGATTTTCCATCTGTTTGCCATTGGTTGGGACTTCTCCAATGTGTTAGGAAAGCTGCTGTGCTGAGTTGCGAAGAGAAATTCACATGTCCATGGTCTTGCACAAGGGCTCATTTGCTCACTTAGAAGGTTTTATGTAGAGCCTCTGCCTGGGTGAAAGACATGAGCTTCCCTGGAAACAATTGAAAAACATCTTCTGCCTGGCCACTCAGTCTTGAGCTCTAGTAGGTTACACTGTTTTTCCCTTCTGGGCTTCTTTTTGAGGAAGGGGAGTGTGGATGGGAAGAAATCTTCACAATCAGTCTCAGATTCCCAGCAGCAGAGAGTGAATTGTATGTTGTAATAATAAAAAAAAGAATACCTAAAGAACAAGATATCAATTTAGTGACCATTATTGAGCATTTACTATGTATAACACACATTTGGGTGTGTAAAGGT
>Seq_Long_141 [organism=Homo sapiens] Coordinates_in_GRCh37=|1|+|40862100|40862506| Description=UnannotedIntronicRegionGivingRiseToLongTranscriptsInPlateletsAndFoundUsing__LONG__RNA-seq
AATTTCTTGGTGTAGGATTTACCTTTATTCTCTAACCAGTCTCAGACATGTTTTAATTTTCTTTGTCTCAGACATTTTTAAGCTTAACTTATGCTCTTTTTTCAACAGTACAAATGTGGACAGTGTTTCTTTTTGACAAACGGAAACAACATTCTTGCAAGATGGCCCAGATGGAAAGGGACTTGTCTTGCAAGTGTTCTGAAAGCAGAGGTTGATTGCATAAGCCTTTATTTTGGTCTCATGGTTCCTTAAAATGTTTGTACTTACAGAAGTTCAAAGTTACTGTTTATTGTTATTTTGGAATAAGGAACTTGATGAACTCTCTTTTGTGTGGATGAAAACATAGAGGTAAACATACCTCTCAGCAGCCCTACACAATTTTTCCAAGATCCCACTGGTGTTTCTGT
>Seq_Long_142 [organism=Homo sapiens] Coordinates_in_GRCh37=|1|+|40869198|40869488| Description=UnannotedIntronicRegionGivingRiseToLongTranscriptsInPlateletsAndFoundUsing__LONG__RNA-seq
GCACTCCGTGGTGTTGCATAGAGTGTTGGTATATATTACATATATGAATGAGTTAACTGGCCCTTATCAGGAAGATGGATGGGAAGTGGGTTCTGGAAACCTTATTCTATACCACATCCTTATATATAGTCCTCAGTTATTGTCCCTCTGTGTTCTAGGGCACTGTGAGGTGAATGCTATTGTACACGTTTTATAGATGAGGAAACTAAGGCTCAGGAAATGTAAGTATCTCTCAGAAGGTCACACAGGTAATCACTGAAGGAGCTGTGCTCAAACCTAAGTCCTACAACT
>Seq_Long_143 [organism=Homo sapiens] Coordinates_in_GRCh37=|1|+|40878775|40879648| Description=UnannotedIntronicRegionGivingRiseToLongTranscriptsInPlateletsAndFoundUsing__LONG__RNA-seq
GTAAGTTGGGAAGTATTTGCACTGTATGGACAGCCTCAGGTATGTGTATATTTGTGAAAGGGAAAGTAGGAGGTCTCGTGGTGAGTACCATTGCACCATCACAGCTGGGGCTAAAGGGTTCTGCATCTGGATTGGACTGCCTGCTATCATTTCTGCTCTCTCGTTACCAGTTGCTGCCTAAATCTGCTCTGTAAGGGCTTCGCTTTGGGGCCAGATGAGAACTCAGGAAATGCATCTGTTCCATCTAAGCAAGAGGCACATTCCAAGCCAGAATGCCAAGGCTGAGGGACACCATCTGAGCAGATGCTATTTCCACATTAGTCCTTCTCTTGTTAGACCTTCTGTATCCCATTTTCTGATTTCAATGAAGAACAGTCCAGAAGTGAGGCCATATTAGTCCATTTTAAGTGATCCCTTCTTATGTTCTTGCTTTGTCATGTTGAAACAGACACCCTTCTTTTTCCACAGGACATATTGTGGCTGTAGTAGTAGAATCTCTAACATAAAAACTTGGAATCTTGGGAGAGAGGACTTTACTTACTATTGCTTAAGGAAGAGTCTTTTATCATCGTTCTGAATCACATTGTCTGTGGACACAATCACTAGTGATACTGGCAGAGTGAATTAGGTAATCTTTAAACCAACCTCCCTTTTGGTGTTAAAGTAAAAGGTTTTCTAACCACTGGGAGATTTGTTGGCTCTTGGCTCTTGTACCATCAGATACCTACCTTTATTCTTGGCTTTTCCTGGGACCAAAAACTGCTGCTTCTGTTGGATCCCCTGTTCTGTGGTTGTCTTGGTTTCAGAAAGATCTGTCTCTTTAGGACACCAGACAATCACAGGCGATATCTTTGTTTTTCATTTTAGGTTTGGT
>Seq_Long_144 [organism=Homo sapiens] Coordinates_in_GRCh37=|1|+|41219518|41220026| Description=UnannotedIntronicRegionGivingRiseToLongTranscriptsInPlateletsAndFoundUsing__LONG__RNA-seq
CACTTGAGCTGTTTTGCAAGCAATCACAAGAAAGAATATGAACGTCTGCCTTCCCGTCTCTTCTGCCTGCCCCTCTCCAAAGGTCACACTAGTTGTTTTTTCAGCACCTTGGGTGCATATAGCTCTTAATTGTGATTGTAATAGACCTCTGTCCTTTAGAGCTCATTGTTTTAAGCATGCAGATTGCATGATTCACTAGGTGCCACTTGGGAAATTGTGGCAGAATCTCACAGGAGCAAAGCTGTGCCTTGTTCTGCTTGCTTTGTTATATAAAACTTTATTTTTAATGAATTATTTCATAGTATATTATCCTTAGAAGCAGTCATTCAGTGACAGCCATTCTCCCCATCCCAGCCTGTATTAATAACCAGTCAGAGAAAGTCTAGGAGAAGTGGGCATCCTAATGAACATTTGTAATTCTGACCCTGCATGAGGGCCTTTGGATTAGCAAGCCCTCTGTCACCTCCTTACTAGAGTAGGGTGTGCCTCACTGCGTCTCCGTTCTTTCT
>Seq_Long_145 [organism=Homo sapiens] Coordinates_in_GRCh37=|1|-|42365593|42366082| Description=UnannotedIntronicRegionGivingRiseToLongTranscriptsInPlateletsAndFoundUsing__LONG__RNA-seq
GGGAGGATTGCTCCCTCCTCTTCCCTCCACTGGATGTGAGAATAACTTTTGGGAGTCTACCAAGTAATAGCAGCAATAACTGTCATTTACTGACCACCCAGTACCAGGCACTTTGTTAGCTATGTTAGGATTCTCATCACATTAAATCCTTATAGCAGCCCTGTAGGACAGGGCTTGTGGGACCCACTTTAAAGGTGAGGAAACTGAGATTAAAGAGTAAAGCCGGCACAGGCACATCTTGAATTGCTGGCCAGGAAACCCTGCCCATGGGCAGCTATTCTTAAGCAGGGAGCTGGCTGCATTGGCCTGGGCAGAGAAGGCTTTCTGAGATATATATATGTATTTTATTTTTTTTTCCCTTCAGAATAACTCTCACAAGCACTGGACTTCCAATAAATCTGCTTTAGGGCAGGGCTTTGTAATTCAACATGAACCCTGAGATGCTCCAGATTCTGCTGACAGGGGAGAAGATCATGGCCTGAGAATGTTT
>Seq_Long_146 [organism=Homo sapiens] Coordinates_in_GRCh37=|1|-|42647696|42647971| Description=UnannotedIntronicRegionGivingRiseToLongTranscriptsInPlateletsAndFoundUsing__LONG__RNA-seq
GTGATAGCAACAATAATAGACATAACTTGCCTACCAGCGTACAGTTAGTGGCAGCGCTAGCATTAGTTCAGTGTGTTCACACCCGGCCTGGCACCCTGTTCAAAAGGCCAAGACCACAATTTTAGCATCTGAAAGGAGTAATATTTTCTTCCCCCTTTCTCCTTATTTTACCTGCTTAATTTACTTTCAGAGTAACAATTCTGTTAAGATTTTAGTGCTCCATTTGTTTTATTTGTGGTAACATGTTTTCCCTCTTTCTGCTTTTAATCTGATTAG
>Seq_Long_147 [organism=Homo sapiens] Coordinates_in_GRCh37=|1|+|43149138|43151917| Description=UnannotedIntronicRegionGivingRiseToLongTranscriptsInPlateletsAndFoundUsing__LONG__RNA-seq
GTGAGCTGCCGGGCTCTGAAGCCTCCATCCCACCTTCTTGCTTGCTTCCTGCTCTGTCGGCTTCTCGGGGCTTGGGAAGCCCCAATCCACAGCTCTGTTCTGAAAGGCGTTTACTACCTCTGGTGTATTAGTATGATTTTTTGTTGTTGTTGTTTTCCTTGATTAGGGATTAGTGGATCTAGAGAATGCCTTTGTTTTGCAGCTAAATATTAATTTGAAGCTAACTTAAAAGGCTTCGTCACAGTACAAAGCAATTCAAAAGGCAAGCGGAGTGAATGAGCCATTCCTTAACAGGGTAAACGGGAAACTACGGTCCAGTACATTTTTATCCTTGTCATCTTTTTCTACTTTATTGAACTCGGTATTTGAGAATGTGATCCACTGACATCGGATATTTATACATTGTTAACGTTTTAGGGTAAGAGGATTTGACTATATGAGGTTTTGTCATCTTTACCGAGAGGTTGTATTGCCTTTGTTTCACGTTTCATTTTAATACCTGAGATAAATTTTGTCTTAGCACAGCTTTGACCAGAGAGAACTGTTTTTATTTGCTCATCCAGTAAATAATATATTTACAAGAAAGTGGTTTTTTTTCCTTCTTCCGTTCTTATTTTTCATTCTTCCTTGTCCTAGAATCATAACTGGTTAAGTCGATTTCTGTTAGATCCCTGGCTGTAGCTTATTAGAGTGGCCATAGTCACTGGTAACTTGACATTTTTCTTCCTGTTTGAAGGCAAAGCTGCAGACACGTCTTTAGGACTTACCCTTCGGGTTGTTTGTAGGAGTGGTGGTGGTAACGTGCAGTAGACGCACTGTATTCCATGGGCTCCCTTGTAAGCCGGGCATCATTTTCAAGATGGCTGCCAAGGCTAGTAGTGCTAGTTACATGGGTGCAGAGCACTGGGTATGCCAGTAGCAATCTTGGCCTCACAGGTATGGTACTTAGTGCCATCTCAGCATTGTCTTGCTTGCTTACTGTAGAAGACCTAAGCAGATGATTAAAAGAACAATGTGGAATGGACAACAAATGGGCAAAATCAAGCTTAAGGACAGAATCATTGCCTGATGAAAAACTGTTCATTAATCAATCATAGAGTATTGTGGAAACACTCAGAGTAAGAGATAAGCATTTGGTGATCTATTCTCTACTTTTGCAATTGTGGGAAAATATTTTGTTTCTTCCAAAATCTTAGGATTTTCCATCTTGTTATATACTGTTTGCTTTCCTGGCTGGCCGAAACTACGTTTTTCATTAATTTTTTGATAATGGCTTACTAGCAAGAAGGAAGGGAATGCTTATATATAATTGGCATACTGATAGCTTTTTAACTGATCTCTCTGAACTTTCTAGTGTTTTAGTTTGTATTTCTGTCTTACTCTGATTATCGTTACTAGTCTAACCCTTAAACCAGTGGTTTTCAAATTTAAGTGTGCTTACCTTGGGAGGGTGTGATGTAAGTGGTGAGTTCCTCCTTCTGAGCCTTGGATTCATTAGGTCTGGGTACATTTTTAACAGGAATGATAATGGTCTTCGGGCCATACCTTCAAAATCACTGCTTTTAACCCTTGACCCAATGTAATGGTAACTCTGGTGTGCAAATTTGCAGCCTTTTCAGCGGATAGATTGCAGGTTTTGTATGTGTTGAAGAAGTTTTAGCATGTGCCTTGTTTCGCTGCATTTTTTTTAAGTAGGCATAGGTTATGACATTTTTTGAAATCAACAGTTTTGTCCAGAATAAGAGTAATATCTTTACATTTTTTAAGTATTTAGTCCATGAGATACTGTTCATTGAATATCTCTATTCTGAATTGGAATCAACTCAATTGGTCATCCTCCAGGGCAAGTTATGAATTGGCTTTTGATGGTCCTTTGTTTGGACTATCCTAACCTCAATTATTTTGTCAAATTAACTGGTTAAAATGTTCTTTATGCTTCTGAACTGGTTTTAATGATTCTGGGACTTTTTTAATAAGATGCTGTAAAATCTGACTCCAATTAAATACAGGGAAGATTTGCTTTAATTAAGGAAAATGTATGTGATAAAAGAAATCACTTTGGAAGCTAGCAGTTGGTTCTATATGTAGTTCGTGTAGTGGAACAAATAGACTTGGCTGGAGGCACCTGTCTCTTATGAGGGAGGGAGACAGACTGACACATAACGTGCTGTTTTCTGTATAAAGGAGAGGGTGCAGTGTTCGGGATGACTATTGTGACGACTTTTAATTGGGGTTTTTGGATGCGCTGGATTATATATGCTAGGATTGTAAGGAATTTTTATAATTACAATATTGTATGTAAATTTTCTGCCTTTAAAGACATAATTTCATTGTAAATGTGTTTATTCCAGCCTGAATTACCACCTGATGAATTGTTACAACCTTGTTAGAATTAATTCATGAAAGGGCTTCTCCCTGATGGTTATATTGTGAAGAAGGTGCTAAGTAACATGAGCATAGAGCTTTTAAAAATAGCAGAAGTTTTGGCTTTATTTTGTTAGACTGTGTAATCTAGAAATTCTAAGAAATTCATTGAGTTATTCTTTTGTGAACTGTGTCTACAAAACATAATCGGAGAATGTGACTAGAGGGGTTTATTAGCTCCCCCCAGATTACTGTTGAATTTTGTTAGTGGTTGAGTATTGATCCATATTCACCAAAGATTACCATGAATTGGCAACAGTTTATAGTGACCAGAATAGGAATATTTTTCTGTTTCCAGAGTACTTAAAATGTTTAAATTAATAATTCTTAATGTTTTGAGGTGAAAGAATTTGGAG
>Seq_Long_148 [organism=Homo sapiens] Coordinates_in_GRCh37=|1|+|43154724|43155733| Description=UnannotedIntronicRegionGivingRiseToLongTranscriptsInPlateletsAndFoundUsing__LONG__RNA-seq
TATCCACCCTCATAGATACTGAGTTATTCAAGGATACACTGTATTACCTTCCTGTCCCCCTAGTCCTGGGGCTGCAGTTGCTGAGTTTGCTACCCTCCAGTCTTAGCCCTTGGAAACATACAGTTTGTCCGAAGGCAGAATCATAGACAATATGTGGGAAACAGAAGTGAGTCTGTTGGGTGTGAAGGGTGTTTAATAGAGAAGAAATACAAAGATAAGTGGACATTATTATCTTACAGTCATCTACAAGGCTTGGAAATTGGTATCTGGTTGCTTTAGGTTATGGAGCATATAGATGGTAAATCCTGGAGTTTTTATAACCACAGGATTGTAAATTAGTGTATGCAGTTACGTGAATTAAGGTGTTAGACTAGTGTGGTCTGGTGATCTGCAACAAAGTAGTAGTATAAGAGCATTTAGTTACGGATAAATTTATGTATAATAAGTCTTATTTAAGGCAATACTGTGGATTGGCAAAAAAGTTTTCTAAAATTTAGCTTATTTTTTATGTAGATATACAGCTAGGATAAAGATAGTTATGTTTTAAAAGGAGTGGGAGGGGGGTCAAACATGGTGAACATGCTGGAGTAGAGTCCGGGAGTTTGGATGGATTGGGCCATGAAAAGCAAATGCTAGAATTCCTAGTTCCTGTGGCATGGAGAATTATCTGGCAAGCTGTAATTGTCTTTTGACTTACTAAAAAGTTTTCCAGGGAAGTTAAATTTTTTTGCCTTTGTTTTCCCATTTTGAGTTGCATTTTGTCTATTTTTAAGACCCTTACCAATCTGGATAGGCCATAGTATAGGAGTGGTAGCAATTAGATTTTAATTTAGAAATCTGGCTAGTATTAGTGAATAGTAAATGCCCAATAAATACTAAAAAGATTTGAGTACCTACCTTAGTAATGTAAGTTATTAAGTGTTTAGTGTAGTTTTTCTCATTTTGCAGGTAAAAAAGCCAATGAGGCAGCTTTCCTAGGTTACACAGCTGTTAATAGTTGAGTCAAGACT
>Seq_Long_149 [organism=Homo sapiens] Coordinates_in_GRCh37=|1|+|43161213|43161869| Description=UnannotedIntronicRegionGivingRiseToLongTranscriptsInPlateletsAndFoundUsing__LONG__RNA-seq
CCTCCCTTCTCTTAACAGTCTGGAGAAAGTAGAAGCAACAAGTCTCTAATACAAGATTTATTGAATTCTGGGGAGGTGATAACTAACAATTCCATGCAGTCAGATCATATAAAGAATGACATAGTTAATACACATGAATTGCATTTCCACTGATGTATTATCAGATTGGAAGGGATTTTGGTTGACATTTGTAATTGAGTTTGATACGGTAACACAGGGGCAAAGTTGGTTTGGTCAGCTTTGAAGCATGCAAAACCAAACTCGCCTGTCATCTAAACTGACGCAGTGTGGGGCCACCTTCTCCTATTAAGTGCAGTCCTCAGGGGATAGATGGATATCCTCATTTGTTAAAAGTTATATATAATGCTTTTGCAAAAAGCAGTTTTTAAAATGATGTGTCTGTCTTGAGTGTTAAATTACTTGTTTTAGTTTTGTAAATAGTGGTACAATGCTGGGGCCTTGTATGATTGGAGTGTTTTTGTTGAAGTTGGGGATAGTGTGGTCCCCGCTTTCCTAAATTTATTGATGGTTTGGTCTTATTTAAAGCAAATCTTAAGTGTATATCCAAGCTAAAATAATATTGACTCTGGTACATTTTAAATGAAAAAGCACATTATTCTCCCCTGTTAATCTATTTTTGGAATGTGATATTACTAG
>Seq_Long_150 [organism=Homo sapiens] Coordinates_in_GRCh37=|1|+|43161960|43162312| Description=UnannotedIntronicRegionGivingRiseToLongTranscriptsInPlateletsAndFoundUsing__LONG__RNA-seq
GTGAGGATGCTTTTTGTGTAAAGGTTTGACTTCAGTATGGAAATATTTTGGAGGTCTCATCCATTAGGATGGTGGCTCTAATGTGGATGGATGTGTTCAGGTGACCTCATGAACACAGGTGCATCAAGCCTAATGTTCTGGCTGCAGTTAGAGGGCAATCTCTTCAGAACAGTGAGGAACTGATATTTAGTCATTTCTGTGCACCCCTGGTCACGCAGTTGCGCCCCCCCCCCCTTTTTTTTCCTTAACTTTGTTGTTTTTTGCTTTGTTTGAAAATGTTCTGATTTCCTTTTGAAAGTGTTGAAAGTGTTCTGATTTCCTTTGTCACTATCAATATGTAATGGCTTTTGTAG
>Seq_Long_151 [organism=Homo sapiens] Coordinates_in_GRCh37=|1|-|43282252|43282424| Description=UnannotedIntronicRegionGivingRiseToLongTranscriptsInPlateletsAndFoundUsing__LONG__RNA-seq
GTTGTGGCCTTGGGACTCGGTTCCTACTCCCCCACATCCAGCGCCCTTGCCACCAGACCACTCTGCCTCACCTGGCAAAGGATGGGGCGGAGCTAAAGGATTAGAGGAGTAACTGGCAGGGTATTTTTTGTTTTGTTTTGTTTTGAAGATCTGCCTCTTTCTGTACCACCCAG
>Seq_Long_152 [organism=Homo sapiens] Coordinates_in_GRCh37=|1|+|43803903|43804212| Description=UnannotedIntronicRegionGivingRiseToLongTranscriptsInPlateletsAndFoundUsing__LONG__RNA-seq
GTAGGTGCTGGACTGTGCCCCACTCCCCATGTATCTGTCCCTGCACTTAGCTGAGTCCCACTCCAGCAGCTTTCCTGCCTGTCCGAGGACCACTCTGAATACAAGCCCTAAGTACCTACTTTTTGAACAGATGTGCTTTGGATGTATGTGGGCCCCAGCTCCAGCCCTACATAACCCCTAATCCCACCTATCCCAGGCAGTGAGAAGAAAAATGGCAGTACTAGAGACAGAAGTTGGGCATGGGCCCAGGTCTGGGTCCTCAGGGCTCCGCATGGTGGCTGTGTAGGAGGGACCTCTTCTATGCCAACAG
>Seq_Long_153 [organism=Homo sapiens] Coordinates_in_GRCh37=|1|+|43815209|43815409| Description=UnannotedIntronicRegionGivingRiseToLongTranscriptsInPlateletsAndFoundUsing__LONG__RNA-seq
CACGCCCACTATACCGCCCACCTCGAACAGCCCCGCCTCCTGCTGCTCACCTCGGCGACTAGGCCACCGTCCACCCTTCAGCCAAACTGCCCACTCCACCCCCATCCAATCTGCCGTCAGGTCCCACCTCCTAAACCTAGTCCAAACAATGGCCCCCTTTCTCTAGCCCTACAGACACGACCTGACTCACTGAAACAGAAC
>Seq_Long_154 [organism=Homo sapiens] Coordinates_in_GRCh37=|1|+|44149476|44149893| Description=UnannotedIntronicRegionGivingRiseToLongTranscriptsInPlateletsAndFoundUsing__LONG__RNA-seq
GTAAGTGTTGTTTTTTCTTCACCAGGAGGAAAGCAGCTCACCACATTAGACTTGACAGGACAGGACATCAGAAGGCCAAGCTGAGGGATAAGGGTGGGCCTGTGGCTTAGCTGCTCTTCCAGATATTCCATAAAGAGAGGACCGGATTTCCTTATATCTAATTGACTAACCAGATTCCATTATAAGTTTGAGTATCTTGCAGTGTACCTTAATAGGGGATAATTGCAGGCAGGTTTTTTCCTTTCTTTTCCTGGGAGGTACAAGGCTGATTTTTCAGGACAGAAAATCCTGTCAGTGATGCAAAGCCCTGTGGTGTATATGTGGCTGCAAAGATAACTAAGATATGTCCGTGCCCTCAAGACACTCACAGGGTGGTGGGGAAACTGGACAGGTAAACAGATCTCAAGAAAGAAGAGGT
>Seq_Long_155 [organism=Homo sapiens] Coordinates_in_GRCh37=|1|+|44237671|44239224| Description=UnannotedIntronicRegionGivingRiseToLongTranscriptsInPlateletsAndFoundUsing__LONG__RNA-seq
TTGAAACTGAGCGTATCCTGCAGAGGTGGTCTTTTTTTTTTTTTTTTTAGATGGAGTTTCACTCTTGTTGCCTAGGCACAAGTTTCACTCTTGTTGCTGGAGTGTGATGGCATAATCTCTGCTCACCGCAACCTCCGCCTCCCGGGTTCAAGCGATTCTCCTGCCTCAGCCTCCCCAGTAGCTGGGATTACAGGCATGCACCACCACACCTGGCTAATTTTGATTTTTAGTAGAGATGGGGTTTCTCCATGTTGGTCAGGCTGGTCTTGAATTCCTGACCTGAGGTGATCCGCCCGCCTCAGCCTCCCAAAGTGCTGGGATTACAGGCATGAGCCACTGCGTCTGGCCAGTGATCCTTTTTTTAATCCTATATGTATATTTGCTTTTTGTCATGATGGACAGATTTCCTGGAATCTAGAGCGCTTGTGACAGACTCAGCCTTCCATCATGAGCTCATTGCTTACGTCTTATTCTCTCCAGCTACACGCTTGGTGCCCTTTCCTATTGCAGTGATTTTTTTTGGTTTGTTTGTTTTTGTTTTTGAGACAGGTTCTCACTCTGTCATCCAGGCTGGAGTGCAGTGGTGTGATCATAGCTCACTGCAGCCTCAAACTCCTGGCTCAAGCGATCCCATGGCCCCAGTGTCCCTTGCAGTGATTTTTTTTTTAGAGAAAGTTTTAAAATTTGTATTCAGTAGAGTTGTTTAATAAAATGATGAAATACTTTTTCTTGGCAGATACTGACTTTATTTTATTTTTCGTTTTTTGAGGAAGAGTCTCACTCTGTCACCAGGCTGGAGTGCAGTGGCGTGATCTCGGCTCACTGCAACCTCTGCCTCCCAGGTTCAAGCGATTCTCCTGCCTCGGCCTCCCGAGTAGCTGAGATTACAGGCACGTGCCACCAGGCCCAGCTGATTTTTTTGTATTTTTAGTAGAGATGGGATTTCACCATGTTGGCCAGGATGGTCTCGATCTCTTGACCTTGTGATCTGCCCGCCTTGGCCTCCCAAAGTGCTGGGATTCTAGGCGTGAGCCACCTCGCCAGGCCTATTCTCAAATTTTTTTAAAAAAATCACTCTATTTATGAATTTCCTAGTTAGTTTTGAATGCTCTGATAAGTGAGAAAGTGGAAGTGAGAAAGGAAGATGTGAGGGTTATTGAGTGTTGTAACTGTAGTTAATTAATGCCTTCTGAGATAGCTGGATCTGGGGAGCCACATCCACCTCACTCCAGCGGGCGTGATTTTGGCTCCTGATTGACATCCTACCTGTGATTTTTTTGTTTTTGTTTTCTAAAGACCAGAAGGATACTAACTCATGCCTTCCTTGGCATCTCAGTGTTGTCTTACTGAGCTTACTACATGCTCTGGTCCCAGGGCTCCAAGTTCTGACCCACTGTTAATCCTTTTTATTTATTTGTTTCCTCTTAGCATTTTGCTTTGGAGAAATTACAAGCCATTGGAAAAGTTGAAAGAACAAGCTGATGATCATCAAGATCCTGTTAACTAGATTCCCCAGTTTACATTTTAACATTTTCCACATTTGTCCTATCTTTG
>Seq_Long_156 [organism=Homo sapiens] Coordinates_in_GRCh37=|1|+|45241813|45242161| Description=UnannotedIntronicRegionGivingRiseToLongTranscriptsInPlateletsAndFoundUsing__LONG__RNA-seq
GTGGGTGCGAGCGTGGGCCTGTCCGCCTGGGAGGTCGCCTTCCCCCGCTCTCCAGCGTGCTCGGGTCTTTCCGTGTGACAGTTGTGCGTTCTTTCTTGGGCTCTGATTTCTCTGTAGTAGGGCCTGGGTGTCCTGTCCCCCTTTAGCTGTTGGATAAGTAAGTACCAAAGAGGGAATGCTCCCTCAGGCCCCCAAACCTGGAGCTTAGGATTTCAGAGAGAAGGATACTGTGTGGGGACTTGAGCTTCTGGAGAGGGTGGCGCCTCGCGTCATAGTCAGAAGCCTAGTCTTGTTTTTTTTACAGAGGCTTAATTTTCAGCATTTGGGGTCAGGCTTTCCTCTTGGAGGC
>Seq_Long_157 [organism=Homo sapiens] Coordinates_in_GRCh37=|1|+|45477958|45478362| Description=UnannotedIntronicRegionGivingRiseToLongTranscriptsInPlateletsAndFoundUsing__LONG__RNA-seq
GTGAGTTCTCCAGAGCACGCGGTGTGGCTAGCCGGGCTTCTAATTTGAGTCTTCCAACTCAGGACTCTATCCCTCTACTCCCCTTTCCCCACCCTGGAGACCTCCCAACCTGAACTCCGTTAGCTGGGATCCTGAATCCTAAAACCATGGATTTTTGAGATGTTCATCCCAGGGCCTTAATTCAAGGGATGCCTCAGGATTTCCAACCAGGATCTCTATTCTGGGACCATCAACTCTGATCCCTCTTTATCCCCCAGCCTGGGTATTTCTCAGCCCCTGAACCAGCCCAGTGACATTCCCGTTTCTGAGGCTCACTAGTTCGAAGACCCCCAAACTATCCTTAGTGGGCCTTCATTCCCTCCCCCCAGTCCCTCTGGTTGCTTCGAGCTTGGAAGAGTAGAGACT
>Seq_Long_158 [organism=Homo sapiens] Coordinates_in_GRCh37=|1|-|46117499|46117700| Description=UnannotedIntronicRegionGivingRiseToLongTranscriptsInPlateletsAndFoundUsing__LONG__RNA-seq
CTCTAGATCTTTTTTACTACTCTATAGCAAATATTATATTGTGTGAATACACTTGATTTATTTATCCATTTTTCTGTTAATGGAAATTCAGTTTGTAAAAGACCTTGTTTTGGAGACTAAACTTAAAGGATTGGAACTGAGGTATTGTTAATTAGAGAAGGAAGAGTCAAAAATAAGATTTCTTCTCCTCCCGCCACCCAAG
>Seq_Long_159 [organism=Homo sapiens] Coordinates_in_GRCh37=|1|-|46145172|46145907| Description=UnannotedIntronicRegionGivingRiseToLongTranscriptsInPlateletsAndFoundUsing__LONG__RNA-seq
GCGTGTCTCAATCTGTTAGTCACTACTATTAAATCACTCATTTGTTTAAAAAAACTATAGTTTTGAAAATGTTACAAATAGCCTGTTTACTTGTAATCATAGGGAAATAGAGCCTTTTGGTGCTGCTGAAACTGATAAAAGTTTATTTATTTTGTAGAGACAGGGTCTTGCTCTGTTGCTCAGATTGGAGTGCAGTGGCATGTTCATAGCTCACTGCAGCTTTGACCTCCTAGGCTCAAGTGATCCTCCCACCTCAGCTTCATCCTGGGCCCCCACCCCCCGCCCTGCTGGGAATACAAGTGTGTGCCAGCATGCCTGGCTAATTTTTTTTTTTTTTTTTTTTTGTATAGATAAGAGTCTCTCACTGTTGTCCAGGCTGCTCTTGAACTTCTGGACTCAAGCAATTCCTCCCATCTTTACCTCCCCACATGATGGGATTACAGGCATGAGCCACTGTGCCTTGCCTAAAATTACTTTTTAGGAAATTTTTTTGGAACAATGAAGTAGAAGAAGGCACAGTAATTCAAGTTGATTCCAAATGGCTAGACTGGCAGGATTCCTGTGTTGGACATTTTACTAATTGGGCTTTAAAATGGTTCTTTGTTGTTTCTTTTGTCTGTTTACCATTTTAGCCCCCTTCCAGTATTGCTTTTTTGTGAATCTTATTGGGAGAGGATGCTGGAAAGGTTGGGTGCACACATACACATACCATATAGATAAACTTTCTGTGCTGGAC
>Seq_Long_160 [organism=Homo sapiens] Coordinates_in_GRCh37=|1|-|46163224|46163602| Description=UnannotedIntronicRegionGivingRiseToLongTranscriptsInPlateletsAndFoundUsing__LONG__RNA-seq
GCTGGAGTGCAATGGTGTGATCTCAGCTCACTGCAACCTCTGCCTCCCTGGTTCAAACGATTCTCCCGCCTCAGCCTCCCGAGTAACTGGGATTACAGACGTGAGCCACCATGCCTGGCTAATTTTTTGTATCTTTAGTAGAGACGGAGTTTCACCATGTTGGCCAGGCTGGTGTTGAACTCCTGACCTTGTGATCTGCCCACCTTGGCCTCCCAAAGTGCTGGGACTATAGGTGTGAGCCACCGCACTCTGCCGATTTCCCATTTCTTTGCTAAGGTCCTTCAGTATATTACTATAAGCATCATCAACTTATTTAGATAGAAAACTTTTAATTGCATTAATGAATTAGGTAGCACTCATATCCAAATTATTTGGTTTA
>Seq_Long_161 [organism=Homo sapiens] Coordinates_in_GRCh37=|1|+|47836656|47836916| Description=UnannotedIntronicRegionGivingRiseToLongTranscriptsInPlateletsAndFoundUsing__LONG__RNA-seq
GTCACATCTGAAAAACAGACACCCTGTATTTACTAGGTAACTCTTCATTCTAGATTCCTAGAACTATAATCATTAACAGGTATTTTCACATAGAAGAACAGTGAGGGAGAAAAAGAAATGCAATATTGGGAACAACAAGAAATGGCTGAAGCCTGATGGAAAAGAGCTATGTAAGCATCTGGTTGGAACTAAAGACATTGGGGATGAAAAGTGGCTTGTACACACATTCTTACCTCTTGTCTCAGAGGTTGGAGTAACCTG
>Seq_Long_162 [organism=Homo sapiens] Coordinates_in_GRCh37=|1|+|52218398|52218619| Description=UnannotedIntronicRegionGivingRiseToLongTranscriptsInPlateletsAndFoundUsing__LONG__RNA-seq
GTGAGTATGCACAGAGAGAGGGAGCGTGCACGTGTGAGATAGCAAGCTGTTTGGTTTCTCTTCTTACAAGGACACTAATCTTATTGAATCAGGGCCCCACCCTTATGATCCCATTTAACCTTAGTTACTTCTGTAGAGGTCTCATCTCCAAATATAGCCACCTTTGGGGTTAGGGCTTCAACACAGGAATTTGGGGAGGGACACAAACATTCAGTCCATAAC
>Seq_Long_163 [organism=Homo sapiens] Coordinates_in_GRCh37=|1|+|52874747|52875000| Description=UnannotedIntronicRegionGivingRiseToLongTranscriptsInPlateletsAndFoundUsing__LONG__RNA-seq
GCCTCTCCTCTAACACTGTAATTCACACTGCAGCATATAAGACTACTCATTTTTATACAGGAATCCCACTGAAAAATAAGTATATCCAAGAGAGGCAGCTCCATACCTTCTACAAGGAGATTACTTAATGTGCTAAGGAGGGATTCCAGGTAATGCAGTCAAAACCTTTTCTCACTTGGTGTCATAACAGAAGATAGGAACATTTACCTTTCCCCCTACATGTATCATTAAACAGTAGAAGGTTAAGAATTTGG
>Seq_Long_164 [organism=Homo sapiens] Coordinates_in_GRCh37=|1|+|52875289|52875673| Description=UnannotedIntronicRegionGivingRiseToLongTranscriptsInPlateletsAndFoundUsing__LONG__RNA-seq
TAGAATTTGGTATTATACTTTAAACTTATTGATTCATTCATTGAATAAATACATATTAAGTGCCATTGACATGTCACATACTGTGCTATGTGGTGTAAATACCATGGTGAACAAGATGGACATGGTCATGGCCATGATGGAGTTATTTATTTATTATTTTATTACGTAAAACTAAGAATTTCTGAACCTATTGACATTTTGGGTCATATAACTTTTGTGTGAGGATTGGCTTGTGCATCATAGAATGAGTAGCAGTATCTCTAGCCTCTACCCACTAGATGGAAGTAACACCTCCTTCTAAGTAGGGGGATGGGCATGTGCAAAATTGCCCATGGTTGAGAACCCCAGAAGTAAGGTAATGTTTACCATGGAAGTTCTCAAAAGC
>Seq_Long_165 [organism=Homo sapiens] Coordinates_in_GRCh37=|1|-|52929450|52929886| Description=UnannotedIntronicRegionGivingRiseToLongTranscriptsInPlateletsAndFoundUsing__LONG__RNA-seq
TGGGCGGGGAGGAGAACTAACATTTATTGAGTTCCCAGTATACACTTTTACATACATTATCTCATTTCATTCTTACAACCACCTTCGAGGTAGGTATTATTTCCCCCATTTTACAGATGAGGAAACTGAGGCTTTGAAAGATAAACTGACTTGTCCAAGTTCACACAGCTAGTAATTGTTGGAGCCGGGATTCGTAACCCAGGTCTGTCTGACTCCAGAGTTCATGCTCTTTCCATTGTATCTCACTGCCTCTCTGTAATTTTTTTAACCCATAATGTAGCTGAAATATAGTACTAATAGTACTGTAGAACCTAACCACTGCTTTCTGAAACTGATAGCTTTCTGAGTTCCACCGTGAGATGCCAGGAGCAGACCTTCCCCAAGTGCAATTTCAGCAGTAAGAGTGGGTACTTACGCTTTCCTTTTTTGTATACCAG
>Seq_Long_166 [organism=Homo sapiens] Coordinates_in_GRCh37=|1|-|52956068|52956403| Description=UnannotedIntronicRegionGivingRiseToLongTranscriptsInPlateletsAndFoundUsing__LONG__RNA-seq
GTTGGTAACAATGAAGATAAAATATTTAAAAAAACAAACCCCAACAACCAAATTTGTAGTGAATGATCTTTAAGAGAAAAAGTTTTTGTTTTAGATTTCTCCTTGGATGAATATGACTAAGCTAGTTTCTATTCATTAAAAATAGCAAGCTTACCAAATGCATGTGAACAAGAAATATATAGAACATCAGACAGTTGAAAATAAAATACTCTAGGCAAAACTTCAATTTTTTTTTTTTCAAGTCATTCACTCACCCAAGAGTATTGCATTTACTTATATGCAGGTACTACTTTGCTCTATGGATACAGACATAAAGAAGAAATAGCCTCTCTTCAG
>Seq_Long_167 [organism=Homo sapiens] Coordinates_in_GRCh37=|1|-|54387441|54387654| Description=UnannotedIntronicRegionGivingRiseToLongTranscriptsInPlateletsAndFoundUsing__LONG__RNA-seq
GAGAGTTGCAGTTTTTAGCTCCAGTTGCTATTTTTCATCAAATCAAGGCTGGTATTTAGCTGATATGTACCACAACTATTATATGTAGCTGGCCTTATGTGTTGTTATATATTTAGAATATTACTCTTGCATCAAGCTGTTTCTTTTGCTAACTGCTTGTTAACAGTTAACTAGCACTGCTAAAAGCATTTATATTGATTTTTTTCCCATACAG
>Seq_Long_168 [organism=Homo sapiens] Coordinates_in_GRCh37=|1|-|54731872|54732296| Description=UnannotedIntronicRegionGivingRiseToLongTranscriptsInPlateletsAndFoundUsing__LONG__RNA-seq
GTGTAGCACTGTTTTGTTTTTCCTTGAGAATTACAGAAGACTCCACTTTTTTCCCTCTTCAGTCTTGAGGACCATCATCTAACTCAGGGGTCTGCAGACTTTTTCTGTGAAGGGACAGCTAGGAAATAATCTTAGACTTTGTGGGCCATCAGGTCTTTGTAAGCAGCCGTGGACAGAACATGAGTGAGTGTGGCTCTGTTCCAACAAAACTTTATTTGCACTGTGTTCCAATAAAACTTTATTTACATTGTGTTCTAATTAAACTTAATTTATAAAAACAGGTGGCAGGCTAGTTTGACCCTGACTTGACTGTAGCTCAGCCTGGTGGCTGTGCTCTTGGGGTCCTTGTGCTGCAGCCAAGACCAGCCTTTGCCCTGGTATGCAGCTTGGTGCGAGGGACCCAGCCTAGACTTTGAAGCAGGTTG
>Seq_Long_169 [organism=Homo sapiens] Coordinates_in_GRCh37=|1|-|54732392|54733016| Description=UnannotedIntronicRegionGivingRiseToLongTranscriptsInPlateletsAndFoundUsing__LONG__RNA-seq
TAGAGTGACTGCCAGATAGAGGTGGGCTCTGCACATATGTTATGGATATTGGGCTGTGTTCTTGAAAAGAGTGCCCTGTTGTATGGATACATGTGGAATACACGGAGAATCTCCAGCAGGAAAGCCCTCCTTAAGCATTTAGTGGCTGGAGGCAAAGTCACGTCTCATATCCTGGCCCTTCCCAACCACAGCCATTCGAGGTGGAGCCTTTTCCTGGCTGAGATGACCCCAGAGGATCTAATTCTTTGTGAATTCACACCACAGGAAAGGGTCCAAACGGTTTGAACCTGCCAAAAGAACTCAAGGCTGGGATTCAAGCTCCCAGAATATTTGTGCTGGCAAACAAGGGGAAGGGCTTCTTCCCCAGCATTGTGGCAAGAATGAAACTGGGGACACCATCAGCAAGGAGGGTTGTGACCAGCCAGCTGGACGTGAGCGCTGGGTTTTGTGTTCCGATGATGCACTATCACTGTATTCGGGAGCAGTGGCCAAGAGACCAGGGCTCATTGATTAGTGAGCATGGAGGGTGTTGGTGTGACAGCCAAATTCAGGTGTGCTGATGCCTGGCCAGTGCTCATTCTGTTTGTCCTCAGGGGCATAACATCTTGGCTCTGATAATTAATGC
>Seq_Long_170 [organism=Homo sapiens] Coordinates_in_GRCh37=|1|-|54791113|54791998| Description=UnannotedIntronicRegionGivingRiseToLongTranscriptsInPlateletsAndFoundUsing__LONG__RNA-seq
GTGAGGCTGGAGTTCCGGTGTCCCCCGGAATGGGCATGACGGTGGGGGCTGGAATTCGTCATTTCCCCTGCTTCTGCCTCCCCCTCTTGTTGCTGCGCCTTGTGCAGTTGTGTCAGAGATGGGACTGGCTGTTCATTCATCCGCTAATTGTTTTGATAAGAGACTCTAATTACCCACTGCGATCATCAGATTACCCTGAGCTCCAGGAGGGAGATTTGAGAGTTTGAGCTGCGGCTGCTGCTGCCATCAGCACCGCCATCCCTGCTAAAAGGAACCTGCTCCTATACCTCGGCCCCTGTGCCTGCCTCTGGCCGGTGCTCACTAAGCCATCACATGAAGGTGTGACAGGCTGCTGGGTGGGGGGTGGCGGGGGGGAGCTGCCTGTGAAATCCACCCGAGAGTACAATCCCCTGATGTCAAGCAGGATTTTCCCTTTGATTATCTTTGCCACTGTGTTAAGTCCGCAGATAAGAGGTTTGGTTCTAGGGATTTCAAAATAAGGAGAGGAGTGTGGAGGAAACCAGAGAAAAACAGTAGCGCCTCTAATGAATTGACATCGGCAGTCGAGACAAATTCAAAATCCTTTTCGAACTGTTTGATTAAGTTCTACTTACATGTGATTTTAGTATAAAGAGAGCAATAGGCAAAAAAACAACCAGGAAGGCAGATTATAAATTAATCCAATAATTGAATCCCCCAGCAAAGGTAATGGGGAATGATGGTGTCGTAATCTGATACAGAATTTTACATCAGCAGGAGTTACAAAATAAGGGAGTATTTCATCTTGGGAGGGCTGATTGTGATTGGATGTATTGCATCTTAAAGCCTTGGCCCTTGGAAAGCTTTGGTATGGCATGTCTGACCTTTTTCCCACCTTCCACTCCTG
>Seq_Long_171 [organism=Homo sapiens] Coordinates_in_GRCh37=|1|-|54830167|54831975| Description=UnannotedIntronicRegionGivingRiseToLongTranscriptsInPlateletsAndFoundUsing__LONG__RNA-seq
AGGGACTGGGGACTCCGCCTCCATGCTGCAGGAATGGGTATAGTTAGTACTCTGCCTTCAGAGTCGTGTGGGCAACAATGATGAAAATAGGCATGAGTAAAGATAAGCTATAAATGCCATCAGAGGGGTGTTAGCAGCAGCTGGAGCTCCAGGCTCCACTGGGGAGCAGTTAACTCACAGAGGGAATTAAGGAAGACTTTCTGGAAAAAGTACCCTCCAAGGAGGGGTGGGGACCTTAATGATACTAATTCAGCCCTGCCTTTGTGCCAGGCAGTGTTCTGAGTGGTCTGTGTAAACTAATTTAGCCCATATCAGTAACTCCGTGAGGTCAGAACTGCGATTAGTTTCCCAGATGAGTAAACTTAGGCAGAGAGAGGTTAAGGAACCTGCCCAAGTTTATACAGCTAGTAAGTGGCTGAGACAGGATTTGAGCATAGGCAAACTAGTTCTTCTAGAGTCAGTGCTCTTAACAGTTAGGTTGTGCAGCCCACCAGATTTCAAGGAAAGAAGTGGGCCAGAGAAGCACAGGAACCAGTGTGAGCAAGGTGCAGGGTGTGCAGAAGCTGTTGGCAGATCCAGGGAGAAGGCAGGCTTTCCAGGTGAGGGGGTATGGCCGTTCATGACGGAGCTGGGTAGGGTGACTGCGGCAGACAAGGGAGTACCTAGGATCACCAATATCTGATGGTTGGGCCACGCCCACCCAGTTCTGTGACTTGAGTGGGAGGGCATGTGCCTTCCCTCACATCGTGCCAGCTCCTAACCTGCTCAGGCCACTTAGTAGCTCATAGGCAGCTTCGTGCTTTTCTGCGCCCCACTTGTTGCCTTTCACTTAGGCTCTCAAATAGTAGAGTATTACTGTCAATGTTTTGGTTACTGCATTTTTGAAATTAATTTAAGAAAGTCTTAACACTGACACTTCTTAACCACTAGCCTTCCAACACACACACACACACGCACACCTTTCTTCAGGGAACCAGGTTGGTGACACGATAGAGCATGTCCTCACCCTGTCGTACCTGTGGCTGCCAAGGGCCTTTCGACATTGTGTGTGATGCCCTCGCTCTTAGATTGCTTCACCGCATGGCACAATGGAGCCTCTGTCAATACGGCAGCTAATTAATTTTAACTTTGGGATGTTGCTTCATCTCCATGCACCATTCACATTGTCTGGTGTTTTCCTGGTGCGGGTGCAAAAAAAGCTCTTCGGCGCCTTTGTCTTGTTGCTGACCCTCCTTCTCAGCCCCTCTTCCCTCCCTCCTGCCCCTCTGTGCAGGCCTGGGGCCTCTCCATCTGCATTTCCCTCTCAGCCTGATTTTCCACAGCTGTTTTGGGGGAAGTGCTGGGCATTCCTTTTGGGAGAGGTCTTAATTATTGAAATGTTAAAATGTAGCACAAACCCCGCTAGTTTGGACTATTCACGGGCAGAGTTGTGTGAGAAGCAGAAAAGCTGACGTTGCAGGTAATGGGGAGAGAAAGGCTGTTTGGGTTCGATACTGCCAAGTTCACCATCATTGCTGAGAGGAGGAGTGGCCATAGTCTGGGCAGGGAGAGAGGCAGGATTGATCATTAGCACACGTGCTTTTGGGTGTGTGGAATGGGTATTTAGAAAGGGCTGAAGATAGGCTGCCCTTGGGATATTAGTTTGCTTAGACCATCCCATGTGCTCTTCTTCCCCTCCCCATTTTTCACATTTCTCATGTTAAGCTTGAGCCAAGCATTAATGTTTATTTGTGGGACTTGATATTCTATTTATATTTTCCCCTGCTGCTGGTGTTTTGTTTTGAGAAGCCTCACCCCTTCCTCTTTGTT
>Seq_Long_172 [organism=Homo sapiens] Coordinates_in_GRCh37=|1|-|55573794|55574659| Description=UnannotedIntronicRegionGivingRiseToLongTranscriptsInPlateletsAndFoundUsing__LONG__RNA-seq
CAGGCCACATTGCTCTGAGCAATGCAGTGGAATTGGTCTCGTGGAGAGGGAGTTAATACAGTGTGAGAGTGTGTCTTGATTCAGAGAGAAGATCTGTTGGATCTAGCGAAGTGGGTGGACTACATGTCCATCTAACAGTCTCACATAACACTGGTTTTCACCCAGGCTCCCAGGGAAAGCTGACCAGCAGCCATACAGGCTTTGCTTTCTGCTCTGCAGCAAGGACAGGAATCATGAGTTGGCTACACACATGCAACTTTGAAATGAGTGAACGAGTTATTAATGTAGACCTTCCCTGTGTTGTTGAGTGATAAATGAGGGACCCAGGATCTCTTGTTAAGATCTTGGGAGGTGAGGGGAATTCTCGGGTAATAACATGTCTTGAAACAAACAATATTTGCCAATTCTGGAGTGTATTCCGTAAGCCAGTGCCTATACTAGCACTTCATACACAGCACCCTGCAGTGTAGGTGCTGGTCTCATTGCATAAATAAGGAAACAAGGTCATACAGTAAGTGGTAGACATAGGGTTTCTATCTGGTCCCAGTCCAGCTCTGACTGACCCTAAAGGGTCCTTCTTCACTTCACCGTGTGGAGACCCTGCTTGCTTCTCACTATAGTGCAGTGGAAGTAGAGCATAATCACTCTTCCTCCCCTCCCAAGTCTCAACTTCCAATATGAAATTGTGCTTTAAGTCCTTGTTTGAAGGGGCAAGTGAGATACATAATACAAAAGAACAGAGTAGTTCTCAGGAGTTTGGCACATTGTTTAGAAACCTGGACTCTGGCAGCTGTACTTCTGACCTCATTCTCCTTTGCAGAACTCAGCCCTCCCTTGGTTCAGGTAACACTGCAGGAGTGTTGATT
>Seq_Long_173 [organism=Homo sapiens] Coordinates_in_GRCh37=|1|-|65300341|65301078| Description=UnannotedIntronicRegionGivingRiseToLongTranscriptsInPlateletsAndFoundUsing__LONG__RNA-seq
GTATCTATGGGCCACGTCACAGTAATAACACTCCATTTCTATTATGTTTTCGCAGCTTGAGTTGTCCAGCAATGGGTAGAGGGGAGAGCGAGGAAATGATGCAGTGAAGTCCTTGTAAAATAGTTTTCTGAAGCTGAATTTCACATAAGATAACTGAGAAATCGCCTTTGGGGCTAGATGATAGCCACCAGTTAGGTTCAGAGCAAGGATTCCCTCCAAAAGCCAGCCCCTCTTTATCCACTTGCTTGCCCCAGAGGGACAGGTTTTGGTGTAGCCTTAGTGTGACAAATACATATAATTGCATTTTTTGTGTGTAAGTTTATCCCACTTATTAGCATTTATAATTCAGTTTTCTAAGTGAATTGAGCCTTTAATACTAAACTCTTGAGACTGTGTAAGACACACTGAACAGTATGAGTCAGAGAGTGAGGCAGCCAGTCTGGAAAGTTCAAGTCTGAACTGAGATTCTGCTTCACCCTCTAACTGGTTTACAGGAATGACCTGGATTTTATTGCAGCCAGTCAACCCTTGAGCTTCTCAAATGTTAAAATATTATTTATGAACTAGAGTTGTATCCCATTTTCTGTGTTTTAAACTATTCAAATACTCTTGTTTTTCTAGTCTTTAAGGAAAAGTCATTGCATTTCCAAAATTATTTTCTTACTCTTGATATTTCTGTTATTTTTTAAAGTTCCCAGATCTAACATTTTTACTGTTGTTACTTCTTTCTTTTTACAG
>Seq_Long_174 [organism=Homo sapiens] Coordinates_in_GRCh37=|1|-|65303788|65304147| Description=UnannotedIntronicRegionGivingRiseToLongTranscriptsInPlateletsAndFoundUsing__LONG__RNA-seq
GTAAAAAATAAAGACATCATGTTACAGATTAAGACATCAGGCACTCTGTCCTGGGTAATTGGTTTGTAATTTGACTCTAAGTGGGTAAGTTTATGATAATTATACTGTTTGTTTTTCTCTGCATTATTTAGATGAAAAGTTAGCTTCTACTAAGAAAGTAAACGGATTTAAATATGGTTATTTTAATGTGTATTTATTTGAATCAGTTTGTTCTTAATATTCTTGCATAAAAGTCAGAACCAAAAAAATTGTCAGTGATATGTGAATGAAATGACATTTCTATTTTTTCTGATGAAGTGATAGATAATACAATCTAAAGTGACTTTAGCAATGTGCTTGACTTTTACTTCTCTCTCTCAG
>Seq_Long_175 [organism=Homo sapiens] Coordinates_in_GRCh37=|1|-|65311324|65312331| Description=UnannotedIntronicRegionGivingRiseToLongTranscriptsInPlateletsAndFoundUsing__LONG__RNA-seq
GTAAGTGTGTTCTCTTTCAAAGGGGTGGGTGGCCTGGCTGGGGAGCTTGGGTGCTGTGGAGATGGTGGAGGCTCTTCCCACCCTCACGTTGCCCAGGCTTCTTGCCTTTCTTTTTGCAGTTGAGGAGATTGAGGGACTGAGCAGGTCATTTGCTTAAGTTAATAGTGGAGGTGGAACTAAAACCAATTGCTTTTCATTCATTTGTGTAATGTTTTCTTGTCAACGCTGGCCAAGAACCCTACACTGTGCTAGACCTGGGAGGCTGAGGTGAGTGAAATGAGGTCAAGGCCACAAGAGTCAGGCCCAAGGAGCTCTGGGCAGGTGAGCGAGGTGAGCGCACCCCACAAGCAGCAAGACGCTGGCTCCTCGAATGGACTGGCTTCCATTTTAACCACAGGCAGGCTTGGCCCTTTCTTGGTTGTCAAGCCACTGAGCCGGTGGGCCCTTGGGCTGCTGCTGCACACTGAGATGGAGGGGTGGCCTTGGCCTCTGAGTTCCTGACATGTAAGTTTGGAAGAAGAGCGATTTTTTTTTTAACCCCAAGTGACTTCTTCCCTGTGGAATCCAACAATGTGAGCTGTTCCGTGTACTCACACAGGAGTCCTGTTGAGAGGGAAGTTTTGCCGTGTGAGCGGCCTGACCTCTGCATCACAGTGTGTTGTAGAACAGCAGCAGTGGTGGCGGTTGTTCCCAGAGCCCTTGTTCTCTGTGTCAGGCCCTCCGCCAAGGCTTTCCAGGCCTTGTGACATTTAGCCGCCATCTGTTATTACAGATGAGGGAATTGAGGCTCAGAGAAGTGTCACTTGCTCAGTGCCACCGTTTAGAAGAAGAGCTTGGGGTTGAACTTGGCCTTTCCAGCTCTGAAGCCCCTGCACCATTGCACCCCCCAAGGATATCTGTGTACTCTGAGGCCGAGTAGTGTCCACTGAAGTGGACTGTCGTAAGGGGATGAAGGAGAGGACCGTGCCACAGACCAGGTTCCAGACATGGCTATTTTTATGCCTACAG
>Seq_Long_176 [organism=Homo sapiens] Coordinates_in_GRCh37=|1|-|65312593|65313214| Description=UnannotedIntronicRegionGivingRiseToLongTranscriptsInPlateletsAndFoundUsing__LONG__RNA-seq
GCAAGTGTCTTCCTCTGAACTCCTCCCCTCCCCTCTCCCGTTTCTGGAGCCAGTGGAACACAATGGGTTGAGAAGAACCCTTGCCCTTCTTGTGGCCCAGTGGTTTTCAAACTTGCCTTTTACTCAGAATTTTTTTCTCCACATATGATCTTAGTGGACCCTGCATGTAGAGTAAGTGAGGTGGGTTGAACAGCTCCTCACACTCAGCCTGTGCCCTCCCTTCCACCCCCAACCCCCACCTTTCCTAAGGACAGGTCCAGGTGGCTGTGCTGTGGAGCCCTAGGACTCTGGCCAAATGGTTCAAAGTTCCTGATACAGTCCATGGCTCTCACCACACAGTCTGGAAAACGAAAGCCCAGAGGAGTAAAAGGACTCACCCAGGATTCTACAGACTATTAGAGTGACACAGTCAAATCTTGAGCAGAGATCGGCTGCCTTCATTTCCCCTTTGTTCCAGCATAGTGCTAAATATGGGTATTTCCCAGAGCTGAAAGGAAGAGAGAGAGGTGGGCATGAGTATCCAGTGGGAAAATTCTTAGCCAGCTTCTCCCACCAGCCCTGCTCTGCATCCTGTTAGGTTTTCTAAATAAACCTCACATCCCTGCCAGGTTGGCCCAGAGAA
>Seq_Long_177 [organism=Homo sapiens] Coordinates_in_GRCh37=|1|-|65313791|65314877| Description=UnannotedIntronicRegionGivingRiseToLongTranscriptsInPlateletsAndFoundUsing__LONG__RNA-seq
TCAGGGTCTCCTCCTGGAGGATGAACTCAAGTAGCTAGGCAAGGTGGAGGGAACAGCATCAGAGGAGGATGAAGTGGGCCATATGGGCCTTTGTGGGTCCCTGCAGAATCCTGACAGCATGGTGTCATGACTTGGCCACGGGAAGAGCAATTATTCTGAAAGCATATGGCTTTTACGGGATGTTCTGGGAATACAGCTTCCCATAACCTTGATGGATCACTTCATGACAGATGCAGCTTTAATGAATAGCCAAAGACCTTGCCAGGATACAGCAGACAGGGTGGATGCATCGCCATTCGGCTCTGACAGATAACAAATGGTGGCATTTGTGCAAATTAATATACCTGATTAACAATGGTGTATGTTCCTATGGGGGATAAGACTGATTCCCTAGGTATCAGTGACAGTCCCTTTTCTGCATTTCCAGGGGGTCCTCAAATAATAGAATAATGGATCTTCAGTTTACAAGTTTTGTGGTGCTAATGTCAACAACTTGACATTGCCTAAGTTTCGTGAATCCCATTTCGATTTCCAAATATTAAGAATTTTAAAAGCAGAATTATTGCAACTTGAACTGGAAGGGTCCTCAGAAATAGATCATGGTATGGCTAGGGCTTTGCACGGATCATCTCATTCAGTCCTCCTGCCACTCATCTGGGGGTATTGTTCCCTTTCACATGTCAGGAAATCCAGGACACATCACCCCAGGCTCCACCTTCATCTTCACATTGCCATCTCCTCTGTGAGGTTGCCAGGGCAAATGCAGGTGTACTTTGCACCACTAATTTTAAATCCTAGCGTGCATGCACACACATGAGCACACACACTGGATAAATGGATGGGAAACAGATGGTTCCAGTGTGAGAAACTGTGCCTACCTGTGCCAGAGGGCTTCAGATAACACATGGATCCACCAGATGGGTTTCTACGCATCCCCCCGTGTGCCTGAGTCTGTACCAGGAGCCTCCATCCCTGTTTCCTGGTTTGATTCTTACCACAGCCCTATGAGGTCAGTACCATTATTACCTCCATTTGCAGAAAGTGGGCAGAGATTGCCCCCATGTCACATGGCCAGCGGGTAGTAGAG
>Seq_Long_178 [organism=Homo sapiens] Coordinates_in_GRCh37=|1|-|65315172|65316486| Description=UnannotedIntronicRegionGivingRiseToLongTranscriptsInPlateletsAndFoundUsing__LONG__RNA-seq
GTGAGTCACGGCTGCAGGGTGTGGGCCAGCTGTGGTCCTGCCTCCCCACGATGGAGCAGCTTGGGGATCTGGGGGAAGGAAGGCTGTGTTTGGGGAAATCTTAGTAGAAAAAGAACAGGGAGACTTTCCTTTGATGGCAAAAGCCGTACAACCATTGCCTCCATCCTCTTCACCCTTGCTGATGCTCCTCAGAGACATGTTTTGAGGTAAGTGGTTTGGTCAGGCTTTGTGGGGTTACCTAGAACAGCAGGGACCTTCTGTGGTGAGCTGAAGGGGTGGCAGGGCAGGAGGTGGCTCTCCACAGGGGAGCATGGCCATCACACCTCGCTGCCTGCAGCAGGCTGTGTGATGGAGCACCTCCAGAGTTCAGTCCTGCACTTTCTGATGATGCTTCCAGAAGGAGCAGAGCTCAGGAGGAGAGAACACAGGGAGGGAACAAGAGGACATGCACACTCTGGGCCTGAAGGAGAACTATCTTGAGAAACAGATCCCAGTCTTTGGAGGCCTTTTTGCCCAGAATCTACAGGCTGAGCGGGGAGCCCAGGATCTCCCCAGGGGCTGCCCTGGAGCTGTTGCTGGTGGTGTGAGGCCCAGGGAAAGCCCACTTTCTGTTCTGCCACCGCTCCCCAGCCCTGTTGCATAGGGCCACGCGTTGGGGTATCAGGGAGATGGTGCGGCAGCCTTGGAGAGAAGCAAGCACGGGGCCACTCACCACCTCGGGAGATGGCAGCGCCTTGGAGGTGTTGGAGGGTGAGGCGGAAGCTGCCTGCTGTGAAGGAGCCTGGGGAGAGTGGCACTCGGGGGTTTGTTACTTTACCTTTTTCAGTGAGTCCCCGAGATTGTTGGATGGGGCTTGAGGGAGTGGAAATCCACAGCTAAACTGCCTCACTTCCCTCGTGGTACATTTCTTCACCAAAGGCCCATCATTGTTCTCTATTCCTCTCGTGGTGTGAGAGCTGTGTCCTGAGATTACAGTCACCAGAGCCACAGTTTCATAGCCTCTTTTCTGTGTAGAACTTGACATAGTCTGTGGGGCCTGCCTCTTTTCCCTTGCCTCGAGCCTCCAAGCAGGTAACCACCATCCTCCATGCCTTCCACATCCACTTAGCCAACAGAGATCAAGCATTACACGTGCGAGGCACGATTGCTGCTTCAGCAGGCTCCTGTCTATTTTGAGGGGGTAATCACGTTAGCAAGAGTCAAGTTCCAAAGTAGGGAAGTACAGCAGGATGTGGACCTAATCTTGAGAGGACGGAGATAGCTTCCTGGGGGAAGCGGTATCAAAGCAGAGTCCCAGACCAGGCACAGCGGCTCA
>Seq_Long_179 [organism=Homo sapiens] Coordinates_in_GRCh37=|1|-|65317976|65319456| Description=UnannotedIntronicRegionGivingRiseToLongTranscriptsInPlateletsAndFoundUsing__LONG__RNA-seq
CAGGTAGCAGGAGCTGCTGGATGGTGGGTGCCTACTGTGGCCCAGGCAGTTTATGTACCTACCTCATTTATTTCATCTACACAGTAGCTTTTTGTAGATATTACAAAGGTGATGAAATTGAGACTTGAGATGGTAAGTGACTTGCTCAAGGCCATGTAGCTAGTAGTATCGGTAGTAGGTAGAACAGTAGTAATAATTAATAAGAACGGCTGCTATCATGTGAGCAGGGCTTACAGTTTGCCAGGCGTTGTTTGGAGATCTTTCATGTTTTAAGTCATTTAGTCCTCAAAATAACCCAGAATATGTTGTTATCCCAATTATACATGCCCAAGATCACTTAGGTAGAGGATGAGTGGGGATTTGAACTCACGTTGTCTGACTCCAAGTCCAGTGATTCCTTCTGTACCACTGCCCCCACCCTGCCCAGGTCACACTGTCTTTGGAAAGGTGCAGCCATCAGCCTAGGACTTTAGAGCAGGCACCAATTCTCCTGACCTTGGGAGAGTAAGAATAAGGCCTGTGTGTGAGGCCTCCTTACATAGGTCCCCCAAAGCTCTCTCTCTTCCCTTTGCCATGTGCAAATTAGAGAAGTGGGGAAATCGTGAAAATTAGACATGAGAATATTGTGTTGGGTTCTTCAGCTCCTCTGCTCTCCTAACCACGGGGTTTTGATAGCCAGACCCTGATCTGGGTTTCTCACTTGAAAATGCAACTAAGAAACTCTTCATGGGATAAATAAAAAGCAAAGTGAAAAAGCAGGAGGCCATTCAGAGTGGGCGTGACGGCTCAGCAGGTCCCACATCTCTAGTCCTGTGTCCTGTGTCCAGCTCCACTACCCATCTCCCACTCCAGAACCCTGATGATACAGGAAGAATGATGACAGTGACTAAGATGTAATGCCAGTCATAATCACGGCGGCAACCAGTCAGGGAGCGTTTTACTCCATACCGGGCACTGAAGGCAGCCGTTCCCTTGCGTCATCCCATTCTTCCACACGGTAACCTATGAAGGACACAACTGTGGCCCCCATTTTTCTAGTGAGGAAACACCTTCATGGAGGCACTGTGGCTTCCCCCATTCACATTGTTAACCCTGGTGCCATGTTCCCTGAAGTGCCCATGCAAAGAATAGTCCATAAATGGCTTCGGTTCCATCCGCCTCTCATTTCCCAAGTGGCTCTGCTGCCTGGCCTCTTGCCTGTGGACACCAGCCACGGGGCCCCTTCTTGATGCCTTTTCTCCTGAGTTGAGTTGAGCCTGAGTTGCCTCTGAATCGGATTTTCCCCAGGTAACAGAGTGGAGTCAGGAAAATGGTATGGAGGGAGCAGCCTCTGGAAAAAGAGTGCCCAGGTTGTGAGAACAAGGGGAGCCTCTCCCTGAGCCCTGTTTCTGGCACCCACATTTGTTCTCCCGATTAGGGCCAGGTATGTTGTGGGAAGGGTAGAGACGAGAGCATCTCTGACTTCAGTGTGAATCCTAAGA
>Seq_Long_180 [organism=Homo sapiens] Coordinates_in_GRCh37=|1|-|65319589|65321191| Description=UnannotedIntronicRegionGivingRiseToLongTranscriptsInPlateletsAndFoundUsing__LONG__RNA-seq
GTTCGTCTCCCTGTGCCAGAGCCAGGCTGTATCCCATCAGTAATGTGCTGAGACCCAGATCGACCAAAACACGCTGACTGACTTAAACAAAGTGGACCCTCCCCACAGTTTCTAGGTGTTTTTTATTGAGTTTAATTACACTTCTGTGCCCAACTCACATCCAATCCCTTGAGTGTGAGCATTTTCTGTAGAAGAGGCATATACCTTTCTCAGCATCTCATTAGGCTGCAGAAAGAGGCATGCTCAGCATTAGTAAGCAGAAAATCACTTCTTTCTTCCTTAAGATAAAATGCCTTGAGGAGTCTCCTGTCACTGGTTTATTTATCTGAGAGATATTCCTGGCACATCTTTTGTGGGCCAAGAACTATATCAGATGCAAAGAATCAGAAATGCATAAGGTCCAGTCCCTGCTCTCTGGGGGTTTCCCAGCCTAATGCTGATGTTACAGGTAAATGAGGCCACTGCAGTTTGTGATGGGTGTTTTAACTAACATAGATATCATACCCTGGAGTCAAACAGAAAGGGATGGTCAAAATCCCTGAGTTCCGTGGCACAGGGGGCTGCCTGGAGGAGGCAGCTCTTGAACTGAGTGTGGGAGGATGAGTGGGAGGTTGCCAGTGCGGTCAGGGCATCTCGGCACGTGCAAACAGAGGCATGGGCGGGGGCTGCCATGAAGGTGAAGGTGGAAGGAAGGTGAAGGTGGAAGGGAGGGGCAGGTGAGGCTGAGCTTAGGGTGTGGGGGCCTTGAGTGCTATGCCATGGAGCTGGGTCTTTATCCTGCAGGCTGTAGGGGCCAGGGAGGATCAGGGAGTGAAATGGATCCAAGGGGGAGCCACTCAGCTGTTTCTTGTTAAGCCTCTTGAATGGCGTCACTGATGTTCTGCAGGTGGATTTGTCTCTTAGAATGTGAGGACTGGAAAGACACGTAGAGGTCACACAGTCAACTGTCTCATTTTATAGATGAGAAAATTGAGGCCCAGAAGAGCGAAGTGGGTCTCATCAAAGGTCAGCGTCAAAGAGGGGCTTGAGTGCCAGGCCTAACCTGAGTGCCCTAGCTCTTGAGAACGGTTTATTTTGCTGCTCCTCACCTCAAGATGCTGCCCTTCATGCGTCAGGTTCTTCCCTTAGAAGGAGGAAGGCCTCAAAGAAGGAGCAGCACGATTGCCACTGAGGCCCCATGAGTGTCAGAGGAAGACCCTCTGAGGAGTCTTTATCTGGGACACATCTTGTTCTTCCAAGCGAACGTGTCCATAAACCCTCACACCACCAGGAGTGGGCAGAGGAAGCAGCACCAGGATAGAAAGGGACCTGGGTTCTTGATGTTTGAATCAGTTTTTGGTCTCAGCAAGGGGCTTGTCACTGAACTTGGTGAAAGAGGAGGGACTTGTGTTCTTGATCAGATAGGGGTTCCTGCCAGGCTCAGAGAATAACTGCAGCCTTTGTTTTCATGCTTGAGGATTTTCCGCAAAGGTAAAAACACATCTGCCACTTGGCTGTGAGACCTCAGAGTAAGTTCAAACCTTAAAGCCCAACAGCCCTATTTATTCACAGCAACACACTGGAACGAACCCCAGTTGAGGCTCCTGAAACTCAGTGCTGAATG
>Seq_Long_181 [organism=Homo sapiens] Coordinates_in_GRCh37=|1|-|65321382|65323338| Description=UnannotedIntronicRegionGivingRiseToLongTranscriptsInPlateletsAndFoundUsing__LONG__RNA-seq
GTCAGTCAGGACACTGGCTTGGACCAGGCCATACAGCCATGAGGTGTCCAGTGTAGCCTGGTTCAGGAGCTGCTGCAGACAGAACCACCCTTGGCAGGGTGGAACTGAAAAGCCTGGGTCTCTGAGAAGATCCCTGGGAGGTCAGGCAAGGGCCCCTGCTCTCAAAAGGAGACTGCTCCCCAGTAGCCAGACCCCTGCATCCTCCCCCTGTAGGGCCCTTCTTCCTTCATGGGACCCATGGTGGGGGTCCACCATGGCTCTGGAAGACAGAACATGACCAGAAAACCAATTCACACCCAACACTTGGAAAGTATAGTGTCATTATTTAGAGTGGTTTATTTAGACTCAGTGCCACCATCATCTCAGACCCAGAGCTATGCCTGTCTACAGCATTCACTGGTACAAACCAGCGCCCAAATGCCACTTCATCCACATGGCCTAACACAGTTTTTTCCAAATGGTAGCTTCAGACACTTTAACAAATTGCCACCCCATCTTAGAACAATGAATAGAGATGTCTTTTAGTGATTGAAGCGTAGCTGAAGCTGGGGATGATGTGAGATACATTCTGAGGGCTAAGATATTCACCAGAATTACTGACTTTGCCTCACTAGACCACAAATGCCTTTGTTATTCATGTAATTAAAAAAACTACAAAGTGGAATATTTTCAAAGACAGTGAGTTTTACAAAACACTTTACATCAGTACACTTTAATCAGTACTGGTTAGGCTCCACATGCATGGGGAGACCTGGGACACGGAGGGGCCTTTGGCACGGAGGGTAGACGCAGGAAGGACAGCTTATTGGCGAACCCCTGGGGCTGGACTCAGTCAAGAGTGGGAGGAGGAAACGGCAGAAGGAACCAGCGCTGCCAAGTGTCCTGGGTGATGCAATGCAGGAACACCACCACCTGCCCAGGCTCTTGCTGAACAGCTGGGCCTCGGGGCTCCGTGGCTCAGAGCCTGTCAGGTTCATTGCCTTCCCAGAATGCTTGCCGTCTATTCATCAGTCATTGGAGGAAGTTTAATGTGTTTACGATGGAGGGGTGCATGAGACAGCCCAGCCTCCTCCTGAAGTGGAATTGGCCTGTGCAGTACCAAGAGTGTCCGTGACTCCCTAACAATGTCACATCACCCGGGGAAAACAGCAGTCATAGAAATGATTACTTCCACCGCACACTGTGGCCCACCAGACCCTGTGCCAAGCGTTGTACCTACTTGTGCTTTTTTAAGCCTTGTAATAGCCATATTAGGTAGGTGATATTATCCCATTGTACAGATGAAGTAACTGAGATTTTGAATATCATCTCCTAGTTTACAGCTTATGTAAGTCTTTCTGGCCCTCATTGTTTACCACTAAAATAGTTTAGTTTGTACAAAAAGAGCCCATGAGGGAAAACTGCTTATACCTCCTATCTGGCACCACAGTGTCCCAAACCTGGGTCAGACACTGAACACCAGCTCCCAGTGTGGTTTTCCTCAAGTGGAGACATGGCCTGGAAGGGCTCAGTTTGAGGCTGTTCCTTGAGAAGTTGTGCCATCATAATTATTACCTCATATATAATATCTGCTGGACTTTATAAAGGGCTTACTAAGTTTTTCAATACACCATGTTAGATAATTGTAGCAACAATCCTATGAGGTTGGATTTTCATGAACTTTATCTTACAGGTGAAAAACCAAGTGACGCTTTTGTAGAAATAGCTACTGTGTCTGCTGTAGTATTAACTCCCTTTTATCAATGCCTTCTCCTGGACCTTGTTTTATTATTTAGTTAGTTGTTGGTTGGATTATTTATTGATAATAAACTTTATTTTTGAATAATTTTAGATTTACAGAAATGTTACAGAGATGGTGCAAAATTACTCTTCATGCAGCTTCCCCTAATGTTAATATCTTACATACCCATGCCTGACCCCATTTTAAACATGTAATTTCTGGTCATTTCCCGAATAG
>Seq_Long_182 [organism=Homo sapiens] Coordinates_in_GRCh37=|1|-|65323463|65324282| Description=UnannotedIntronicRegionGivingRiseToLongTranscriptsInPlateletsAndFoundUsing__LONG__RNA-seq
ATTTCATGTTTGATGGGATGCTGACATTCCTTGCCTAAAGAGCCTGCTCAGAGTAGGTGGCATTCAAATCTGATTAAACCAAAGAATCAATGATGGCTTGCCAGGCCTTAAAGCACGGAAAGGGTACCTAGATGAGAGGTCAGCACATGCAAAGGCATGGCGCAGTTAGAAAGTACACAATGTCCCTGTCTCTCTAAAACACACGAACCATGGCGGCCCTCTCTCACCAGCACTTAGCAAGCAGCACTCACCTCATGCAGGGATGTATTCAGTCAGTATTCACTGCTCTCTACATGCCAGGACTCACTGGTCCTGGGGATACAAAGAAATGTAAGACAGGCCTGTTCCTACTAACATCTGTCCAGTCCTCACTGATGTATTCTCTCAGTGTGAGCCCATGGTGATACAACAATAAACAACATGGCCTCCAGTTCCCACCCCCATGAGGTTTGTGCTTCCACTGGGCTGGCTAGGGGTGGAGGGGAGGCGTGGCAGATGCTCATCACCAGCCTCCAGAGAGGCTCTTCTGTCTTGAGCTGGAGATGATGTCTGTAGGGAATGCGGGGACAAGCAGGGCTCATTGCCTTGGGCAGGAGTCTGAGTCCTCTTCTCAACCTTGGAGACTCCATCGGTCCTGAGGCCACTCGGTATTTCCGCTACGCTCATGGATGGCATCAGAGGGGACTTTAGGATCCCAGGCAGGGCAGATAGTGTGATGGGGCTGTTAAGACTTGAGGCAGCTCAGGAGAGTGGATAGCCCAGAGGTTCAAAGTCCTGTTTGGTGTGAGCTCTTTCTCCCTTTGCCTACTTCTCCCTCTAG
>Seq_Long_183 [organism=Homo sapiens] Coordinates_in_GRCh37=|1|-|65327999|65328931| Description=UnannotedIntronicRegionGivingRiseToLongTranscriptsInPlateletsAndFoundUsing__LONG__RNA-seq
GTGTCATATGCTGCATCCTGGATATTAGGCCCCCTGTCATATGCTGCATCCTGGATATTAGGCCCCGTGTCATATGCTGCATCCTGGATATTAGGCCCCGTGTTATATGCTGCATCCTGGGTATTAGGCCCCGTGTTATATGCTGCATCGTGGGTATTAGGCCCTGTGTTATATGCTGCATCCTGGGTATTAGGCCCCCTGTTATATGCTGCATCCTGGATATTAGGCCCCGTGTCACATGCTGCATCCTGGATATTAGGCCCCGTGTTATATGCTGTGCCTGTATCTTGGTCTGTCTTAGTCCTTGTAAGAACCTTAGGGGACTGAGCATCAGCTCTACTTGAAATGAGGAATCTGAGACTAATCAAGAGGCATGGGATCTTGCACAGGGTCACTCAGTGAGAAAGTGGCAGGCACTTGCCCAGCTCTGTCTGGTTCCTGCCTGTGCATTTTGCCTGTGTTGCTTTGGCTTCTAAGGCGTTATCATCCCCCAGAGACCCCGAAGGGAGTGAGGGAGAGGCTGACATGTCCATGATCTGGCTCTTCAACGTGGTGTATGCCTGGTGCACATTTTATGAGCCTGCCCCATCCTGTCCTGTCCTGGTTGACACAGTCAAGTCTAGCACCAACACAAGTTGGTGCACCCATCATCTAAGTCAGAGCTCACCCTGGCCACATGGGCCAATGACTCTATGCCAAGCCACAGTGCTGTGGAGGGAGCAGGAGGAGGGCAGGAAGAAAGAAATACTTGATTCCTCCATTAGTTTGTTTTTCTTTACCACGCTAGCCCTTACTGTGTGTCAGGTACTTCCTATTCTGAGCACTTCACAAATACCACCTATTTTAATTTTCATGTCAACCCTATGGGTGAGTATGATAAGGGGAAACTGAGGCACGAAGAGGTTAAGTAACCTGTCCAAGGTCACAGAGCTG
>Seq_Long_184 [organism=Homo sapiens] Coordinates_in_GRCh37=|1|-|65329685|65330469| Description=UnannotedIntronicRegionGivingRiseToLongTranscriptsInPlateletsAndFoundUsing__LONG__RNA-seq
GTAAGTTTGTCCCAGAAGCTCTTAAGTCTGGATCTGGTGATGAGAGGGAGAATTGCTGAGTTCCGTTCTGCAGCACATGATTTTCAGAGTTCCTGTCCTAAAGAGAAAACAGGATTTTCTTATTGAAGCCAAAAAGTTCCTATTACCAAGGCATTCTCAGTGTTTTAAAGTTACACCGATACATTCCAGTGCCTTTCTTTGGTCTCAGAAATGTGAATCTGCCTTAGGATTTGCTTCCCTCCCAAATACACCTCAGCATCAATATTTAATTCACAAAGCTAGTGGATTTGAAGGAAAAGAAAACCAGCGAATGTCAGTGTTTCCTCCCAAGGGTTCTGGCACGGCCTCTCTGCTGAGCTGAAGTGCAAAGCAGGAAGCCCCACGTTGCCCTCAGGCGAGCCTCGGCCACAGTGGCAGTCATCGATATGGTGTCAGGCACACCCCAGTGACTCTCGGACAGAGGAAAGGGTGTTTAATCTCACTTCCTCTTTTTTGGTATCACTTGAGGACATAATCTAAACAAGCAGGAAGTGGGAACTCTGCCAAAATAAACCTGTTTGTGTCAGGGGAAGTCACAGCCAACAACATGCAGAGAGAGCGGCTGGTGAGACAGCTAGCACTCTTAAGGTGAGTGGAGCCAACACCAGGAAAGGCCACATTCTGCCAAAATGTGGCAGATACTGTGTCACAATGATAACGCTCAGTGCTGAGGAAGAGCCTGGTGATACGGTTTAGGGCAGACAGTCACTCTCTTGTATTCAGAATAACTTGTCTTTCTGATATAA
>Seq_Long_185 [organism=Homo sapiens] Coordinates_in_GRCh37=|1|-|65332892|65334993| Description=UnannotedIntronicRegionGivingRiseToLongTranscriptsInPlateletsAndFoundUsing__LONG__RNA-seq
GTAAAGCTTCCCACTGGCTGAAGAATTGATTGTGAGGATGGTGGTGTTTCTACATGTTCTTACACATTTCAGCTTAATTACTGCCAGGGTTTGGCTGACCTTTGCTCTCTATGAAACCCAGATCTTCCTTAGAATGTTTACTACATACACGTAGCCTAATTATAATTGTGTCTTGATTTTGGATGTTGGCTGCTAATCTCAGAAATTTGTGCTTGGGTGAAATTTCTGAGCTGAGGATGCCAATAAAATTAGTGGCCCCCAGGCCTTCTCCGTCCCCTCCTTGCCCATGGTGGACACTGTCGTCTATCACTGCATTTTTTCCTTTTGTTTTGGACCCATCTTAAAAATCCTTCTCAGTACAGTTCTGTAAGCAGCTACTACCATCCCAAGCCTGAACTCTGAACACGTTACAGTAGTTCACTACAGAGCTGTTAATTCTAATGTGAGAATTGATCAACTACTATTAAATATCTCAAGAAAATTGCATTTACTTAAAAATATCGTTTGAGATCAAGTCTCTGTGAAGGAATATTTAAGTTCTGTCCATCTATGACATCCAATAGTTTTTTTTCACCAGTGGGCTATTAGGATGGTCATAAATGAAGACAGTCTCATTTTGAAGAAGGGATTTCGTAGCTGCATTGTTTGTGATAGGCGGCGTGCGTCTTCTCATTAGGTTGCTGCTTGTTTCTCCTTGCGCTTGACCAGAGTCTAGAGCAGATCACAGCTTGCTCCTCAGTGATGCAGGGATTGAGTCGATACTGCTCAACTGCTGCTTTCTCTTTTTTCTGTGGCCTTCACTTTGGGTACTTCCTCTTTATTTTTTCATAAGCTAAATTGAAAAATGACAGTTCTTCTCTAATTCTGTTATATTACATTAATCTAAAAGAAAAATAACATTTGTTGAGGATGAATCCCAAACTTCACAATTTTCTACTGTTCTGAAGCCACTCCATGCGGCAGGGATGACCCGGGGCCAGGTGCTGTCTCAGTCCTGGGAGTAACAAGCAGATCAGTCTCCGCATTTGGCCCCCAGTGGACTTGTTCTTTGTTTCAGGGGTACTCAACGTTCTTCTTAACATTGACTCCCGTTCTAGCAGTATATCAGCTTGTTTAGATTCTGTTTGTTGTAGATACTCGCCCACTAGCACCTGGATAGGTAACTAATCTTTCAGCTTACCTGTTGATCTTTTAAATAATATATCTGATTCATATTCACATGGCAAACACTAAGTCTTTTGTATTAATTAGCTTTAGTATGTCTTTCTCTCTCTCTCTCTCACTCTCTCTCTCTCTCTCTTTTTTGTGGGGGTGCTTGGGGGGACGGAGTTTTGCTGTTGTTGCCCAGGCTGAAGTACAATGGCATGATCTTGGCTCACCGCAACTTTGGCCTCCCAGGTTCAAGCGATTCTCCTGCCTCAGCCTCCTGAGTAGCTGGGATTACAGGCATGTGCCACCATACCTGGCTACTTTTATATTTTTAGTACAGATGGGGTTTCTCCATGTTGGTCAAGCTGGTCTCTCACTCCCGACCTCAGATGATCCGCCCGCCTCGGCCTCCCAAAGTGCTGGGATTACAGGCGTGAGCCACCGCCCCCAGCCTTTCTTTCTCATTTTTAAAATAAAAAATGTGATCTGTTTAGAAAAGTTATAAATCAGACATGCAAATAGAACATACAAAGCATTTCTCATCACACAAAATGACAATTGCTCCTAACACCTTGCAGACCATTTTCTAACTGATGCTCAATCCTAGTAACAGTGTGTAGATGTGAGTACTAATGTGCACAAGAATGGTGAAGCTAGCAAGCAAAAATGTAGATGCCCTGCCTTGGTGACCCAGAAAATTGGGCAATACTTGTAGCAATTCCCATTTCAGTGAAATCTGTGGAGCATGTGCTTTGCTTTTCTTTCCCAGTTTCTATTCACCTGCATCTCCTTATGATGGTCATCTTCAGTGCTAACTCCATCTAACGTCCTCTGGGAATAGATCTCCCTTTCCCATTTGGCAACATGTGGATTCATGGACTTAGATTTGTTTCTAAACTATTTTCTCCTAACCTGTACATGAAAAGGAGATGTACTTTTCTACTGTCTTTTAG
>Seq_Long_186 [organism=Homo sapiens] Coordinates_in_GRCh37=|1|-|65335158|65335347| Description=UnannotedIntronicRegionGivingRiseToLongTranscriptsInPlateletsAndFoundUsing__LONG__RNA-seq
GCGGGGGAGAACATCTCCTGAGCCCCTTCACACCCAACTCTGTTTAAAAGAGCTCTGATGCTAGAGAAACTGCCAATCTGATTCGTCTCGTTGCTGTGCTGCGTTTCTAGGCGGCCCCTCCCTGTGTAGTAGCCTTCTTGTCAAGATCAAAAACGGGTGGGCTCTCATGGTTTCTCCCCCTTGCTCCTAG
>Seq_Long_187 [organism=Homo sapiens] Coordinates_in_GRCh37=|1|-|65335397|65335831| Description=UnannotedIntronicRegionGivingRiseToLongTranscriptsInPlateletsAndFoundUsing__LONG__RNA-seq
CGGCACTGGAATTATCGTTTTCACTCTGTACAAAGCTGGGCTGGGCACTGCTGGTTAGCCTTGTTTTAGTTTTTGTGTTTAAAGTTCCCGTTAGTTCTTAGAATGCTGTGCACCTCCATCAGTGGGGGGGTATATTTTGGTGACACATTTCACTATGGGAAACTCGAACGGTAGATGTGGGAAAATGTACATGTGGTGATGATGCACTGCGGAACGTTCCCCTTTCCCTAGAGCTACACCAGAATGGAGGGAGAGCCCCATCAACTCTGTACACCCAGCTCCTAGACAAGGCCATCTAAGCATGTTTGTGGAATTCATGCATGATCAGACCTCAGCCCAGTGTCACCTTCCCTTGCTCTGGCGCAGTCCAGGCCTAGTACACAGTGTTTGTCAGCGTCACTTCTATGGCGAAGGGACTTCGTATGTCTGTACTGT
>Seq_Long_188 [organism=Homo sapiens] Coordinates_in_GRCh37=|1|-|65336198|65339052| Description=UnannotedIntronicRegionGivingRiseToLongTranscriptsInPlateletsAndFoundUsing__LONG__RNA-seq
GTAGGAAGTTTGGGCCCAGGAGAAGCTGGAGTTTGTGGGATGGGAGAGGCATTGTAGAGCTCAGACCCCCTGCTGCAGCTGAACTTGGTGGTGCTAGAGTGCTTTAAGGCCTGTTCTGGGTAAGTTCTTGCCACACCTGGACTTGCCCCAAGTGAGGAGAAAAAAGGCAGCATTTCAGCTTTCCAAGAGGCTGGTTATCCAGCTTGTGGGCTTTGGGGCTTCCTTTCTTTCCTATTCCTTTCCTTTTCCCCACCTCCTACCATTTTATTTTTCATCCGTATTAATAGCCTTATGTGCAGAGGTCAGAGGGAAGCTCTGCTTGTTAGAAGATGTAATTCAACAGGGCTGAAGAAGGCACTTCTCAGCAGCCGTAGTAATGTCTGGGGAGGAAGGAGATGGCCACTCTGTCACTGGTGGTAGGATAGAAAGATTAGACGCTAGAAAAAAAACAAAAGAGAAGGTAGAATCACCTGAAATTACATTTACTCTGAGATTGCTAAGATTTTTAGTAGTATGCTTCCTGATTTTAACATGCAAATTTAGATACTGTATAGATTTTGAAAATATTTTATGGTTCATTTTGTTTTGTAAACTGCTTTTTTATTCATCTGATTTTTTTTATTGTTTGTCCTTCAAATGTCAATTAAAATATTGATCTTCGTTGTTTTAATGACTTTGTAACAATTCATTTATTCAACAAATATTGACTGGATGTCTGCGTACTATTTGCCTCAGGCACTTGTACCTGCTAAGATGCTGGAGATGCTGGAGTGAACAAGACAGACATGGCCTCTGCATGCATCAGATGTACATCAAGTTAGAAAACAAGCAAATAAAATGATACATAGATAATACGTAAGAAATTATGGAAAGTACTGTGAAAGCAGAAGCTTGCAATAGAGAATATGGACAGGGGGGTTTGAATGGGAAGACCTAATTTAAATCATATGATCAGAGAAGGTCTCTCTAAGGAGGTAACATTTATAATGAATCCTGAAGAATAAAAAGGAATCTGCAATTCTAAGAGAGGGGTGGGGGACTATTTCTTCCATGTAGAGTGTCTCAGCAGCAGCACTACTGACCTTTTGGCCCAGATGATTCTTTGCTGTGATGGCCTGCCCTATGCATTGTAGGGTATTTACCAGCATCCCTGCCTCCACCCAGTAGATGCCAGTAGCACTCTCTCCTTAGCAGTGATGACCAAAAATGTCTTCAATATTGCCGACTCTCCTCTCAGCCTCAGTTGAAAAGATCTGATGTAGAGGGAACAGAATGGGGGAAGGCCCTGAGGGCCAGTAGAGCTGCAAGGAGAGACCATGTGGCTGCAGACCAGAGGAGGGTGATGGGGAACGAGGCTGGAGAGGCAGGTGGGGGCAGATTGCATACACAGAGCCTTGTAGGAGCTGGCAAGGGGTTATGCTTTAACCCTGAGTGTGGTGGGAAGCCATTTGGAAGGCTTCATTTTATGTATGTTTCAAGTCGATGATTCTTGTTACACGTGGAAAGCAGATTGTGCTGGGTCCAAGAGTACACTCGAAACATACAAGCTGAGAGTCTGCAGCAATGATCCTGGGAGAGAAAATGCTGGTTTGGCCTAGTGTAGCAACAGTGGCAGTGGAGCAAAATGAGTAGATCTGCTGTTCATCTTGAAGATAGAATTGATAGGATTTGCTGTTGAGTTGGATGTGGAAGCTGAGAGAATTTGAGGAATCAAAGATGATGACTGGGTTTCTGTTTTGGGTGATGTCGGATGGATAATGGAGTCATTCCCCACACAGGGAAGGTCTTGGGGGAAGAGGGTGGGGAAGGGGCAGAAATCAGGAGTCCTTTTTCGGAGATGCCTGTGAAACATACAAGTGGAGATTTCAAGTAGGAAATTGAGTAATGAGGCTGGAGTCCAGAGGAAAAGCCGTCATTTATTTAACTTAGTCACCCGTTCCTGGACATTTTCTGTTTTTCTCGTTTTCCCTTTTATGCTATTACTTTATAGTCTGTTGTGAACAACTGCATACGTAGGTGGTCCTGTACACGTTCTGTTTATTATTACCTTAGAGTATACCATTATGTGTGAGATCACACACGTATCAGTATATCTGTGTCAGAGTTATGTCCCACTGTAGGGCTTTAGTTACTAATTGTCCATTATCTCCATTCCATCTATGCCTTAGAACTGCCATAGAGACAACAGAGAAAGGGGACAGTGCACAGCCCCAGGCAGATACTGTGTGGAAAAAAAGAAAATGAACTGGCCATTTTTAGATGGTCTTTTTGGATTCAGCTTCCCAGTTTTGTGTATCCATAGCTGAGATTTATTCTTTACCTTTCCCGGGAGCAGAGGTGTAAAGGAAGAGTGTGCCATACTTGAAGAATAAGCATGGCGTTAGATTGACCTTTTGGAGGCTCAGGAATAAGTGACTTGAGGTAGCTGTACAGTGAATGTTTACAAAAAAACCACAGGCCAACAGGACAGTTTCAGGTTTTCCTTTGCTCTTCACACATTACTGGCATAGATCATTGTTCCTCAGAAGTTTTTGGAATGTCAGTGACCTTTCCTCACCTGAGAGAAACAAGATATCCCATGGTGAAAAGAAGAGAAACGGGAGCAGTGGGAGCCCTCCATCCAAAAACCATTAATCTGAAGTTCTTCAGGGAAAGAGAGCATCTCACATATGCAGGAACACTTCTCCCAGGCTTTGTGCCTGCCCTGCTCCAAGCTGGAGAAAGGCTTAAGAGTTCACACTTTAGTGTTCTATGTACTTTAAGTCATTTGATGAAAACCGAATGTGGCTGTAGCACGGCATTGAACAGTGGTCCTGGCCAGGTCTAGATTTAATCCCAGCCTACCACTTGCTAAG
>Seq_Long_189 [organism=Homo sapiens] Coordinates_in_GRCh37=|1|-|65339449|65339771| Description=UnannotedIntronicRegionGivingRiseToLongTranscriptsInPlateletsAndFoundUsing__LONG__RNA-seq
GTTAACTCGTTTCATGATGCCTGTAGTGGTGTTTGGGTAGCTCTCTTTTAAAATCCTATTCATCATGTAAGATACACCATCAGTTGAATAGCAGCAATCTGGGAAGTAGGAAACACTGCCACGTAAGCTGTATATCTTGATTGCGTGATGAAACTAAGTTGCAGGAATGTTAAAATGTCAATCAAATTGGTCTTGGATTCGAGGTAGAATGGGCTTAGCAGTGTGGCTGATGGTAAGCGTGCAGGGAGCTGTGGTCAGCATGGAGTTCCAGTCAGCAGGTGTTTCCCTATTCTGGAAGCATAGTGAGAAGTCAGAGGAGCTGT
>Seq_Long_190 [organism=Homo sapiens] Coordinates_in_GRCh37=|1|-|65339881|65340656| Description=UnannotedIntronicRegionGivingRiseToLongTranscriptsInPlateletsAndFoundUsing__LONG__RNA-seq
CTTGTGATACGTGCCCCATTGTGTGTTGCTGGATAGTTGCTGCTGGACCTGACCGGTTGCTCCCAGAGACAGGAACTCACAGAGTACGAGAAACATGCCTGAGAGCCCTCCACATCTCAGGCCCTAACTCAGGGCCTGGCTTGTCTTAGGCTCTGCAAACATAGCACAGTGACAGTTGTTGAAGTGTAGCAGCAGCTTTTTGCAGGGAAAGAGGGAGTTGTATTTATTGCTTCTCCATGACATGGTTCTTTTCTCATTAGTTCATGGGCAAGTCAAGGGAAAGAGACCTAGGTAGCAGCTGAGTCTGTAGCCTACAGATGGCCTGGGCTGGCTTGGCTCAGTCACTTCCCTTAGTCACTTCCACACATTCCAGAAATTGTGTTTTTCTTACAGGTGACAGAGGAAGTTATATATGGAAGGTAGGGTTAGGGGCACCAACCCCCTGTGCAATTGACAATCCATGCATAACTTTGACCCTCCAAAACATAGCTAATAATAATAGCCCACTGTTGACTGGAAGCCTTACCAATAACATAAACAGACTAGTAACCTGTATATATCTTATGTATTCATGATGTACCTTTTTCTGAAATTAAAAAAAAAAAATTTCTGTGCTACACAGTTCGTCAGTTTTTTCAAACTGTTGCAAATCTCCAAAAAAATTTTCAATATACTTATTGAAAAAAAAATCTGTGTATGAATGGACTTCTGTGGTTCAAACCCATGCTGTTCAAGGGGCAACTGTAGTAGTTAAGAGAACAGGCTTTTGTAGTTTT
>Seq_Long_191 [organism=Homo sapiens] Coordinates_in_GRCh37=|1|-|65340831|65341667| Description=UnannotedIntronicRegionGivingRiseToLongTranscriptsInPlateletsAndFoundUsing__LONG__RNA-seq
GCCATTCTGTCAGAACCCCTCTTTGAACCTCTGTAGCTGGTTCACTCCTTCCTTCCTGCTTGTCCCAGGGAGAGGATCGTGGCTAAGTTCTCCTGGGCACGTGTTCTGTTCTACCCTTGAAGAGCAGTGCCAGGCCTGGGTACAGCATGAGTGGCAGCCTCCCTGCCAGCTGATAGCCCTAGCTTTCCACTGTCACCAGCGGAGGGTAAGGGAACAGTCCAGCAGCTTCAGAGGCCTGACGTGGCTCATGCTGCCCGTGGCTCTGCAGATGTGTGATTCTTTCTGTGTGTGAGAGAGACACCAAAGCCCACAGTCAAATTCTCAGTCACTTTCGTAAATTACAAGGAAGATGGGCTGTATAGAATCATTGAAGATTATAAAAATGTTGGTTTTTACCTTTAAAGTAACTTCTTTGTTTATCCTTTCCATGTTAATTGCTACTCCCTGAGTTTATTCATCTTTTGTTTATCTATCAAGCATGTGTTCAGTAGCTGTTAGGTACCAGGCACTGGGATTCAGTGGTGAGCAGGACAGCTGCAGCCTTTGCTTCCGTGCACAGCTCACGGCATTGCTCGAATGATGCCACAGGCATCTGCTTCTCTCTGCCGCTTCCGTTTCTATCTTCCATGGGGCTTCCCTCCCAGGAGAGCGTGCCTCATATGTGCCTGGCTTTCGTTCTTTGCTCTGCCTGCTTTGCATGGTCCAGGCTCTGTAGCCTGGCATTTAATTATTCTGTTCCAGCTTCCCTTCCTTGGTGCTTTTTCCCCTCCTGCCACCTCCCCTGGCAATGGAGGGCGACCTGTCTCCTCGGCACCTCGCCAGAGACTGTCATATGTC
>Seq_Long_192 [organism=Homo sapiens] Coordinates_in_GRCh37=|1|-|65342157|65344707| Description=UnannotedIntronicRegionGivingRiseToLongTranscriptsInPlateletsAndFoundUsing__LONG__RNA-seq
GTATGGGAAGTACTGACCTGGTACCTGCCTGGCTCCCTCTGCACTGAGGGACAGTGGTCAGCCTGGAGCCCTGAGTCACTTACCAAGAAGTATTGTAGTCATTTTTGTAATTTGTAACTTTTGTATTTGCTTGATGTGAGAAAGGACTTCTTCAGTATTTGGAATACAATTCAAGATGAGTTTGATCACCTTCCTCTGCCACATTTTAGAAAAGAAATCTTGATAAGGCAGAGGATATTTTGAATAGAATTAGTGTCCTACAGCAGAGTTTTTCAAATGGGTAATCATAGTTATGAATTTAATTTAGTGGATTCACAGTTATGAATTCAATTTAATTTAGTGAATTTAAGAAAAAGAAACAGGAGACGATACTATCAGCATATATACATAACCTAAGTATATTTTTTAAACTTTTGAGATATATATATATATATATATATATATATATATATATATATATATACACACTATATATATAAAGGTCATGATATAAAATATTTTTCTTACTAAAAGTTGCAACTAAAAAGCTCGAGAAACATTGCCTGAAGTGTTAACTAGAAATTCTAGGTTGGCCTTGCTCTCTGGGAGTGGATGTTTTGACTACTCCTTGAGGATTTTTGGCTGTGGAGCTGTAATTTTTCTTCTGATGGGCACCTGCCTTTTCTCCCATATTGCAGACTTTGAGAAATGTCACAGGTGACACAGACAGTCAGTACTTCAATAGCTGCAGTCTCCTGAGTTTGTAAACATATTTGTTCAGTAACTAGAATGGAAAATATGTTAGTTACATACTTGCTAAGCAGAAGTTAATGTGTGTTTAGCAGTGGAGATTATAAATAGGGTGGATCCTTTTTGAAAAGCAGGTTAACTTACAGAGGTATTAAAACAGTAGATAAGCTCAGATGCTAATAGAATGCAGGGATTTGCTAGAAAAGCCCTCTGAAATCTCGGAGACTTCACAGTATCATAGCTACTATTTTTGGGAGAATTTGGTGGAGTTGTCACCATTACACAATGACTGGGATGTTTTTCTCAGTGGACACTGAACCAGATCTAACTTTCTTTGATAATCATCCTAGGGCTGACTTTTTCCTCTTCTTTCTATGCTTAACCAAAGTCTCACCTGGAGAGGAAAGCTGTGTGCCGTGGAGATTTCAGGTCCCAGCTGAGCCTTCTGGCTATTGGCTTTGTTTTTCCACATGTAATCTTGCTTTTTGTGGCCTGGGGATTGGCTGTGTGATCAGCATTGAAATGGGTTGTTGCAGTTTGAAGTCTGGAAGGGGTATGTCCCTGGGTTCTAATTCTTTCCCTCTAGGTTTCTGTACTCAGCTCAGAGTCTAGAATGGTAGCTTTTAGGATTGGAAAAGACCAAAGTTACCTAATTCAACTCTTTCATTTTTTTTTCAGTGGAAAAACTAATACCCAGAAAAGGGAAGAGAGTTAACCCAAAAATTACATCTAGTGAATTGTCTGATTAGCTTTACAATTGAGGCATTGTAGAGCTCTTTGAGGCATTAGTCTTGGTTGTCTGAGTGCCTGGCTATTAAAGGCTGTCTTTGCCTGTTCCCTCTTTCTGTTAGCTGCCTGGAAGTGCAGGGTTGCTTCACTTTTAGCACCTTGACTCTGTACCTGACATGGTGCTTCAACAGGATATTGCTTTGTTACCACAGGCCCTTTGAACTTGGAAAAAAAAAATACCACCCTAAGCTAAAACATTTGCCTGATGACAAACTACAAAGATTTTGAAACCTCATAATCTCACCACTAAAGGAGGCGTAAATGAAAATAAATGTTGGTGATGATTTCAGTGGAGTACCAGTTTTACTTTGGGAAATATTCTTGTATTTCAATTATCGTTTTCTGTTTTTAGATAATGCTTTTGATAGTTGTTGGGTAATCATAGTTATCCTCAGGTATCTCTCCTCTTTGTCACAACCTCTTTGCCCCGTATGATGAGAACACCAAGCTCTTATATATATATCTTAGCATAAGACAACCATATTCTGTATTCCTTTTCAAAAAATATTTTCTTGCTTTTTTAAACAATTGAATTTCACAGTCCATTAAAACATTTTATAGAAGCCTAAAGAGAGTTTGTTGTGTATAATATCTGCATATAAACTTAAAATATGCAGTTATCTGTACATAATTTTCTCAAAAACTTGCAGTGCGTAGCTCTGATTGATGTCTATTTGTCTTTTTTTTCTTTCTCCTTTCTTCCTGCTTTGTTCCTCCACGTCATTTTGAAAAGGAATATAGGCAGGTATCATTCTACATTTATTGATGTCATTTTTAATTTTTTTTCCATTGGCATGCTATAGTATCTGGAATTTTTGTGTACCAGGTTTGATGAGCACCTTTATAATTAATTTTAAAAAGGTGTGTGGAATGTCTGTCTTCAGTGTGTCTTCAAGCTTGGTCTTATGGGTGATAGGGAGGGTACTGATTCTGGTAGTCATGGATTTAAAATTTTGTTAATATTTTTGACATCTTATTAAGGAGAAAGCTGCCGGCCTTATTTTAGGCTCCCTCATCTTCTGTTTACCTTTAG
>Seq_Long_193 [organism=Homo sapiens] Coordinates_in_GRCh37=|1|-|65344832|65346294| Description=UnannotedIntronicRegionGivingRiseToLongTranscriptsInPlateletsAndFoundUsing__LONG__RNA-seq
TTACTACTCAGTACTTTTATATAAAGAGATATGTCTTTGATCTTTCTGTTTATGGGTAGTAATACTGTTAGAATCAGACCTGTGTTAGAATTACAGACAGTTCCATGGTTAAAATAAGTTACACTTCAGATATGTAAGTGTTGGTGCACATTCAAATGTGGATATGCATAAAGAAAGGCTGGGTTTCCAGCCCAGTCCACAAAAGCCACTTTATGAATGAAAATCTATAGCATATTTGAATTATTTGTCCTAATAATACTGAATCCAAAAGCCATTTGCCTATGTTCCCAAGGAAAACTTCCCTTTACAGTTTAACTCCATATTCTCGGTTTATAAGAAAGACTATAACTTCTGAAGGGTAACTGTTCATATTGCTTGAGAAGCATGGATTGAGGTGTTCAGGAGAGCACTAGATAGCTGCCAAGGTATCTGTAGCTTCTTAACTCAGTGTCTGCGTTGGAGAGAGTCCCCGCCTGGGTGTGCTGGGCCAGGGAGGGGGCCCTGTCAGTGTCAGTCTCACTGCAGATGTCCGATTTGGGAAACAAGTGCCTATTACCTCATATTCTCCCAGGTTTTTTGTCATTTAAGTTTACCTCATCTTAGTTTGAGGCCTGGCTGCTTATGAAAATATCAGTAATAGCTGATTATTGGCAGTCATTCTCCCCCCAACCTGCCTATGTTTCAGGTTCATAAAATTTTAATCATGGGCGTAGAAGTGAGTGACTTCATAATCTCCCTGGTCTTTCCCATCATTCTCTTATTGACGGAGGCAACTGGTGGAGTGGAGAGGCAGGGGAGCACTGTTGGGCCAGCTTTGTGAAGCCATATATCTTCTTGCTAGTTGGTTACTAAATAAAAAATATTTGTGATAATCATACAGAGTACTTAAGAAGTATATTTATTATTAATGGTAATAGATTTTAATCACTGACAAAAATCACTTTGGTTATTATTTATTCTAATATGCATTTTGCATACTACTGCCAGGAATTTGTTTGCATGTCTGATGTATAATCACGAGCGTGTTAGAATTGTTTAAGTGCTTTCTGTAGGAAACAGATGGAAGATTTCCCCAACTCCCAGAGTGTTTCCGATTAGCAAAGTGCACATCAGGCAGGATCTGTGAACCTCTCAGATAGGGGTTTTTTTGAAGCTGGATTTGATAAGGCTCTGTGACGGATACCTGTAATGAGAAATATCATCAGAGTTTTATTTTTAAATGATCTAAATTTGGTTTGCCAGGAGCTACAGTGCATATTTCTGGGGAGTCATAGTTCTTGATGATTATGATCAAAACAGCCTGACCGAACCTGGTCGGAAGTCTGTTTGCCCTAAGAGGATATGAGTGACCCAGATTCTTTGTGGATGAGAGAGTTCCTTATCTTTGCATATATTGGGTTTAGAAACAGATGGCCAAATGTATCCGCCTTGATTTTCTGATGTGTTTTTTTACTTTTCCTCAG
>Seq_Long_194 [organism=Homo sapiens] Coordinates_in_GRCh37=|1|-|65348216|65348630| Description=UnannotedIntronicRegionGivingRiseToLongTranscriptsInPlateletsAndFoundUsing__LONG__RNA-seq
TCAGCACTAGATGAGGTGCTACGTAAAACACCTGGGACTAAGTCCCTGCTCAGCAAGTAGCGTATCTCAATATCTTAATAATTATTCGAAACTTCTCCTAAAAAGTTTGACCCCTCCTTCTGCTGCCGTGACTGCCCTCCCATGCATGGTGCTGAGTTGAAGTGAGAAGCTGAGTGTTGCTTTGTGGCTTAGTCAAGTTCCCAAGTTGTGAAAAGGACGAGGCTCTCAACAACACAAGCTTTTTTTTCTCCTTTCAAGTGAGAGTTGTCTTAAAGTTAGCCTGTTGCCCTCAGAAGGTGGGAAACCAAAGTCCCTTTCATCCTTTGAACTTGAGGACATTGGCAGTTTTTGCTTGCCTGATTTTAAATGACAAGTTAAATCATAGAAATTAAGTTAAATCACAGATCTAATCCAC
>Seq_Long_195 [organism=Homo sapiens] Coordinates_in_GRCh37=|1|-|65352025|65353171| Description=UnannotedIntronicRegionGivingRiseToLongTranscriptsInPlateletsAndFoundUsing__LONG__RNA-seq
CTCTTCAACAAGTATAGCATCTGAAGTCCTGCTTATGAGCAGAAGCAAGGCATTAGCATGTAGCTAGTTTCTAAGTGCTGTTCTGAGGCAGGGCAGGGTGTTTATTCACATAATTAAAACAATTGATTATATTAATTTTTAAAAAACTTTTGTGCAGTGATTTTAATCTTGTTAAAATTGGCCATACCAAAATAGCCAAATCAAAGTCATCACAATCAAATTCATACTTGTCTCCCCTGCCGGGCTTTCCATCATTACTTTTACTTAAGTCTTACCCACTGCAGAAAGCCTTCCCAAGCCAGCCCTTGCCAGTGTCAGTCACCAGAGCTAACAACATCCTGACGCACTCACACTATTGATTTTAGGTTGCTTTTGTGTTTCCATTTGTGCTGTCTCCAACCTTCTATTGTAAGGCCCTGTGGGGATGCTGGCCTCGTGGCCTCAGAGGTAACCCATCTCCCTCTCCCCCTTCGCTGCTGCCCTGTAATGCCTGGGACTATGCTCTTCCTAAAACTGGATTCTGATAAAATGTGTTGAGTGGCCAGACAGAAAACTGAGGTGATAATCACTGTTAATTTGAGAACCAATTTTGAATCACCAAGGTTGGTAGCTTATTATTTGCAAAAATAATTGGATTCTACTGTTAAAGAATTTGTGAGAAGCAACAAGGAAAGCTGTTAAAATAATACAAAGCTCTGTGTGTGTGTGTGTGTGTGTGTGTGTGTGTGTGTGTGTGTAGACAAGGTTGGGGCGGGGTAATTCTAGAAGGAATGAGAAATTAAAGTGCGCGTTTTTGGGTGTCTTAAACTATTGTTCACACAATCAGGAGAGGGGCTGTTGATGGAAAAAGCACACAATCTTCATTTACATTGGACAGGACACTCCATATCGGGAAGCAAAAATCCCTGGCTTCCTTTCTTGATGCGGTGAAGTTAGTATCCTCTTTGATGTTTGCACCCTAAGATGTCTCTCTGTCCTCTCGATGTCCTAGGCCATTTTTTTGTTTTGTTTTGTTTTTTTCCTTCTTCCTCTCAAATGCTTTTTCTTGCCTGCTTATGGTTTGGGCTGCTTCCTTAATGAAAATGCCCTCTTATTTTCAGATGCAATTACCTCTGCCACTGATTTATTTATTTATTTTTGTCTTTAG
>Seq_Long_196 [organism=Homo sapiens] Coordinates_in_GRCh37=|1|-|65353532|65353890| Description=UnannotedIntronicRegionGivingRiseToLongTranscriptsInPlateletsAndFoundUsing__LONG__RNA-seq
TAGGCTCAAACAAAACAAAACAAAACAACAACAGAAAAACACCTTTGTAAGTTCTAAAAAGGTTTATATGGTAGCCCTTCTGAATGGAGCCTGGGCCTGGTGGAACTTACAGTTCTCTTCCTGTCCTAAAAGGCTGAGTTGTGACCCTTTCCGGGTTTGAGGCATGCTTTTCAGTACTCCCCTCTGGTCAGTTTTCACTGATCCTTGGCAGCTGGTAACGGTATGCTGTGAGGAAACCTGGGGTAGACAGGCTCCAGACATGCAGTTAGCAAGCACTGCCTATGGACTGGCTAGTGCTGTTGGGTGCCCAAGTGTAAAAAGGAGTATTGTGAGGTTTTCCTGTTCAAGCAACGGGAGAG
>Seq_Long_197 [organism=Homo sapiens] Coordinates_in_GRCh37=|1|-|65356987|65357990| Description=UnannotedIntronicRegionGivingRiseToLongTranscriptsInPlateletsAndFoundUsing__LONG__RNA-seq
TTCCATCCCCCTCCATCCCCCCCAAAAAAGCACATACTATGAAGACAAGCCATTCTCCCCACCCCGCCATGTTTTGAGTGTCCATTTGTGCCACCAAGTCTTTGACCCTGGGGTAAGGATATGGATGGCTTCACTAAATCTTATATTCATTGCTCTTTAATAAGATTATGGATGTGTTAGTGGTAATTAGTTTAAAAGAAGAAAAAGTTTTTTAGAAAAGGAAAAGTAACAAAGTCTCTTGGTACAATGTGGCTTTTAGAAAGACACTTACTGACTTTAAGCAAAGTACTGTATTTACTTTTATCAAAAACTGTCTCTCACTGAATGCAGGCTCCTTGGGAGCAGTGCGAAGCACCGAACCATTGAGCTGGCATTGATTATTTAATCATCCCTAGTTTATTGTAAATGAAGCAGCACTTACGGTTCTGGGGTATTCCTGGAATTGCTGCTATAGTTAGAAGTGAGTTATTCTGTGTGGCAGGAGTGGCATATAGAAAAGCCATAGTTCTGACTTCCTGACAGGAAAAATAGCAGATTTTGTATTTATATGATGTCGTCCTTTTGGCTGGAATCCATCAGCTTTACAGTATCTTGTGATGCTTTCATCAGAACTGTTATTCCACGTCTCAGCATAGCAGTGGGGTCCCAGTAGCAATAGATACAAGTCATTTTCGGTGGCTCTATGGGTGTGAAGCCACTGGCAGTTTCCCTGGCTTGTTGTGTAGGTTAGGCTGTTAGGAGGCTTCCTGTTCACATGTTGCTAGGACTTTCCTCTCACACTGTGGCAGTGGTGCCAGGGCAGAGCATTAGTAGTGGGCAGGAACACAGGGAAGGCTGGGGCCATGCAGTGATTTTTTAAATGACAGTCCTTTCAGTCTACAGAAGGAAGAGTGTTGGAGTAAGATCAGTCTCCTGGGTGGTTGTTAGACTATGAAAAGTACTAAAAAACCAGAGAAGACAGTGGTGTTGCTGATGGGGACAGTTTAGAGCAGTTCTTCCCCACT
>Seq_Long_198 [organism=Homo sapiens] Coordinates_in_GRCh37=|1|-|65358532|65359698| Description=UnannotedIntronicRegionGivingRiseToLongTranscriptsInPlateletsAndFoundUsing__LONG__RNA-seq
GGAAGCATGTTAGATTTGTGTCTGCCCTAAATGAACTTAGTATGTGACAGGTGAGAAGAAGTAGGTGAATGCTTGGTAGACACAAATAGTAAAATTTAGCAAGGGGTGGAAGGATTCAGGGTTGTTTTCCTTTGTATTCCTTTAAATTATGGGTACCTTCAAGCTTTGTCAGATGACTTATCAGCAGGAGATTCTATGTCTTTACATTGTGACATTTTGGAAATACATGTTAATAAAAAATGAGCTATGTTAGGTGCAGTACAAAATGGTTTCAAACTTTTATAAGTTAGGGTTTGTTTTATTTGTTTCTTTTTTCAGTTTTAAGCTTTTTAAAAGCCTTGCGCATACTCACAGAAAACTGATTTCCTAATGGGTGTGAGCATTTTATTTTAGCATTAAGAGATTTAGGGAAATCTTGAATCATCATCACAACAACCCTGTAAAGTAGATACTTCTATTATTCTGAGGAAACAAACTCAACAGAGGTTAAGAAACTGGCCTAAGGTCTCAGACAGTGGGTGTTAGAGCTGGGATCTGGACCCAGGTTAGGGTGACTCCAAGAGCAGGCTTTTAACTGCTTCTATAAGGAACTTTGGAGGGCATCCAATACTTTTTCATTATGCAGGGTTTGAGCTCAGAGAGGTTAAGAGGCTTGCTCAACACCAGGCAGGTCCTAGTGGATCTGGGCTGGAACATGGGCCTCTTTCTGACTGGTGGGAAGAAGCTCTCGCACAAGCTCTGTTCCTCTTGCACCCTCCCCTCCTTTCCTTGCTGTCTGCCTTTTTCCTGCAAGATTCTTCCTGTCTGCATACTCTTTCCTGCACAATTGTGCTTGTGATTTTCCTTCTTCCTGGCCTTTATTTTTATTTTTTTTAAAGAACAGCTGTACCTTTCCTCTCTCTTTTTCAGTCTTCTCCATTTCTGAAAACTGAGAGCAGATTCCTCTCTCCTTAATCCCCTCTCAGCCCAAAGCATGGCCCTTGTGTCCTCTGTTTTTGACTCCCATGGTTCTCAGTGTCTGTCTCTCAGCATGCCCTCACAGCCTCTTCCCTGGGGTTCCCGTGTATATGTTAGTCTTGCCAGCTGTCAGTAGATTGTAAGATTTTTGGCATGCTCAGATGTATTTGTGTTACTTCTTTGGATTCCCCTGAAGTCCCACACCTTGCC
>Seq_Long_199 [organism=Homo sapiens] Coordinates_in_GRCh37=|1|-|65369959|65371476| Description=UnannotedIntronicRegionGivingRiseToLongTranscriptsInPlateletsAndFoundUsing__LONG__RNA-seq
GGTACACATAAACACACATCAAAAACAACTTAGTGCTTAATTGCATGACTAAATATAGGAGTAAGGGAGGTTACATGGATAAATCACTTTTTCACTTGATTTTTCTTCTGAAAGTCTATTTTATGGGATTGGGTGAGGTGCGTGCAAATTTGTTATATGGCAGAGGTTCCCAATGTGTAGATGTGTAAATGTGGGATTTAAGGGAGTGAAGACAGGGAGGGTATTTGGGAAATTTTACAGGGGGCCTACTGTACAATATCTGCTTTCAATACGATTATTTCTTTCTTTATTAGTCCAGAAATATATATAGCAGTAGGATCCATGAGCTATTACCTTTAACAGGATTCTCATACTAAAAAAATTTAACACTGATATTTGACATATGTAGAGCTATGTACATTTATAAAAACATGTATGCATTCTAAATGTGAATCGGATACAGTTGACGTTGTCTGCTTTTGTGGACAGATATCTGCTTGGATTCCCAGGTTTTCGTAAGCTGTTTGAACTTGTTTCATCTCAGTCTGCTCTGCCCCTTCTCTGTCACCGTCCTCGCACTGGAGATGAGGCAGGGTTTCCTGAACTGTGGGCTCTGTTCTGGGAAGACCCTGTAGCCAGCTCCTAGAGAAGACTTGCAGAAAGATGTGGGATGAGAACAGGAAGATCAAGTGGGTTGAAGGGGAAAAAACAAGAAGGCCGAGGCAAATAAAGGCAGAGGATCATTTGGGAGGGAGTTGAGGAAAGGGGCCTCCACTGTTCCCTAGGTGACCATATTTTCTCTCCCTCTTTGGGTTATTTTCTTTGTGCCTACCTGTTTTATCAGAATTGCAAGGATTTTTCCCAGGTGTTTGGGTTGTTGAGTAGTAGGTAAATATAACTTTTTCCGGGCATTACCTTCTGGAATATCTGCTTGAAGGTAAAATTGCAAAAATGGCTCATTCTCCCCTACTTTTATGAACACTGTTTTAGTCTAATCTTATTATATTGAAATCTTAGATTTTATCCCATGCTTGTGTTTATCCAATTTTATAGGGTGTGTGTGTGTGTATATATGTGTGTGGGGAATGTGAATATATGTGAATGAATGCCTTTTCTAGAGAATCTGGTATATTAAGTCATCTACCCAAGAAGAAAAGTCTTCTGAGATTGATGCTGTCAGATAAATCTATAGAATTTGAGAAATGAAAGAGAGCATAGAGAACATCTGATCCGGACTTTTCCAAATGTATATTCCATTAAAAAAGAAGTGCCTTGGTCTGATGATTTTTTTGGGAGTTGGAGACTCACTGCATTTATTAACTATGAAAGGCTTAAGAGCTCTTGCTGTTAAAAATATTATTTAACTATGTTTAACCAGTGTTTCTCCAATTTTTTCACTATGGACCCTCATTTTCCTTCTCTCTCTTTTTAGAAGGATATGTACATAGAACAGTTACTATCATTGCACAGAAGTACAAGATTCCAGAAAACATAATTTGGGAATGCTAATTTAATTCTTACCTTCAAATTGAATGCGAT
>Seq_Long_200 [organism=Homo sapiens] Coordinates_in_GRCh37=|1|-|65379181|65379820| Description=UnannotedIntronicRegionGivingRiseToLongTranscriptsInPlateletsAndFoundUsing__LONG__RNA-seq
TGTCAGCTGCTCTCAAAATGACCTGACATTGGTCTTTCTCAAAATCAACAATCACTGGCCTCCTCTAACCTGCATTGTAGAGTCTTGGCTACTCAGCATGGTCTAGAGGGTTGACCACGCCTGCCTCTGTCCACTGCTGTAGCCCCATGTCTGGCCACTCACCCCCCAACGCACCCTCCAGTGCACCAATGTGCACTTTGTGAAAGGACCACTACATGCTCTCAAACTTGTGCTCTTATTTCTGCCAGAAATGTGCTATCTCCAGTCCCACCTATTTCTGTTATTTAATATCTATTTTTCTGCAAATCCCAGCCCCAGGACATTCTCTGTGAAACCTCGTCTGATCCACCCTTATATGGAGTTAGAAGATTATTTTTGCTCCCACACACTTCCTTTCAATTCCTCCCTCCCTCCCTCCCTCCCTCCCTCCCTTCTTTCCTTCCTTCCTTCCTTCCTTCCTTCCTTCCTTCCTTCCTTCCTTCTTTCCTTCCTTCCTCCCTTCCTCCCTCCCTCCCTCCCAAATGGAATCTTGCCATATGTATTATTCTGCAGTTTGATTTTTCTCCTTAATACGAAGCTTATCATGTTGTAACTATTGAATGATTAGTCAGTTCTATTAGTGTCTGGTTCATAGGAATTA
>Seq_Long_201 [organism=Homo sapiens] Coordinates_in_GRCh37=|1|-|65379963|65380248| Description=UnannotedIntronicRegionGivingRiseToLongTranscriptsInPlateletsAndFoundUsing__LONG__RNA-seq
CCATGTATTTGCCCAGATACTTCCCAGTTATCCTTACAACCACTTAATAAAAGAGGTCAGCCTTGGATAGTTCTGTCTCAGAAAGGTTCTTTTCTCCTCAGCTGTTTATTTCGTTGTTTTGGGACTTTACAACCTCTAAACTTTGTGTTAGCTTTTTCTTTAGCAGTTCTCAAAGTGTTTAGAGTCAGAAGCATTCCATTGTTTAACTTAAACCTTTTATTTGAAGCATCTATGGTCATTCTCTTATATTAAAATTGTTCCCTCTTCATTTAACCTCACTTTCCAT
>Seq_Long_202 [organism=Homo sapiens] Coordinates_in_GRCh37=|1|-|65390194|65391368| Description=UnannotedIntronicRegionGivingRiseToLongTranscriptsInPlateletsAndFoundUsing__LONG__RNA-seq
GATGATGTTAGTCGGAATTACTAGATTGCATGGTGTGGAAGGCCCAGTTACCCACAGGAAGTCAGTTTGAACCGACTAATTGTCTTCTCCCATATTTTTGAGGTCAGGAAGCCTAATCAGTTGGCAGGACTCATTGGAGCCACATTGAGATGGATTTTAAAGTCATTCCCAGGCTCTGTGGGACATCAGGCCATGATGTATACACAGTTTTCTTCTTCTTGTTTTATTTTTCCTTAAGGCTTTATTTTCTTAAAGCAGTTTTAGGTTTAGAGCAAAAATTTTTTTTTTTGAGACAGAGTTTCCCTCTTGTCTCCCAGGCTGGTGTGCAATGGTGCAATCTTGGCTCACTTCCTGGGTTCAAGCGATTCCTCTGCCTCAGACTCCTAAGTAGCTGGCATTACAGGTGTGCGCCACCACACCCTGCTAACTTTTTGTATTTTTTTTTTTTTTTAGTAGAGATGGTGTTTCACTGTGTTAGTCAGGCTGGTCTTGAACTCTTGACCTCAGGTGATCCGCCCGCCTCAGCCTCCCAAAGTGCTGGGATTACAGGCATGAGCCACTGCGCCCAGCCTAGAGCAAAATTAAGAGGAAGGTACAGATCTCACACTTGCATAACCTCCCTCATAACCAACATTTCCCACCAGAATGGTACATTTGTTGCACTTGATGAACCTACACTGACATCATTATCACCCAAAGTCCATAGTTTAGATTAGGGTCCACTCTTGGAGTTGTGCATTCTATGGGTTTGGACAAATGTATGATGACATGTACCCATCATTGTATCACACAGAGTATTTTCACTGCCCTAAAAATCCTCTGTGCTTTGCCTGTTCAGCCCCTGCTGACCATGTGTATTTGCTGTCCTGGTTTTAGATCATCATTATGGGGTTGGAAAAATAGCATCCTATAAAGGTGTTTGTGGCTTTAAGTGAATGTCAGCAGTTCTACAGTCCTGTCCAGTAGATGCCATCTTTCAATTTGCTGAAGATACTGATTCTGTTTTTCTGTTACTTCAGAACAAACAGAGGAATTTTAGAAGAACTACCACCCACTTCCTCAGACTTACTGAGCACCTGCTTAGGAGCCACACATAGTTCTAAGGTTGATGCATGACATACAAAGACAAGACCCTACTTGGCCTCATAGCAGAGCACAGCTGGGGCAGTGGACCC
>Seq_Long_203 [organism=Homo sapiens] Coordinates_in_GRCh37=|1|-|65391555|65392343| Description=UnannotedIntronicRegionGivingRiseToLongTranscriptsInPlateletsAndFoundUsing__LONG__RNA-seq
TGTGGATTAAACAAAATGTGTATAGAATGGCAGCCACATCAAGTCATAAGCATTCATCAGGTGGACTGTATATCTAGTGGTGGTGGTGGTTGTGGTCAGCATTGTAGGAAAATACAGGGGTGCATTAGGAAGTAACCCTCTAGGGAAGGGCCGTGTATACTGATAATCGTTAATGTAAGGAGGACAGGGGTAAGGGCCCTGAGGAAAGTGTGTGCATGAACAGTGCTGCGATGGCTCTGAAGTGGGTCAGTTTGTTCCACCTGGGCAGTGTGGAGCCACTTGGGGGTGGGGGGAGGGGATCCTGCTGTTGAGTCTGGAAAAATGGGCAGGAGTCACATATACTGGAGCAGGTAGGAGGAGCATTTCCTCTGCACCATCAGGTGAGCAAAGATCTAGTGTGTACTCAGAGTTGGAAAGTGGGGTCTGGAGACAATAGCACTGGCCGTAGGAGAGAGGCAGGAACTGGAGTGAAGATAGGTTAGAGCCAGCACTCACTGGGGCTTGATGCCATTGCGAAGCTTTCAGTTTATGCATCAGGGAATGTGTGGTCCTGGGGTCCACAGCTTGGTTTAAAGATCTAATTTGGGTATCTTCTCAGCTTTCTGTGACTCTGGCTGAGCAGCAGAGAGGAATTTTGTTTTGGCTTTTATTTGATATGCTATCTGTCATCTACCTAAAGGAGCCTGCCCACCTCCTGGGTTCATACAGAGGAGAGGTACCACTATAGTGGGAAGCTTTATGACCCCACTCCTCCAGACAGGTGGTTTTATAGGTGATTGCAAATAACTG
>Seq_Long_204 [organism=Homo sapiens] Coordinates_in_GRCh37=|1|-|65398912|65400983| Description=UnannotedIntronicRegionGivingRiseToLongTranscriptsInPlateletsAndFoundUsing__LONG__RNA-seq
GAGTTATGACTGGTCTTTCTCATTTCATCTGCTGATGGGTAGAGGAGGGAAAGGGTCAGAAATATTTCTTTTAATACCCTCTCAGTATGAATGAATGATTTTGACCTAGTTTAGGTTTTGGTCTGGTGGATGTGAGATTGGAATATAATTTGTTTGGCAGGGTCATCCCCAAGGATGTCTGATGCATCTGCGTTCTTGTTCCCATGGCTAGAATGGAATCAAGGGAGAAGCTTCCTCATTCCTATTTCAGAGGGAGCAGGGAGAGTAGTGGTGCATATCCCCACAGCCAGAAATAGATTGGTCCTCAAGTAAATTGGTTTGATAAGTTGATTATGAATCTTCCTGAAAACTGCTGTGGCCTTAGGAACTCTGGAGGGTCCTACTAGTGGACCCTCATCATTCATCTGATGAGCACTTACTATGTTCTAGGCACTGACTGTGAGAAATACAAATGAGTAAAATATAATCATAGCCCCCAGGATAGTCTGGTGGGTGACATTTACAATACAATGTAAGCTAAGGTTGTAATTAATGTGTTTAACAAAGTACTGTGGCAGCACAGAGAAGAGAGTGACTACGTTTGGAGTCCACAGGACTTCACCGGAAAGATGAGGCATCTGACCTGGACTTTGAGAGGATGAACCAGAACTCTGTAGGTCCAGTAGATGGAAGGTTTTCAAAGAATGCAGGCAGACAGAGCCTTGGGAACAGTCAAGGTTGAGGGGGCACTCTTGTGGGTCCACAACCCGAGCTTCTCGCCCCTCTCATTTCGTAATGGCTGCCAAGCTCTTCCTTCACTGTTGTTTTTCTTTACTGCTCTGTGGATTCATCCTGATGAGTCACGACAACCTCTGCTTGCAGTGATGCCACGTCTCCCAGTTAGGAAACGACCCTGCTCTTCACTGCCTGGTTCCTTGGTGTGGCTGCCTCCAGCCTTCAGTCTCCCCTTCTCAGAGCTGTGACAAGAGGTTCTTACAGCCTTAAAAATAAAAAGCAGCTTCATATGTTTTGCCTTTGTGTTATTTATTGCATCATTTGTTGAGCAAGTTTCCCAGGACTGGAGCCGGAGGTCATTTGAGAGATGTCTCCTGGGATTCCACTGAAACTCTTTTCCACTGATCCCAATTGGTGACCAGGAACAGGAGTTGCTTTTGGTCCTTTACATCTCTCCATGTTTTCCAGCTTCCTAAGATACCCTGTCCCCTCCTGCATTTTGGTCAGCACTTATCTTTCCTTCTGCTTTGTGCTTCTAGTGGTTCTGGGTCACTTTCTGTCAGCTCCCAAATTCCAGAGGTGGACCTGGGTTAGGCCATTGGCTGTATGTCTTTTAGTGTGTATTGCTTGAGAATGCTCATATTTATGTAGTATATTCCGTAGTGCCTGAAAATTCTAAGGACCACAGCGATTTTGAATGATTCAAAGTTAGTCACTTCAGTATGAAACAGTGTGAATTTAAAGGCAAACCCAGGATTCTTTGAAAGCAAAAACTTTCTTTAGAGCAGCGGCGTGCTTGGTGAGGCAAATAGATTGCATTTTGTGGTGCCAGAAATAGACAGTTCCCTTTTTATACGCTACATCTTTGTCATGTAGTCAGAGACATGCAGATCCTTTGAAGTGAATTCTGGCACCACAATTTTGTAGAGACAGTCAGTGTAGTACAGCATGAGAAGGGCATACGATGTGTCATTTGAATAACTTCTGTTGAAGAGCAGGCGTCAGCCCATGGCAGAGATTGCTGAGGGGATGGTGCAGACGAGAGGCAGGTAGTATTGGGGCATTGTGAAAACATGCGTGAAAGGCCTTTTGGAATCCTGCTTTTTGGCAGTGTTGTGCAAGTCCCTCAGAAATTTTGTCACTTCCCTTGGAAACATGTACAACAGGGATACGTCACTTAGGCAGAGACTACTCAAGGGCTGAAAAATGCTACACTCATGAATAGTTTCGCTGAGCTGGAGATTGGTCACATCTGATGTCTGGATGGTGGCCATTGTTGTTAAAAATAGCTTAGAAGTTCAAAACGGGGGTAGGAGCCTTGTGTTCTTTTTTCTTCCCTGGAAAGGGAAGTGTTTTTG
>Seq_Long_205 [organism=Homo sapiens] Coordinates_in_GRCh37=|1|-|65401284|65403567| Description=UnannotedIntronicRegionGivingRiseToLongTranscriptsInPlateletsAndFoundUsing__LONG__RNA-seq
GATTTTGACATTCTCTGTTCAAGAAACTTTTACAGTGAGAGTAATTTAGTGTATCTCAGACAATGTTGGAGTGATCGATGGTTGGGTTTCCTTGTTCCAAGGTAGAATATCAAATGTTCAGTTGACTTGTTGATGGATCAGTTTGACCTCGCTTTAAGGATATGTCTGAAAAACTGAAATAATGAGGTCAACATTTTCCAGGTTTTTTTTTGTCATTCTATGATCGACTAAGTCTGCTTTGGTTTTCAGTTACTAATCAGTGTTCCACTAATGCCTATTTAGAAACTTTATTTTGAAATAATTATAGATTGACAAGAAGTTGTAACAGAGGGCCTGTGTTGTATAATTGAAGTTTAACAGTGATACGCTCCTTTCTTTCTAGAAAGGCTTTCAATTTATGGAAAAATTAGCAAAGGTAAAAGATGCTCGGCGTTGGACCTTTGAAACTTCTTTCGGAATTAGTATTTTGAATGACTCCATACAACTAGAATAATGGCTGAAATTTCTATGGTGCTGGTCAGGACTGTGACTGTGGCCCGAGCATGAGATGATTTTCCTGGAAACCAAAAGTACTACTAGAAGGAGAAGAATGCTGTGGAGCTCTCTGGGGGTTGGAGCTTATGCCTCTGGAGACTTTGAGTTTTCTGTGGGTGTAAGTTTTGCAAATGGTCCTGGTAGCCCTGAAGCTAGAGTTGTCAAAGTAACAGGTGGTAGCTGGGAGCCAGCTTGGCAGTGGATCAGCTACCCAAATAGCCAAAGTTGCTCAATCTACATGAGGTCCTGTAGACCAAACTGGGGGTGGGGAGGATTAGCCCCATACAAATAGTTGATCCTTTTTTTTTTTTTTTTAAACAGTCATTTGAAATATTTTCTGTAAAAGGCCTAAGCTTTAGGCATTTAGGATGATTGTAAATGCACTGCTTTGTATTCTTTTTCACATATATTTGATTTATTAATATAAAATTGCCATTTTTGTACATAAAAATGGTCAAATATTGGCAGTTTCATATGGTACAACCTACTGTTTTCTGCTGTCACATTGGAAATTCTCACCAACGTGGGATACCATGTTTCAAAGAAACGTTGGCTTAGCCTCTTCATTTATGGAAGAAATATAGCACTTATGGTGTTCTAAGTAGATTAACTAACTTAATCTTTTTACAAGCAAATGAGGTAGGTAGGTCCTAGTGTTTTCCTGCTTTTTAGGATCACAGAGCTAGTAAGTGGTGGAGCTGGGCTTACACCCTGGCTACTGGTCACAGGGCTGTGCTGTTTCTCAGCTCTTGTGTTTGGCCTCACCTCTCCAGTCATACTTGTGAAAGTCCTGGGTGTCTAGACAGGTGATGGGTGAGTGACATAAGGTACCTCTCTTTGTCTTCATGGGAGAAATAACTGGATTTCCCCAAGAATGAATTAATTCTTCCACAATACAAGAGTCTTAGAGGTTTAACAAGGATACTTCTTTCAAGGTGCCCACCAATTCCTACCTTGCATTGGAGGGTGCACTGTGTCAAATTTGTATTTTTATCTTAAATACCAAATACTCTTAGAGTCCATCCATGGGCCTGTGGAGTTGAGGGTAAATGTAGAGGCTTATTTGGCCTAATAATGAAAGTATGGATAGTTATTGCCATGGAGGAGGAGGGTGAATGTTTTGTAGAGTCCATTCCAACCTTGAAATCCTGATTCTCTGATAAACTTCCACCTCTCCTCTGTTGCTTAATCTTTGATCTTGAGCCTGGAAGGAGAGGAGGCAACTCAGTCAATGAAGGAGTTTTATTTAGTAATTGCACATTGGCCTCTTCCTGCCGGATCCCATATTGACACTGGAGTAAGGCTAGAGGCTGGGAGACAAGGCCCCATGGGAGCTTTGTGAAATGGGGAGGGGCAAGGGTGTGTCCCTGGACCGTCTGTTTGTGGGGCAGCTGTCCTAGGTGTTGAGACACACACCGGTCTGTTCTAAGATGTTCCTACTGGATCCTGTCAGTTCGCCCTCCAGCATTCCTGGATTTATTGTGCACCATTTATGGCTCCACAGTCCACTAGATGAAATTGTAAAGACTCAATATGGTGGCTCTCCAGGGACTTTCCCTTTTCTTCTCCCTTAGCATCAGAGATGACCCGTCAGCGTTGCAAGCAGTTCTGTGGTAGCACATCAAGTATTCTGTCACAGCAGGAAAGGCTGGATAAACATCAAGGGACTGCCAAGACCAGACTTCTCATTCAGTCTGAGTAGGAGGAAAGAGGACAGGTTGTTGGAGAGTTGGTTTAAAGATGAATTATG
>Seq_Long_206 [organism=Homo sapiens] Coordinates_in_GRCh37=|1|-|65404768|65405999| Description=UnannotedIntronicRegionGivingRiseToLongTranscriptsInPlateletsAndFoundUsing__LONG__RNA-seq
TTGAAATTGGTATAAGCTAGGTCTTCTGTAAATGATGACTCTTACAATAGGGATTCCCTGCAGGTCTGTTGAGTTATGTGTATTTGCATGCACATGTACACACACGGTGTATTTGTTCCATAGTAACTAGCTTTGGACTTCCTGTTGTGCCTTCTATTGTTTTTCTGTCAACTTACCGGTTTTCTCTCCTTGAAGCTATCAGTATGCCTGTGTGTAGTGCCTGCTCTCATAGGATTTATAGGTTTGTTGACATCTAGTTACTTGTATTTTATACACAGCTCTAAGTGAGAAGGCTTGGCAATATGTAATGTTCGTGAATATTTGTATGAAATTCAGCAGCATTTACTTTGGGGAACTCATATTTTATGTGTGCTTCAAAACAATGAAACTTAGCACTATTACAACACAGGAGTATATTTGCATCCTGGTCTTTATTTATAAAGAAATAGTATTGAGCCACCCAGTTGGGGGATACACAGTCTAAGTAGTTATTCTCTTATTTTGTTTCTGGTTCCCACTTTTATTGACTTATATAGCACACATACAGTAGTGGCATAATACCAGCTGGATTTCAGAGTGCAGAATGAAACCATGTGGTTTTCTGTGAGATTTTTTAGGCCTTATATAGGAATTATATGCATGACTAGGACCTTATAAATTATGTATCTACTATGTGCCCAGCTCCTAGTATATACCTAATTTAATCCTTGAACAACTCTTTTGTGTTACATGGTATTATCCCTGTTTAAAGATGAAGAAACCAATATTTGGATAAATTAAATACCTTATTTTATAAATGAGTAAGTCTTTTCTGACTTCAGAGTTCATGCATTTTACCAGTAAGCCATGCTTTCCGCTTACTGCAAACTAGTGACTCCAAACTTCTGCAAACTGTGAAACTATTGTGAACTTGTGTGAATGTATGGAAGTTGGCACTGATTAGACGTTTGAACTTCTTTCCTTGTCCTGTGTTATGCATGGTAATCTGCCATTTGCTGTTCCTAGCTGTATGGTCACCCTTAGAGGTATGAGTTGTGCTTATATGTATATGTTCATGCCTAGATCTGTTGCTCACAGAATCATCTGACATCCCCATTTCGTTGAATCTAGGCAGCAGGGTTGATGGCAGCCAGAAAAGTGTGCCCTGGGGGCAAGAATGTCTTTAGGGAAAAATATGTTATTGTCTTTCAGATAGTAGTTCTCCAAACAGTTGCTCCAACAGTTCCTATGAA
>Seq_Long_207 [organism=Homo sapiens] Coordinates_in_GRCh37=|1|-|65406408|65407340| Description=UnannotedIntronicRegionGivingRiseToLongTranscriptsInPlateletsAndFoundUsing__LONG__RNA-seq
CCGTTTGTGGGAGTTTGAATGTAACATCACAGCTCTGAGGTTCCCTTTCCATCCCCAGTTTCTCTGATAGAGCAGAGGACTCTGAAAGGAGGCCAGTTTTTTTATTCTAACCATGGGAAATTTGAAATAATTGTTGACTTCTTTTGCTTATTTTTTTTGGTCCCTAAAATATTTGATTGGTCAAGATAAATCATCTTTGTTTTATTTTTCATTTCTGATAATTATCAGAATAATAACTGGATAAGTCCCAGTGAAAGCCCCAACTGAAAGAATTTGTAGTCATGTTGTCACATTTTATATTTAAAAGTGTTTCTCTAGAGTTAAGGAATGAATTTTTTTTTTCCCAGATGTGGATGCAAGTTACAATAAATTCTTGGCCCTTTTGAACCATTAGGGATTAATCATTTTGGGTTAACCATTTTCTAGATGGTGAGAATTTATTCTTATAATAACCACAAAACTTCAACTACTTTATTTTATTTTTATTATTATTATTTTTGAGTTGGAGTCCATAGCCCAGGCTGGAGTGCAGTGGCACGATCTTTGGCTCACTGCAACCCCTGCCTTGCATGTTCAGGTGATTCTCCTGCCTCAGCCTTCCAAGTAGCTGGGATTACAGGTATGCGCCACCACGCCTGGCTAATTTTGTATTTTTAGTAGAGACAGGGTTTTGCCATGTTGCTCAGGTGTGTCTTGAACTCCTGACCTCAGGTTGTCCACCCATCTCAGCCTCCCAAAATGCTGAGATTACAAGCGTGAGTGACTGACTGCGCCTGGCCAAAACTTTAACTACTTTAATGAAAAAATCCGAAAATATATTTTTTCTGTTCTTGAACTGAAGCGACTGAATACAGTTTATTTTCTCTTTATTAATCATGTTCAGCTACAAATGTAATTTGTGTTGAGCACTGTGTTTATGGAGCATAGCATAAA
>Seq_Long_208 [organism=Homo sapiens] Coordinates_in_GRCh37=|1|-|65407452|65411410| Description=UnannotedIntronicRegionGivingRiseToLongTranscriptsInPlateletsAndFoundUsing__LONG__RNA-seq
GCAAACCAGTATAACAGGGTACAAATTGAGAAGGTTTGCTCCCATTTTTGTTTGTCCGTCAACTTCGTTCCCTGTTTCCTTAAGTGCTCTTCTCATCTCTAGGACCTATTAATGTAAGTATATATTCGTATTCTTTTTTTTATTGTACATAAGGTAAATATATACTATATACTATTCCACCCTTTGCTTTTTTCATTTTACCATATATCCTCCTCTCTTTCCTTATTAGTACATCAAGTATTTTCTCGTGTGAATAGACCATGACTTATTTAACCAGTCCCCATGTAAGGGACATTTTGTTTGCTTCTGCACTTTTGCTGTTATAAATAGTGCTATTTGTGTAACTTTGTATGTAGAAGGTCAGATAAATTCCCAGAAGTGGAATTGCTGGGTTAAAAGATAATTGCATTAATAATTTTTATTAATATTCTCAATTGCTCCCCATGGGGTTAGTACCTTTTTCCATGCCTTGAAATTTACATATTTTTGTGCATTGCAGACACCTCTCACCCCTTGCTGTATACCTTCTTTTGAACTGCCATCTTGTTAACATGGAGAGAACTGGCAAGTGCAGGCGATTCCTTCTTGTGTTTCGTAAGGGCTAGTGGACTGTTGGAGTGCTTTCCAAGCAGGTGCCAGGGTTTGAGATTGTAGTGTGATATGCGACTAGGGGTTCTGCCCATCCCGATGTGCTCCTGTTCCCGTCTCAGGACCTGAGGATGGAATGGCTGAGTGTGTTGTGAGCCCAAGGTGCCAAGTGCTTCTCGGGGGAGAATCAGTTGCTCTGTGCATTAAAGCAGTATTGGCTGCTGCCTCCCTTCCTTGGAAGTTTTTGTTCTGTTTTTTTAATTTCATAACTTTTTACAAAAGTTATTCCTATTTATTGAAGACTTAGAATCCAGAGAAAAGACAAAAATCACTTGGACTCTCACAACCTTTGTTAATATTTTCACGAATATCCTCTCAATCGTGTGTGTATCCCCAACATAAATGGTGGTTATATACTGCATAATGTTTCATAACCTTTTTTTCCATTTGCTAGTGTATCATGACTATTGTAACATCTTTCAGTAGTGATATACCCCTGCCCCCAACACATGCACATGTTTTGTGTAGATTTCTATTGGGTGGCTTCACCGTGATTCTGTGTTCCTGGATGAACATTTATGTTTGTCTTGTTAGTCAACAACCCTACGATGAAAATCCTTCTGGCTAAATCTTGTATGTTATTATTGTTTGCTTAGAATACATTTCTAGAATTAGCAAACAATAATAACATACAGGAATTAGAACTTCTAGGTCAAAAGACATGTACACATTGCTCTCCAAAAGTGACATATTATTTATATTCCTAAATGAGAGTACCACTGTCATCATACTCAATTTGTGGATATAATAATTTTTTAAAAATTTCCAATTTATTAGTAAAAAGTGATAAATCTATCTTTTACTCTGTAGATATTTAATTACTGGTACATTTAAACTTTTTTTTTTTTTTTTTTTTTTGAGACAGAGTCTTGCACTGTTGCCCAGGCTGGAGTGCAATGGTGCGATCTCGGCTCACTGCAAGCTCCGCCTCCTGGGTTCATGCCATTCTCCTGCCTCAGCCTCCCAAGTAGCTGGGACTACAGGCACCTGCCACCACACCCGGCTAATTTTTTGTACTTTTAGTAGAGACGGGATTTCACTGTGTTAGCCAGCATGGTCTTGATCTCCTGACCTCGTGATCCGCCTACCTCGGCCTCCCAAAGTGCTGGGATTACAGGCGTGAGCCACTGCGCCTGGCCTAAACTTTTTTTTTTCAAGTTTGAGAACTCATTTTTTTGATGTGGATTGCCTAGTCAAGCCCTTTGCTCATTTTATTACTGGCGTGTTTGTCTTTTTTTTTTTTATTTATTAAAGCTACATATGTTAAGGATATTAGTTTTCTGTCACATATGGTACAAATATTTTTCCTCAAGTTTACTTATATATTAAGAACCTTTTGTTATAGAAGTTTTATATTTTCATGAACTCACATCAATCACTCATTTCTTTATAAAGGCTTCTGCTTTTGGTGTCATGTTTGAGAGACCTTTTGATGCCTCTAATTCTACAAATATTTAACTCTTAGACTTAATATTTGGTATATTTGTCATTTGAAATGATAGGATGTTTATTTTAGTCTATGATGTAAGAGGGATTCTAATTTTATTATTTTCTCTGACTATCCAGTTGTCCTACCACAAAAAATCATCATCTCCCCACTAACTTGAAATCCATGTTTTTACAAATTGCTTTTTTGTTTTTTAACACATTCGAAAATTTACACTAAAACTCTATAAAAAGGGCATTAGAGTCACAAGGTCCTATCCCTGGACTGTTTTCAGGCAGTTGATGCCAGTGAGACATTGAAGAGGTGGTCTAACCTCTTCTTAGACTTGGTTTCTTCTGGGGATTCACACCTGACCACCAATCAGGGTGTTATGGTCATCTGATGAGGTAATAGGTATCAATTCTGAACCATTATATGGGAAGTAATCTTTATAGTGCTACTAATTAGGAGAGCCCAGGTATTCCTGAGGAACTATAACCATAGTCAAAATTTGATATAATAAAGTTTAGTTATTGTCTTTTGGAAGAATTAGGAAAACTAAAGAAATAACTTCTCTGACTTTTGAGTTATTTCCCATTAGCCAAATAGGGCCTAATTGTAAATAATAAAAATGGGCCTGTTTTAATTATTTATCTTGACATGGATTAAATATAGTATTTAATTTCCTTAATGATTAAATATAGACAGCAAATGTAATGCTGTACTTTTCACATGACGCAATTCATTTGGCCTTTTTCTTTTTTTAAAAAAATTAAGACAGTTACTTTATTTAGAACAGGAAAGTGGTGTAAGCAACTGAGAGTGTGCCCTGTAATATGAGAGGTTCTTCCCTCGTTCTACTTCCCACCTTAAAATATAATTTTAGGAGAAAAAAGTATCTTATATTTGGTTAATTATGTTATCTACGATTACACCTTTTGCTAAGGCAGGCATGGCATTTGCTGATGTTTGGCTTGAAGTCTAAGAATATTGTCCAGATAGAACATGCTAAATTGTTACATTTGAGTTAATGTTGAATACTTGAACTAACATAGGGATGCCAGACCACTACTCTTGATTTAATTAGAGATTTGTACACATTTTCAGTTTTTTCCATGTAAGATCAGTTTTATTGTTCCTTTAAAAATATTCTGATGAAATAATCTTGCAAAGGAAAGATAACCTAGCATCAAGTCTGCGATATAAAAACAAAAATAAAATGATTTTCTGATCAGTTATCATGTTTATTACCTTTACAAATAGTGTATTAGTCCTTTAGAGAGCCCCACTATGCTGCCTGTGCCAAAAGTGTCATGTATTGTCCTTGAGTATCAAAGTGGTTCATACCGGTTATCTAGCAAAGGGCCAGATTGTCTCTGCATAGTACTTTTCATCCAGAGTGAAATGATGATAAATTCCCACACGAAGTATATGTATATCTTTTTCTCCCTGGCAATTCAGATCCATGTGTCCTCTATATCTTTTATGTCAAAATACCTACTTCCATCCAAGATATATCGAATTTCATCATTCAAATGTAAATGTTTCTCATAAGACATCATCTTTTCCTCTAATTTGGTAATTTATCTTTGCATATTGTTATTATGTTCATCCAGGAGTAGTTTCTCTCTCTTTGGATTTTTATATAATTCTGGATCGTTCTTGTATTTGTCAGGAACAACCAAGCTGACACAGTCGCTCCAGGCCGACTGGGCTCCAGTCGGTAGGGCTTTCTCTAGGGCTTTCTCTGGGGATCTGTAGTGTAAACCACACCTGCCTAATCTTCCCTGCTTCTCCTAGAGAACACTGGAAAGTCCCAGGGGACACTGGCCTGACCTCAGGCTTTTCCTTTGGTCTTTAGATTCAGACATTTCCACTAAACTTA
>Seq_Long_209 [organism=Homo sapiens] Coordinates_in_GRCh37=|1|-|65412099|65414640| Description=UnannotedIntronicRegionGivingRiseToLongTranscriptsInPlateletsAndFoundUsing__LONG__RNA-seq
AGTAAGTTCTGTAGATTCCTTGGTGAATATACAGCCTTAGAGACTGCAAGAATTCTGAGCAGTATTTCTAAGGGTTAGATTTCCCTCCAAGTACCATTAACATTCTGGGCTGCCACATTTCAAGATTTACTCTGGAGATGTGAGGTGGAAGCCATGTTAAATGGCTGGAAGATAGTCCTGTGGGAGAGATAAGCTTTATCATTTTATTTTTACCAGGTGTGTTGCAGTGAGTGTTGAAAAGCCTTCCACAAAAAATAGAGTCTTCTTTTTTCCCCTGTTATGATTAAATTACTGGCTGCTAATCTTTCATGATGAAGAGAGAAGCCCAAAAGCAATTTCAGAACATGGATCTCATGCTGATTAGTGGTTATAATGATTTCACATGGATAGTATTCCTTGTGTTTGAAAGTTATTTTATTGGTGAGATCTGCGAAATCAACAAGGCTAGTTTATCTTTGCAAAAACTTGTGACAAGCTTATAGCTACACTCCTTGGGGAACACAGTTCACATTTAAGATTTTGCCTCAGGCACCTCTGTTCAGCTTTATGCTGTGTCTTTCAGATTCTAGATATGAAACTGGTTTGACATTAATACCTAGCATGATAGCTTTTTAGATACACTCTTTGCTTGCATTAAGTCAGACAAAATCTGCAGAGCCTAGCACTATGCTCAGTATATGAGCTGCTTTGTCTGTGTATCTTGGTTCATACGAGAGTCAGTATACCTAGGCAGTCAGTAAACAGTCATTGATTAGATTTGGATTTAATAAATTTAAGCCTGGCCAATAATTAGTGGGAACCAAACCAAGGCAACCTATAGTAAATGGAGCATTGCATCGAAGATCTCAGTTCTTCAAATAAGGCACAGATAAAGGATCTCTATGTATTACCCTCCTGTTCTTGGATTTAATTGTTCAAATGTTTCACCCAAAACCTCAATTTCAGGCTAATATTTAGGCATTCTCTTCTATGTTATACCTCAGGTAATTTGGAAACATTTGTATTTCTAAATCTATTTCTGTATAAACTTTCTATGAATTGTATATCTCTCCCTCTCTATATTATATAGTATAGATTTAAATTGAAAAATTCATTGTTCCCTTCAGAGGTATAAGAGTATTCTGGCCCAGCTGGAAATGTTATGTTAAATTTGAAATTCTACTACCTAAATTTTGGACTTGTGTACTACTGTTTTAGTAGAGCTATATGATACTGCAGATAAAGTTCCAAAACAATCTGTGGTGAAAAAATTCTTGTTCAGGGACCTGTTGTTCAGTGAAACTGCTTTTCTGTTGGGTACCTGTATTCTTTTTTGGTTAAGTTAAAAAAAAAAAAGGATTTATTGGCCTATGTCTTAAGGGGGTTGGGGGAGGACCCATGGTTCATGGACTCCAAGGATATAAAGGCATTCCCCTTCTCAGTAAGAATCCTGCTATTCTGCTTCCTGTTCATTGGTCTTATGTTCTGCCACAATGAGGTTTTATCCACATGATTTGAATAGAGAACAGTTGGCTGCTCCAAGATGATGTCTGTTTATCAAATCTCCCTGAAAGACTTGTGTTTGTGTCACCCTTGGTCTGGAAGGTGGACAGTGCAGGCATGGATGGGGGTCAGGTGGGACACTGTGATCTGTAGTGTTAACAGAATCACCTGGTATGAGAAGTTTCTAGAGAGATAAAAACAGATGTCAGCTGTAATATATTGAACTGGCAGTTAAAAAATTTTTTTTAAGTTGTGGAAAATAAACAACATAAAATTTACCATGTGAGCCATTTTTAAGCTTACAGTTCAGTAGTGTTAAGTACATTCACGTTGTTTTACATCTAATCTCCAGAACTCTTTTCATCTTGCAAAACTGAAACTCTGTACCCAGTAGATAATAACTACCCATTGCTTTTTCCTGCTAGCTCCTGCCAACTACCATTCTACTTTTTCTATCTATGGATTTGACTACTCTGGCTACTTCTTATAAGTGGAATTGTCCATAATGTCCTTTTTCACTAGCATGTTTCACTTAGCATAATGTCCTCAAGGTTTATCCATGTTTTTGCATATGATGGAATTTCCTTCCTTTTAAAGGCTGAATAATATTCCATTGTATGTATATACAACATTTTGTTTATCCATCTATGTTGTTGGATGCTTGGGTGGCTTCTACCTTTTGACTGTTGTGAATGATATTTCTATGAACATGGGTTTGCAAATATCTCGTTGAGACCCTGCTTTCAGTTGTTTTGTGAACTGCCACTTTTTTGGATAACTCTCATTTGAAACTATGTTCATCTTTTTTTCCTTAAAAACTGCCCGTAATTAACTCTTTTTGGTGCCCAGTAAGTGGAAAATTCAGAACAGCAAAATGTTTGCTTTATTCAACAAACACCTTCTCAAAATCTAGAAAACAAAGAACATTAGAGAACACTGTGGAAGTAAGTATGATTGTGGGTAGCTGGCTGACGTAGAAGATTTTAATTTTTACTATGATGCATAAATATGTACCTTTGCAAGTTTTAGCAGACAAGAGCATGAGGTCCGATCATAGACC
>Seq_Long_210 [organism=Homo sapiens] Coordinates_in_GRCh37=|1|-|65414880|65417332| Description=UnannotedIntronicRegionGivingRiseToLongTranscriptsInPlateletsAndFoundUsing__LONG__RNA-seq
GGCAGAACTTGTTTATAGCTAAGGGCTGCTGGTGTATTTATTTGAGTGTGTTACCTGCATTGGTATGCTTTAAGGGCTTCTGTGTCATGCCTGAAGCGACATATTCTGGAATGTATACATTATTGCACTTCCTTGGTTAATTGTCCTCACTGTTGCTGACCTTTGTACACTGAACCACTGCCATTGTGTTTGGCACGTAGTAGGAACCCTGTGAAGAGACTTATTTAGTCCTCTTTAAAGATCAATGGTTCTTTATACTTTTCTGTATGCTTGATATATTTCAATTTAAAAAAATCAGTGGAGTAAGGAAGGATCAGGCAACATTGAAAGAGGAATATTGCCACACAGTTGCCAATCTGATGAAAATACTGCTTATGCTAGGTCGAATTGAGACTCTGAAAGGTATTTGGGAGCCAGACACTTATGAGAATACATATTGCTTTGAATATTGGAAGAAAGCAAAGCAGTCAAACGAATTTCTTCTTGGCTTGGAGTTTTGTTTACTTTTCTCAGGTTAGAATTGATAGTTCTAATGGTTTTAAGAAGTCATGGAGAACAGGCCCACCATGAACCTGAATATTTGGTTCTGAGTTTATAGCCATTGTCTAGTAAATACTGTTTAAGGGTTATTAGCACACAATGATCATAAAATCTTGTAATACTTTTAAGAGGTGTAAGAAATTGAAGTCACCTGAGAATACCTCCTTCTGATTTTACAGTGGAGAAATAAAGGAATCAGAGTGTTTAAGTGACTTGCCTAAGACCTGTCTGGGCCACCACTTTAGGGATTGTTTTTTAATCCATCATCATGCTGGATTTGTTACTGAGCGATAAAATGGTACAGAAGGTAGTCACATAGAGAATTTAGGAAATAAAATACTCATTTGTTCAAATACTTCTCAGGAGGTTGAGATATATCTATGGGTAGAAGATTTAGAGGTTATTTAAGAGAAATTAGGATTGTCTAGGGTCCACCCCTTACCGTGGGGATTCTGAAGGGCAGTGTCTTATGAGAGAAGAGAGATCAAGTTACTTGGTGAGTGAGATGTTCTAGGTGCTCAGTCCAAGGGCTGGCCGGATGGCTAGCACTGAACTTGTGTGGATGTTTGTTCAAACTAATCAGCCTACGATTGGTTTGTTCCTAAGAATGATAAAACTTTGTTCTAGTTTTTTAAATTGTAATAATAATTCTGTAAGCATTTAAGAAGAATGCTTTCTTTAATGTTGACTTTTTTTTTTTTTTGAGACAGAGTCTTGCTCTGTCTCCCGGGCTGGAGTGCAGTGGCATGATCTCGGCTCACTGCAACCTCTGCCTCCGGGTTGAAGTGATTCTGCTGCCTCAGCCTCCAGAGTAGCTGGGACTACAGGCGCCCGCCACCACGCCAGGCTAATTTTTGTATCTTTAGTAGAGACGGGGTTTCACCATGTTGGCCAGGATGGTCTCGATCTCCTGACCTTGTGATCCGCCCGCCTTGGCCCGCCAAAGTGCTGGGATTGCAGGTGTAAGCCACTGCGCCCGGCCTAATGTTGACATTTTTTACTCCTACACGAAGCTGTTATGTTTTTACTTATTCTTTTCTAGTCTTTATCGATAATGTATAAATATGTACTGTATTATGTAATTTTAATTGCTGGATACATATACCTGTCTTCTTAAACTTTTTTATTCTATTTTAATAGAGTCTTTGTAATAATCATTTTTGAATGTAGTATTTAGTTGTGTTAATTTATTTTATTTTTCTTAAGTAATCTATGATAGAATAAGCTATTTCTGTTTTTACAGAATATTGTAGGGAACCTTTAAAAACACACAATTAGCATTTTTCTGCTGCTAATTGCTTTATTAGGATGAATGCATAGATTTACTGTGTCAAAGGTTATAACCAATTTTATGACCTTTAGTATGTAATTCTGGAAAATTAAACAGAAACTTAAGTCACAAATGGCCTTAAACATTGGCAGGAAGCTGCTGATTTCCTGACTGTTGTACAGGCAACCCACTGGCAAGTAACATGTCAAATACGGACCATTATAATTCCTTATCATAAAGGCAGATACAGTTTTCTTCAAAGGACATGAAAATAATTTATTTGCTTTTGATGCCTTTTCTCACTGGGAAATGATATTCTGTAAGTGCACAATGTGCACTTGAATGTGAAGTTGTAGTGAGGATTTTTATTTTTATTTTTGTACAACTGGGTTATAATAAAGGAAACAAACTTTATGTCACTTCTAGGCTGATGAAATACCCTAGTAAATGCAGTACATTTTTGCATGACTAATAGGAGTAGGGGCGGGGCTTTGACTTTTACATCAGTCAGGTTAAAATCACCTGTTTGCTGGTTTCCCTAAGACAGTGATGTATTGCCCTTTGCTTAACTTTTTGTTAGTTGGGAAATGTATTCTACTTTGATGACTGGTGTTTTTCTGCTTAGTGGGGATATTTTCTGTGA
>Seq_Long_211 [organism=Homo sapiens] Coordinates_in_GRCh37=|1|-|65417824|65418529| Description=UnannotedIntronicRegionGivingRiseToLongTranscriptsInPlateletsAndFoundUsing__LONG__RNA-seq
TTATGTATGTGTGTGTTTGTCTGTATTTGTACCAATACCCTATTGGAGTTTACCACTATTATTTACTGTTCCTCTTCTCTTTTCCTCCCTGTGTAAACAGCCCCATAAGTTATCTGGAAGTTCCCTAGTATCTCTTTCTTATCTTCTGTTACTGGAAGACTCCTTTTTCTTCTGTCTTTGGTCCCGTGTTAGTTGCTTCATTTTAATTGAGGCTATCTTGTTCTAGTGTGCAATACATTCTCATTGATCCCTTCCCTATACATTTCTTGCCTAGACACTTTGAAAAAGTGTTTTTGTTTTGGGTGGAAACTGAACATTTTCTAATAATGACTCATAAACCCAGCCAGGTGTTAAGGATACTCCTATATCAAGGAAAATGAAAGCTATACAGTCTCAAGCAAATGAAAAAACTATATAAAATGCCTAATTGTTTATTGAATGTTTATGCCAGAAATTCAGATCAATAAACTGAGCCTTAGAATGGTTGATGTTTAAAGGTACCCGGCTTTTAAGTGGAGGAACCTAGATTTGATCAAAGCCAGACCAACCTGGCCCTTGGTTTCACAATCCCTAAGCTCACTTGCCTTAATAAGGCCTCTAGGCACCACCTCAAGACTCCATCTGCACCCCTTATGAACCTACACTCTGCTTTCCCTCACACTCCTGCTTTTGAGATGGCAAAATCACTTATGGTTCTTTTTGGCTG
>Seq_Long_212 [organism=Homo sapiens] Coordinates_in_GRCh37=|1|-|65419658|65420614| Description=UnannotedIntronicRegionGivingRiseToLongTranscriptsInPlateletsAndFoundUsing__LONG__RNA-seq
AGAAAAAAATTGATGTGTTTTCTTTTATATAAAGAGAAAAAGAAAAAGAAAAAATGTGATCTGTAACTCATTATGTTTCCTTGCTAGAAAGCTCAAAGATACGTTATTTGCCTGTTTTTAGTTGCTATCCAGTTTTCTTACAATAATCTCTCTGCCTCAGTCTCCTCATCGGATTACTTGTCACATGTGTTAAATCCTTCTTTTAATTGATGGTTCTGTTGTATATATCTTTTATATTTATATAGGTAGCCTCAACTCTCCTTTTTTTGGAGAGTGGTAATAGAAATATAAATAATAAATAGTTGCCCTTTGGTTTCCCCAACCTGTGGTGACAACAAGATAATAAAACAGATACTTATCCTATATAAAACAGGCAAAAAGGCTTTGGGACAATATGGGAATCATGATGTGGGTTTGGTGGAAAACGAGCAAAGCACCTTGTAAGGATCTTGTAGTCTGAAGATTAAGGTGTGCTTGGGGTAGGTCATGTCCTCCCAGCTCTGTGGGATTTGTAGCACATCATCCCACGTGGGGAGGAGAGTGGGCACGGGCATGAGACTATTTATTAGCTTTTACTGTGTCAGTTGTTGGGTTATGTATTTTGCATTTGATATTTAATTTAATCTTTGTAATAGCCAGAGACTTGGATCTTATTGGCATCATTTTCCAGATGAGCAGAGCTAATAAATGGCAGAACTAGAATTCAAATCTGAGGCTCTCTGGCATTGAAAACAACAACAAAACATGTTTCTACTCTTCAAAGAGACTTTTTCTCCTGGATTGTCACTTGTCCTTTTCTTTCTCTTTCTCTCCTGACATTGGTATTTAAAATGAGAACCTAGGAAACTTGTTTCTTCTAACCTAATGTTTTTGAAGCAGTTTTAGGTCCTTGGAGATGTGCCTTGATGTGTCTATACAATATAGTATTTGGTATTGTTAGATATAAAGAAGACCTGA
>Seq_Long_213 [organism=Homo sapiens] Coordinates_in_GRCh37=|1|-|65420929|65422724| Description=UnannotedIntronicRegionGivingRiseToLongTranscriptsInPlateletsAndFoundUsing__LONG__RNA-seq
TTTAACACCTTTTTTCTGCCCTAGTTATCTAAAACAGTTCATGCTGCTGAAAACCTCCTTCCTGGCAGATGTCCCTCAACCCTACTGGTGCCTGGCTTCTGAGACACAGTAAGGACTTCCTTTCTCTGTATGTCTCTGTTCTCTTTTTGAGTATCGTCTCTTTCTCTCACTTCTCCTCCTCCCCCAATGAGGATGTTTCTAAAGGTTCTGTGAATGGTAGATTTATATGTTGCGAAAACTGTGCAGATGACCCACTTTTGCCTGAGCTCCAGTTGTCCCTTTTTATTTATTTTCCTTCCTCTCTGCTCCTTACCTCCCCCAAATACTGGTTGCACAGTTTCAGACACTATTCAAGGCACTGGGGACACTGGGGAACAAGAGAGGAAAGGTCCCTGTCCTTAAGTAGCCAACAGTCTAAGATGTTAAACACATTGATAAACAAGATAATTTCAGGTGGTGATAAGTGCAATAGAGAAAGTTAGCAAGGTATGGGTAGTGAATGCTTAGGTTGGGGGGTTGGGAGAAGGGCTCCTGGTCTGAGAAAGTGACATTTAAATTCAGCCCTGAAGGATGAGTAATGAGTAGAAGCCAGGCAGTGCAATGATCTGTAAGAAAAATGTACTAGGCAGAGGGGATAGCCAGTGCCACGCCCCTTCAGTGGGATGAGCTTTCCATTTCACACTGGGCTGCCTTGCTGTGTGTCCTTTGACACCTCCCATTTAACTGCTCCAAGATTGATACCGTCTTTCTTTCTGACCCATCATCATAATAATGGATGATTTCTCTGTTTTGGTTAATACCGTCTCTATCCACCACCCTGAAAACCCTAGGCCAGCAGTCTGAAAACTTTGTGAGGGGAAAGACAGTAAACATTTTCAGCTTTGAGCACAGTACAGTCTGTCACAAGTACTGAATCTGCTATTGTAGCACCAATGTAGATATAGACAGTATGTAAACCAATGAGTGTGGCTGTGCTCCAATACAACTTTATGTATGGACACTGACATTTCTATTTTCACTTGTAACAAAATATTTTTCTTTTTTTTCCAACCATTTAAAAATGCGTCAGCTTATTGGCGTTCAAAATGGGCAGCGGCAGGCCAGATTTGGCTCACAGGCCAGGATCTGCTGCCCCCTGCCTTAGACTAACCCTGATCTCTCCCTTTGCTTTTGCCCCACCCCACCTCCTCCCTAGGCCCTTTCAGGGCTCCCTCCCTGGTATTCGTATTCAGCACCTTTGCCACTCGCTGTCCCCACTGCTGCAGCCTTCCTTTGGCTTTCTTTACCTGGGTGATCTATCATTGCGCACTCTATGTCCATGTGCAGACATTATTTAGCTCCCACTTTAAGTGAGCACATGCTGTATTTATCTTTCCGTGTCTGACTACTGATCACAAGCCTTTAGAAGCCCCTATTGCCTATAGAAAACAATCCAAACTCCACCTTAGTCTGATAGTAAAGGTTCCTTATGCTAAAACCTCAGTTTAACTTTCTAGCATACTCTCCTATTTCTCTCCTTCTACACTGTCCCAAAATAGATTATTCATTATTTTGCTTTCAATGTTTCCCATGCTTTTCTGTGTTCTTGTTCATTTAATGCACTTTTCCCGTGCTTCATGCTTTCCATCTGTCAGAATTCCATAGCTTTCAAGGCCCCTTCAAATGTCCCTGGTCTCTTCCTCTGCCCCTCCCTACCCCAACAAGCGGTGTGTATACACATAGTCCCCTGGTGGTGTGTGATCCTCTGTTCCAGTACGTCGTGTTCTGGTCTGTGCTTCTGTTCTTTTGCAGACACA
>Seq_Long_214 [organism=Homo sapiens] Coordinates_in_GRCh37=|1|-|65422835|65425985| Description=UnannotedIntronicRegionGivingRiseToLongTranscriptsInPlateletsAndFoundUsing__LONG__RNA-seq
CTATGCTTAAGATTTTGAAGTGATGCCAGCATGAGCTGAAAATGTGCTAGCTATTTTTACATTTTATTTTATTTTGAGACAAGGTCTCGCGCTGTCACCCAGGCTGAAGTGCAGTGGTGTGGTCATAACTCAAGTCAGCGTTGACCTTCTGGGCTCAAGCAATCCTCCCCACCTCAGCCTTCCGAGTAGCAGGAACCACAGACATGTGCCACAATACCCAGCTAATTTTTAAATTGTTTTGTTGAGAGAGGTTTCATTCTGTTATTCAGGCTGGTCTCGAACTCCTGGGCTCAAGCAATCCTCCTGCCTTGGCCTCCCAAAGTTTTGGGATAATAGGCATGAACCACCATGCCTGGCTTATTTTATTTTAATGATTGATAAATAGGATGTGTATTTTAAAAAAAACCCTCAAATTATATTCAGAATGTTTAACATAGTAGGGAAGATGCCACCAGTAGATACAAAACAAAAACTAACAGATATATTCTATGTTAGATTTCAGTTAGCAATGAGTAAATCAAAAAAGAAGGCAGTTTCTCAAATCTAGAAGGGTTTATTACGTAGACAGTGCCAAAGGTGCTAGGTAAATTAGGTTTTACTCTTATTTTTAAGGAAAAATGACTAACAAAGGTGCTTTTATTTAATTTAAAGTGCCATCCAAGGTATATAATTTGGTAGGAATGTATTTGACTTTCTGGGAAAGTTAATGTGAAGATACTGTGTTGACCTCACTGATTCAGTTTACTTAGCAAGTTGTGGGCTATTGGCAGAGGCACCATGTATACCTGTTTGTAAAACGGTGTCTTCAGAGTTGTGTGGAAATTAAATATCTTGTAAATCAGATAATACTCCAGGGAGTTTTGCTGGTAAGGAATTATAAGAGTTTAAAGGGACTCTCAAATATGTATTCAGTTTCTATGGAATGCCCTTTTACAGTTTCTGTTTCCATAAACATATTTTGCTTTCCTAAAGCAAGATTTACCCAAAATGTAAAAGTGTGCAAAGAGTTGGCCCTTCCTCCTAATCATAGATGTGTGTTTTAAAATATTTTAAATGTATTTCCTTCTTGGTGATGTATATGTTGGACTGGTTTCTTGGGTCTGGGCATTATTTATACTCAAGAACAGTTGTTGCCACGTGATTGGAAAAGCGCTATTGATGTCATTCTCATCCCATATGCTTTGACAGCAAAGGAGTTAGCTGTATCTTCCCTTGTCTTCCCACTCTAGAATGAGAAAGACAAGAAAGCTCCCTAATTTGATTTGTATGGAGGGGGAGTGGGTAGGAAAGTCCACTTCAGCTGAAAAGGCTGACCTGTAGGTATTTAAAACATAAATTTAGGTCTGTTATTTTCACATACACTTGGTAACTCAGACTGGTCTGAATATAAAGTAGAAATAGCTAAGAACCATTTGTAATGAATGCAACTCTTATTTGTTTTTAATGGTGTTTTAAGGACTTAAGGGTATTAGAACTGACAACAGTTTATTCAGTTAAGCACAATTTTATCTGGAGGCTTGCTTGCACAGTTAATTTGATCAGGTTGTAGTAAGGCTATATAACAGTTTTTTTCAATTATGATTTAAAATAATGTTTATATTGTACTAAGAGAAAAGATAACAGAAAACAACTCAAGGAAAAAATAATCTGCCAAATATGTGTCTTTCCAGATAAAAATTTTGTTATTAAACTAGTTTGGTGGATCACACACAGGGATGCGGACAGATGCAATATATATTATAAAGAAAGAAGTACAATGGCTTTTTGCCAGGTGTACCTGCAAACCCATTTTAGCACTAATTCACATAACATAGACTAAAAAGTAATATGCTAATGTCTTAATTTAATATTCTGACTGATTTTGTTCAGTTAAAACCATTCTGTAAAACTTAAGGCAAGTCCACGAATCACAGTATACGGGTTATCTTTTTGGGAAAATCATTTGATGTATGGTGGTAACTCCAAGGAACCTCATGTTTTTACTTGTGTAGAACGACCATTCACTTGGGTTGGTTGGAAGTAGGAAGAAGTCAGAGGAGGTCATATTGGCCCAAACATAAATTGTAAGCCCACTTGATGTGATTTAGGAAGCAGGCCACCTACCATCTACAAGCTGGCTGAAATACAAATGCTCTTAGGTTTTCATGTTTGTTCCTTTATTCAGCAACTCTCTGTAGATCTCACTGTATGTGAGAACAAGATGGGCTTGGCTCCTGCCCTTAGAAAAGTTCCTTGCTAGTTGAAAAAACAATTCAGCAATTATATTACTGTTTGTTACAGTGATGCTGAGTACCGGGAGAGATGTCAGAGGTGGGTTGTAAGAAAAGGGAGTCTTTGCAGTACACTTTTTTTTTTTTTTGAGACGGAGTCTCGCTCTTTCGCCCAGGCCGGGCTGCAGTGGCGCTATCTCGGCTCACTGCAACCTCTGCCTCCCGGGTTCACGCCATTCTCCTGCCTCAGCCTCCCAAGTGGCTGGGATTACAGGCTCCCGCCACCGCGCCCGGCTAATTTTTTGTATTTTTAGTAGAGACGGGGTTTCACCATGTTAGCCAGGATGGTCTCGATCTCCTGACCTCGTGATCCGCCTGCCTCGGCCTCCCAAAGTGCTGGGATTACAGGCTCCCGCCACCACGCCCGGCTAATTTTTTGTATTTTTAGTAGAGACGGGGTTTCACCGTGTTAGCCAGGATGGTCTCGATCTCCTGACCTCGTGATCCGCCTGCCTCAGCCTCCCAAAGTGCTGGGATTACAGGCATGAGCCACTGCACCCGGCCTGCAGTACACTTTTATACATGGAAATCTGAAGTGTGAAAGAGCTGTGCCAAGAGAATGAGGAGGATTTCCAGTGAGAGGCACGAATATGTGCCAAAGACCTATGGTGGGACCAACACCCTGCAGCTGGTGCAGAGAGAACAAAGGTGGAGGCTGGTGAGGCAGGAAGGAACCTGGTCAAGCAGGGCCTTATGTGCTTTATTACTTTTGGGCCTTATAATGCATTAGGGGAAGTTGAAGTTTTTAAGCAGGGTAGTAACATGATGAGATTTGTGTCCCATGAAAAAACGGAAGGATCCCATCCACTCACTGTTGCCCCTAGAGCACCTCTCCTCTCTTTCCTCTTTCCCTTCATTCTGCTGCCAAATACCTTGAAAAC
>Seq_Long_215 [organism=Homo sapiens] Coordinates_in_GRCh37=|1|-|65426085|65426515| Description=UnannotedIntronicRegionGivingRiseToLongTranscriptsInPlateletsAndFoundUsing__LONG__RNA-seq
AATGAAGTGAAAGTTCACATCTCTAGCAGAAAAGGGCAACTTCAGATGTCTCATTTAGGGGTTAGGAGGTATGTAAGAAGGTCTGAGGACAATATAAGAAGCTGCTTTCAGAGAATTTCTGTAGACAAATTCAAAGAAGAGGTTTTCTTCAGGGTGAAACACCAGTGAGGAATCTTTGCTTTAACTCAGGGAAGATTACTTAAGAGTGAGCTGCGAGAGAAGGTTGACTGTGAAACCTAGGAAGAGGAGCTGCGGCCGTCTGCATAGAAGATAGTAATAACTTGAAGCCGGCTGTAGGAGACTAAATCACATCAATTTATGGTACCTCTGAGTAGAAAACAGACTGATTGATTGTCTTTTAGCCTTGTTTTGTTTTTTGATTCTGATAGTCTGTTTTTGGAGGCTCTGGATCTACACTGTATGATTTGATC
>Seq_Long_216 [organism=Homo sapiens] Coordinates_in_GRCh37=|1|-|65426999|65429305| Description=UnannotedIntronicRegionGivingRiseToLongTranscriptsInPlateletsAndFoundUsing__LONG__RNA-seq
CATAACTAATATGAAGAGTATTTTTCATAAGTGAATCATTAGATTTACCGGTAGTTGAGGGAACCAGGGTTAAGGCAATATGTTGAGTAAAAAGCCGCCTGTGGATGGTTTGATATTATCGAATTCTTTGTTATTCATTTTTTGGGGTAAAGGTTTTTTTAGTATACTTAGTTTTCTTATTGTCAGAACATGTACTTTTTAGCTCTATAATTTCTTTAAGCAAAGGTTATTTTTCCCATCATAACAATAAGGAGAATTCACTATAGAAAAATTAGAAAATATAGGAAAGTAGAAAATAGAGGGAACAAGTCATTCATGCTCTACTCGCTTGTCCATTTAAGCACACTCACATCCTTGCCAATTTCTTTTCTATAAGAGCAGTTAGGATTCAGAGAATGATGAGAGAGAGTAGCTGGTGACCAAGGAAGGTGTTCCTTGTTTCTGTGCCCTTCATTTCTTTCTTTTTTAATAATTACGATGTAAAGGTAAATTACATTATAGTAGGCATCAGAGACATCGGTTCATTGTTTTTATTATTATTTTTATTTTTCGAGATGGTGTCTCACTCTGTCGCCCAGTCTGGAATGCAGTGGCACAGTCTAGGCTCACTGCAACCTCTGCCTCCCAGGTTCAAGTGATTCTCGTGCCTCAGCCTCCCGAGTAGCTGGGATTACAGGCACGTTCCACCATGCCTGGGTAATTTTTGTGTTGTTTTTTAGTAGAGATGGGATTTCACCATGTTGGCCAGGCTGGTCTAGAACTTCTGATCTCAAGTGATCCGCCTGCCTTGGCCTCCCACAGTGCTGGGATTACAGGCGTGAGCCACCGCGCCTGGCCTGGTTCATTGTTTTTATACTTTCCTTGCTGCCTCCAAGCCATGTTCTCATTCAGCTTGTTTCCTCTCTGCTTCTTACTCTCCCCCGTGCTCAGCTAGGTGTGCCACTGTTGCTTCCTGTCTCAGAAACCCTCTGGTTACATGGGATTTCAAACAGCTGTCATGTTGAAATGACTGGGTTTCAGGGACCGGAAACTAATTCCTGTGAGTATTCTTTCCTCTGAGGTGCACCAGCCTTCTTGGCAGTTTAAGGCGACAGGAAAGCATAAAACATTAAGCTCATTTCCGTGATACCTCCACTTCTGAGGGTTTATGATCCATGATTCTTTGTAGTTGGCAGTGGGCACACATTCTTCCTTGGTGCTCTGCGGATAAACTGCCCAGTCCCGAGGCAAGACCTGCTTTAGAAGCAAAAGGATAATTTCTTTTAAGTCTACTCTGGCCAGAAGATAGAGCTGGCGTTTGTTGGGATATTTTTAATCTGCAGTAACTGAATTTATTTAACAGTACTATTCACACTAGCATTTTATACATTCTTTTATTCATTTAGCAAATACTTGTTGAGCTCTTGCAGTGAATCTCAGAGAGTGAATAGACAGACAACAAAACAGGTACAAATCTGTCCTCGTGTGGAATTTACAGTCTAGTGGAAGACCCTGAGGGCATGTTCAGTTTTACAGTTGCAGACTATATGCATGTAAAAGAGTAAATCTTTGTGATTGTAGAATGTTTCCTAGAACCCTTCATGGCACTCCTTTGAAGTTTGAGGACTAGGAAGTAGCTTCCCCTTGTTATCTTTCTTTTTTTAATGTTACAGATTAATTCATTCTTTGTATGCACAGACATCTCTTTGGTACCTATTAAGTGCCTGGCAGAAGGATAAGACATAGTTTATATGGAAATAAACTTGGTATACATGGCTGTAACACATTGTGGGTGATGCTGTAGTAGCAGTCAGAATTAAGAGCTCCAGGACCCTGAAGAGAGCTAATTCCTGCGTGGAGCCCTTGTCAAATGCTTTTTTGAAGAGGCTTCATTTGAGTTGGGCCTTCAGGAGTGAGTAGGAGTTCCTTTGTTTTAGGGTGGGAAGGAAGTCTAGGCAGAGATACAGTGTGAGCAAGGACATAAAAGTGGGCATGTACGTGGTGTCAGTGGCAGACTTGGAAGTGGCCACTAGATTAGAGCAAAGACTGCTTGGGAGGGAGCGGAAGGAGGTAGGGCAGGACATGCAGGTTGGATCCAGATTGTGAAGACCGTAGCTCTTTCCACAAATTTGTGAGCAGTGTTAGGTTAGGGACTGAGGCCTCTGTTGAACGAATGAGTGGGGAAGATGAGAAGCCATTTGAAGTTTCCAAGCTCAAGAATAACATCGTTAGCAAATGAAGACCTGAAGCACTGAGAGTTCTATGAAGGGTGAGCTTCATCTGACCATTGTGCAACTCTCTCCTCCCCATCCCAGAAAACGCCTTTTA
>Seq_Long_217 [organism=Homo sapiens] Coordinates_in_GRCh37=|1|-|65429694|65432015| Description=UnannotedIntronicRegionGivingRiseToLongTranscriptsInPlateletsAndFoundUsing__LONG__RNA-seq
GTGAGTGTCACCGGGGGAGGTGGAGGAGCCGGGGCGGCCGCGGTCGGCAGGCGAGGGGCGCGCAGCCCGGACTGGCCGGAGGCGCGGCCACCGCTCTTGGTCGGTCCTTAGGCTGCGCGGCCCGGGCTGCTCCTGAGCGCAGCTCAGGACCCCGCGGCTCGGGCGGGGAAGGCGGGGATTTCCAGCCCCGCGGAGCCGGCGGGCGGCGAGGAGGTCGCCGGGCGGGGGCCCCCGGCCGGGAGAAGAGCGGTTAAGCCAGGCCGCCCCCTCCCCCAGCGCGCACGGCAAGTTTTCATAAACAAGCCCGGAGCGCGCTGTCTGACATCCTGTTTATACCACCCCGAGATACAGGCGCGGGCTGGAGGGCTGACGTCCCTAGCTCCTTGTACCGCGAACTTGACCGCCAGCTCCCGGCCGGGGTGGCAGCGCAGAAAGGTTTTCTTCTTCGGCCCCAGGAAGGAGGCTGAGGGTCTTAGCTTTTTTCCTTCCTTGCGGTCTCAGCGAGGGAAAGTTTCTGGGATTTGGAGCTGGGTGTTGGGCGTCCGCGAACTCGGGAAACGCCCCCTCCCCTCTTAGGTTCTGTTAGGAACCAGGCCTCAGGTAGCCAGCGAGAAGTGGGAAAGGAGACCCTGGGCGAGAGGACCAGGGAAGGGGAACAGTGGGAGAGAACTACCCGGGGAATTGCGAATCCCACTGGAAAGGGACTGATTAACCGAAACTGGGGCTGGTCTCTGGCTCCCTCACTCCAACTCCATCCGCGCATCGTCGGCGACCGGGAGCATCGGAGGACTAATAGACACTCCTCCAAAGTCACTCCCCAGGGTCCCTGGGATGTGGGCTCCTTGGATGTGTGTTTACCACGGAACTTCTAGATAAAAGATGCGATGTTTGCCAGGTGTTTGTGCACACGTTTTTTGGAGGGTTTGCACTCCATGATTTCCTGTGTGTTCCTGGGGAAGGGGACCCCGTCCTTCCTGCCACTCTTCTTACTACGTGGCTGTGAGCTGCCTTCTGCCCCTGGTTGAGTACATCGCTATACATGTCATTGACACTTTTCCCCCCAAGTCATAGGGTTTTTCTCTCACTGGCAGGAATTTACAGTGGTATAAAATTGTCATTACTTCTTTCAGGGAGTAAAACATGGGTAGTTAAGTGATGAGAATAATGCAGAGAGAGATGTAAATCAGGGCGTGTTTGGTTTTGGCTATTTTTTTATTTTTTGAAGAAAAGATTTGAGTTAAATATGGGTATAGGCACAGTAGATTTTGTTTAAGATGAGCAATTCGTATTGATTGAATCTTTGTTCTTCCCTTTCCAAAACCCCATTATGTGTTGTTTCTTGATTTTGCTTTTGGTGACTCTGATGTTTTCCAAGACCAGGGGATTATTTTCATTGAAGGATCAATGTGTTCTTTTGTACTTTGTGGTGAAGATTAATGGAGACCACCAGGGTTCCAGACATTTCTGGTACAATATGCTTTGTAATGTGGAGAAAATGTCTCCCCTGTATAGATCCAGATCACATTTAAAGATGTGAAGACATCATACTGGAATGACTTTGGACATTATAAATAGGAATAATCATAACCTCTTCTTAATTCTGTATATCATATTAACTAAGTGCTTTGACTGAGTCTTAGTTTCTGCAAATAGATACAAAACTATGTTTTTTTACTGCTAGGATTGCAGTGTGATACTCCACACTGAATACAGCCAGTTTAAATGGTTTCCTCCATTTCATACTATACTAATTATTTACTACCATTGGGAAATGATTGTAGAGAATGCATAAATTAGATATAGGTAAAATAATTCAAACATTTCCTAAAATATAACTACATTTCAGTTGTTGTAATTTAGGATCTTAACATGAGCTTGGCTAAAGCCATATACTTCCGACTGAAACAAGCATTGAGAACGTGTAGGTTGATACTCATTTGTGTAGAGAGAACAAGAGAACACTAAGGTATAACTGCATAGCAAAGACCATGATCTGTGTTTTCTAATTCTCAGATTCCTCTGGTGTTTTTTTCCCCTCAAAGACACATCCCATTTTGTATGTCCTTATGTCCTGATAAGATAATAGCATGCTGTTAGAAGATTTATTGTCTGAGATGTGAATATTCATACAAATAAATTTTTCTTGTTCATTTTCACATTTAAAACCATTATTTTAAGTGGATGGGGAATTGGCTTATTAATGGAATCTCGCTGAAGAAGGAACATTGGATGTTCTGTGATTATTGTGGCTCAGTGGTATATGGAACCTTGTCATTGAACAGGAGTGTTGGAAGGAACTTTCAGATTTTTTTAGACTAGTAA
>Seq_Long_218 [organism=Homo sapiens] Coordinates_in_GRCh37=|1|+|67397762|67398334| Description=UnannotedIntronicRegionGivingRiseToLongTranscriptsInPlateletsAndFoundUsing__LONG__RNA-seq
GCCGAGGGAACTAAAAAATCTAATATGTAAAAGAAATTATGTTAACTTTTTTGTTTTAAAAATTAAAGATGGTTGCGTTATTGTAAGATAAAGGAAAAAAATATTTTGATTCACTAATCATTTCCTAATATTTTCTAATGTATGTTTTAGTTTTCTTAAATATTTTATCAGTTGGAGAATGGAATGTTTTGTGGGAACGCATGGATTGTTCAACTGCAAGAAGGAAAGAACTGGAATTTTGTTTTTATTTGGTTTTTAGTGTTTATTTAATGACCTGGTATCTTTAAACAATTTATCTTCTATATTCTTCAGTTACTTGTAGATAGTTTCATGTATAGTGAATTGGGGAAGAGTTAGAGGAACTTTCGTGATCTGTGTCCTACAAAAAAATCTAAGACAGGTGAAGAAGTGAAAAGTACAATTGATTTATAGTTTTCCTGGCCTCAATACTTGAATAATTATGACGATTTTTGAGACCAGTGGTTTTAAACAATTAGACAAAGGAGAAATGCTTGGTTGGCTTTTACTTTGAGCTCTCAGTAGATTCATTCTTTATGAAGCCAATATAAAAGC
>Seq_Long_219 [organism=Homo sapiens] Coordinates_in_GRCh37=|1|-|67511553|67512116| Description=UnannotedIntronicRegionGivingRiseToLongTranscriptsInPlateletsAndFoundUsing__LONG__RNA-seq
ACCCATATTTTCTCTTTAGTCAGATGACTTTAACTGCTTAGTTTTTAGTCTTTTCTATTATGTGTAGAATGTTTCTGAAACTACTTAAGTTCCTTTTTGGGAGCTTAGATAATAAATAAATACAAGTGTCCTACCTGCTTGATAGTACTATTAGTATTGAATTGATCTTGCCTTGGCCAGGGGCTTTGCCTGCTCCTCTAGAAAAGAAGTGTAGATTCAATGTCTATCCCAGTAGGTTTCATTATTTTGCAGATAGTTTATTTTTTTTTGTTTTGTTTTTGTTTTTGGAATAGGCTTGAAGAACCAAGGACGGTGTTGATTTGTTTCCAATCCATTTTCTTTAAATATGCATGTCTTGGCCTCCATTTATTTGCTTTGATGAATCTATATGATGGTTACATTTTAATGGAAGCTACTAGTAAGAATTTTTATCTTTTTAAAATAGCTAGAGAAAAGGTAGCAGTTAGTGATTGATCTTACTCTTTTCTTCAGCCCATTTGCTGCTTTGGAAAATAGATACTATTAATGACATTTTATTTGTCCAGCAGCTTCAGTTGTCTAAAA
>Seq_Long_220 [organism=Homo sapiens] Coordinates_in_GRCh37=|1|+|67774265|67774422| Description=UnannotedIntronicRegionGivingRiseToLongTranscriptsInPlateletsAndFoundUsing__LONG__RNA-seq
CCCCTTCCTTTGTGAACTATGAGGCCCTCCTCATCTCCCTAGGACACACTAAATATCAGTGTCAGCATTGTACGGGATTATGTATCTGTACCATTAGATCCAGGTCTTACAAATAGTAACCTAAAAGCATACAAATAGACCTTGTCTAAGAACAGGGT
>Seq_Long_221 [organism=Homo sapiens] Coordinates_in_GRCh37=|1|+|67804434|67804887| Description=UnannotedIntronicRegionGivingRiseToLongTranscriptsInPlateletsAndFoundUsing__LONG__RNA-seq
CAGAAAAAGACCTATTTGCATAGTGGCTTTTATATGAAGCTTCAATGATTTTGCTAGAGCTCATTTTCTCACATTCATGACACACCACAGTGTCATGTGCCTTTGGTGGATAGGGGTGAGAGCTGAGTTCCTTCTTCCACACAGTCACATCGTTTCAATCCCACTTCCTATAAGATCAAGGTCTTTTTCCATCCCTGGCATTTCCACCCTCTGACCCCAACTACTTCATCTCTTCTGACTGTTGTCCCCTTTCTGCCCACCCCCACCTCTCCTACATAAATATGCCCAGCAGTAACCATGTCACTTCACTTATTCACTCTTTGGGAAACAAAAGATGAAAAAGCTGTGGATGTGGATATTTAATAATGTTTGTTAAGTCATTGAAGAGGGAGAAGGAGGAAAGAAAGCTGCTCTACTTTAGGAATAGTAATAGTGGTAGAAAATAATACAAACA
>Seq_Long_222 [organism=Homo sapiens] Coordinates_in_GRCh37=|1|+|67805191|67806166| Description=UnannotedIntronicRegionGivingRiseToLongTranscriptsInPlateletsAndFoundUsing__LONG__RNA-seq
TCATACAAACAGGAATAGAAAGCAGCCCTTCCTCAGGAATGGTAATAAAACAGTAGTAAATTAGACAACTTTCCAGAAAACAGTGAAGCCTGACATTATCATAGAATGCGAAAGTTTCACAAAGCACTGAAAGCTGGCATTACCATTTTATTTAATCCTCACAAAAATCCCCTGAGGTAAGTACTGGTACGCCCACTTACCAGTGAATGAGAAAACGAATGAATGAGTGAATGAAAAAACGAGTATCAGAGAGAGGAAAGAGAGGAAGTTCTTGCCCAAAGTCACCCAGCTACTGAGCACAGACCTGAGACTGAAACCTTATCCAGAACTGCTGCATCGTGACTCATCTTTGTTGAAGGAAAATGCTGTGCGATTCGAATTGAGCTACTGATTGGCATGCTCATAAGAGGTTTCCTGGTGAACTGCACTCTTTATTTCTCAGGACTCACATCCTCTTCACTACACCTCTTCCAGTTGAGGATAGAAAGTTTTGGAATTATGAATCTGAATGAGCACAAAACCAGAAGAGTAAGAATAACAATTATAAAGTCCTCTGATGGGGTTCACATGATGGGTTTTGATCATTGCACACTTCTTCAGTTTTAAGAAATGAGTGATTTCTTCTTCTTTCTCCTCCCTGTCTCTCTCACACACACATAAAACGTCTGGTATAAGAAGAGACTACTATAAATAGCCTGGTGAATCATGATCAGGCTCTTCACTTTGAAACTAACACTGCAGCTCAAAATTTATTTTAAAATGAATCTACTTTCAATAGCAAGACAATTCTCAAAGCAGGACATTTAGAACAGCCATAATTTGTGAATATTATAGAAGAACCCAGCCTAATTATTTCCTTTTCACGAGCAAGTGACTGGTTAAAACCAAAATTCCTCCTCTCATGTAAAGGTTTCTCCTCCAAAAATGTCCTCAACAGTGATCTGGAAAGATATGCTACGTGTTAATCTATTCCACG
>Seq_Long_223 [organism=Homo sapiens] Coordinates_in_GRCh37=|1|+|67807270|67807876| Description=UnannotedIntronicRegionGivingRiseToLongTranscriptsInPlateletsAndFoundUsing__LONG__RNA-seq
AGAAAGGAAGGAAAGAAAGAGAAAGCAAAAAGGTAAGCACTAGAAGCTTCTATAACTTGATGTCAGATGGTAGTCATCAAAAGCCAACCTCAAAACCTTCAGTGACTCTCTAGTCTAAGAGGCTCCCCAAGGAAAGTTGGATGCAGTCCTATATTGTCACAGGATTAAGTCCTTTTCTGTCAAACCTGGGCTTCTTTAATGGCCCCAAACAGGCCACTCAACTGAGGGTGGGAATGGAAACACTGACCAGAGTTACTGAGCAGTCCTGCTTTGGACCACAGAACCACAGAGTTATAGACCTCTAGAGCCAAAGGGATTTAACTGTCATGTAGTCTCACCCCACAGTTTAAAACATGGAAACTGAGGTTTCAAGAGGTGATTTTCCAGTGAGGGGATTTCAGGTGATTTGAGTCCACTCTTATCCCAGCCTCTAATAGGGATTCCTCATGCCACTCTCAGGCAGGCTTGGGAATTCAAGGGAATGCTGTGGTACAAGGGAGTTATCTAAGTGTCAGGCTAGAAGGAAAACTCTGCAGCCAGATCGCTTTGTGACAGGGCCCAAGTCATACCTCACTGGGGAAAGGGAGCAAGGGCGTGTGTGGTGGGG
>Seq_Long_224 [organism=Homo sapiens] Coordinates_in_GRCh37=|1|+|67807930|67808159| Description=UnannotedIntronicRegionGivingRiseToLongTranscriptsInPlateletsAndFoundUsing__LONG__RNA-seq
GAGCAACTCTGGGAAACCAAATGCAAGAAACGCCCACCACTGCAAAGAAGGAAATCTCATGCCTTGGCATCAAAGGAAGCACCAAGTAAAACCCCATTTGCCTGTGAATAAAGTGAGAGCACTTTTCTCTTGCATATGGGGAAATGTGAGATGACCTTTCACTTTTGTAGGATGTTTACAATAGAGGAGAACAACTCCGTGCTGATTGGGTGCAGCCCCTGGGGGTTGGG
>Seq_Long_225 [organism=Homo sapiens] Coordinates_in_GRCh37=|1|+|67811950|67813655| Description=UnannotedIntronicRegionGivingRiseToLongTranscriptsInPlateletsAndFoundUsing__LONG__RNA-seq
TTATTGTTATGAGGCAAACATTGTGCATGACATTGAAGGTGCTAGTGGGAAAATAGATCCTTAGATAGTTTCAATGGAGTGTTTTCTAAAATGTCCAGGTGAGGGTTGTCTATTTTTTTTTTTTTTTTTTTTTTTTTTTCGACAGGTTCTCACTCTGTCACCCAGGTTGGAGTGCAGTGGTGCGATATTAGCTCACTGCAACCTCTGCCTCCTGGGTTCAAGCAATTCTCCCACCTCAGCCTCTCAAGTAGCTGTGATTACAGGCATGCACCATTATGCCCAGCTAATTTTTGTATTTTTAGTAGAAAGTGGTTTCACCATGTTGGCTGAGCTGGTCTCAAACTCTTGACTTCAAGTGATTTGCCCACCTCAGCCTCCCAAAGTGCTGGGATTACAGGTGTGAGCCACCGCGCACGGCCAAGGGTTGTCTTTTGAATCACTTCATTTGGACTGGGGTTGCAAAAGGCAGTCATGAGTTTTAAAATCAAGATGCTCACAAAAACTTACAAATTACATGTATTTTGTAACCAACTGAATGGCATTGGTGAGACTTCCATATAGAACAGAAGAGTAAGCCAAGAGTCAAGATGACCTAGCTCTTCATAGACTGGTAGAAGAGTCATGTAAGTGTATTAGCAAAACTGACAATCATGATATTTTTATATTACTTTAGAGTAACTGAGAGAAGGGAAGTCACCAAGAGTCTTAACATGTGCCAAGCACTCTTTAAAACAGTTTACCTCCCTTAACTCATTGAATGCTCCAATAAGCCTACACTGTACATGACAGTATCCTTATTTTATAAATAAGGGCACTGAGGCTCAAAAAGGGAAAATAATTTGCCCAAGGTCATACAGCTGCTATGTGGTAGAGCAAGGAAGCAAAGGATCTGCTCTAATAAGAAAAAAATCAAAGTCAGCAGTATTCCAAAGCCAAAATCAAAAGAAATAAAAGCTGTGATTAATAGTGTTCAGATTCCTCCAGCTTTCTAAGGTCTAGATTATAGACCCTCTTCTTTGATACAGGCTAAGCGCTAACAGATTTTTTCTTTATTATTTGCATCAGGGGAAGTTCAGAAGTAGAGCATTACTTTATGAGAAGTTCAGTAAGTTTTTTAAATCTTAAGAAGACATGATTTATCAATTCATGGAGACACCCCTCCTCCAATAGATCTTTAATTAAAAATAAAAACAGATGCATTGCATTCTGAAATGTGTCAGATTTTGTCCTGTCATGGATTACATTTACCACATTTTTAATGCTGAAAGCTTTTTCAGGCAGCAGAACTCTTACAGTAGGTTTACTGAGAGAGCTGTTCACTCTTCAGTTCTCAGACAAAGCCAAGTCAGAAAGGCTTTCCATAATAAATTTAAATCATTTCCCACAGGTCAGAGCAGAAAGAAAATGGAAGGAGAGAGGCAATGGGACTGTGGTTCCTTTATAGCATATTCTTACCAATAGGAGAAGGTGACAATGACAGTAGGAACACTGGCCTGAGACCCATTCTTAGCACTGTCAGAGAAGGAAAAAGAGGTGGCAGGTCTTGGAGACACTCCCAGGGATGCAAGACACATTCTGGATACTGCGCACCGCTCTCACATCCACCAGAGGGCACTCAAAAATCTCACATTACTTTTCTGTGGGGACTATTTGAAACCGTTCCTTAATGTCCCCAAGCTTCAACATCCTCAAAATCAGAATGGAGA
>Seq_Long_226 [organism=Homo sapiens] Coordinates_in_GRCh37=|1|+|67814366|67816552| Description=UnannotedIntronicRegionGivingRiseToLongTranscriptsInPlateletsAndFoundUsing__LONG__RNA-seq
CCCTGAACTGATTATACTGTTTTCAGTTGCTTCAGGAGACTAAGTGGCTAAATATCTGTTTTCCTATTAGCTCATTGAAGTTTTTGTTCCATCGACCCTGTCAGACGAGTTAGGCTTGTTTTTCAATTTGATTAAGGAGACCAATTACCTAAGAAAGGATAATCGTTATTCCAAAAATTGAGTTTGACATCTTATATCAGCCTAACCCATGGGATACCATATTTACTTGTCCACCTACTTCCATCCCACTCCCACCTTTTCATTGATATTTTCAACTCTAAAATATGGGATGCGAAGGGGAAAATGTAAGAGTCTGGGTCCATGCCCTCTGGAAATCTTTATGATCCGTCAGAGCCACACCCCTATTTACTAGACTGCTGTGATCAGCTAGATTTTCACAGCAGTCACTATGCACAGCCATTGGATCCAAGATAACATTTCACCCCTTCCTTTAGCACTTTACTATTATATCAAATGAGATTTCTGGGATGTCTATGAAGGACAGTGGGAGGGAGATAATAAGACTGGTTTGCAATGTTAGCGTTGGACTGAAGCCTCTTGGGTCCCTGGCCAGAAATAAGAGTTTTGTGAGCTCAGTTAACTCTTGGGAAGTACCTTAGGGTTGGAAAACTTGGGGTGTGAGTGGAGGTAACAGTCCTATCTCTGGACTTGCAGAAGAGACACATAGGGAACAACGGAGTGAGAGATAGCTGAGGGGATGGTCTTCCCTTGCCAGTGTCTGCTTTATTGTTTTTCTCCTCTGACAAAGGGCATATTTAATAATAACAGTTTAGAACATCCTACTCTAAAAAGCACTTGCTTATTCTAATCCATACAACAGGCCTATGAGATCGGCTGCGACAGACATTTGAAATGCTGACTTTAGGGAAAGGCAGAATGTCCACACAAAAGGGCCCACAGCAACATGACATCCACCTCGTGCACTGACTATGGTTTAAGATCTAGTTTTGGGCCTTTTGGATCCAGAAGGGTCACCAGAATGGACCTGCATTAATCAAGCTTCCAGAAATGGAGATATAAAAACTAGATGCTCATGGATTAATTTCAGCAAGAAATGCAGCTGTGGGGCCAACCAGAAGGCTTGAGTCAGCAGATAGGAACATTCTCTCCCAGTATGCTAATTGTTTCAGAAGCCAAATTATAATCAGAAGGCCAATTTATTCACTTAAAGTGAAAAATAAAAATTATAAGTGAACCAGATGTTCATGTTAGCCCAGCCTTTCCTGACAGATAATCGACAGAGGAAACCAAATTATTAGAAGAGTGCTTGGTGAGCAGGGAACCCAGGCAAGGGGCATTTGCTGACTACAGTGTGTCTTTCAGCAAACACAGCCGGAGGCCCCCCACCCATGGAAGGGACAGCCTTGCCAAGAAAACTGTAGCACTTGAATCTGGTGAGCAAGCCTTCCTCACCTTGCATGAGGCATGGATGGGCACCGCCAATGCTAGACTTGACAACTCTCCATATTCTATGCTTCTGTTTCCCATGGTCCTTGTCAAAACAGGGTTATAATACAAATAATTAGTTCTCTGCTTACTTTCTGGGATTGCTCCCAAATGATCTCAATTGGAATTTTTGCAGTTCCAAAAGTTGTTAGTTACACGTTTATGAACAGTGTCTTAGTTTCCTAGCACAGATGGCTAATTCAATTCACTAAATGAAGATTTTACTAGTTTAGCTCTTGAAAATCTTCTGTTTGATGTCTTGAGCAGCAGTGCACCTTCTGTAGAAAAGGTTATATGTGTGTGTGTGATTTACAAATTTAGAAATGGAGACTCAGAGGGGCTGAGTGCCTTGCCCTTGGGCTGTGTAAACAGTAGAGCTGGAACTCAAATCCAGATCTTCTGAGTTGAGATTCTATACTTGTTCTATTGGATGTGACCAAGTTGTCTACTATTAGTAAGTTTCATTTTAAAGCAAAAAAGAAAATCAATGCGTTCTTAAGAATTATCTTTTAAAAACGTTAACTGATTTTTTATTTCCTAAATGGCAGGGAGGGGAAGGTGGGTATTGCATAAAAGTGTGTAGCAGGGAACATGAGATGATATGAACAAAAAGGTCACTCAGCTGTAGCTGCCTAGTACATCTGTACCCATGAGGTCCAGGCACAGAGCATCAGTGATCTTGTCTGGGAGTAAATAGTGAATAAATGTGTCTTGTTGCAG
>Seq_Long_227 [organism=Homo sapiens] Coordinates_in_GRCh37=|1|+|67817333|67817839| Description=UnannotedIntronicRegionGivingRiseToLongTranscriptsInPlateletsAndFoundUsing__LONG__RNA-seq
TAAATACAACCAATAATATTGAAATTCTGACTAATGAAACTATAGTAAAATTTTGTTTTACCATAGCCCTTTATTGCACAAGTTTAGACACGTATCCAATTACCTTTATCAGAAAATTCCCAACTAGATGTAGAGTCTCACATTTTATAGTCATATCCTCTGAAAATTAACTTCTCAGGATAAAAGCTCACAATTAGGCAAGGAAATTGATATTAATCCTATTTCTCAAGATCTGTATTATAAAAGAATTCCATGTCAAGTTCATTGGCCTAACTTCAAAAAATGCCTAATAGAGTAAAACTCTGTAATGAGATCCTTTCTTAAAATTCAGTATAATAATTTTATCTACCAGTGGGTTTAGCAATCTTCATTTTGAAAAAGTCTACCAAAATACTATTATTTAATATACACTGTTAAATCTTGGTTATATATCTTTTCAGTCATATATCTGTACAAAGAAATAAAGTATTAGATAAAATACTTAGAAGAAAATACAGGTAAGTATTA
>Seq_Long_228 [organism=Homo sapiens] Coordinates_in_GRCh37=|1|+|67834593|67835039| Description=UnannotedIntronicRegionGivingRiseToLongTranscriptsInPlateletsAndFoundUsing__LONG__RNA-seq
TTTAGCTCTCATCATTATTATTGTTACGTGAGACAGAGCTAATATTTTAAGGTTTTCAAGCTCTAAATCCTATAATGTTTCTATAACAATCATTACACCTGTCTAGGAGGAAATACACACCCTGCTTAAGGTGACAAGATTTATACAAATGAAATAAATAGCACACTGCATAATCATACATGAGTCCATCCTTAACTGTGTACCTCTTTTGTAGTCTGACTGCTCAGAGTTCTAGCAGGTTAATTTTTCATCACTACCCTTAAATAGAATGCTGCCTACATAACCTAGTCAGCATCCAGAGGAAGATGACCAAGTTATTAGGAGCCTGGAACTTCTAATCTGGAAACCATTTAGCCTAGAAAGAGAATTCTAGATGGGCATGGGAATGGGACGGCTTGACGGCTGTTGCTGGTTTTGACATTACACATAAAAGAGTATGTTTTCTTT
>Seq_Long_229 [organism=Homo sapiens] Coordinates_in_GRCh37=|1|+|67837782|67838118| Description=UnannotedIntronicRegionGivingRiseToLongTranscriptsInPlateletsAndFoundUsing__LONG__RNA-seq
GTTATATTTAAATCCGTGTTGGAACTCAAATAGCTTTTGTCTCCTTCTTAATCATGGTGATCCTGTTTGTTTATATGGAAAGAAACTCAGGTTGGTTGGTTGGTTGATCTCATCCTTTGAAGTTGGGAGCAGTAACTTCCAGAAGCCAACGTCATGGCAAATCAGATGCTGAGAATTTGTAACATAGGTCATCAGTCCAGACTGTGCTTGAACCATCTTTAAACTAGGAAAAGGCAAGAAACACCTTGAAAGCATTTGTATCAGATAATAAAATGGCTCCCTTTAGTGACTCACCAGTAATGGCACGGCTGTTATGGGAATTCCCTTTTCCTTGCAG
>Seq_Long_230 [organism=Homo sapiens] Coordinates_in_GRCh37=|1|+|67839653|67840460| Description=UnannotedIntronicRegionGivingRiseToLongTranscriptsInPlateletsAndFoundUsing__LONG__RNA-seq
CTAAAACATGAAGATAGTTCAGAAAGATATAGAAAGAAAATTCGTCTTCCCTTCACACTTAGGCTGTTAACAGTCCCTTGTGTAGTCTTCCAGAAAAAAACAATTGATGCATGTACAAGAATATAGTTGAGATCTTTTTCAACATTCTGATCTACACCTTGCTTTTACCTCTCAATAATACGTGGTAGAGACCTTTCTACATCCATCCATGTGAACTTATGTCATTCTTTTTTATCATCTCTGTAGTATGGCATCATAAGGGCTTATGGTCATTTGTTGAACAAATACACCATTGATAAACAGAACATATCACTGATCAGAACTGCTTCCCCCTGGACTTGACCCAGAGTCAGTCAGTTCTGAAATGCACCCCAAGAGGTAAGGAATCAATTGATCTCTTCTTCAGCCATCTGGAATTCCTCATGTGAAATTTGCCCCCCAAATAACTTTCATTTTGGCAGAGTTTAAATTGAGATACCTGTTTGCAACCACATGGTCTGTTTATTCTTTTTTTTTTTTTTTTTCATACGGAGTCTTGCTCTGTTGCCTAGGCTGGAGTGCAATGGCACGATCTCAGCTTACTGCAACCTCTACCTCCCGGGTTCAAGTGATTCTCCTGCCTCAGCCTCCTGAGTAGCTGGGATTACAGACATGTACCACCATGCCCTGCTAATTTTTGTATTTTTAGTAGAGGAGGGGTTTCACCATGTTGGCCAGGCTGGTCTTGAACGCCTAACCTCAGGTGATCCGTCTGCCTTGGCCTCTCACAGTGCTGAGATTACAGGCGTGAGCCACCCAGCCCAGCCTC
>Seq_Long_231 [organism=Homo sapiens] Coordinates_in_GRCh37=|1|+|67841993|67842379| Description=UnannotedIntronicRegionGivingRiseToLongTranscriptsInPlateletsAndFoundUsing__LONG__RNA-seq
AATAAACAGCTGAATACCACTCTACGCTTTGTGAAATCCAATGTAGATCGTTAAAAACTTGTTTCCAGTAGCAGTGCAGCTGTTTTGTCTAGTACCACTTGACCTTCCTATCTACAGCTTTTCCAACGACTGGCAACTATCACATCTTCCTACACTGGTGCCTTTATCATTGAATCACCCTGAGTGTAAGTTTTCAGACCGCCAAGGATTGAATGGCCTCTTTTATCTCTGCCAGAGATCACAGCCCAGAGGGAGCAGGACCAGTATTTCCTGCTTGACTTCTTGACTTCTTTCTTCTATTCAGCCTATTTTGCCAACCAAACTGCTGACACCATCATCTTCCTCACTGCCTCTTCCCATAGAGCTTCTATTTTTGTTCTCCTAATA
>Seq_Long_232 [organism=Homo sapiens] Coordinates_in_GRCh37=|1|+|67855812|67856133| Description=UnannotedIntronicRegionGivingRiseToLongTranscriptsInPlateletsAndFoundUsing__LONG__RNA-seq
GTAAGGTACAATTCCTCTGTGGTCAGTCAGTGGAGTTCTAGTGATCACCACATCTAAGTTTTCCATTGTAGTTACGAGGAAGCCTGGGTGCTGAGATCCTATGGTTGAGCTTAAGTTATTCACGCTTGGCTACCACTGAGTCATCATTCTCATTTTAATTCCTGAACTTAAGAGAAACCAGGCACAGGAATCTTCTGAAGTTTATGATCATAAGACTAAAACCCCCTAGCTTTTTATACCTCAGTATGCCTCACTTTCCCCTTCTCACCAAACTGCTCTCCTGTTCTCCTCACCTAACTTATTTCAAAAGAAGAAAGCAAAC
>Seq_Long_233 [organism=Homo sapiens] Coordinates_in_GRCh37=|1|+|67856159|67856747| Description=UnannotedIntronicRegionGivingRiseToLongTranscriptsInPlateletsAndFoundUsing__LONG__RNA-seq
GCCATTTGTTGAGTACTAGCCTGAGCATTGAGTCATCCAAAATTCAAGAGAATTGAAGATTTTGATTTTCCTGTCTAAGCATAGAAAAGATAAATAGAACCCATACTATTTTGGTTTGGGCAAGAAGCCAGTACATCATTCCATTGTGCAAAGAAAAGGTTTTAAAGGAGAGGTTGATCAGCTGGCAGATGAGAGAGGGGAGAGTAAAGGAAGTGAAGGGAACTGCTGCAGCCCAGGAAAGAAGGTGAGAAAGCTCACAGTGGGCAAGATGGGCCATCCCTGGTGGAGGGTCTGGAAGTTGAAAGTATCTGAATATGAAGACTACATTTAAGGGGAGAAATAGGAGAGAGAAGTGGCAAGTCAATATTCCTCCCATCACCTGGGGCTTTGACAACTCCAGGCTCCCTTTCCAAGACCTTATAACACTCCTTGCTCAAGATGCTTCTCTCCAACTACCGAGTATGTTCTGTCATCCACACCCTTCCTCAGGCCAGAAGCCAGTGGTCCATAGTCCCAACCTCCACTCAAAAAAAAAGAGTGGATCCCAGCCACAGATTCTTTAGGCATTTAAGTCTCTATAGTTTAGTGC
>Seq_Long_234 [organism=Homo sapiens] Coordinates_in_GRCh37=|1|-|67890098|67890570| Description=UnannotedIntronicRegionGivingRiseToLongTranscriptsInPlateletsAndFoundUsing__LONG__RNA-seq
GTTGGTATTCTGATTTTCTTAAAAATTCTATACCTAACTAGAGGTTAATCCATACCTCTGTCAAATTTTACTTGTCTCTGAGATAAGAATGAATGCTCTCTTCTGAGAGTTACTATATTACAAGATAATGTCTTATGGGATGGGTTTGGGTTATAGTATATTGAATGACCGGTTTTTTAATATTTCGATATATTTGTTACTCATTTTTTCCCCCCCATATGTATTTGTAGCTTTTCCTGAAACCCCACAATAAGGTTATTTGGGTATTCTGATTATCTTAGTGTCCTTAATAGTTCCTATTCTAGCTTTTGACTTTGTTGTCATTACAAAATTTGATAAGCTAGTAAAGCTTCATTTTATAATTAACTGCCTTGTTCTGTTACTTTTTAAGTATGAAGTATATGAACTAACTAGTTTATATTGTTTACTTTTCGACGTCTTCTGGGGAGTATATTTAGTAAGAAAGGAGTTAG
>Seq_Long_235 [organism=Homo sapiens] Coordinates_in_GRCh37=|1|-|70668867|70669096| Description=UnannotedIntronicRegionGivingRiseToLongTranscriptsInPlateletsAndFoundUsing__LONG__RNA-seq
CATAAACAACAACAACAACTACCCTCACACTCTAAATCCTAGTGTCATTACCAAGAGTTATTTTTCCAAAACAGATCTTACATCACTCAAAACGTTTAATGACTTCCCATAGCCCAGAAGATACGGTATAGGTAAACTTTTTAGCACAGCATACAAAAGTCTTTCTAAACCTTTCCCTTAACTATTTACTTTGAGGCCTCTTTTCAGTATCCTATACTTTGATAATGATA
>Seq_Long_236 [organism=Homo sapiens] Coordinates_in_GRCh37=|1|+|70687523|70688448| Description=UnannotedIntronicRegionGivingRiseToLongTranscriptsInPlateletsAndFoundUsing__LONG__RNA-seq
GTGAGTATCGTCCACCATCACTGTTCCTGCTAACGCCGCCTCAGCCTGGGCCTAACACACACAATTTCCTTAGGCCCCTGTCGCTGCTTCCCCGGGCCAGGCTGCTTGAGTGGCTGGTGGCTGGTGGATTTACTTAAGACGGTTGTGTTCCAGGCCTACAAAAAAATGCAGAGAGGCAGGGCCAGGGCTTTTTGGAATTAGGAAACACTGGCTGTTATTCTCGGGAAATTTTTTTTTTCCGCCTTAAATTGTGCCAACGTGGTCGTTTGGCTTTGGGGACTTAACGCAAGACTAACCGCAGTCTGTACGTCGTATATAGGTTAAATCCCTTTTTTAAAAAACTGAGTATTTGTTCTTTGCGTTCTTGGAAGAAAGGTAACAAAATTATTCATGCCTGTGTTAATTTGGTGTTAAACTTTGTAGGTTGTTCACTTATTGTTATTGCTGTTATGTGGTTCTGGCCCAGCAATATAATTCAAAGATCATATTCTTTTTGACAGACGCTTAGTTTAGTGTGAGCCTGATTACTTAATTTGTATAATGTCAAAAAACGGGTTATAAACCAGAGATTTTCCTTTGTTTGAATAATATACAGATTTGTGATATTTCACAGTTGTTCTTGAGAAGGATTTTTATAAATGTTGAAATTTGAATTAGAGTGTATGACTTTTTATCCTTTTTGTCTCACTTTTATTTTGAAAATTATTTCTATCGCAAGAATATTAAGTGGATGAATTGTAAAGAAAAAATAGTTCAAAGAAGCTAAGAAGTAAGATAAAGTGTACTACTAAAACAGACAATTGGAATAATAATAATAGTCTTGTGCTTTTTGGAAGACTTATTGGTGGAGAAGTGACAATTCAAATGTCATTATCAGTAAATATCATATATTGAGAATTTTATGATGTCACTTAAATACTAAACAG
>Seq_Long_237 [organism=Homo sapiens] Coordinates_in_GRCh37=|1|+|70688482|70689602| Description=UnannotedIntronicRegionGivingRiseToLongTranscriptsInPlateletsAndFoundUsing__LONG__RNA-seq
GTACGTGTAACCATTAACTTTCTGCTCAATAAAATAATTGACAAAAGTTTATCATAATGAGATATTTGTTAAGTATTAGCATATTTCATCACTTTCCACTTAAAATACTTTCACAAGATTATTGGTGTTTTCAAATTGGTATGTTTCTAATTTTTAGGGAAATGTACATGTGGAGAGAGGATTTACTTAGTTTGCATGACGTGGAGTTCTGGGAACAAACACGTAAATCTTTATTCCTGTTATTTTGACAGATACTTGATTTGGTAATGAAAGACAAATAGCTTTCATAACATGAACATACAAAAATAGATGCTTTGCTGTTGTTCAGTTTTCTCAAGACTTACTGTTTTAAGCTTGTAAAATTAATGAACAGTAAAATAGCAGAAAATAGTGATACATTGGATGATTTTAATAGTTTTATTAGTGAGATATTTGAGGTATTCGAATTACTACAATTCTTTCCAATCCTACAAGTTAAAAATTTTGTTATGGTTGCTGACTTTTAAATGCTGTTTATTCTCTGAAGGCAGTTTTATGATGCATTTAGAAAAAAGGTAAGAGAGATGTAGGCATTATACTGGTTCATCTTTTACCTAATGCATGACCAGTATACTAGAGGAAGTTGTGATGGACCAGAGTCTTTTTGTTTTGTAATCAAATGAATAGTTCCTTCATAACCAGGACAGCTAGTGTGTGCTTGAGAATGTCTCCCTCAACTATATGATCTGGGATATTCTGCATTAAAAGGACTCCCTTCCCAGTATTGGGAGAAAGAGAGATAAATTGACACATTTTTACTCTGACTCCTTCATTTATCTTCCCACATACAAGATCATTTTGTCTTTTAAAATGTACAAGGTTACAATAAGTTAAATGTTATTAGTGGCCTTCTACATTTGATCAGTAATGTAGATGGCTACTTTTATTTACTTGATGTTGCATTTTGTTTTTTTAACTATAAGTTTCAATACACTAATCTGACTGGCACAAGTTGCATATAGTTCCCAGTGGTCCACAGGGTTCATCATTCCAAAAATATTTATTCATAACATTGAATGGCTCAGATTACATAAAATTCTATCTGTTGTGAACAGGTCACCTGATTGTAACTATTATCTACA
>Seq_Long_238 [organism=Homo sapiens] Coordinates_in_GRCh37=|1|+|70690149|70691629| Description=UnannotedIntronicRegionGivingRiseToLongTranscriptsInPlateletsAndFoundUsing__LONG__RNA-seq
GGTTAAGTTTAACAACTTCTCTCCTGTAGAATATGAGGTGCTTTAAAATACATGTATGACTGAACCTCACCCACACCTACTGAAGCTCTTCATTTCGGTTCTGAATGCCTATTTTGGGGAAACATTTCTGGGATTATGACAGACATTTCAATGACAACCTGCTCTAGGAGGTTTCCTGCATTGTCATTGTTAAGTCCATCTATTTATTCCTTCTTTTAAACCAGAATTTCTGGCCTGTAATTTTACTGAGAAATAGAAATACTATCTTTACAATAGGTGATATTCTAACTGTCTCTACAGCATGATGGCTTTGCAGGTATTTGAAAGTTGAACCCCACATATACTCTTTGTTAAACTGTTATTTTGATTCTGGTTGTTTCTGAAATGCGTACTGGAAATGCAGCATTGTTTGAATATCTATTGTGTGTGAGTTGCTTTCTAAATGTACCTTAATCCTTACAAACCTGGAGGAAAAAAATGTTTTTGACCCTGTTTTACAAGTTCGTGAACTGAAATTTACATAGGTATTTTTTGTATGCCCAAGCCATACTGCCAATGTCAGAACTAGAACTTGAACCCAAGTTGTGACTCTCCTTTACCACTTGATCAGGAGTTTGCTGATTTAGCCAAGTAACTTGTAAGATCTTCACATGCTTTCTTTTAGTGGGATTGCCCAGCAAAGTGCTTATCAGGTGATGATCCCAGTGAAGTATGTCACAGTTATGCAGTAACTTAAGGCTGCTGTAATACGGAGATACATTGAAGTTCATTAGTAACTTTTCAGTGACCCAAAATGGATACTTTAATGGTTATATAAGTATAAATTAGTATATTAGGTAAGGGAAAGAGTTTAGTGCACCTTTAAAGAAAAAATGGTTTTAATTGATGCACCATTTTATTGTATATTTCTTTACATAGTGAGAAGGGGGCACATGAGGTCAGCAGTCAAGTTTTCAGGTTAATGTCGTCTTTGTCACACACCTCCTTTTGTGGGTTGGCGATACTTTTATTTATGAGCTCGAAATTCTCCACTTAGCACACTATTAAGGTGGAAATTGGAAGGCTGATATCAGTGGCCTAAACCTGAAGTTCTCGTACGTTAGTAGGCATGAATACCTTGTTAAGAATCTGGGCCTTCATGTAAAAAAGATTCTCTACAGACCCTTAGGTGAACAACGGAAATCTCAGGTTTTCTCTCTGTAGTCTAGAAGATTCTGAAATAGCCCTCAGAGGACACGTAAGAACTGTTAAAAACTACACCACCGCTCTTAGTTGGAGGACAGAAGTGGCATGCAGGACTCACTTTACCCTATCTTGTTCCTCATTTCTCCCTACTTTATATTAATTCTAAAGAGATACGGAGTAAAATATGTGTCGTATTTGGAAGCAGTACTTCCACAGAATTTTAGAGCACAAAAATTAATTTCAGGCATCAGTCCTCTATCTTATATTAACATATTATCTTATTAAGATAAATTTTA
>Seq_Long_239 [organism=Homo sapiens] Coordinates_in_GRCh37=|1|+|70691888|70694104| Description=UnannotedIntronicRegionGivingRiseToLongTranscriptsInPlateletsAndFoundUsing__LONG__RNA-seq
TTTTAATCGAAAAAATGTTAAGAATGTAATTGTGGGCCCAGATACCATCAAAAACTTGTTTTAAACCCATCTAAAGGAGGCCATTTGAAGTGGAGAGAGATGAAATTATATTTCTTATTCACAGTATTCAAATTCATATTTAATCTGTACCCTACCATCACTTAACAGGTTTTGATATAGCCAAAATAATTGGAGCATTCCTATGCCATTAATGAGTAGGAAAAAAAATATGAGTCACTTTAAGGTTGCCAAGTATAAAGAATACAATTTGAGCACGGGGGCAGTACTTTTTTTCCTAAAGAACTATTTATTAAAAATATCATATTTGGGAGTCATTTCTTTTAATAAGATAACAATAAAAAGTGTTAAAAGAATTGGTAGAGGTCAGTTTTAAGAAGTGTTAAGTGCTTGCTATTTCCCAGGGCATTGTGTTGGGTGTTAATAATATAAGATGATAGCATTAAAAGAGCTTTGTAATTTATTGATGGAAACATGGATGTCAGCAAAGAAATGTGAAGTGCCATAGCTTACTAAACCTGCTAAAGTACTTGACAGTGAGGCACACCTGCAGCCCCATCTATTGGGGAAGCTGGAGTGGGAGGCTGGGTAACATAGTAAGACCCCTCCCATTTCTTTAAGGAGAAATTGCTTAAACATTCTTTTTACTACTGCGGGTGCAACATTGTTAAATTTTATAGCAGCAGTGTTTCACATCTAAAAACCACTGTATTCTTTAAGAAACATTCAACAGTAAGCCTGTATAACAAGGTGGCTTAACTTGCTTGTGGATATCCTGTTAATTTTGCTTTGAACTTGGGTTAGGGTCTGTGTTTAGCCTGAGAGGTCCTTGTAGGGAAGCTTGTATCAGAAGTTCTAATGGGTTTGAGTTCTCAGGCCATATATAGCATCATGTTAGTGTTTGAGTTGTGATAAAAATTATGGGGTTTTTTGTTAGGCCTAAATTAAAAGAAATTATTTTTCTTTTCAACAATGAATCTGAAATTCTTAGTATAACCAAATCTGATGCATTTACAATTTTATGTACACATTGGTGTGTTTCATTTTTTAGAAACTGTGAAGCCTCATTCAGATAGTATTAAAATACAGGATTTTCCTTTTCATTAATGAGTCCTATGATGTAAGTGTTATATTGATGTTAAAATGAAGTAGTTTTGTACCCTGGGTGCATAAAATTGTCAGAGAGAATTAAAGGAGAAAGAACTCAAACTTCATCAGAGATCTTGATTTAATTCATGTGAAGAGTGTGGATTACCCCCAACCCCCAACCCCATGACTCTAATACACATTAGAGTGTATTAACTAGGGATGGTGTGTTTATTTCTGCCTTAGGGCACTAGCTTTCCAAATAACTTTTGGTATGGGCTTGAGCCATCCCTGTATTCATGCACAGAGTTTCAAGGCAGAAATTTGAGCTACCCTGTAACTTAACAGTTGAAAAAAACCCTGCTTCCTGTGTTATCTGTCTTACTTACACTGCCATAGCTTGCAGTTTAGCACTTGTCTTTCTTTTACCTAAGGAAGTAATTTGTTGAGGGAACTAGCCCTTTTGCTTATTGAAACTTTGCAGGGTGGCACTAGTGGAACGTAGTACTACTCCCATGTGTGCCTACATTTTTTCTTTTATCTGAAAGTGCTCCAAGCCAGAAATCCTTGATTATTTACAGTGCATAAGAGTTCTTACATGCTGTGGGTAAAAGAGTGCAGGGCATGGAACCTGTTTATTTTATGCAGTTCAAGAAAACTCATTGATTATTGAGTACATGTTCGTTCTCATGATATTCATTTGTCCCTGATATAAAAATTGTTCATCTTTCTTACTCTGAGAAAGCCATTAGGAAGTTTCTAAGCCCCAAACTACTGTTACCTGTATCTAAAAATAGCTGGTATTGGTATTATAAAGAAACTGTTGACAATTTTGTGGTCCCCTCAGTCTCTGAGACTTCAGTACCAAATTGTTTTTAACCTGATACACTGTAAATATAAGTTATGATTATAAGTTTTTATCTGAACTGCAATTCACTACATTATTTCAGTGAACAGTATATGATTGAGAATGTTTTCTTTTGAATTTAACTACATTAGTATACAGTTAGGTTTTTTTAATCTGTTTTACTTTTGAAATGTGTTGGTTTGTGAATTAGCATTTGTTTTAACTGCTATTCTGTTTCTCTTTTATGTTATTTGTTTATTTTTTAG
>Seq_Long_240 [organism=Homo sapiens] Coordinates_in_GRCh37=|1|+|70694411|70695746| Description=UnannotedIntronicRegionGivingRiseToLongTranscriptsInPlateletsAndFoundUsing__LONG__RNA-seq
GAAATTAGGTCTGTTATTATAAGGTATTTACCTTTTGTTTTCTTTTAAAACATTTTTAAGTTGTTTAAAACCATGTCCCTTATTGTAACTCCCTGAGATACATCTACTTAGTTAATTTAATGTTAAGTTTTATGAAAAAGCCCTGAAGGTAAATGATTCACTCCATGTATGCTTACAGAGCCTTCAAATAAATGCATGATGTTATTTCTGTTTTAAATAAATGAGTAGGTTGATTTTATTTTCTTAAAGCTTCCTCACATTGATAATCTGGAAAAAAAAAAAACACATTGAATTTCAGTATACCAAGGGTTGCAGTGATTTTGGTTTTCGTGAAAGTTCAAGATTTCCTGTAGCTTAGGTGCCAAATGGGCACTGGGTGTTTTATTTTATGCCAGATTTTCTTGTTCATTCTTGCTATATTTCTAGAATATCTCTAAATAATAAATTCTTCTCTCTGTTATTTGTGTGTGTGATTTTTATAGTGGAGAAGGCAAATGCAAAACCCTTCCAGATGCCTGAAAAACAGTGGGTCCTCTGCAGCTACAGGGGATTCTAGACATTAACTAAAGGCCAGCAAGCACTCAAGTGCCCCAAGTGTTTTCCTGGTGTAACCATTTGTTAACTACATTTTCTCTCTTTTTACATTTTAGGCTGTTAAAGTAATTTGACAGAAAAAAATGAGCAGGTTTTTTGGATCTAAAAAGCCACTGTGACAAGAAATTTTAATACCATTTTGTAAAATTTTCTAAGGCGTATTTTATAATTAGTTTGTTCCCAATGTACTGCTACTTGATTTGCATTTTGGTAACTATAAATTTTACTCGAATCACTGAAATATGATAAAACTGCTGGATTTTAAGTTAATAATTTAATATGCTGACCAGGATTTAAATGCTTTCCCCTTTCCTTAATAAACTGGTCAGTGGAAGTGGAATCTTAATATTGTTCATTTTAGATGCTATCTGAAATCTTTGAAAACAAATGTGAGCATTTACACCATACCTTGTAAAAGTTGTGAAATGTCTAGTCCTTAACAGAGAAGTTGCCTCTGGTTTTCTAAAGAAATTAACTTATATTTATAAATGGGTTAAGACATGTTATGTAATAGTACCTCTGTCTCCATGATATTAAAGTGTATGAGCCCAGTTTTAAGGTTTTGTAATGTATAGATAGATAAATTTTTGAGTTAGTGTGTTTTGGTTAAGCAATTTCTTTTATGTCAGTGTGCCTGTTGTAGGATAAGACCATCAACAGAAAATTTACAGAATTCAAATTCAGGATGAATAAAATAGAGTATAGGTCTTGGAACAAGGGTCAAATCATGTGAGTAATATGT
>Seq_Long_241 [organism=Homo sapiens] Coordinates_in_GRCh37=|1|-|70773979|70774716| Description=UnannotedIntronicRegionGivingRiseToLongTranscriptsInPlateletsAndFoundUsing__LONG__RNA-seq
TTGGGGAGTAAGTGGTAGCCAAATGAAAATTTAAATTTAAAAACTCTCTTTTTATTTTCTGTTTAGTGAATTATGCTACTGTTGGAATACTGTGCTAAACTTATGCTGAGGTAACAGGAAATAGGTTGGTTGTTTAACTTACGTGGAGGAGAAAAAGAGTTATTTCAGACTTGGGAAAATGTAAATTGCTATGTTTTGGAATGCATTAAAATCTATCAGAAATGTTTTTTTATTTGTTTGGTTGTTTGTTTTGCTCAATAATTTAACTTCTTTAATTTTTTTTTTTTTTTTTTTTGAGACGGAGTCTCGCTCTGTCGCCCAGGCTGGAGCACAGTGGCGCAATCTCGGCTCACTGCAAGTTCCGCCTCCTGGGTTCACGCCATTCTCCTGCCTCAGCCTCCTGAGTAGCTGGGACTACAGGCGCCCGCCACCACACCTGGCTAATTTTTTCTATTTTTAGTAAAGACGGGGTTTCACCGTGTTAGCCAGGACCGTCTTCATCTCCTGACCTCGTGATCTGCCCGCCTCGGCCTCCCAAAGTGCTGGGATTACAGGCCTCTGAGCCACCGCGCCTTGCCCTTTTCTTTTTTTTTTCTTAGCTTTTGCTCTCAATCCTCAACTTGTTTTCTCTCTGCCTTACCATTTTCCTCCTTTCCTGATTTTTAATAAAAGTATTAGTGTATGATATTAAATTCTGTTTTTGTAGGGTGTTATAATTACTTCAAAAGATATAATGTT
>Seq_Long_242 [organism=Homo sapiens] Coordinates_in_GRCh37=|1|-|71535284|71536509| Description=UnannotedIntronicRegionGivingRiseToLongTranscriptsInPlateletsAndFoundUsing__LONG__RNA-seq
GTAAACGGGTACAGGTCAAGGGTAACACCAGTCAAAATGTCAGTATCTAACTTTTTTATTTATAAATTTTGTTTTTCTTGACGAAATAAACTTTCCTTTTTATTTTAAAAATTTAATTCAAATCAACTTTTAAAATAATTTTTCAGCTTAGTACCATACAGTTGTTGTCCAGTATTTTTAGAAAAGTAAAGTCTTAGCATGAAACTTCCTTAACCTATTTTAGCCTCATGCTTTTGACTAAAATAGACTTAAAAACTGAATTAAATTTTTATATACACTTATATTTAATTAATCTAAAGAGATAGCTTACATATAGAAATTAAGTAAAGGGGAGATCTGTATTTTCATTCAAGATGTTAAAGGCTAGCACAGAAATTTTCTAGGCATTAAATCATTGCTTATTACATAATGTTTTTAATAGTTTGCTTTGATATCAGTATTGTGAATAACGGAGCAAATTCAGCCATATTAGTTCTGTTGACTTCATGCTCATAATTTTGAGAAGTCCAGGCGTAAACTAAAACTCTTTTGGTGTACTTGAATATTGTTTGTTGATGTAAAATATGTAATCTCTGATTTTATAGTTAACAATAAAAATAAAATTTTAGGTGAGTGAAAGCAGTGATTTAAATTTAACAGTGTCCTCTTGAAAAACCTTAATCACAGTTAAGTGATGGCATGGGCAATGAATTTTAATCATATTTAGGAATAAAATACTAGATATTAGTGTATAACAATTAGATATATGTTAATTGAGCACTACAAAGCCTGAAAGCTTAACAAAGTGGGGCTATAACTAGTAATTTTTTGGTAAAAATATAGTGATCTTTTTCTACAGGGTATTATTATAAGGGACAAATTATAGTTGTAAATTAGATTAATGAATTTTGTGAGTTTTAAAATTTGTACGAACCATGTCTCCCTTGTGTCATATTTTCCAATAATATAATTACCTAACAATGACAGAATTATACATTTTCCCTTTAATTCTCTAAGCATTGAGTAAACAGAAAAATATAGGGATGAAATACACACATGCCAACATTCAAAACTTTGTACTAACTAGAAACAAAAATAGAAGGGGATTTATAAAGGAAAATGATGGAGACATTTTAGAGAAATTAAGTATAAATCGCAACATTCTGTTTTCTTGGATGTATTCTGGGTAGCTTCTAGTTACTTGTAAACAAAGTATTCATTGTTTTTGTAATAAAGTGATAATGTTT
>Seq_Long_243 [organism=Homo sapiens] Coordinates_in_GRCh37=|1|-|71541362|71542477| Description=UnannotedIntronicRegionGivingRiseToLongTranscriptsInPlateletsAndFoundUsing__LONG__RNA-seq
GTATGATAAAACCACATTGTAACTAAATGATTTTTTTTAAAGCACTAAATATTGAAACGATAATTGTATCACCTTCGAGTAAGAGCCACAGTAAGTGAGGATTCTGTTTATTCTGCCCTGAATGTTTGTTACTGGGATTTTTTTCCCCCCATACACACATACAAATCTTTTGTTTCACAATTTATAAAATAACAGTGTTAGGGACCTTTATCCTAACAAGGAGGGACATAAGAATACTTTCAGAAATATTCTCCTCCTCTCCCTTTCACTGGTTTGCATGTTTGTTATTAGTAATGATATAATGATACCATTTTTAAATTCTTTTGATAGCCTGCTGTGACTTAAAGGGCAAAGCCACACCATTTAAAGTGTTCTTCTAAAGCTTTGGCAGTAATTCTGAAACTTAAGCTATGTGCTAGATTATCTGAAAAACTTTTTCAAATATCGATTGCAAAATGCAGAACTGTTAAAGTTATTTGGCGGTGGGTTTCCAACATCTGCAGGTTTTTTGGATGGTGTTTGATAATCATTGGCCTAAATAATAGTTGATCATTGGCTTTGTATGTTACTGGTGAAATGAAAATGTTTACCTAATAGCATATAGTTTTTCCATTATCACCAATTAGCCCAACCACATTATCTGTTTACTTAAAATCTGATTTTGTCTTTCAACTGCTTATATGTCACATGATCAAAGGATTCCTTCTATATCTAGTCACCCTGTCAGACTTAGGCTTGGTGAACTGCTTCCCTGTTTTCTTTGCCTCTCTAACTTTAGGCCGTTTTCATTGTCTGTTTAGTTTCTAGGGATCAGAGGGCCACTGTTCAATCTTTTCGACCTAGCTCTTCCAGACTTCAACAGAAATTCTACTTTTATCCCCCCCCACCCCTTTTTTAAAACTTACATTCTCATATGTGAGAACATTATAACATAATGTCCTTGATCCCCCCTTCCCCAGCCCAACCGCCACTTTCAACCCTCAAATCCTGCCTTATTCTTAGGAAGTGATTTTGCCTTTCCACCGATTGGGTAAGTTAAGGCCTTCTGACAAGGATCTCGTTTTTTTCTTCCCTCACCTAAGGTATGCACCGTACCTCCTTCACCGCCCCCACCAA
>Seq_Long_244 [organism=Homo sapiens] Coordinates_in_GRCh37=|1|+|77922389|77923640| Description=UnannotedIntronicRegionGivingRiseToLongTranscriptsInPlateletsAndFoundUsing__LONG__RNA-seq
GTTCCAAAGAACCATGCAGAATGGGGAAGGAGTGACGTGCAGGGCATCACTGAAGCCTAAAGCCTGCTCTTCTCACCTGCCCCATGCAGCCTTTTCTGAAAACCAATTAACTCCTCTGTGTGGGCCTGGTTGAGCCTCATTCTAGTATCTGGGGTCTGTTGTCTTCCTCTCTATGCATCACTTCACTTTTCTGGAGCACATCCTGTAGTAGTTTCCTTAAAAAAAAAAAAAAAGTCAATGGGAGGTACATTTTCTAAAAGTCTTCCATTGCAAATGGCTTTATTCTTTCCTCATAATTTTCTGACAGTTTGCCTGGGTTTTTAATCCTTGTGTTCGCAAATCAGTTTTCCTCCAACATTTTGAGCCACTGTCTTCTGCCTTGCCATATTGTGGTCAGGCGTTGTTCTGATTTTCAGTCCCCTATCCTTGTGACCTGTGCCCTCCTCTCTCCTCACATTCCTGGAAGTTTTAAAGATCCTGTCTGTGTTCCTGGTGTTCTGAAGTATCCCACTGATGTACCTTGGTGCAGATCTTCTTTCATTCACTGGGCTGCACACCTGGTGTGATCTCTCAATGTGGAGACGCAGGTCCCTCGGGCTTGGGACATTTTACAGTTGGTTTTTATTCTTTGCTCATTTTCTACCCTCTGCTCTTTCTGTTCTTGCTTTTTAGAATTGGATATAAGGCTTTCAGAATTGATTCTCTCCTTCTCTACCTAAATTTTCTCTCATTTTCTACCTAAATTTTCTACTACCTTCTGCTTGCTGCAGACTTCCTTAACTTCACCTTCCATCTGTTCTATTGAGTTTATTTCAGCTATCATAGTTTTAATTTTCAAGAGCTCTTTCTTTCTTTAACTGTTCCTTTTTCAAACCATATGTTTTTAGTTTTGTGGGTGTAATATCTTCTTGTATCTTTCTGAGAATAATGTTTAAATTGCTTTCTAAATTTTCTTTGTCTGTTGCATTATTTTTGTTTCCTTTGGATTTTGTTTATTGGGACCTCTTTCCTTTATATTTAAAAGTTTTCTCCTAAGTTTTGAGATTCCTGGCTGCCCATTTGTATTCGTGTGTGCCTGGGGGCCACTGGAGTAGGAGGCTCAGCCAGTGGTGGGCTTTAGTCCAGCATATTTAGGCCGTCTATTAGCTTCCTATTTGCTATAACAAATTACCACAAACTTAGTGACTTAACACAAATTTATCATCTTATAGTTCTGGAGACTGGAAGTCCTAAAGTCAAGATGTCAACAGAA
>Seq_Long_245 [organism=Homo sapiens] Coordinates_in_GRCh37=|1|-|78427953|78428454| Description=UnannotedIntronicRegionGivingRiseToLongTranscriptsInPlateletsAndFoundUsing__LONG__RNA-seq
GTGAGTATACTTTAAACTTTTAATTTTTAGTGTAGACCCTTAGACTGTAGTTAAATTAAGACGTTTATTCAAATACATCAAAGGAAAATGTATCATTACTAGTCAGCATTTATAGATTTCATGATATGTATAATAGATACAACGTGAAGATTTTCCAGCAATGAAAATAACCTAATTAAATGTGTAGTTACAGGTTTTGAGAACAACCTTACATTTGGGTGTGGCTAGATAAGAGGAGGGTAGTGTTACCTGTAGGCATGATATTAGTGTTGGTGTAGGATTGTGGAACATACTTGAAGGACATAGTTAACGGGAATTCATTATTTATTAAGATTTTACTCTACTGAACCCCAGCGAGGCAAACAAGATAAATCAGATACATCTGCCACTCTACAGTAGAAATTCATAAATCCTAGGTTTTGGACTGGCTCACAGATCATCTGGGGGTATTAAAATGTAGACTATTTGGGTGCTTCCCACTCCTACACATAATATACAGAGA
>Seq_Long_246 [organism=Homo sapiens] Coordinates_in_GRCh37=|1|-|78432169|78432377| Description=UnannotedIntronicRegionGivingRiseToLongTranscriptsInPlateletsAndFoundUsing__LONG__RNA-seq
GTAAGTTTGAAAAATCTTAAAAATCTACTTAAGTAACAACAGCAGAACTCTTTGAATTTTGTCTCTTCTCTTTGTTACTGCTTTATTTTACACTGTGGTTTCGCTGCCACCTTCCCTCAAAGTCCTCCAACTCCTTTGAAGTTTATGCCTCATGCCTTTCTCAGGTGGGGTTCATCATCTGAATCATTAAACACAGAAAATGGTTAAAA
>Seq_Long_247 [organism=Homo sapiens] Coordinates_in_GRCh37=|1|-|78432786|78433310| Description=UnannotedIntronicRegionGivingRiseToLongTranscriptsInPlateletsAndFoundUsing__LONG__RNA-seq
GTATAGTCACAAGATTTTCAAAAAGTACTCTGCAAGTTTTGGTTGAGCTGTATGTAAAAACACAACCACATTGGTGTATATTGAATATGTGTCTGTGTATTTTTTGGTGTACCTAGTTCATATCACTCCCCTTGGGAAGGTACCATAAAGTGATGATTTTTCTTTTGAGTGAGAAAAATTTGTGATTTGGAGAGATAGGTGGAATTAACCACATTTTAGAAGAACAGGGGTGAATTAGAGTAACTGTTAAGATGACATTCTCTAAACTCCACTTCAACTTCTTTACAGTTAATGCCTTCAGACTGTTCCATTCATCATCCCTTCTTCACTTGATGTGTCATCTTAAATTTCTTAATTTAACTACTCAAGTAATAAGATCATATTTTTTGACATGAGTCTGAGCCTAGAACCTTAGTTTAAGCCATTGGGAGACATTAGACTTCCATTTTTATTAATAGATTATCTTTTATTTGTAAACAAAGTATCTTTCATTGAAGGAAAATGGTGCTTTCTGTTATTTCTTAG
>Seq_Long_248 [organism=Homo sapiens] Coordinates_in_GRCh37=|1|-|78439229|78439621| Description=UnannotedIntronicRegionGivingRiseToLongTranscriptsInPlateletsAndFoundUsing__LONG__RNA-seq
TTTTAATTTAATTAAAAAAATAAAATAGAACAATTACAACAATACACTGTATTACTGGACAAGAAGGGCAAATTTAAAAAAAATTAAACCAATATGCTATAATAAGTTATATGAATGAGGGGACCCTCCCCTACCCCAGAATATCTGATTGTACTATATCATAGGTAACTGAAACCGTGAAGAGCAAAAACTGAAGATAAAGAGACTACTGTGTCTTTTAAGTTTCTTTTCAACTCCCAAATTCTTGGATTTCTCACCTCTTGGCTTCCTCAATAGAGGTGAGAAATGTTAAAGTAGTGAAAACAGGAAAAATAACTTACTCATTCAAGAAGTAGATAATGGTCCAGATGGAAAGCTTGAATTATTTTTGTAAAACTAAAATTAAATAAAGTA
>Seq_Long_249 [organism=Homo sapiens] Coordinates_in_GRCh37=|1|-|78440749|78442183| Description=UnannotedIntronicRegionGivingRiseToLongTranscriptsInPlateletsAndFoundUsing__LONG__RNA-seq
TTGGATTTTATTATTAGGCTAAGCCATAATTTCTTTATACTTCTTAAAATATAGAAATTGTTGGCAAATTGTGAAATTTATTGTTGTATAATGCTAATAGATCAGTTGTCCTGATGTCTTTGCTGTAATGATTTCTTTATAAAAATGATCTTAAATCTGAGCTCCCTAACTTTAGTTTTTGCCTGGAATTACCCATTACATTTGATGATATCTCTAAATGTCAGTTGTAGCTGTTACTCTGATGATATAAGTGGAATATACAGAAGCGTACTTAGACAAAAGTTAGGTTAATATCTGAACTACTTCCTCCTTGTGTATTTAAGAGAATATTGACTTAAGTTTCTAGAATCCTCAACTAATCCTAAGTTTATTTTCTTTGTCTAGAATACTATGCTGTTTTTGTTTTTGGAAGGAAGAGATATAGGCATAGTTTCCTGCTCTCAAGGAGCTTCAAAGGCTGTACCAGTGGGGATGCCATTGGTATTTTTAGCTGGATAGTTGTTATTCAGAAAAGCAGGACAAGTAATTATGATTCCTGGTCCGTACCTGGTAATGCCAGTAATGTTAACTCTAGCTGGTTGTTGACATCTGGTCATTTAGTTGCCAATCTTCTTTTTTTTTTTCTGGCTTTTATGTGAAATTTTTAGATTTTTATAATATCCTGAGCTAAATTCAACACAGGGACACCAGATTGCTGCTTTAGTTCAGGGTTTCCAGCCTGTGCACTTAAGAAATTTATTTTTGTGTATATCAAGCTGTAACTCCAGAGATTGGGATTGTTTGATTGGGTCTTTAGCAGTGGTACTAATAGCAACTTCTGTCTCTAGAACATTGGAAAATTAAAATGTGTTTATCTACCGTTTTTTTCCTCGAGGTTATATGAAGGTAGAAATGAATCAGACTAGATGATTAGCTAAGCGAGACTATTAACCCTCATCCCTTCCCCTCTAGACAACTATGAAATTAGTCATTATGTATTCGATCCTTCTTGCAGTCTCTTCTCTGACAGTTATAAAAGTGATTTAGGCTGCATAATGTTGTTTGAATGAAATGAAAATATAGACTAGAGCTGTTTTTTTTTTTATTTCCATCAGTCTCTTCAGTGAAAACTAACATTTGAGCATGATTCTTTTTTTAAATCATTTTGTGACAGTTTAGCAAGGCTTGTGATAAGCAAGTTATGGTATGGTAATATTTCTAGTGTCCACGTTTCTTCACATGTCTGGTGTATGGGAACTACTAACTCCATCAGGACCTTGCCTATAGTAGGTACTCAACATTTACTGAATTAAATCAATAAACATTTTTAATGAATTACAGTACAAGTCAGACCTCTGTATCTGTGGGCTCTGCATCTGCAAATTCAGCCAACCATGGATCAGAAATATTAGAAAAATGGAAGAACAGTCCAGCAATACAAGTAATATGAATAAAA
>Seq_Long_250 [organism=Homo sapiens] Coordinates_in_GRCh37=|1|-|78442477|78444568| Description=UnannotedIntronicRegionGivingRiseToLongTranscriptsInPlateletsAndFoundUsing__LONG__RNA-seq
GTAAGTGTGGACCGCGCGGCGGAATCCCGAAAGCTCACGGTAATTGGCCGCTGACTGAGTAGGCCGCTACCCTTAAGCGCATGAGGAAGAGGAAAGAGGTGTTCTTCCGGGCTGAAATGTGAAGAGACACGTTTCCCCATGTTGGTAATAACGATTAGAGACCAGAACCCAGTTTTGTGTTCTTGGTGCCTAATCCACTTAGAACCCCGACGCGTGCTACGCAAAGAAGGCCTGAAGTCTTTCTCCCGCTTCTGCGGCACTCGCGTGTCTCCAGTGAGCTAGTTTAGATAAAGATCCTCTTCCAGGGGATAAAGCGCAGTTAGTTTCACACAATTTAATGGAAGGTTCTGGTAATGAGTTTGGGAAAGAACTAGGGTCTGTCCTGGAGCCATAGCAAGGGAAGGGATTTATCATTAAAGTAGCCTTTACAGCTCATTTCCGTTCTCTCTCGCAATTAAAACCGCTTTCAGTACCATTCACCGTCACACCTCTACAAGGAAGGGACTTGAAAGCAGCCTTTTTCTGGGCGGGATTTACGTGTCAGTCTGTTCCACCAGTCCGCCCCCCTTATTTCTCAAAATGGCCTCAGGCCCATTATACCAGAGGTTTCAATTTGAATCTGCCTCTCAGTTCAGAGTCGTAAACTGACCAGACCTCTTTGTATTACGTAGTGCGTGCATTTGCCCTGAAGGCACCACTTTCCCAGACGAAAGCTGTTAAAATAGTGCGTGTATTCCAGGAAAATAAAAGATACCTTAATTTGAACTTTACATTCTTAGATAGTCCCCTAATATATTTAACATTTCAAAATGTATGGTGTTGGTATAGATTTGCATGTAAGCAAAAGAATCCTATTCTCTGTGACACTATGCATATTGTACTAGGTGCTGGGCATTTTTTACTAGTTTTAAGCTAATGATAATTAGAAACCAGTGTTGTGCTGTGTTTTCGTTGCATTAGGAGTTCACTTAGTTAACTTTTTACCGGGACAGTTGAAGGAACATTGAGTCAAAATTAGAATTCATAAAATCCGTTGTAACACATCTAATGTGAACGCATTATAAACATGTACCTGTACTTTTTTATAACCAGAAATACTAGGAGTAGTCAACAAAAGGTCATCATTAATATTAGTTCTGCGGTTTTTTCCACGTAATTTAAGAAATTCTGAACATGTTTAGCAACAAGCATATAACTATGACAAACACTCTTAGCGTGTTTTATTAGATTGATTTGTAAAACTTAAGGGAACTATTTTATTTACTGGAACCAACTATTTTATTTTACCAGAACCAGCACATTGGATTAATTGGTATCGCACACTGTAGGTAGATACTGGAGTTTTGTTTTGTTTTGTTTGAGACGGAGTCTCCCTCTGTCGCCCAGACTGGAGTGCAGTGGTGCGATCTCGTCCCACTGCAACCTCTGCCTCCCGGCTTCAAGCAATTCTCCTGCCTCAGCCTCCCGAGTAGCTGGGATTACAGGCGCCCGCCACCATGCCCGGCTAATTTTTTGTGTTTTTTTTGTTTGTTTGTTTGTTTTCAGTAGAGACAGGGTTTCACCATGCTGGCCAGGCTGGTCTCGAACTCCTGACCTCGTGATCCGCCCGTCTTGGCCTCCCAAAGCTGGGATTACAGGCGTGAGCCGCTGCGCCCGGCCTTGTTTTTTTTCGTTTGTTTGTTTTAATGCATGAATTGTTTCCTACTAAGAAGCTATGATATAGTTCCTTGACCAAATGCAGATGAACAGGATTATCTGATTAATACTTTAACGAGAGCAGACAAAATATGGATATTTAATTCATCCACTTGCTTTATAAGTGTTTATAGAGTTTGTTAGGAGGGGATGCCCAATTTCCTAAGTAAAGGTGATATATGAGCAAGACATTATAAAATGAAAGAGAGTTTGGCCAGTGAAGAAAAGAAGCAGCATGCGCAGAGGTGTGGGGACTTGAGGGAATGGCAAGGACCCAGAAGTGAAGTCGCTAGAAGATGGGGGTGGGAGGACGTGAAACGAGGCAAGGAAAGGTACAAGCGGATCCAGATACTGGAAGACCTTGTGTTGCAATGCTTTAATTAAAAATTGGATTTCA
>Seq_Long_251 [organism=Homo sapiens] Coordinates_in_GRCh37=|1|+|84614197|84614601| Description=UnannotedIntronicRegionGivingRiseToLongTranscriptsInPlateletsAndFoundUsing__LONG__RNA-seq
TAATTTTCAATAAATCTTGAGTTATTTGTTAAATTAACATTAAACATCACTGCAGTATTACACAAATGAGCTTCTTACTAATTTGTGCTATTGTGATCTTTGCAATTTATTTTAAAAGCCCATGGCCATTAACCAAAAGCAGTCAAATGCTGACCTGGCTCTAGTAAATACCAATTTTCAGTGTTACCTGTGTATTTTTATCATGATTTCCAATAAAAATTTAAGTAACAAGCAGACTTTATAGTAAAACTAAAATAGTTGGGATATTAAATGATGTTGAAATCAGGAAATCATTCCATGAGCCATTTAGCAATGCAAGTACTATATCAACTGTACTAACATAACGAGAAGCTTTTACTTGCTTGTGCTTTGCAAAAATAGCCATATGACAGAGTTAGAAGACAG
>Seq_Long_252 [organism=Homo sapiens] Coordinates_in_GRCh37=|1|+|84630106|84630363| Description=UnannotedIntronicRegionGivingRiseToLongTranscriptsInPlateletsAndFoundUsing__LONG__RNA-seq
GTGAGTATTTGAAGAAAACAGCAATTTTTTCATATCTTTGAAAGATGTAAAAAGCGTAGATTAGTGCTTAAATTTAAGAAATCTGGTAATTTATAATCATGTGGCTCTAAAATAAAAAGGTATTTTATTTGTCTGGTGGATTAAAGCTTTAGAAAAGCTACGCCTTGGATACAAGTGAACCGATAATTCTGGTCTAATGTTGCCGTGGTAACAACTCATGCTGATATAATTGAGAACATCTTATACATCCTGGTTCGA
>Seq_Long_253 [organism=Homo sapiens] Coordinates_in_GRCh37=|1|+|84664817|84665509| Description=UnannotedIntronicRegionGivingRiseToLongTranscriptsInPlateletsAndFoundUsing__LONG__RNA-seq
CACACACATTTTAGCTTTATTTTAGCTTTCATTTTAGGTTCAGGGATACATGTGAAGGTTGGTTACAGACGTAAACTCATGTCATGGGGGTTTGTTATACAGATTATTTCATCACTCAGGAATTAAGCCCAGTACCCATAGTTATCTTTTCTTATCCTCTCCCTCCTCCCTACCTCCACCCTCAAGTAGAATCCAGTATCTGTTTTTTCCTTCTTTGTCTTCATAAATTCTCATCATTTAGCTCCCACTTACAAGTGAAAACATGTGGTATTTGGTTTTCTGTTCTGCATTAGTTTGCTGAGGATGATAGCCTCCAGCTCCATCCATGTTCATGCAAAAGACATGATCTCATTCCTTTTTATAGCTGCATAGTATTCCGTAGTGTATATGTACCACATTTTCTTTGTCTAGTCTACAATTGGTGGACATGTAGGTTGATTCCATGTCTTTGCTTTTGTGAATAGTGCCACAATGAATAAACAAATGCATGTGTCTTTATGATGAAATGATTTATAATCCTCTGGGTGTATACCCAGTAGTGGGATTGCTGGGTCGAATGGTAGTTCTGCTTTTAGCTCTTTGAGGAATCTCCATACTGCTTTCCACAATGGTTGAACTAATTTACACTCCTACCAACAGTGTCTAAGTGTTCACTTTTCTCTGCAACCTTGCCAGCATCTGTTATTTTTTGAC
>Seq_Long_254 [organism=Homo sapiens] Coordinates_in_GRCh37=|1|+|84671833|84673023| Description=UnannotedIntronicRegionGivingRiseToLongTranscriptsInPlateletsAndFoundUsing__LONG__RNA-seq
ATGTAATTTAAAAAAATTCTTAGCTTCAACATATCTAATGTAAATATTGTTCCACTCCTAATGAGTAACAATATATAAGGAGACATGCAACATAGAGAAGTATAAACATAAGTATATACTGAATGATCAAAGAGTTGGTTAATTTTTCCTGAAGGGAAATTCAATATTTACATGAAGGGTAATTGATTATCAGCCCAATTGCTATTCCTTTCTGTCTCAGGAGTCCCCAAGACTGTCTCCAGGTTTGATGATTCACCAGGAGGACTCAACAAGATTCAGCATACAGTGGTACTTGAGGCTAAGATTTATTACAACAAAAGGGTACAAAGTGAAGATAGCAAAAGTCCAGAAGACACCAGGCACAAGCTTTCAAGAGTCCTCTCCCAGGGCATTCACAAGGGATGCACATAATTCCTTCAGCAACAAGCTGTGACAAGCGTGAAATTTTATCTACCAGCAACACTCATTAAATACTCAATGCCCAAAGTTTTCATTGGGGGTTGGTCACATATGCACCCTCTGCCTAGCACATGCCAAAATCCCAGCCTCCCAGAACAAAAGTAGTTGTTCAGAATAAACTATGTTGTTTGTACCAACAGTGTAGGCACAGTGAGCCACTCTAATCCTTTAGGGAAAGTTTCATGTTGGTATAAGGGCACTGGTACTATTCAAGTTGCCAGACATCTCTCAAGGGCCAAACTTGTAAGCAGTTCTTTCTAAGGGTAGCAGTCTCAGGCCTACTATGTTAAGTCTTTTCTACACACATTCGGTTTCCTAAATAACATACACATATGCAGATATTCCACTATACTTTTTCTAAGATACTATTGTTAATGCTTTTGGGGAAATTACAATGTCATTTACTATTTTGCTATGGCCATAGTTAAAGAGACTTAGAAGTATTCAGAAATCATTTTCATAAAACACAAAAGCAGTTTTACTCTTTTCATAAAACCCAGGGCCAGTTTTAAACACTTCACTGTGGCTATTTAAAATTCTTATTAATACCTTCTTTCTGACAGCTCTTGTGGTCCTATGAGCAAATAATTGCAAAACTGGCTTCTTATGTGAGAGCAGGGGGAGGGAGAATGGGGTGGATCATAATCCTCTGCAACCTTGTAGACTCATTATATCTACCACTGTTTCTGCATAGGTAAGGGAACAGATTAGAGAGCCCACAGATGCAGTACC
>Seq_Long_255 [organism=Homo sapiens] Coordinates_in_GRCh37=|1|+|84676309|84676810| Description=UnannotedIntronicRegionGivingRiseToLongTranscriptsInPlateletsAndFoundUsing__LONG__RNA-seq
CATTTCACTTTCTATAGTAGTTATAATTGATAATGATAAAAGTAATACCCTTTTGATATAGTTTTAAAGGAAAAATTAGATAGTCGCTCTTCCCATCATAGAAATCTTTAGTGTCTCCAGGTTGATGTATTACAAATAAAGGTTGTACACTTAAAACAATTTTGTTGAAGTTATTTTCTGTTTTTCACTAATTCCAGTTTGATAAATCAACATGACTCTTTGAAAAGTTCAGTCAACAAGGAAATTACATTTCAGGTTAAATTTCAGAATAATCATGGGAAAAAATACTTTCACAATGACTTTCATTATTTCTCCCCCAAAATACTTTAAATATGTGATGGATTCCCATTATTAACATGAACCACTATGAGAGTGTGGGCTACCTATGAGAATCTCTGGGGAAGAGGGTGTGATATGGAGGTGAGGAGGATATGTCTATGATTTGAAAAGGTTCCCAAATCGTTCTGATATCTGCTGTCACAACCCACCACCACTCCACTGT
>Seq_Long_256 [organism=Homo sapiens] Coordinates_in_GRCh37=|1|+|87177835|87178082| Description=UnannotedIntronicRegionGivingRiseToLongTranscriptsInPlateletsAndFoundUsing__LONG__RNA-seq
GATAGCATTAGCAATGTCCTTATTGTGTGTCTTCCTCCCTTTTATTCATTCATGATAGGATTTAGTTTACTAATTTTGGTGAATAATTATTGAATATCTTGTAGAAAGCAGAAGTGATCTGGGGGAGAAAGCTGTCCAGAGTGCTGCGAACAGACATAGGAGAAAGGAAGCACAGAATATGATTGGATAATAGTAATAGAAATAGAAAATACTAATTTTGGAAATCAGCAAGTATTTACTGGAAGGGT
>Seq_Long_257 [organism=Homo sapiens] Coordinates_in_GRCh37=|1|-|89418003|89418414| Description=UnannotedIntronicRegionGivingRiseToLongTranscriptsInPlateletsAndFoundUsing__LONG__RNA-seq
TGTTTTAGTCCGTTCTTGCACTTAGGTAAAGAAATACCTGAGACTTAGTAATTTATAAAGAAAAGAGGTTTACTTGGCTCATGGTTCTACAGGCTGTACAGAAAGCATAGTGGCTTCTGCTTCTGGAGAGGCCTTAGAAAACTTACAATAATGGTGGAAGGCAAAGAGGGAGTAGGCATGTCTCACAGGGCTGGAGCAGGAGGGAGAGAAGTGGGGAGGTGCAACACACTTTTAAACAACCGTATCTCACAATAACTCACTCTCATGAGAACAGCATCAAGGGGATGGTGCTAAACCATTCATGAGAAACCACTCCCATGATCCAATCACCTCCCACCAGGCCCCACCTCCAACATTGAGGATTACAACTGGACACTAGATTTGGATGAAGACACAGATCCAAACCATATCA
>Seq_Long_258 [organism=Homo sapiens] Coordinates_in_GRCh37=|1|-|89732837|89733099| Description=UnannotedIntronicRegionGivingRiseToLongTranscriptsInPlateletsAndFoundUsing__LONG__RNA-seq
GTATCCTTTTGTGGTATGGGATGGCACCAAAGTCCGACAGAACTCCTCTATTTACCAGCTGCATGTCTGTGAGACCTTGTGAATCACAAAAATGGAAACGTGATAAACATTGAAAGTACAAAGAAAGGAGCCCTTATATTTACTGATAAAATGATGATTTGGTTAAGACTCGTAGGGGAAAATAAAGGTTTGGGGGAAAATGGAATTAAGTATGGGTTTAGATGTGGTCCTATTTCTGCCAGTTTTCTTTAATTGCATCTCAG
>Seq_Long_259 [organism=Homo sapiens] Coordinates_in_GRCh37=|1|+|90050349|90050503| Description=UnannotedIntronicRegionGivingRiseToLongTranscriptsInPlateletsAndFoundUsing__LONG__RNA-seq
GTAAGTAAATCCATTCTTTCTTTTATTCAGTATCTGCCGTACTTATAGTGCATTACATAGGGAAAGAAAACACACTTCAAATCATACTGTGTGTTCTCAAGCCAAGCCCAATCCGATCTTGCATAAATTACCAAAACACTGAGCATCCATTTTTA
>Seq_Long_260 [organism=Homo sapiens] Coordinates_in_GRCh37=|1|+|90157091|90157442| Description=UnannotedIntronicRegionGivingRiseToLongTranscriptsInPlateletsAndFoundUsing__LONG__RNA-seq
CACATCCATGGAGTAACACTGGCAAGAGAACCTGTGCTAGAATCTGTATGTACTTTATTTAGTTCCCAGAACAAACCTGTGAAAGTAGATTAGTCCCATTTTTCAGATGAGAATTCCAAAGTGTAGAAGGTTAGATAACTTGCCCCAAAGCCAAGAGGGATGCAGCTGAGATTCCAATCTTAGGCTGATTCTCCATGAGGCGTCTGTCACCCCTGTGCACACTGCTATCAAATATTATGGAACCATCACAATTGCACAGATTGTGAGGGCAAGGTTTGGCTTATAAAACAGGATTTTCAGTGTAAAAGCAAGTACAAAATGATAAAAAGAGAAAATCGTTACAAAAAGTATC
>Seq_Long_261 [organism=Homo sapiens] Coordinates_in_GRCh37=|1|-|91485422|91486004| Description=UnannotedIntronicRegionGivingRiseToLongTranscriptsInPlateletsAndFoundUsing__LONG__RNA-seq
TATACTGCAATTATATCATACTTTGTGTTGGTATTAACTCATGAAGTACAAAATTTTGAAACACCTAATGTTTTGTGTTGGCAATTAACAGAATTCCTTGGTTGGAGGGATATTTAAACACATTAGATCACTGTGTAGATCTCTGTGTTCAAACTGAAATTTGAATTTTTCAACATTAGTTAACTTTCATTTCCTTGTTCTTTTCAGATATATATTTTCTCTTTTTTTAGCTTCTAATACAGAACAGTCTTGTATTAATGAATAGGAGATGCATTAACATTAGCAAATGTATTCCTGGATCATAAAGTTTTACAGTGGAAGCAATATCAAAGAACAACTGCTCTTACCCTCCTCTTTTACAATATATTGAGGACCAGAGATGATTAAGTTAGTGGCATAATGGAAAATTGCCTTTCAGCCTCTACCCATTGCTGTTTGTATTTGTCATATTGCTGGGATGAGAAGGTGAATATCTACAACTAATGGTTAAAAAAACAAGGGAATGTTATTGAGAATACTTGTTAATTAAATATTGTTAGGTTCATGAGAACTTCTGTGACAATAAGTTAAAAACTTTCATATT
>Seq_Long_262 [organism=Homo sapiens] Coordinates_in_GRCh37=|1|-|92149415|92150872| Description=UnannotedIntronicRegionGivingRiseToLongTranscriptsInPlateletsAndFoundUsing__LONG__RNA-seq
GGCAGTGCTTCTCCGCTTCTCAGGAATATTGACCCCAGTCCCCTATCCATCCCGCCAATCCCAGAAGAAAAGATAATTAGAGGAAGTACAACAAGGGCCAAACTTACAACAAGCACATAAATACTTTGAGGTTGATGCAAAAGTGTGTATAGCTGTGTGGTTCATGAAAGGGGTGACAGGAAAAGCTGTAACCAGACCCAGGGACATGAGCCAGTTCTACATTTTGCAGAACTGCTTTTTTCACAGAGGCTTTTGAGGGGCCCCAGAAAGAGAATGGAAGTAATGGGGCCAAGTTCCTGCACTGGAGGGCAGGGCCTTTCCTCGAGTGTTTTGTTTTAATGAAGCAGCTGGAAGGGTTGCTTATCTCCGGCTGATAGATGTGTATTTCAGCATGACAGGAAAGAGGAGGCTCATTCATAAACAGGCCTGGCCCTCTGGGGTTTCCCACATTGAAGGAGGGGATGCTGCTTACAAGAAGTTTATGAAGTTTATGCTCTGACTTTTCAAAGTAAATGCAGTGTTTTTTATTGGAGAGCCCTGATCGCTTTTCCCTACCTAGAGCCATTTTTTGAGGGTTGCACTGAGGCCGGTTTTGCCGAAGAGAAGACTAACTCTAGGGCCTTTTGCACTGTTAAATGCAAACCATGTGTGTGACTTGAGGTTTCCTTCCTCTCCAAAGCACTGCACATTTGGCACGATGAATGGCTTTAGCTAAAATGCAGTGGGGTGTGTAATGAAAAGTGGGATGCTTAAAGTGTTAGGAGATACTCACACTGCACCCCACAGGGAACCTCAGTGGGGAAGAGAGGCCATTCGCTGGCAACTGCAGTCCCCATGTGCAAACAGCTAAACCCCTTCCCCAAAAGGTTTTTCCAATAGCAGCTATCCCCCACCCCGGTTTCTCAGGTAATTTATCTGTTTGGCACACAAGGCTCTCTCTACTGTAGCTAGGACAAAGTCTATATTTCACTCCTGTTTTTAACAAGTGCATTCAGAACAAGGCTCCCAAACTTCCAGGGTTCTCTTAACTACAATTGAAAGGTCACACCCTCCAAATCCTACAGTGTCTTTATGAGAGAAGATGGACAGTGTTTCCTGAATACAGGTGCTGGTCAGTTGCCAGCTCACACAGACCAAGTGGTGGTGATTTCATCAAAGGTTGTGGACCCTGAAATCCAGGGACTTTGTCATCAACTCTCAGGGGTCTTAGCCACTAGAGCTGCCTGTCAGTCAGCTGTCTTCTTTTTCCCATTCATGATGCTTTAAAAATAAAACAACAAATAGCAAAACCTTATTTTAGAAGGTATTCCAGCCATCTAGGACCTAGTCTAGTTGCTTCTGCCCTGGTTGAGAAAAATATCAGTTAAAATGGCAAATGCGGAATAAATGATCTTTTCAGGAATGCACATACATAATATGCGTCTTTCTCTGACTCTGCCTTTTCTTTATTAACTGCAG
>Seq_Long_263 [organism=Homo sapiens] Coordinates_in_GRCh37=|1|-|92151178|92159568| Description=UnannotedIntronicRegionGivingRiseToLongTranscriptsInPlateletsAndFoundUsing__LONG__RNA-seq
TAAGACTCCAGTGTCATGATTCTGGAGTATTATATAACCATCTGTGAATCAGTTTAGGAGGATTCTCCCTCATGAACAGTTTATAAAAGGACCAGAAAGACAGAATTTAGCAGAGCAGCATTTTAAAGTAAGTAATTTTGTCGCAGGAATACCGACATGTTCAGATCTCAAGCTAACAGTTCTTTGCAACTTTTCCAACCTCCTGCCTGGCTGAGAGGTTCTAGGGCTGTTGGCAGCCTGTGTTGGCTGTTGGGAGTGAGTTTGAAAGTCCTCCAAGAAGACTGGGTCACCCACAGATGTTTACCATGTGCCTGCTCAGCCACTGACTGGCCTTGGTCACACAGCTGCACTCTCATAGCTAATCTTGGGCCAGGAAGCCAGGTCCAGGCAGAATATAGGGCAACCAGATAATACTCACTACTGGAACATGCCCCACTGAAATCCCCCCAATAATCCAGACTGTTACCCACAGCCAAGCACACAAACCTGATAAAAAGCAAAACTTGGTGGTATGGCATGTATTCATCCTCATTGAATTTGGAAGTCTGTTGTTACTGATCCTTTTTCCCCCAAGCCAGAGACTTCAGGAGGGCCTTTCAAGTACTGTTAATGTAGAAATAGGTTTGTAAGTAAATTTAAGAAAAATGAAACCAAAGACCTCCCTCCTGTGATGCTTTCCAGCAAAATGAATTACACTGATTCAGAAGGTAAAAGGTTTATAGACACTGTCATTTGGGCTTAAAATCCATTGGCATGACTTATGAGACAGCTTCAAAATTACTTTTTATTAAAAACTGTAGCCTCTGGTTCATTTTATAGATTGCTCTTGAGGAATACCAGCATCATACAAGCATGAAGAAGACTCACTTCAGGACCACATGATAGTTCTTTTCCAGAACCCCTTCAGTTTGTTACCTGGGTCAGCTAGCAGCAATTTAGATTAATAAGGAAGATTATAATGCAGTGGGCAATGGGGAGAGCCAGGATACAAATACTGACTCAGTCCGTTCAATTTCAACAGTGATTGAAGCTGTGGAACTCACAGATCGTATATGCTGTATTTGGGGGTTCAGATAGCATCTGCCTCTGTGTGAAAAACAATCCTTAATTTGAATAACTTTTCCTTTGTTTACGCTTTCCATTCCATGTGCAGCACGGAGCACAAAACCAAGTCACAAATTTGGATTGTGGATATCTACTTACATACCTGGAATGTGTGTTACTCTACAAAGACTGGGTTCCCACTTTATCATATGACAACTCTGGGCACAATAAGAGATATTCCCTTAAGGCTGGATTAATTCTGTTTGGAAAACTCCATTCCTAAAACTTACATTCTCTCCTAAGATGCTGTAGAGAGGAGGGGTGCTTGGGGGCTGAAATGGTGCTGGAACCATAGAATGTTCATGCTCCTAGGAACCCTACCTAGTTCAGGGGTCCCTAACTTCTAGTCCATGAAGGTCCCTAAAGTCACATGCAAAATCTTATCTGTTTTTTTCTTGAAGGGAGGAACAAATGCTTTTATTTTTATTTTCTAGTAAAACTTTTTAGCTTCATCAAAGTAGTACATGCAAATAGTTTAAAGGTTGAAATAATCCTACAAGACTCATTATGAAAAAAAAATCACACCCCTACTGTCCTTACCTTCTTTTCTCACTCCCCAGAGCATTATTTTTGGCGCTTAGCTCATCCTTTTGGATGTTAATCCATACTTCTAAATAACCTGAGTATATTGCTGCTTTTTGACTTTGCAGGTTTACACCTTTGCTCTAGACCTCCTGTTATGGAAAATGTCCCCTTCCCCCACCATCCTCTTAATAGAAATATACTGACATTTTGGTTAGAGCAGCATTTACTGTTTACATTATTATGACTACCTAAATGCTAATCACAGTTAACTCATGTAGTATAATATCCTGCATGACTTTTAATTTTCCCTAGAATTAATTATTATCTTTCCCCACCCTACCCCATTAGCTTAATTTTCTTTTCTTTTTTTTCTTTTTTTTGTTTTGAGACGGAGTCTCGCTCTGTCACCCGGGCTGGAGTGCAATGGCGCAATCTTGGCTCACTGCAAGCTCCGCCTCTCAGGTTCCTGCCATTCTCCTTCCTCAGTCATCAGCTTAATTTTCTATGTATTTATCATTAATTCTTCTGCTGACCCTGCCAGCTGTCTCAATCTCCTTTTAATACATTGAGACATATGGAATGTTCTACTGATTCCTTTTCTTCAGCTCTTTCCTGGAGCCTCTGACCTGCTCCTGTCTGAACCGGTTCCCTCCATTTCTGGACACTGCTGTCTTCCTATGATCTTCTTCGCTACCATTCTGTGCATTCCCTTCACTTCTCTTTTGAGTTGTGGATGTCCTGTGTCATGTATCTCCTGCCTTTCTTCTTCCTGGTTTAAAGCGTACAGAGGACGCAAATGTTTTTCACACCTTGCATGTCTGAAAATATCCTCATTTAACAGAAACACCTGGTAGACAGTTTGGCAAGGTACAGAATGTTAGATTATAGACACTTTTTCCTTCGGACTTTTGAAAGCCCTCCTCATTGTCTTCTAGCTCTGAGGATTGCTGTTGAGAAGTTCAGAGCTGTGCAGATTCCTGATCCCTTTTGTATATAACCTGTTTTTTCTTTCTGGAAGAAATTTTACAATGATATCTCTTGAGTTAGGTGTATGTTTATACATTATGCTGGTCACTAATTGGGCCCTTTCAGTTTAGAAACTCATATCTTTCAGTACTGAGATTTTTAAGAATGATTTATTTTTTTCTCACCCCCTTTTTTCTGTTTTCTCTCATTTTAGAAATCATTTTATTTGAAAGTTGAACCTCTTGTCCTTTAATTTTCCTTTCTTTCCTGTTTTCCATGTGTCTGCTTTCTTTATTTTCTGGGAGATTGTCTCATCTTTATCTTTCAGTTTTTTACTGAGTTTTTAATACTGGCTTCAAATTTTTTAATTCCAATAACTTTTTTAATTCTAATAACTTTTTTCCTGTGAATTTCTTTTCTTTTAAAAAAAGTTCTATTCTTGTTTCATGGGTGCAGTATCATCTGAGAATATTAATATAGGATTATTTAAGAATGAGGAAAAAAAAAGAATGAGGAAATTCTAAGCTGTGGGTGGGATGTATTGATTGTGAACTTCTTTAAGATGATCTGACTGGGCCATTTTATTGATGAATCCCTGATACCTCATCATTGGATCTTTCCTCTTTAGCTCTTCAGGCTTCCATAAAATATGTTTTTTTGCCTCCTGCTTGAAAGGTATAGGACTGGCTGTTGAAAGACCATTATAATGGGCACTGATAAAAATAAACTGACATGGCAACAAATTATATTTGGCAAATAGACACCGGAAAGCAAATATCCAGACTTCCCGGCCAGGGTATAATCCTGGCGCTTTTCCCGAATGCAAATAGTGAAGCGCATGGCAAATTCTGCAGGAGACAAATTTGTTACAAAGTAGGACTGGAACCCTACTTTCTTGATTCAGAGTTTCACTGTTGCTAGATGAGGCAAGGCCATCTGGCTTTATCTCCTTTTAGGCTGAGCAAAAGAAGCCCAGGTGAGCCAAAATACGTATTAATATATGTTTGCCGAATCCCCCCCTTTTGAATGTGGTACTCTTGCCCTCAAATGTGCCTGGTGTTGATCATTTCTGGAACCTTCAGTTTCCTCCTCTTAAGAGAGTAAAATTCCCGTCTTCTTCCTGGATTAGGAAGGGCAGATCTCAGCCCAGTGGAGCGAGGGAGGAAATGTAGAGAACTATTCTGCTTCTCATATAGTTCAGCCAACCCCTCTTGCTTATAGCCATATGTTCAAGGGAGGTTTCCAGAGGTGCCTGATGCCACCATTCCCTGAGTTTTTTAAGGGTTCGGCGACATAAATTGCTTGTTTCTCAGTTTTTCCCACTGTTGGCTTAGGTTTCGGCTCTCTTGAGTCTGCCAAGTCAGTTGCTACTCACCCATTTCCTCACCAGCTTCCAATATATTTTATTGCTGTTATCTTTACTTTTGTTATCTTTGTTTTCATGTGTTTATGCCTTTAAAAGTCCATTTACTGTCATTCTGGTAAGATTTGGGAAAGGAATGCAAGTCAATGCCTTTAAATGCACTATCTCTATGCAAAGTCGTACCCTTGCTTTTTTTTTTTTTTTTTTTTTTTTAATCAGTTTCTTAAAGGGAGTCCTTGGAAAATTACTAGTCTGCATCAGCATTTCCTTTTTACGTAGCGAGAAAACTGAGCCCAGAGAACTGATGTGACAAGCTCAAAGTTACCCAGGCACAGCGGCCAGGACTGAAGGCTTGCTTTCTTGATTCAGAGTTCACTCTTTTCTTCCTGTTCTGTTATTACAAATTCAAAGGTCACGTAGCCATAATCTTTTTATCCTCCTTCTGCTTATCAGATAATAAACATTAATTAACATGTGTTTCGGTTTTTCTTTTTGCCTCTGTTTAGTGTCAGCTAAATTTTTTTGGTTTGTTCACTCATGTATTCGTTCTTTCACTCAACTTATTCAATGGATTTTTTAAGCTATTGTTAAATGCCAACGCTATTCTAGGCACTGGTAAAATAGCCATGAGCAACAGAAAGTCCTTGCTGTCGTGGAGTTCCCATATATTCAGAGGAAGAGAATAACCAAACAGACTGATTATAAGCAGATTGGCTCAGGCAGAAACCCAGCTACAGGCACACATGCCAACCTTTAGGAAAGCAATGACCTGATGAACTGTGTCAGAAAAATGGAGAACTGACAAGGGAAGTCTCACTGGAGAAAGAAGAAGTGTTTCTAATCTGAAGAATTAAGTTTTCTATTAACCTTTTATGGAAACTGAGGGGAGGGTGAGAAGAAGGGGGAAGGGTATGAATGGCCAGATGCTCCGGGAGGTGCTTTGTTTTTTGAGAGAAAAAGACACACCAATAGACACCAGGAAAGCCGAAGGCATTCATCTTAACCTCTGTGTTTAATGGTTTTATAAAATAATGATATGGGCATTTGAGTGAAAAGAGAGTGGAGCCTGCCTTCTTTACAGTCACATTGGGGTTTCCGTCTGTTCCAGCTGCATCTGTCTGATCCCTGGGACTTGGTCTCTTGCCTCCTACCTTATCACACCTTAGTCTGTCTGCTTGCTGTTTCTCTTTTCATCGGGCTACACTTGGGAACCTGGAGAAACCTCAGGCCTCTGAACACATTGGCACCTCCCGAGCTACTTCTAATGAAAACCTCTTACCTGACTTGGGTGGACTTTTGGGTATGCGCTTGACTTTTGCTTTAAGAACACATGGTGTGTTCCATGGAGGGTTGTTGAAAACTGCCTGATGAGTTGGGACGGGCACACCTAATTCAAAACTTCAGCATTTTATTATGCTCTGTGAAACAGTGTTCCTTACACGCTTAGATTTTTTTTCTGCTTACACATCAGAGCAGCCTTAAAGTTGAAAAAGCTTTTATTACGCATTTCTTGTTTTAAGTACGCTCACCCTAATAACCCTGTGAAGTAGTGATTATCTCTGTGTTGACTAAAGGGAAACACAACTAATATACCTACTAAGGTAGCAAGTCTAGCCATTGAACAAACCAGAGCTTCAAGTCCAGTTTCTGACTCAGGGTTGTAGCGATAGCTGTGGAGGACAGCCTTCCTCCTCCACCTGATTTCTCTTTCCCTCTTGCTTTTCTTCTTCTTCTTAGTTATTATCAGATTTTGCATCCTATTCAGGGGCCACAAAGGCAGGGAAGATACCACAGAAAACCAAAGTCCATATACAAACAGGTTGGCCACACTGCAGGAATATAGAAAGAAAGTAGTAGGCAGGACATTGTGAAAAACTTTAATTCTTGATATAGTCTTTTCCCCGTGACTTCTAACAACATCTAACTCACCCCTCCTGGAGAATTTTGCTGCAAAAGAAGAGTCTTTTGTGTGGAGGCTGGGGAGGAATGAAATTTGAAAATGATAAAAAGTGATTGAAGACTTCTCTAAATTAAAGGTAGTATCGTTCACTCTGCTTAAAGAGTGAGCTTGTGAATTAATTACAGTTAGGAGATCAAGAAACTGAGACATTAATTGATAGAAAATCGCATCCAACACGTAGATCTAGAAGAAAATATCTTTATTTTCTTTCTAGCATCAAGGAATATTAAATCTAAAGTGTCCCCAGGTATATGGTTTTCAATCCTGTGCTTAAATATCTCCTGAGAAGGAGATTCCATAAATTCCCTCTATAACTAACCAATCCTCATAATCAGCAAGTTCTTTTCTATCTGATCTAAATCCCTAGTCCTGCCATTTAAACTCATTTCCTCATGTTCTGCCCTCCAGGGAGATAAAGAACAGCTGTCTGCTCCTATTTGTAATAATCCTCATGGAGAGTATTTGCAATAGTCTCCTTTGGCCTAAATACCAAGCTTGCCCTCACCTTTCTTTTTAACTCTTCTCTTGTTTCCCCACAGAGTCCTCCCATGCTATTCACATCTTTCTTGAATAGTTTCTTCCCCAGGACCTGCCATGGTGAAAGACTTAGAAATAAGAATACAGTTGTAATATAGACGCCAAAGAGGTAGCAGGAAGTCAGATCTGGGCAACTCCATGCCATGCTAAAGAAATAAAACATTCTCCATTAAGAAATGTTTTTTGTTTGTTTGTTTTTGCTTCTTTTTTTCTTCTTCCCCCTGGTAGAGACAGGGTCTCTCTCTGTTGCCCAGGTTGGAGTGCAGAGGCTCTTCACAGGTGAGATCATAGCTCACTGCAGTCTCTAACTCCTGGCCTCAGGAGATCCTCCCCCTTCAGCCTCCTAAGCTGGCACTGTAAGTGACTGCACCTGGCTTTGTTTTTCTATTTCTTGAGGCATCTCTGGCAGTATCTAGGCCCAGCCATAGGCTAACTGTGAGATGGGTGGAATTAATCCTTAGTGTCCTTATCCTCAGTGTACTCTCCTCCTCCAGAGTATGTCAGGCACCAAATTCCTCTCTCCCCTACTCACTCTCCCTCCTCTCAAATCTCTGTTCCCTCAATGTGGTTTGATATTTTAGGAGGAAAGCAGGAAGACTGAGTACATTTCCTCTGCTGGCCAAGTCTGATATTTATTTACAAGCAAGGCGCCCTCCTTGAATTTCTTAGATGTGTTAATTGGGCCTAGTCTGCTTAGCCACGAGGTCCTCCCTGCCCATCTCCTTTAGGAGCAGCCTTGTTATACTTGTCACCCAAGGGATGTTTTAGAGAAAGTTGGTGCTCCACGAAATCAGAGACCACTGCAGTGGAGAGCAGACAGCCAAAGACCCATCTCAGAAAACCCAGGGGTCTCTGTTGGCCCATTAAGTAGAAGCATCTGTACATTCAACTTTCTTCCTCATGGTGAATTTTTCTGTAGCATCACTTCCATTTGACAGTGAAAAAACTTAATCTGTCAAAAGGTAAGAGTTATTTTTAAAACATGGTTATATTGAGAAACCTTGCATCTTACATGTGAAAATAGCCACAGAACTGGAAAGGATGGTCTGAAGAGGGGACTTTCAATATTTCCCAGCAGATTCTCAGACAGAGACTCACCTTGGCCCATTATTGGATCAAAGTCAATATAATATTAGGTTAACTTGACTTATCCAGCTGGTGAGATGCATCCTGCAGTCTTGAGTGCGGAGGCTTCTTTGTTTTGTTTGGGGTTTTGTTTTGAAGTGTTTTGCATTACCAGAACAAGAGTTCCCAAAACTCGGGAAGTTGAAAGGTCTCTTTAATGGGCACGGATGAAAATAAACTGACATGGCAACAAATTATATTTGGCAAATAGACATCGGAAAGCAGATATTCAGGCTTCCTGGGCAGGGCATAGTCCTGGCACTTTTCCTGAATGTGAATAATCAAGCACAGGGCAGATCCTGGAGGAGCACACTTGCTCCCTATTGCTTGATGAAGCAAGGCCTTCTCTTTTACCTGCTGTTGGGCTGAGCAAACAAAGCCCAGGTGAGCCAAAAAAGAAAAAGATGGAGTTGGCCTCCTGCTTTTCAGATGTATCCTTATTAAAATAGGAAAAAATATTTTTAAAATGTGGTTCATGCATAGCCACATTAGTCCTTCTGATTGATTATGTGAGGATCCAGCTGGGTATGGACCAACATGTGGTTTGTAAGGGAGTCAAATTCTTAAAGTATATCTAGAGTTGTTTGGGTCTCTGGAGGTTGTTTTTGTTTTGACCTCAGAATAGTTAAGAGATTTGATTCCCTTCTAGAAATAAAGCTCCTACTCTGGGGAAAGTGAATTTTTGGCAGAAAGTTATTGCCATGGAGGCTAATTTCCCCAGCCTTAATTATACACACACATGAAGAGTAGAGGGCAGTGCTGGGGAGGGTCCAAAACATAGGTTTCCAAAAAAGTCAAAAGCAGTGTTTCA
>Seq_Long_264 [organism=Homo sapiens] Coordinates_in_GRCh37=|1|-|92159825|92161046| Description=UnannotedIntronicRegionGivingRiseToLongTranscriptsInPlateletsAndFoundUsing__LONG__RNA-seq
AGAAAAGGAAGGTTTAAACTGTGCTAATTGCGATTGTGATGTTGGTGAAATTTAGCCGCTAATAAAGCTACTTTGTTGTTAGAGTTTAAGGTTAATGCAGACAACGTACAGAAATACAAACCATTCCGTCAAAACCAAAGACTTAAGGATAGGCATATACATGAGAGGAAGTGAAAAAGAAAGCCAAGATTTTATTACCACACCTGCCAAGGTATTGAGCACTGTCCATCAGAGTCCTTAATCAATGACTTAAACCAGATTTTCTCAACCTTTTTTTAACCCATGCTATGTCTTCTTTGATAAAACATAAAATTTTCATGTTTTTCTATAAAGTTAAATTTTCTAAATAGATTTCCATGAACTGAAAAAAAAAAAAAAAGTGATGAAACAGAGCACTTCATTTTCAAGCTATTATCCCTCAATCTTCAAAATTCAGATGTGCTCCTCCCTACCAATCCCAAGGTTGAAACATACTAGCCTGATGAGAGAACCTGTTCTGACCCCAATACAGAATGCAGGCCAGCAAAGGGAGTCTTTAGTGCAATGGAGAAAGAACAAATGGATTGTCCTGCTATTGATTCTTTCTTAGTTTCCTTTCAACTATGGGCAGGAGTGACATGCATTTTGCGGCATTCTGGAGAACTAGAATGTATAAAATCGGTCTTGTTCTTGTTTGTTCTTGGATCCTTGTAGTTTTATACTGTGAACCTAGATAAACTGTGCTAGATTGATCCGTCAGAGGCAAGTGGCAGGCCCAGCTTCTCTGTTTATAATTTCATTAATTGTCCATTAAACCAATGAATGCCATGATCTTTGGCTTCCCCTTGGGCCAAGCTGAAAGGATGGCTGATTTAAAGAGGAAGGAAGTACTGAAGGATATTTTGGAGAGTCATATCTTTACCCTCTTGATTGCTAGACAAAACGTCAAGCTGTTGAGAATAAAAGCATGACACAGTGATCCTCTGATAGTTAAAAGTGTCAGATTCAAATCAGAATTTTCACTTTAAATACTACATCTCCTGCCTGAGGTATTTTAGATTACGCCAGAAGGAGAGGAATGGACTCTTTCATGCCTAGCATGGGACATTCACCCAAAAGGCAACCTCTTGGCAAAAATGTAGAAGACTTGAATAGAGAGACTTTGAGTCCTCAAATGCTTGTTCCTAGTCAGGATACTTTGAGTAAAGTATGTTTACGTGAAAGATTAAAAAATGACTTCTCA
>Seq_Long_265 [organism=Homo sapiens] Coordinates_in_GRCh37=|1|-|92161337|92163645| Description=UnannotedIntronicRegionGivingRiseToLongTranscriptsInPlateletsAndFoundUsing__LONG__RNA-seq
GTAAGTCTTTATGCAACTATTTCGAAATAAAACCTCCTGGGCTTTCCTAAGAATGAGTTGGTTAGTGAACATTTGCCAAACTTTGAGTTTTGATAAGGAGACTTCTGCTCTCATTCCCCCTTCCCCCTTCCCCTTTCCCCTTTTTGCTCATATTTTTTCCTTTCCTCTGTCCTTTGTTTATCCCTGCTTTCTTTTTCCCTTTCACCTTTACCACTTTAAAATATTAATTTGTTGATCCATTGGCATGTATGGCTTGAATGGGAAGGTAGTAACTTATTTAGAGAGACAAGTTAATGACTTGCATGCTTATGTCTGCTCTAACCTGCAAGAATTCACATACAGCCATGGAAGTGGTTTGCTTTAAGTCTTATCAACAATATTTATCTGCTCAGAGGCGTAATGCTAAGGGAACTCATTGCTATACTTTCAAGACAATCCGTAGTGCAAGGGCTGGGGGCCCCAGGAAGAGCATGTAAGAATGAAAGAGAAAGCAACACCAATTGCTGCAGAATAAGGACTTGGAAATTGTCTAGGCCAATTTCATTATTTTATGCAGAAGAAAATGCTGACCCAGAAATATTCCTGCCTCATTGGCATTGAGGCAGGACTTCAACCTGGACTTCCCAGCTGTCCACCCAGAGCTCTTCTAGATAATGTTGTCTTGTGAGGAGAATTTGTGAATCTGTGCTTTTTTTCCTTTCCTAAGATTCCCAGGATTAGTCTCCGTGGCTGATTCACTACATTTAACAATCAGTCTGGAAAGTTCCTTTCACAAAGCACTTCATAAACCATTGTCTTAAGTGGATTATTTTTTTTAAATTATGGAACAATATGAACTCAAACAGAGGCACATATGGACACATATCTATCTTTGGAGATTTAGAATAGTTTCATTAAAAACTTGTAATCATGTTCAATTTTTGCATCTGTGGGTATAAAAAGGCAAATCATCTTCTAATATCAGTTTTAAGGACTAGATTAAATAGGTTGATGGCTCGGTTCAACTTCACCTCCAGGGAGCTCTTCCCACCTCTTCCTCCACCTGACTTCAGCAGGTGACTAAAGCTATCCGCATTTTTCAGAAGGTAAATGAACACACCAAAGAGCACAGGTCTAGAAGAGTGGGGACCAGAACTTGGGAGTTCGGATCCTTCCAGACTTGTTCCACCACAGCATACTTTCCCCGAGCCTTTGGAGTGCTGGGCTGCCCAAAGGTCACAGGAGTGTATGGCAGTCTTCAATGTAAAAAAAAAATAGCTTTCTTTACACTGAAGTGAGTTGAAAGGCAGGGATTTAATTTATACAGAGATCACTGGAGTTGCTTCTGACTGGAGCAGAAAGTAGAAATAATATGATAATAGTGGGGAGATCCTGTATTTCCCACTTATATTCAAAACCCAGAGACCTTAGAAATTGTATTCTACCTAAAACTCCTCCCCCTTGGAAACCAATTTTAACTTTTTATAAGTGACTCAAAGAAGGTAGTTCTCTTAAATGAAAGGAAATGTTCTATTTCTGGGGCCTGGAATTAATTTCAAATATAAAAACCTTTGCCAAATGGAGAAACAATTGGTTCTATTTATATGTTTTGCTGACCATAAAACTGACATCACTCCCCACTGGGAAGTATTTCCGTTCCCCTTATAGAAAGATCATGGTTGGAAAAGTGTTAAAAAGTAGGTTGTTTTAAATGATACAATATGAAGCTGTTAAGATTAAGAGTTTAATATGAGGAGATCGGTGAAATGTTATAATCCACAGGAATAGTTTATTTTTATTCTATATTCTCCTTTCTTTCTGTTATCTTTCATACTTGTAAATGTTCACAAAAATATGTGTATAAAGTATTCTAAGGTGTGTGTTTTCTGTGCAGTGTGTCATTTTTGGAGATGTTCAGTGAATAAGCAGCAGTAAGCCAGATTTTGATCATGGAAGTTCACTTTATTTTCCAAAGCATCTTAACCTGTGAATTTTCAAGCTACCCTCCATTCAAATAGTAGGTCCTTAGAGTGAGACAATGAGATGACAGACAAGATTTTACTGAGTTTGCAAATCTGATTTTTTAGTTAGTTTGTTGATCAAAATAAATTGCAAACTGAGAATACTTTGGAAACCTGATAATTTCATTTAACCTTTGAAAAAAATTTGCAAGTTACAAAATACAGTGTATTTTATTGGAATCTTCATTGCATTCTCCGATTTTATTAGTGCTCAACCTTTATGACAGTGCTTGTGAAACAAATATAAAATTGCAATGCATGATGCAGACTAACCAAAAAGTTGTGTGTATCGGTTTCTCTCCTTTATAG
>Seq_Long_266 [organism=Homo sapiens] Coordinates_in_GRCh37=|1|-|92166417|92170777| Description=UnannotedIntronicRegionGivingRiseToLongTranscriptsInPlateletsAndFoundUsing__LONG__RNA-seq
GAGACTGTGACCATTTGCCTAATTGCATTGGTTTATTTGAATAATAACAGGTCACGAATGTCCTTCCTGTCAGACAGCTTTATGTCTCTTTATTGTAGAATCTGTGACTTTTTGGGTAAAAATTTCCTAACCAATGGGACGCTTCACTGTGCTTTTACTACACAGGTGCTCTTTGAAGGCCATGCCAAAACTCCAGCTCTCTCTGGTCATTTGGTTCATCTTATTTTTCAACACTTGGATTTTCTGGGACAGCAGATAAAGGCTCTGGTTGGCAACTTCACAGCTGGGCAGAGAGCTGCTCTGTGGCCACCACTGCCAATAGCATTGACATACTTTAGTGTTTCTTCTGTGGACAGGAAAGTAGGCAATCAAGACTATAAAAATGTTTCTGGATTCCTCCTCTGGGCCACTGTTTTTAATGGAACCTTCCTGAGCACATCTTTGCCACTTTTGATCTCTAAGTCCCTTGGGAATCAGTGTTGGGTTAGCGTTCTTTTACCATTTAAATTTTTAACAATAGATGAAAGTTTAAAGCTGATGGTGATGATAGTGATGGAGATGAGGATGATGATCTAACATTTGTTGAGCATTTACTTTGTGCAAGGCTCTGTGCTAAATGCTTTATGTGGATTATTATATTTTATCCTCATAGCACCTCTGTATAGTGATAACTTGGCCAAGGGCACACAACATATAAATGGTGGATCTGGGATTCAAATTCAGGCACTGTGATTCCAGAGCCTGTGCTCTTAAACCCTATGCCTTATTCCAGATGGAGGTTGATTCTAGTTTTTACTGAAAACTAGAATCATGTGCATCTATGTCTTCACACCCCTCTTCCTGCCCCACTTCTCCCTTTTCTTTCTTTCTTTCTTTCTTTTTTTTTTTTTTTTGAGACAAAGTCTCACTCTGTCACCCAGACTGGAGTGCAGTGGCGCAATCTCGGCTCACTGCAACCTCCACCTCCTGGGTTCAAGCGCTTCTCCTGCCTCAGCCTCCCGAGTAGCTAGGATTACAGGCACCTGCCACCACACCCAGCTAATTCTTGTATTTTTAGTAGAGATGGGGTTTCACCATGTTGCACAGGCTGGTCTTGAACTCCTGACCTGAGATGATCCATCCACCTCGGCCTCCCAAAGTGCTGGGATTATAGGCATGAGCCACTGCACCTGGCCCTCTTCTCCCTTTTCATACCATATCACATTAGTATTCAAGGTAACACCCCAAATACCCTAATGATTATGAACTAAAAGGAAGATGAAGGATTTTAGGAAAAATGTCTGTTCACCCAAAGGATTAAGATGTTGGGAAATGTGTAACCTGTTTAGCAGAGTATTAAAGTTCAGGAGAAGTTCTGTGATTTTCAGTAGTAACTCAGAAAGCCCAGAGAACATAAATAGTTTATGCATATTATGGTTTATGACAAAACATTTAAAATAGTTGAGGTGGTGCCATCCTACCCTATTTTCTGAAATTTTGAAGTATAGGCATATTAGTGCTGTTTGCCTTGGATTCTGTGACCGCTTTTTACAGCATTTGAGAACACTTGGGCTTATACAGTAAAAATGATTACACCACGTCGGTGATGATTTTTTTTAAATTGTGAAAGAGAGGAGTAACCATTTCTCTGAAACAGTGCACATACACAGAAGAGCATGGATGTGGATGTCATCAGGAGCAATAAATATCATTCCAAAATTTGCCGTGATTTACATACCTATAGATGTGTTTAATTCTTAGCAAGTTAAATGTTTGAGATACTGAATTTTCTCCGTATTTTCACCACCTAACTTTAAAAAATAAAAATGCCTGCATATCTTGGATACTCAGTAAATGTTAATTTCCTCCCCTTCCTCTCAACCTCTCAGCAAACTAGAGGTTTTTTGGGAAGGGAGGGTTGAGGAAGGGAAAGTTGTGAACGTCAGTTGGAAGTTGATCCAAGAGAGGCATTACTTTTTGGAACACATTTGATCTTTCCAGAATAAAAATACTCTAAAGGACCAGCCAGGTTTTGTCCTCGAGCTGAGGTCGAGGTGAGGGGAAACTGAGTGGAAAGATGGTAGAAATGCTTAATTGACAGACCAGGGCATTCATTCTCTATCCAAGAAGGGAAGGAGGGATATCATATTTTTTTTTTTAACATCGTGTATTTTACATTATTTATTTATTTAATTTTGAGAAGGAGTTTCATTCTGTCACCCAGGCTGGAGTGCAGTGGCGCAATCTCGGCTCACTGCAACCTCCGCCTCCTGGGTTCAAGTGATTCTCCTGCCTCAGCCTCCTAAGTAGCTGGGATTATAGGTGCCTGCCACCACGCCCAGCTAATTTTTGTATTTTTAATAGATACAGGGTTTCACCATGTTGGCCAGGCTTGTCTCAAACTCCTGACCTCAGGTGATCTGCCTGCATCGGCTTCCCAAAGTGCTGGGATTACAGGCCTGAGCCACCGCTCCCGGCCAGTATTTTACATTTTAAAACCTTTTTATTTTGAAAAATTTCAAATATATACAAAAATAGAATAAGTCTCAACAATTGCCAATTTATGGTGAATCTTGTTTTATCACTTTCTGTCATCCACTGGATTGTTTTGAAGGAAACCCAGACATTTAATTTAATTTCATCCATACATATTCCAGTATGTACCTCTAAAAGTTAAGAACCATCAGAAGATCTCAAGCAGGAAACTGATGATTAGGTCATTTATTTTTATTTTATTTTATTTTATTTTTTGTATTTTTAGTAGAGACGGGGTTTCACAGTGTTAGCCAGGATGGTCTTGATCTCCTGACCTTGTGATCCGCCCGTCTCGGCCTCCCAAAGTGCTGGGATTACAGGTGTGAGCCACCGCGCCCGGCGATTAGGTCATTTAGGAAGGCTACTCTGAAAATGGTGTGAAGGTTGCATTGCTGGGGAAAGTACTCAAGAATAAAATATACGTGATATTTGTGGTTATTTATTCAAAAAAATATGGTAGGTGTATAGTGGACAAATTATCTTGTCTTTAAGGCCTTTACAGCCTAGTGCAAAGTTTCTCAATCTCAGTACAATCAGTGTTTGGGCTGGAATACCCTTTGTAGTTGGGGGGCTGCCTGTGTGTTACAGGATGTTAAGCAGTGTCCCTGGTCTCTACCCACTACATGCTAGTAGCAACACCCTCCCACCACCAGCCCAGTTGTAACCATTCAAAATGTCTCTAGACGTTTCCAAATGTCCCCTGGAATAAAAATCACCCACCACGTGAGACACACTGGTCTAGTGGCAGGATACAGATAAGTGAACAAGTAATTGCAATGAATATCATAAATATTGAAAGAATCCAGAAAAAGGGTTCAGTTACAGTGACGTTAAGTTAGTAAAAACTCTGTCTTAAATGGGGCCTGCACAAAGACCTCCTGAGTCTCCAGGAGGAATCTTCCTCTCCCCATTCTTCTCTTTGCCAAATGCCAATAGATGTGGGTACCAGTTGGACGTCTTGTTTCACTGTGGGCCCACTCCGTCCTATGGTGCCTAGTACCAAATTGAGCACTAAAGGCCAAAAGCTGTGGTCAGTTACTCATGCATAACCCCAGAAATATCCCGTTTATGAAAACCATGCTGAACAATCTGAAGAGGGGAATTTTGGTTCTAGAGGTAGACCAAAATTTGCTCAGCGTATATGAAAAGATTTAATTCAGAACATTGATTATAGTTTGTCCTTTCTGTAAAGAAATCTTTATTGTTACAGTTCTCTTTACAGCAATAGCTAAGATTCCTTTCTTATAATCTTAATCTTATCCTTAAACCAAAAGTAAATATTGTTGAGTCCACTCTTTTCCTCTCAGCATGCCAACTCGATGGTAGGGTTCCGGTGGAGATCAAGCCATTTTAGTTATACTCAGGGGTTCTTAGGGATTCGGGAAGAGAAAAGTTCGAGGATAGAATTCTTTAACCTCAGTTCTGCAGCTTCTGCTTGTTATTGTTTGTGCTCAGAAATCACGAAGAGACTTCACCCAGGGGAAATGAACAACAACTGTTTCTGTTTAGCTCTGTGAGAAGGCTCCTATTTGGGGTGGGGGTAAAGGATTAGATCATAACAGAAATCCATTAAGAATTTTAAAACAATGCCATCCATCACACAGGCCTTACTATAAAACTTAAACTCTTACATGGGAGGTCTCCTTAGGAGAGAGTCATAATTTTTCAACCGCTTGGGGATTCTGAGTGAGAAAGTTTAACCATGGGTGGTTGATTGGATGGAATTATTCCCAGAAGTGTGTATATTTCTTACATGATGCATCTTGTAGCAACCTTTAAATGCCTTTGAACTTAGTTCAGGGAATCAAATACTACGTCTTGAAAGGAGAAGTTTGTGGGTAGATACT
>Seq_Long_267 [organism=Homo sapiens] Coordinates_in_GRCh37=|1|-|92171086|92172651| Description=UnannotedIntronicRegionGivingRiseToLongTranscriptsInPlateletsAndFoundUsing__LONG__RNA-seq
AACTATGCTGTTTGAAGAAGCAAAATAATCTTTAATTCATTTTTCTGGCCGTCCTAAAGTTGTTGTGAAGTGTACATGAGATGTTCTCGGCAACATTTTTGTTGTTGTTTGTTTTACTTTTATTGATTGGTTTTCAACCATTTGAAAGTTATAATAGACCCAGTCTTTATATAAATGGATGGTCCAAATAGTTCCTTTTTATTGGGTTCAGGAGAAAGAAATAAGAATATAAATTGTGTTGCAGAGTAATCACAATTGGGCAGCAGCTGGCTCCATTTTGTACTATGAAAGTGATTTTGTTACCAGAAAGGAGTCCCAATTCAGACCCCAATAGAGGGTTCTTAGATTTCACCCAAGAAAGAATTTGGGGATGAGTCCACAGAGTAAAGTGAAAGCAAGTTTATTAGAGACGTAAAGAAACAAAAGAATGGCTACTCCATAGACAGAGCAGCCCCAGAGGCTGCTGGTTGCTATTTTTATGGTTATTTGTTGATCATATGCTAAACAAGGGGTGGGTAATTCATGAGCTGTCCTAGAAAGGGGCAGGCAATTCCCGGAACTAGGGTTCCTCCCCTTTTTAGACCATATAGGGTAACCTCTAGGCTTTGCTATGACATTTGTCAACTGTCATGGTGCTGGTGAGAGTGTCTTTTAGCATGCTAATGTATTATACTTAGTGTATAATGAGCAGTGAGGACAACCAGAGGTCACTGTCATTGCCATCTTGGTTTTGGTGGTTTTTGGCCAGTTTCGGCTGGCTTCTTTACTGCATCCTGCTTTATCAGCGGGGTCTTTATGACCTGTATCTTGTGACCTTCTCTCCCATCCTGTGACTGAGAATGCCTAAACTCCTGGGAATGCAGCACAATAGGCCTCGGCCTCATTTTACCCAGCCCTATTCAAGGTAGAGTTGCTCTGGTTCAAATGTCTCTGATAATTTAACAATAAGAGCAGCTACCTCGGATTCCATCTGTTACTCGTAACTATTTTGAGAGAGGTAATTCTGCTAGTAATTGAAGGCAGCGGCTTGCTTTTTCCCATGCCAGACAATAATTAGGCATTAATATTGCCGCAGTATAACTTCCAGCAATTCATCCATTCTTCTTTTGAGCCTGGTGACATTTTTCTAAGTAATTTCTCTTGCAAATTAGGTAATTACTTTTATTTAAACTTAGTATAATTGTACTGAAAGTTCAATGTTTTCTTGTATAAAAGTTCAAGAGGAAAGTTTTACCAAATATCAAAGCAATTTTATGAGATTTGCTAATTGAGACTAGATTTTAGTTGAGAAGCATGTGGGTGAAGAAAGTTTATTACTTAGGTTTGTTAAATAAATTGAGGCGGTTAAACTGTAGGCCAGCTTCCCAGGGGCTGTATGCAAATTTGCTTTCTAACTTTGCGCTTACTGGGGTAAGTTTTCTGGCAGGTTTCAGCTGTGTGTGACTCCTCTCACCTTTTAAGTTTATTTTCTTTTGACTCTAAATCATTTATCCTCAATGCAGACCACTGGAGTCTGTGCTTTCTGCCTCAAGGTGAATTGGAATAGTCATTTGAAAAGAGACTGTG
>Seq_Long_268 [organism=Homo sapiens] Coordinates_in_GRCh37=|1|-|92172850|92174219| Description=UnannotedIntronicRegionGivingRiseToLongTranscriptsInPlateletsAndFoundUsing__LONG__RNA-seq
GTGTGCTTTGGGAGGCACGATCAGAGCATGGGGCCTGAGCTCTGCTTGTTAAGAAGACCCAATAGTGTAAATCAAAGTCCAGCTTTATTCACAAGATAACTAAAGGGCCAGTTAGTTACTTTAGAAGACCATTTTTTGCCCGAAGAGTCTTTTCTTTAGCTGGTTCTCTTACAGCCATTATGGCTTAGTTGTAAGTAATCTATTTGAAAATGATTTCCTCTGTAAAAAGAATCAGGTCTAGGTTGTTCCTGTCATAAGGTCACTCTCCCTTGCATTCAAATATGCTTCCTTGAGTATGCAAAAAAGGGTTCTAGTTAGTCCCATGTCCCGGGAATTGCACACAATCCACAGTTCATCTTTCTGTGATCTACTGCTAAAGTTTATGCTGGCTATAACCTATTGTATTGCTTTATCAAAATTGCAAATGCCTTTGAGAATATGTGAACATTATTCATCTTAGGTGTAACAGATGAGAACCACTGCCCAAATGCATCTTAAAATTCAGTTTTCAGAATTTTGCACAATCACATTTGTTGCTTGGAGCCAAGCATGCCTCTTTCTCCACAAGCAGGAACATTCAGCAAGCTGTATCTTCTGTGAGAAAAGGAAGGCTGTGCCCTAAGGGGTGTGGCATCAGTACCTGAGAGGACAGGCAGGGCAGAGCCAGACCTGGCATGGGTCTGGCCAGCCAGAGCAGTAGAGAGGCAGAACTGGGCCCTAACAAATGTTAGGAGTGGATATGAGGCCCTGTGGGCGGTGAGAAGAGCATCTGACAAGGACCCGCATCACAGCTCCAAGGGTTATAAACAAGCAAGGACACACCAGGCAGCTGTCAGCATCTGAGGGGTGGAACCAAATGTCACATGGGATATCTAGGCAATTACAGTTGTCACCATCTAGTAACATTGATATCTAAGGGTGTCAAACTGAGAGAAGGCTGGGAGAGTGAAAGTGGATTCCAAGCGGGGTTAGATATTTCAGGATTAGAGCTACAGGCTGCCTCTCGCCACTCTGAGGGGCACAGAGGAGCCTGGGCACCAAGGGCCTTGACAAAAGCCAGCACACTGTCTGGCTCCAGTTTCAGGGTATTAGCTGGAAGGCCTGCTGGGTGGTGCTGACACCAGATCTAGGGTTTGGTGTGGCCCTGGGATGGCATTCCTGATCTGAGCATGTTGGATTGGGATTTGGCAAGACTAGGCAGCAGGGGTGACCCCTGGACAGTGGGCAGAACCTACCAGAACAGAGGCATGCAGGTACTGTCTAGTGTCTTATTGGTTGACTAACCTCTGTGAAAACAGCTGTGCCATTCCAATTGTGTATCTGGTGGTGGCATCTGCCCCCTTCCTATGAATGAATGTGCTCCCTCAAAA
>Seq_Long_269 [organism=Homo sapiens] Coordinates_in_GRCh37=|1|-|92178100|92181792| Description=UnannotedIntronicRegionGivingRiseToLongTranscriptsInPlateletsAndFoundUsing__LONG__RNA-seq
GTGAGACCTGAAAGTTAGCCTTGACCTTTTAGGTTAGTGCTGGGCTATAGTTCCTTAGACATCAGCTAAAATACCCTGTACAGACCTCTTCCTGTCCTACCTCACAGACCTTCAACAGGTCTGATGAGGGATTGGCTCAGAGAACGCTTCCAGACTGACTTCTGACCAAAGCAGGAAATTTCAAGATTTAATACATTATGCTAAGTGAAGACAGTATTTTGTAGATGAATGTTAACAAAAAAAAAAATTGGCAAGTGTGAATTCTACTGGTAAAGCCCTGTCCTTTGCTTTTGGAACAGTAGTTCAGTAGTTGCAGTGTTAGAGTTAACCATGGAATATTTCAAAACCACCTCATATGTTATCTTTTATTTCTTTTTTTTTCCCTGCACAGTCCCCTTAGCCCCCAGCAGGGCAGCCAAATCCCTGTGGGTCCATGCCGCCACTGAAACTGACTTGTTATCTTTTAAATTGCACTCACTTTTAAGTGAAATGCTATGTGCTATTATAACTCATGACATTTTTTTTTCTAGATCATGATCTGAGTATCTGTATAAACTTATTTAAACTATTTCCTATATATAATGTTAATAATCATGTGCAACCTAAATCTGGAATCTGGAGTGACTACACAATATTAGGCAGTGGCGGTAATAATGAAATAACAACATCTAACATTTGCTGCAGATTTATTATGTGCCAAACAGAGTTGTAAGTATTGCAGCAGTTAGTTAACTCTTTAGAGCCATCCTATAAGGGAGGCTAATAATATCTTCATTTTATGGATGAGAAAATTGAGGCACAAATTTGTCTGAGGCCACACAGCTGGTACTAGTGGAGTTCAGATTCAGTGCTCATAGGCCGTGTGACTCCAGAGCTCTGACTGATCTTCGCTGGATACGACTATCACTTATCTCCAAAGTGCCATTTGAAAGGGGAGAAAACATAACGTCTTATCAATGCAAACATCCAGGTTCAGAGAGTGGATTCTAGAAAAGATAAATGTCCTTATGGCACCAGGATGTCTGCTGTTTCTTGTGCCCTGGGTACAACCTTTCATGTTTCAACCTTAGTGTTTCAAGTGGGCATATCATCTGTTGGTCTTATGGGAAGGTCCTCATCTAATGAGCTGGTTTTGGTGCTCAGCTGCAAGCTCAGCTTCATAGTGGGAGGGGTGAGAAGCTTAAAGGGTCAAAGTGGGGTACTTCCATATGTTAAAAGTGACTTTGGTGCACGTGTTTCTGTTTTGGAAAGACACATAACTCTCACATTCGCACTGACTCTGGGACAGAGCCCGCTGGCGCTAGATGTTGTTTTCCTTGATCATATGGATTCTGCCCCTCCCCCATTCTGAGAGTTCTCTTTCTTTGAGCACACCTTCTTTCTCCATTGGGGAAAATATACTGCCTTCTACATGCTTTTCCTAAGCCAAGATGGCTGTTTTTCTCTTGCTTTTCTGGCTGTACAGTTCACATGGGCAGTTGGTCAACAGCACCCTATTGCGCTGTGGATTTCAGGGGTGCTGCATAATTGCAGATTGTTCTTTTCCAAATCTATGCCTGGCTTTGCTGATTTATGCTAATCAGTGGTCAATCTTCCTCCTGTACCTTACCCTGGATATTTTGGGTTTTTTCCCCCATCCTTCAAATGCTGGCTTACTTGAAGTGTGTTATTGGTAGTTTTTTTTTTCCATTCTTGTTTTCCCATTTATACCTTTTCATATATCACCTATATTTCTCATAGTTTATCCTCTATTCCCTCTACACCATACAGTCCCTTTCATAATCCAAGTTAACAGTGTTGCCACCTGTTCATTGGTCATCTCCAGGTGACTGTTGGTCACATAATGGCAGTTTTCTTTTGGTTCATTTGTCTTGGGGAATTTACAAACCCAGTTGTTAATAACCCAAAATTTTAAATCTAGAATACTACTATTACTAATAGGTAGCATTTATTGACACTCTGGGAACTGTGTTGTTTGCATGTAACTTTTACTTTGCTAGTTTTCACAATTATGATATCTTGTGGGTATTCGTGTTCTCATTCTGTAGGTGAGTAAACTGAGTCTCGGTGCCCAGCACGTGAGCAGGAGAGCATGTAATTTTTATGAGCTCGTCTCACTACAAAGCCCGTAGTCCTTCTCCTACTCACTTCTGGTCTAAAAGTAAAATCCTTTTTAGTAAAAGATTTGCTGATAATTTATATATATAAACTATATATACATAAAATATATTAAAAAATAATATATATTTTTTCCCTCTGCTACAAAGGTATCCCTTTTTGGGATACCTTAGACATTCTGCCGCTACATACTTTCTTTTGAGATTAGAGAAGAGATTTGCAGTCCCTCTGTTACACATTTTGGCATGTGGTTTCTGAGTTCATGTTAAACGGCAGTTTTTAGTAATAGCACATATGTAATTTGCCACCTTTCCAAGATAGAATATCTTGTTTTTCAGAAGTATTGCAAAAATACTGAAGTGTTAGTATTTACAGAATGTCACCACAGTGACATTATCAGAATCCTCTTCATTAGCATTTTCACTGTTGAGTGTCCTGCAGTTAACCACCACGTAGGAATCTTTCACAACAGTGCTGCGGATTCAAAGCCCCATGTGATGTCAGGGGTTTCCCCTGGGTATCTCAGCGTGGAAAGTCTGTTTCTATCTCCATGTCTTTTGAAATGATTCTGCGGCTGTTGGTCTATGGGTAAGGACTAGCTGTTTCTACAAGTGTTTAAGTTTATTTTGATCCTAAATTTAGTCAAAGAATGAGGCATAGCAGGGAGGGGCAGTTCATGCAGTGATCCACGTGTCACCAAATGGAGAATCTCCTCTGGTCTGGGGATTTTAGCTAAGTTCAGGATAGTTGAGGTTTGAATTCTGTTTACACTTGGCTAAACATTACTTCCTGTTTCTAAGGAAAAGAACCTTAACAAAATTTGGACGTAGCCCATACAAGTGTTTTCAAAGGGGGAAGTATAAATGAGTCGGAAACGTTTCCAGATTAGATTTCCCCTAAACTACCCCTGGGCTTATGGAGCGAAGGGGGAGTACTTGGCAAGGCTGATTTGGATCTGTGAGCAGCTGGGACACTTTACCAGGCCCATGATGGCCTCCAGGTTGCACCGTCACTGACACCCAGCGCCGGAGCCAGCTCTGCCTTCTCGCCGATGAAGCAGGACTCTCATCAGGCTTACTCTGACTTTTTGCAATTTAGAAGCTCAGTCTTCCTGCCTAGGTTAAATAGATTTTGCCGCTGAACTCTATTTTTTGGTCAGTCTTTAAAAAGAGCTTAGCTTATAAGTGTTGTACTATTAAAACATTAGGGACTTTGCCTACTGGTGTTTTATTTACTTCGGAAAATCCACTTTAAATGCAAAATATGTTTTTATTTTTAGCTCTCAGAGGACTCATTGGGAGGTGGAAGAGACTTACTCATCTTGTATTTGAATCTAATGGACTAATATTTGAAAGAAATAATTCACTGTCATCATCTATATCAAATTGAAGTGGAAAATATCTTTTTCTTTCAATGTGTGTGTGTTACTTTTGTAATTAGAAAGAAGGCTATAACTATGTTATGAAGATAAAGCAGCGTGTCATCTGAAGGGCTGTCTTGGCATATGGTCCTTGTGCCTAAAGTGAAAGTGAGATGCTAACTCATTTCCTAATTCATCTTTCTGTTCTTTCATAG
>Seq_Long_270 [organism=Homo sapiens] Coordinates_in_GRCh37=|1|-|92182266|92184868| Description=UnannotedIntronicRegionGivingRiseToLongTranscriptsInPlateletsAndFoundUsing__LONG__RNA-seq
GTGAGTGTTTTCCAGAACAAAGCTTTGCCCTTTGCCAGAGCCTGGCTGTGTGCTCCCTTAAAGTTAGTCTTAACATTTCTTTGAAGATGAAGAGGGTTTTCACCCCAGGCCTGAAGAAAGCCAAGTGTCAGTTCTCAACAAAATGGATGTACTTTGACCCTGAGCTCTTTGGTTTTATTTGTTTTATTGGTGAGTCTTTGGGAATTGGAAGGCCTGTTTTCTCACCCCCCGTTTCCGTCTCCTGATGACAAAGGCTGCACTGTCAAGGTGATTATGACTTCTCTCAGTGCCCAAGCTCAACTGGCCCTTATAAGGATAAAATTTTAAGGCCCTGGGCTATATGAACGAGCAGCACCTCTGCACAGCCGGGTTAACCAGATGTGTGGTCTCTCTGGCCTCATTTGAGTCTCGTCCAGAAGTAGGAGAACTTCTCCCTCCTTCATGAATAAAAATCCAAAAAGAGAATTTAAAACTCAAAAAGGACCTTTAAGGAATTATTAAGTCTCTCTCCACCTCTAAGAAAGACCATACATTGAAGAAACTCTCCTACTTTTGAAGTTACTTGGAGAAAGATTCCACAGATTTCCCCCAATGATAAACCGTTGCAATAGCTAAGCTGCATTTTCCAGAAATCTTTCTTCTCAGTTGGTCAAAATCTTTTCAGATTAAACCCATTCTCTTGGGTGCAGAGACTAGGCAGTGAATATTAAAAGAATTTAAAATGTGAAGTTCCAAAAGAACTTTAAAGTGCTGATTTTGCATTTTGGGTTTTACTTTTAATGGTAAAAATAAGGCTCAGAGATCCCTGTGTCCACCTTTGACACAGGGTGGGTTGGGGTGGGAGGGGGGGTGTCTTCTTAGTGCCATATCCAGCTTTGACATGGGGTGGCTGAGCTGTGGCTGCTAGTTCGACCCCATCCAGAGAAGAGAGGCTAGCAATCAGGTGCTCTGGTCAGCGTGGTTCCTGTGGGAAGTGACTCTCCCATGAACCCAAGCATATTGTTCCTCAGAGAATATTAGACTGTTGGAGCAGCAAATAACCCTAAGATGAGCTTATTCAGCTTCTTCATTTCACAGGTGAGGAAACTGAACTCCAAGAAGTTAAAAAGACTTGCTTTTTTAAACTCCAGGGATGGGCTAATGGCAGAGCCAGGACGACTGAATCCAACTTCCTGACCTCTTGTCCACTAATCTTTCCTAGACACCAGGCTAGGCCCTGCTAATCTCCTTTTGTTACTCAAATAATTAATTTATTAACCTTTGACCTCCTGATAATTGCAGCATGAATTTTCGTTCAGTTATCCAGTGTCTACAGATATAATGAATGTCATATATTACTGAAATACTTGATTATGGCATTTTAAAACTGGGGTCCAAGTTAACACCAAAAGTGGCTACAGTAATATGTCTGTTAAGAAAAAATAAAAAAAAAAAAAAGTCAGTTGCTTCAGGAGAGAAAGGCATGTAATGATCCCTTAAAGTTCCTTTTTTTCTCACATATTTTTCTTTTCTTTATTATGATCTTTGAGTTTAGCAATATCCTAGATGCTTCCTTTAATTGGCGTCAGTACTTTCTTTGGAGGACCTGGTACAGAGAGAAAGGCAGTTTGTTTTTTTTTTTTAATTTTCTTCCCATCCTACTCCCTTTGGAGACTGTTTTAGCTGTTCTCACCAATTATAATTGTTTGTAGTAATTTTCAGACTTACTATATATTTCTATTTTGCATCATGTTCAGAATCCAAGCATGTGAAGCAAAAGAAATTAGGATTTCATTTATGGCGTCATGACCCTTGGGTGAATTTTCTCATCCTATTTAGAAATAATCCAGGAATCATAATTTCAACCTATGTCAAGATAGATTCCGGGAATATATCTGCAGGTGGATAGCGAAAAAGGTGGAAAAAAAAGATTCCTGGAATAAAACGTATTCTTTTCCACATCCATACACCATAGAGAAAGATTTCTTAGGGAAGAAATGAGCAAAAGTTAGAGGGGTACAAGAGCGGCAATGAAGAGATGTGCTCCATAGTAAACATTAGGTCCTTCGCTGCTGACTCCAACCAAACTTTCTACAACTCTTAAAGGATATATATAACCAAACATTAGGTCCTTCGCTGCTGACTCCAACCAAACTTTCTACAACTCTTAAAGGATATATATAACCAAAGCTTCTTGTATTCGCCAACTGCTAGTAGTTCTTAGAGTTTATAATATAAAGACTCTTAAGGGGAAGCCCCTTCTCACGGTATAGGCAAGTCTCTTGACAACTCCATTCAACTCCATTCTAGTATCTAGTGTTTTCCCACCATTTGAAATCATTTGTAATTATTCAATATGGTTACAACATAAATATTTATTTTTCACAAGAGAAGATACAAATATTAGTTTAGCTTTTAACTTGAACCTGCATTGGGTTTCTCCTTATTCTTCATCACTTTGAAGATATAATTCGAAAAAGCCTGGATGTTATTTTATTATTTTGTCTTAAAGTCAGATTTTCAATTTGCATCAGAATGATTACATGAGTGTTTGTGTGAGGCAGAACCAAACACACATGGTTTGGTGTTTTTATAACATTGGCTGTGCTTTCTTTGCCTTTTAG
>Seq_Long_271 [organism=Homo sapiens] Coordinates_in_GRCh37=|1|-|92185022|92185449| Description=UnannotedIntronicRegionGivingRiseToLongTranscriptsInPlateletsAndFoundUsing__LONG__RNA-seq
GTCGGTGCAGCTGATTACAGGAGGGAAGAGAGGCTACCTCCTTTCCCATCTGGCCCTAGTCTGCATCTGTAATTTCTCCCTATCTCTTTCATTTTTGAACTCCGGAGGCTTGATACTGTTTTCTCAGTTGGATGGGCCTACTTCCCCTTGGCTGTGATTCTCACCTGGTTCCTGTTGTTCTCAGTGACAGGGGGTGGGGGTTCCAGATCCTTGTGTGTCAATATTTTGCTATTGAATTTCCAAGGCCAACAGATACTACCCTTGAGCTGTTGAGAGGTGGGCAGCTGGGAAGAGATACTTGGGGAAGGGGCACGATGCAGGCCTCTCATCGCCTGTCCTTGGAAGACCAGGCAATTGTCAATTGTGTCAATTATACAACAGAACTGCCTGTGGGCCTCCAACCATGTCTTTGGTGGTTGTTGTTTTAG
>Seq_Long_272 [organism=Homo sapiens] Coordinates_in_GRCh37=|1|-|92191386|92192935| Description=UnannotedIntronicRegionGivingRiseToLongTranscriptsInPlateletsAndFoundUsing__LONG__RNA-seq
TCCTGAAATACATTAGTATGCTTTCCACTAATAGTAAGTGTAAAGTAATGAACACAATTAAGCCTTCATATTGAGCATCCCACAAGGACCTCAGTGTCATAGTACCGAATATCAGCTTTTATTTTGGAGTTAGGTACTTAGAGAAAGTATGGACTATTAGGCTGACCCCAGCTCACATCATTGACTTTTCTTTTTGAGTTAAATACGAAATATTGGCATGTCTTTTTGCTTGCTTCCAACTCCTAAGTGTGAAACACTGATAGAAGAATCACAGTAAGTGCGAAGTCAGTGAAATGATGCTGGACAAGTCTACTCCAGCTTGTTCCCAAGGCCCTCTATTTAATAGAGATGTACGCACAAGGCTTAGCCCATTGGCATGATGGGCAAACAGCAGCTGGTTTCCTCAAAAGTTGAATGTTGAAACTTGGTAAAGTAAATCTTATCTCAAATATGCTTAGGCAATAACTATTTGACTGAATTATATTGAAAGTTAAAGAAAAATCCTCCTCCCTATTTTTTAAGAAGATAATTATCTCTTTAGTATCTCTTCTATGGGCTCAAATTTTTTTTTTTTTTTTTTTTTTTTTTGGCCAATCTCTCTTTTAGTTCCTGCACTGAGTAAGCTGAAGTGGGTTTTATGTTTTCAGTATTTTGGGAGAGGGATGCCCTTGGTTTTGGTATTATTCATTCATTCATGGCACCTTCCATGTGATACCACAGTGAGCAAAGCCAACAGTTCCCTTGGCAACGTCATGTAAAAGCACTCACCAGAGGCAGCAGGCAAAACCACTAGCACACATATTTTAATTTTAAAGTAATCGTTTCTGGTTCCCGTGGGTTTTTTTTTTTTTTATAACTTTGCTAGGATCCCAGTGAGCCATCATATGTAATGGTGATACATTAATTTGTTGTCAAGCCCAAAGCCTAGCCATGATCTGAAGTCAGAGATGTTTTGATTGCCTTCTCTGGCATGGCATGAGGGGTGTTGGTGACCTAGGCTGTCTGCTGCTTTTGCTGCCTGGCACACCGGCCAAATGTTTTTAATTTCAGAATAACAAAAACAGGAAAGGGAATCATGCTTTGAAAGGCAAAAACATACGGTACATTTTAATTCCCTGCTGGAGTTCTTGTGTAAATATTCTTTCAGCCTTGACCCTTCGATGGCTCTTTCCCTGAGTATGTGTGCCTGGTCCATGGCAGTCCTGGAGTTCACTTTGAATGTCCCCATCTCTCATATGAATCAGAAAGGCTAGAAATGAGATTGCTCATCCCAGTGCAAGATCTGTTTATGTTCCTCTCCTTGGCTGTACGCTTGTTCCAGGCCAATTTTGGACAATGCATGACAACATTACTAAACAATTAGGTAATGTTTCATGATGTTCTTTTTTATTCTCCCAACCAGTTTATGCTTTGTGATTTTCTAATTCCCTGTTTCAGATGTGAATTCTGACTGTGCTGTGAGGGAAAGGTACCTGCTCCCACAAAAGTTTAAATTACTATTTAGAAAGGGGGCAATGGTTTATAGAAACCTTGTTTCTAGTATTTCCTTT
>Seq_Long_273 [organism=Homo sapiens] Coordinates_in_GRCh37=|1|-|92196446|92197680| Description=UnannotedIntronicRegionGivingRiseToLongTranscriptsInPlateletsAndFoundUsing__LONG__RNA-seq
TCTCAAAGTCATTTGTCAATCTTTCCCTAAAATACAAATAAGCATGTGACTCCCCCTGCCCCCAAACTTGCCAGGTTTCTACCCGGGAATTCCCCTTTGTGGTTTCCTTTCTACTTGGCACTCGGTATAAGTTTTGATGCCAGGCATTCGGAAAGTCATTGGGGAGCGGGGGAGAAACCACACACAACAAAAGTGGTCAGCTTATTCAACTTAGTGACAATGGCTTCTGGGACTAGAGCCCTTAATAACATCAACTTTTGAACAATTAGACCTTTCCTAGTGGCTTCACATGAGTGAATATTTTGTTATTTGTCTCAAATCTCACATCATTGTTTGTTAATTCAGGAAACCTATACCATATGCCCACTATGTGCCAGATACAAGCCAGGCACACCTATGAACTGGATATGCCGGCCACAATCCCAGGAGGGCCCTAGTCTCTTGAGTTCCAGACTGTCCTGTCCCTGGCCCATAGACGCTCTTTCTTAATTAAATTTCAACCTTGCCGTTCCAATATCATTTTCCATCCTGTGATGTGGGGGAGGCATCCGCAGGGCTGCAGCTGCACGGTGTGCATACCTCATTTGCTCATCTGGCAAAACCCTCAGCAGATGTGGAGGGAGGCTGCTCTAGCAGCCTGAGTCAGTGGAGCCTTGAGCTTTTCTCTCTGAGGGGGAGGGGAATTAGAGGAGACTGCAGAGTGCAAACCCAATGCTCTCTCGCAACGAGCCGACAAACAGAGGCTTTGGTCCCCTTTGTTCTGGGGTGGTGCTGGGGGTGCTGTGGTGGCCAGAGCCATGATGCCCCAGTGTGTGCTGCGGACCTCAGCACAAGGGAGGTTGCACAAGTGGGGAGGGGGAGGGACAGTATCAACCCAGTCTTGGGACCCCCTGGTTGGATTCCTTACTCCAAAGTGAGACTTCCATGTGGACTTGAACCCTGGCATCCTGTCCTCAAAATGGAAAAGGCAGAAGTCTGTTTTATAGTAGTGCCAGGCCTCTGATTAATTATCCCTTCTGAAAAAAGCATGCTACACCTAGAACTTCCTTGACACTGGTCCCAGCTGTCACACTGCCAGCAGTTTCTTTCAAGTTCTGTTGAAATATTTAAGCCCGTGGATGGAAATCCCATCAGCCGCCGTGCTGTGTAAATGGCATGTGCCGTTGTGGGAGTGTCTTCAGATTCTGGTACTTGCATCACTTTCCCGGGTGGAGGTGGTGAGCAACTCTCAGCAC
>Seq_Long_274 [organism=Homo sapiens] Coordinates_in_GRCh37=|1|-|92198045|92200332| Description=UnannotedIntronicRegionGivingRiseToLongTranscriptsInPlateletsAndFoundUsing__LONG__RNA-seq
GTAAATTTTATGTGGCTTCAGTTAATGACTGATTTATGACAGGCAATTGTTTTCTTTTCTGAAACCAGGTGGTTAGGGCAAGGAATCACAGAATTACAGAATGTTGGACCTGGAAGGGACCTGAGGGGTCATTTGGCCCCAGGCCTCTCCACCGCCCCCCATATTCCCTCCCTTCTTTTTTCCTCCTGGGGAAGCAGGCCTGGTTATGGCCAAGTGAAACACAGGGAGGAGCAGGGGGAGAGAGGAGAAGGTTGTTGTGTGGGATTTAGAAGACACCCATGCACAGAAGTCAAAAAAAGTAAGTGGAGGTGAGAAGCTGAGGGTGTGGGAAGGAGGTGATGACTGATGGAGTGGAAGAGCTGGCAGAATGAATGGGTCAGCAGGTGGCTTCCTCTTACCTGTGTTCTGCAAACGTTTGAAGCCTGTGTCAGTTTGTGGTGCTGAGACATAGGTTACATTTTGGACAATAGCAAAGGAAAAGTATTTAAATATATTTTTAGTACAAATGACTATTACAAGGACAAATTATTGGAGAAAAGAAGTGTAGGGTCTTGATAAGAGATTGCCTATTTAAATTTCCTTGCATTGCAAAGGGATAGAAATATCCAGAAACCCAGTTTTGAAAGCCTTTTTTAAAACAAAAACAAAAACAAAAAACCTTCTCTTTCTTTCTCATTCTTTCATTCTTTCATTCTTTTCCTCCCTCCCTCCCTCCCTCCCTCTCTCCCTCCCTTCCTTCCTTCAACAGGGTCTTGCTCTGTTGCCCAGGCTGGAGTGCAGTGGTGCGATCAGTGCTCACTGCAGCCTCAACCTGCAGGGCTCAAGTGATTCTCCTGCTTCAGTCTCCCAAGAAGCTGGGACTACAGGCATATGCCATCATACCTGGCTAATTTTTACAATTTTTTGTAGACACAGGTCTTGCTGTGTTGCCCAGGCTGGTTTTGAACTGCTGGTTAAGAGATCCTCCTCCCTTGTTCTCTCAAAGTGCTGGGATTACAGGCATGAGCCACCGCACCTGGCCAGACCTTTTTTTAAAAATCATTATTTTCAGTTGAGTATATTTGGAACCCCCATAAGTTACTAGGAAATAACTCTTGTGAATGGGTCCTTGTTATAGCTGGCTGATTGTGTGAACACTGCGTTTAAGGTCTTCAGCATCCAGCTGCTTTCTGTTAAATTCTACAGCAGCTGTCACCTCCTCATAGACAAGACAGGGAAGGGTGGGTTAGTGAACACTTGATCCCAACTCTTATTTGGATCTGGGCTGCTTTAAAGTGTGTGAGAGACAGAGGCAGGAAAGGTGGACGTGGACGTCGGAGAGGATGCTACGTGCAGAAGCCATTTCAGGGGCCTTCACGTGCATCCCACTTAACCCCACAGTAACCCCAGGAGGAAGATGTCATTTCCACCGTTTTACAGAGGGCTTAGTGGAGGGCTAAGTGAACCTGCTCACATCCAAGTTACTAACAAGTGACAAAGCCAGAACACAAACCCAGGCTTCCTGACTCTTGAGTTTAACGCTTGTTGCCTGAGCTGTACTTTAAGTCCTAGCCAAATAAGCATAACTCAAAAAGGGAAGTGGTCCACCTGGATGAACATCCTTGTTTAGTTGAGGCAGAGAGAAGGGGACTTAGAGGAGGGCTGGGCTCAAAAAGTCTAAGTTTGTTTCTGTACTCTCATGATAGGTAGCTAATAACAGAGGTCAAATCCCATTGAGACAAAATGAAAAATTTCTTTTAATAAAGACTCTAAGCCCTGGCCAGCGGGCCGCGTTTCTGAAGCAGAATTCTAGTAGCATGAAAGAATGTTGATTACCCCTTGGAATTTGTTAGAATAAGAAAATTTGTTATAATAACATTTAGAATGTTGGACTGTGTTCTCTCGGCAGTGCATGAGCTTCTTTCTAAGCACAGTAGTCACTTACCCTGAGAGCCACGGGTTGTCACTTAACTGGTTCAGCCTGTGCACACTGGGTAGGGGAAGCCAACTTAAAGGACCTTGTGTCTGGTGCAGTAAAAACTGTTAACTCCTTGGTAACACCTTCGGAACCCCTGAAACTTGACTCCAGCCACCAGTTGAGTATGAGTCACCGGGCCATGCCGTGGAGAGAGGAGCAGTAGGGAAAGGAGGTTCCTTGGTGAGGTCAGTGGACCATAAAGTGATATGTTTATCACCACGGCTCAGACTGCACTGAGCAAGCTTCATCCCCCACTTCCCAGAATCCGACCTGGCTCTACCTTTCTTGTACCCAGCGATCGCAGGCCATGAGGCCTGGTTGCTCTAACCCG
>Seq_Long_275 [organism=Homo sapiens] Coordinates_in_GRCh37=|1|-|92200517|92201597| Description=UnannotedIntronicRegionGivingRiseToLongTranscriptsInPlateletsAndFoundUsing__LONG__RNA-seq
TGTGTTAAAAATGCTGCTGTGATAGAACCACTAATAAAATCCCTGCCCTCGACTTGCTTCTTAGTCTTACTTCAGAAACTGCATGCTTTTCGTTATGAATAAATGGTTCATGTGAAATTTAATACAAGACATTTATAGTTCTATGACCTGAGAATTTGTGAGCCTTCTTGCCCACATTTTGAGGTTTCACTCTGACATTGAAAAAATCAGTTATTTTATAAATGCTAGCCAACAAAAATGGCATACATATTTTCACCAGCAACTAAATTTGATTATAGCACAGCAACAAGATGATGATTTTCCTCCTTTGGATGTGTTAATTACACATATACCATGATATGCTAGGTCAGCAGTGGTCTAAATACATTCAGCAAGAATGAGGTACTTGCATACGTCATCCTGAAAGTTTTATTAGATCAGTTTAACAGCCTCTTGACTTCATTATCTATGGGAATTTGGGGGTCTTACACAATAAACTGTTACAAACATTCATCTCACTCTTATGAAATAGAGCAATGTGATAGAAAGGCTGGCAACCTTTGGCCATTTTTATCTCAGTGCTGAGGTGAACATAAACCAAGAGGACTCTCGCTGTTTCCCTATTGTGATGACTCTGTTGGCAGATGCTGCAACTGTGGAAGACCTGAAAGTCGTGATCAGTTGCTAGCAGGACTTTGGGATCACTTGTCTTGATCCTGAAGCTTTTTATAAGCCCACGAGAACATTCATCAAGGCTTCCCACTTGACTTGAAATACATTCATTGTAAGATTGGTCTTCGATTTAGATTTCTTGGAAATAGCAGTGATAATTCTTACGATTACTCAATGTGCAATGCAGTCCGTCCTCACAAGGTTCTTTCAGAGTTCAGAGGGACATCCTGCATTGGTAGTTTTGCCTTTGTCTGGGAGGACTAGGCTTGGGATTATTCCTTGAATCCGCTGCTTAAAAACGCTGATCTGCTTGTATAACAAAGGGAAGAGGTTCGATTTACAAGCACTTCGATTTGAGAAGTACTTTCTCTAATTATGATTCAGCTCCGGTGACTGCACCATGTTAAATACGCAATTCTCTTTCCTCTAG
>Seq_Long_276 [organism=Homo sapiens] Coordinates_in_GRCh37=|1|-|92201736|92202903| Description=UnannotedIntronicRegionGivingRiseToLongTranscriptsInPlateletsAndFoundUsing__LONG__RNA-seq
ACAACACCTTCTAAAACTCAGCTGTAGCCTTGTCAGGGTCAGGAGAGCTGGCAGTCAGGAGGGGAGTGCTAGCTCACTCCTTGCTGAAGCTGAAAATTTCCACTGACCTGCAGTCAGGGACACCTCACTGCAGCTTTGCTTTCTTCTTATTGGAATGTGCCTGAGGAGTGGCAGTTAACTCCAGTTCCAAATTCCTCAGCCCTGAGTGTATGAAGCTTATTGCTGCTGGCCCGTGAGGACAACAATGCCTGGAGGGAGCAGAGGGAGTTGTTCCTCCTCCACGAATCAGCCCCATCACCAGCTTCATCACGGCATCGCTCTTTAATTACTTCAGGACACAATTCGGAGTTGCCGTTGATATCTTCTGTATTTGTGCTGTTTGCTTTCTTGCCTCTGGAATGCACCAGTGTGACATCCCGCTTTCCGCTCTGAAAAACGTACTCTGTGTATAATGTATATAGGGTTGCTGTAGTTTATGGCCACAACATGAATGAGAAACAAGAAGCAGAACATCCAGGGTTTCTCGTCTAAACATTCAGAACTGTGCTGGCAGTGGGACAAAGGCCTCTGGACTGTTGTGGGTTTTGGTGACAGCCTTGATAAAAATGCCTTTTTAGTACAAGTGAAAGGAAGATTTTACTACAGTGCAAAAGTCAAAAAATTAGATAAACATTGTTGGAAGTTCAGTGTTGATGAGTAGCTAAGCCTCAGAGAAGTTACACTTAGGTGGGCATGGTTATTTTTTGGCAGGAAAATGACCTAGGATTTTTTTCTTATTCAGGCGACGTCAAAACAAGGTTAGAGCTACATGTTCCCCTCTGGTTTTGTTTATAACTGGCATCAGGACATTCAGAAATGATCGTGACTACACTTGACAGCACTGATACGTAGTAAGTGTGCAGTCAGTGGTAGCTGTTGTGAGTAGCTTTGGTTTACACCGAGTTTATTAGTGATTAATTCAGGGCTTCCACAGAGCCCTGTGTAGTTCTACACAGCTACCACTGACTGCACACTTACTACGTATCAGTGCTGTCAAGTGTAGTCACGATCATTTCTGAATGTCCTGATGCCAGTTATAAACAAAACCAGAGTGGAACATGTAGCTCTGTACCATCTGTGTGGCCCGGGCATCAGGATATCTAGAAACTTTTCAGGTGATTCTAGTTTT
>Seq_Long_277 [organism=Homo sapiens] Coordinates_in_GRCh37=|1|-|92203335|92204316| Description=UnannotedIntronicRegionGivingRiseToLongTranscriptsInPlateletsAndFoundUsing__LONG__RNA-seq
GCTCTATGTTTAAAGCATAGATTAGTTTATTAGGCTGTTCTTGCATTGCTAAAAAGAAATACTTGAGACTGGGCAATTTATAAGAAAAGAGGTTTAATTGGCTCATGGTTCTGCAAGCTGTACAGGAAGCATAGCACCAACATCTGCCTCTGGGGAGACCTCAGGATGCTTTTACTTATGGAGGAAGATGAAGCAGGTGCAGGCACTTACACATGGCAAAAGCAGGAGCAAGAGAGAGAACGTGTGTCGGGGGAGGTGCCACACACTTTTAAATGAGCAGATCTCACGTGAACTCAAGACGAGAGTTCACTTATTACCAAGGGGATGGCCTAAGCCATTCATGGGGGGATCTGCCCCCATGATCCAAACACCTCCCACCAGGCCCCATGTGAAACGTTGGGGGTTACCATTCAACATGAGATTTAGGTGGGGACAAATATGCAAACTATATCAATTAGTAAATATGAGATCATAGCAGGGTTCAGCTGATGCCAAAGCTAATGTGGATGCTTCATGCAGTGTTCACATATATGGAGAAAGAGATTTATTATAGGAATTGTCTCATGCAATTATAGAGGCTAAGAAGTCCAAAATCTGCAGAGCCAGTGCCCCAGTTCCAGTTCGAAGGCCTGTAGGCTGCTGTAGCACCGGGAAGAGCTGATGTTCCAGTTTGAAAGCCATCAGGTAGAATTCTTACTTGTGAGAGAGTCAGCTTTTTGTTCTATTCAGGCCTTCAACTGATTGGATGAACCCATACATGTCAGGGAGAGAAATCTGCCCTACTCAATGTACTAACATTTAAATCTCATCCAAATGCATCCTCACCAAAATACCCAGAATAATGTTTGGCCAAATATCTGGGCACCTGTGGCCCAGTCAAGTTGACACATAAAATGAACCATCACAGTATGCTTCTCAGACCATACCTGGAGACCTTGAATCTTGTCCCGACACCGTCTTTCAGAGACTATCCTGTTGACGC
>Seq_Long_278 [organism=Homo sapiens] Coordinates_in_GRCh37=|1|-|92204873|92205038| Description=UnannotedIntronicRegionGivingRiseToLongTranscriptsInPlateletsAndFoundUsing__LONG__RNA-seq
AATTATTTATAGCTAATAAAATAAGGATTTTTACATGGTCTCTTCAGACTTGAAATATGGGTCTGAAGAATAACTATAAGACTTTGCATTTATTTTGGGAGAATTATGGGTATAAGGATAGGATAGAAAAGCCTCGAACTGGTGAAAAGACCTTGGGGGGTTAGGT
>Seq_Long_279 [organism=Homo sapiens] Coordinates_in_GRCh37=|1|-|92206327|92206506| Description=UnannotedIntronicRegionGivingRiseToLongTranscriptsInPlateletsAndFoundUsing__LONG__RNA-seq
CTCTTGCAGTTATCTTCCTTGCAGTGATGATTGCAACCCTTTCTCATATTAGACAAAATTATTTTCCCTACATTTCTTATGTGTTTTGCTATTCTCTTTATATCCTATGTTCTTCTACAAGCCAGACTCTGATAAGGGTGCTATGCCATGAAAATTAATGCAGTGTCTGGAGCATGGACT
>Seq_Long_280 [organism=Homo sapiens] Coordinates_in_GRCh37=|1|-|92212741|92217488| Description=UnannotedIntronicRegionGivingRiseToLongTranscriptsInPlateletsAndFoundUsing__LONG__RNA-seq
AGTACGACTGCTAGATGTTATATCCCAATTTAATTTGGAACAGAAACTGGCAAATTGAGCATTGCCTCTTCAGCAAATCCAAGTAAATATCAAGGCAGGGCAGTTGCAATAAATGACAGAAACTAAACTCTATGCTATTAGCTTTGGATTAAAAACAAATCAAAACTTAATCCTAATGAAAAATGTAAATTAATAAATTTAAAACCAGTTTTGTATTTTCAAGAAGCGGGGAGGGATGGGTGAAGAAGCTGGAGCTGCCAACATCTAGTTTATTCCTTTTACTTAAACTAGAGGCATTAAAAAAAAAAAGGTCCAAATATTTTGGGCCTCTGCCACCAAACCACAGGCAGTTCTCTGGTCTGCACTGGAGTTTGGATGACTGACAAGACTCAGTGAAAAACAAGTGCTATTTGTTTTCCTGTGCCTAGTATTTAACTGGAAATCAGAAGGCTAAATTTCCAATCAGTTGCTAAATAGCCCCAGATGTGTGCTCAGTGCAGCACTAGGAAGGGACACGCACAGCCCATACCACCGTGCATGTCCAGCTGTTACCTTTTCATGAAGCCAAGTGATGTGTAACTGAGGGTTGTAGTGTCTGTCCAAAAACGCCCTAAGAATAACTCAGACATTCAAGTTTGCTTGTGGAGAAGGGAACTTTTTTTAAAAAAAATTCTGTATTCTATTGTGTTACATTTAAAAATCTGGAAATAATTTTTTTCTTTGCTAATTTCCTTCTTTCCCTTCTTTGGCAGTTCCCCCACCCCCATGTTTAGAAAAAAACACAGAATTAGCATACCGGGTATGATGGTTTATGTATGTGCTTGTTCATTCATCCAACACACAGTTTTTAGTGCCTGACTGTGAACTGTGCTAGCTGTGGAGGATCTAGGGAAAACTGGGGTGAATTGCCTGTCGTCAGGGAGCTTCCCATTGTGTGGGAGAGCTGATTGAAAAATTGGGAATTGCAGTTTAGTGTGCTAAGTACTATTACGCTAAATAATAGTGAAAATTGGAGAAGATGAGAATAGTAGAAATTGGAGAAAATGAGAATTCTCTTCTTCCAAATGCAATCAAGGCAGCTTCCTGCATGAGGTTGGCTCTGGAGAACAGCATGTGGCAAATGGGTCAAGGTTGCAGACACAAACACAGCTCTTGGCTCGGCCAGAAGCATTACCCCTGTATTCCAGGGACCCGGATATACCAGTTTGTGTTTTGCAGTGAGGTCTTTCCCCAGATAAATTCTCTCTTGAAGGGAGATTAAATAACTAAATGTTTCAAGATTGCTGGTGGTTCTTCTTCTTTTTTTAAATGTCTCTTGTGGAATGACTCATTGTGTCCTGTGGGATATTCCAAGTGGTTGTGTACCATGCATTTTTATTCCGGAGTCTGCTCATCTGTTGGTTTTGTGGCTTGTCCTTAAGGGCCTTAATTATATGGGTCTTGATCCTCTCATGAACTAGGGTCAGTCAACTACCCTAGTTCAAACAAGTCATTCCTGTTTCCTAGGAATAGGAGTTTTTGGCCCTATTGTGGCCATTGAGCTCTTCCTAAATGTCACTATGGCAATTAGAACATTGGAAAGAGCCCAGTTTCAACTGGTAAACCTGGTCCAGAAGGGGTTTTTGAAAGACTCCCTGGGATTTATTCTAACTTGCTAGGTTAAGGCTGGTGAATGTTGTGAGTGAGTGAATGGCCCGTGGCCCCTGGGAGATTTGCCTGGGTGTATTTTTCCTGAGGAAGACCTACTGTCCAGGAGGGTTCACGCAAGTGTAGACTTTTCCTGGCTCTGGCTGGACTTGCGTCATGTCTGTGTGCAGGCATGGGTTGCAGCCCTGTGAAGGCTTTGCTTTCATTCAACAAATTGAGGTCAAATAAACTCACTTTCACTGAGGAGGCAAGGTTGGTGTTTCTTCGTGTGGAGTCCCATAACGTCTTTTAAGGCTTTATTGTCTAAGGCTAATCTGGTAATCAGATGCATCTGCCCTTCCCAAGTGTTGGGCAATTGTATCAAATGTCACATCTCTGGTGCCCTTTGTTGACGTGGTGGCCAGCCTCCAGAGAGCTGTTCGGTAGAAAAAGTGACTGTTTTGTTAAGGAAGGTTGCAGAATATTTTATTTCCATGTAATAGGAGGGGAAAGAAACCCCAACTGTCTACCAGGAGACTCTGGGAGGCTGACTTGAAGGCTGTGGCTGTGCCTTGTTCCGCTCATAAATTATAGACAGTGATGCCTTTGGTAAGGGTTCTCCACAGGTGACCTACACTCTCCATCTCAGAAAGCAACTCCAGGATGGTCCAACTCCTTCCTGGACACAGGTTGTTGGGTTTATTTGAGGCAAATTGGTTCTTGCACCTCGAGTCCACATTATCTAACTCTAGCTTGGAAGCTACTTCTGATTTCGCAGGGGAGGAAGGAGTCCCTTTAGCCTTCTAATTTCTGTGTCTAGGATAGAATTTGCTTTTCTCAAGATCTGCTTTTGCCTTTTGTTCCTAACACTGTATCCTTAGATGACCCAGGGTCTTTGTTGCAACTGTGGGTCCTTAATGCCACTGTGCTAGGGAGTCACCATTGGTTTGCCTCTGCCTTGTCCCACTGAGGTGGTGAATGACACAGTGTATACCTGGAAGTCAGGGGGTCTTCCGTCTGCCACCTCTAGCAAAAGTCTCACAGTCCATTTGATCTCTGGCCTTTCCATCTTTATCACAGAGAGCCTGTTCTTGAGATTCTATTGGTTCTGGGTGATACAGATGGCAGAGTGATGTTCAGAGCTGCTGTTTGGAGCCAAGCCTGCCCCAATCCATTAAAACAGGGTTTTTATATCCTTTTCTTGCAGTTTGTATAAGAAGGCTATGGTCCTGCCATAGTGAGGAATGACTCGTGGCCTGTCAACCTCAGCATCTGTCAGACAAATCTCATGGCCCAATGTGAGGATACATACACACATATGTGTATGTTTAACAAGCACTTCTAGTGTGTGCCGTGTGTGAGGTACTCTTCTGAGTACTTACATGTATGAGCTTAGTCTTCATAATAAGCCTGTGAAGTAGGTGCTTTTGTTGTCTTTGTTTTAAGATGAGGAAACTGAGACAAAGAGGTTAACATGTACCTGGTCCCATAGCTAGTAAACGGGGGCTCTAACCCAGGGACAGTGCTTAGTAAGTACTCAGTAAATGTTAGCAATAATAATAATAATAATAATAATAATAATACTTTCCAGAATGGTAAATGGGGACCTCATTGGGAACAGTCACACTGCTGACTCGAGGGCATGACTATGATTTTATCTCTAACTCTGGCCTCCAGTCTGGAGCCACTCATGACTGTTCCAAGAACAGGGCTTCAGAATTGAACCTATAGAGCCAAATCAGGGCATCGCATCAGGTGAGCAAACTTCTTGTTTCAGCAAAGTGTTTTATGCATGACTTATTTCAGTACTGGGATCTAGATCATATCAGTATTTCACTTGAATAAAGATTTTAAAACTGTTTCTTGACCCCTTTCCCAAGAGCTTTCCCTCTGGGGTCCCAGTTGGAGCGTTTCTGGATCAGCTCCACCAGGATGCCCTAATATCTACATCTATCCTGAACCCTGTGGGGACCGTTTGTTAATTGATGCTAAATATGTGCAGTTCAACCTTCTTTGCTTTGACCTAGGAGACCACCTTGATCATCTTCAGAGACTTCAATGTAGACTGCAAAATGGGTGTGGCCTGCTTAAGAGGGCTCTGCCTTTGCTTCAGAGCTAATTTTAGGAAGCTCAAGGAGGCTCCAACCACAGTTATTTCGGGCTAGAGGCCTCACCTCCATTCTTGCCCTCCAAGGAAATACCCTTTAGAACTTTTTTTCCCAAACTGTTGTTAGGTCTGTGGTTCCTGGGCCAGAATATGCAGCTCTGTTTCTCCTAGGGCTTGCACCAGCCATTCCCAGGAGCTATCAGTCAGCATTTATCTAGAGAAACAGAACCAGTCGGGGATATATATATGAAGAGATTTATTACAAAGAATTGGCTTATGCCATTGTGGGGACAGGCAGGGCAATCAAAGTCCGCAGGGAGGCCTTCAGGAAGGGCAGCTCAGGCATGAGCGGAAGCCGCTGTCCACAGGTGGAATTTTTTCTTCCTCAGGGAAGCCTTGGGTGTGCTCTTAATGGCTTTCAATGGATTGAATCAGGCCCACCCAGATTATCTGATACAATCTCCCTTCCTTAGTGCCACCTGATTATGGAGTTTAATTGCGTCTACAAAATACCTCACAGTAACGTGTAGATGAGTGTTTGATTGCATAGCTGGGGAAGATGGCCTAGATACGTTGACATATAAAACTGACCATCACAGAAATTTTTAAGATCCTTGAGCAATTTGTTGTTGTTTACTCTAACTTGACTTCTAGCCAAGTAATTATTTCGTTGCTTTAACTGTTTCATTTCTATTTCTGTCTGTCCCTTCCATTCCGTTCCTCTCCACTCTGACCAGCACAGCTCCTGAGATTGCTGGGGAAGAGGGGACAGAGAGGGAAATAACCCACCAGGAGAATCTCTGCAAGCAGCAGTGAAGGGTGGGAGCCCCCTGCTTTGCCTCACTGCTTTTCCTTTTCACTCTCCTCTAAGCCTGGAGAATGTTCCTCTGTATTTGCCTACCCAGACTTGGTAGAAAGCTTGCCCTAAGACACCCAGGTCTTTGCTGACCTGTGAGCCAGTCAGTTCCCTCACCAACGGGAGATGACCTTTCCAGGCAGAGTGTCCACCTTCCCA
>Seq_Long_281 [organism=Homo sapiens] Coordinates_in_GRCh37=|1|-|92217893|92218996| Description=UnannotedIntronicRegionGivingRiseToLongTranscriptsInPlateletsAndFoundUsing__LONG__RNA-seq
AGTAAAAACTTGCTGCAGCACTTTTTTTTTTTTTTTTTTTTTTTTTTTTGAGGACAGAGTCTCACTCCCTTACTCAGGCTGGAGTGCAGTGGTGCAAACATGCCTCACTGTAGCCTCAACCTTCTGGGCTCAAGCGATCCTCCTGCCTCAGCCTCCCGAGTAGCTGGGACTACAGGTGCATGCCAACATGACCAGCTGATTTTTTTTGGTATTTTTTGTAGAGATAGGGTTTTGCCATATTGTCCAGGCTAATCTCAAACTCCTGGTCTCAAGTGATGCACCCACTTTGGCCTCCCAAAGTGCTGGGTTTATAGGCGCGAGCCACAGTGCTGGGCAGGGACTAGGTTTTTAAATGTATCTTTTTACTTTATTCCATGTACCTGATTTTTTTTTCTTTTTTTCTTTTTTTTTTTGAGAGAGGGTCTGGCTCTGTAGCCCAAGCTAGAGTTCAGTGGCATGATCTCGGCTCACTGTAACCTCTGCTGCCTGGGCTCAAACCATCCTCTCACCTCAGCCTCCCGAGTAGCTGGGATTACAGGCATGTACCCCCACACCCAGCTAATTTTTGACTTTTTTTTTTGTAAAGATGGGGTTTCACTTTGTTGCCCAGGCTGGTCTTAAACTCTTGGGCTGAAGCCGTCCACCTGCCTTGGCCTCCCAAAGTACTGGGATTACAGGTGTGAGCCACTATGCCCGGCCTCTAATTTTTTTTTTTTAATCTTGCTTTATTTGTATTCCAAACTTGAGCATTCTCTCCTGCAAGGTCTGTAGACTTGGAGCCCTAGGACAAGCAGACGTTTTCAAGATGAGACCCTAGTGCCTGGCTTTTAATAACCTAAAATACCTAGTCCAGAGGCCTTGGCCAGCTTACTTATGTCAGGCTTAGTCACTTTGCATGCTCATAAGGAAAAAAGGGTATCTAAGATTAGAAGTTTCAAGAAATAAGCAGCTTCTTCCAACCTCATTCACTCTCGATATTACTGTGCTGTGATCTATTTTTTTCTAGCCATTTATCATTAAAATCAGAGAGCAAATGTATGTGAATGTGTGTATGTTTGAGTGGGGGATGGGGCATAGAAGGGGATTTTGGTCTTTGAGGTACAA
>Seq_Long_282 [organism=Homo sapiens] Coordinates_in_GRCh37=|1|-|92219735|92220551| Description=UnannotedIntronicRegionGivingRiseToLongTranscriptsInPlateletsAndFoundUsing__LONG__RNA-seq
GTATCCTTGCCTGTTTCCTGATATGCTGCTGGATGGTTTGCATTTCTGTCTCAGAGCTGTCTACTGTGTACGTAGAGTTACAGAACTTTTAACTGTTTTTTTTTAAATAGGGCAATGAGAAAAGTTCAAGTAATAGCATCTACTCATTTATCAGGGTGACCTTTTTATTTAAATGGACATGTCTGTGTTGTTATGACTGCCCAAATTAAAAAAGGAAAACTTTCATAATTAGTTAGGAGGGCCTTATGTTACCCAGGACATCGCAGCCACCCTTGAGGGTGACTGAAAACATACTTTAATACTAGTAATAAAGGCATCTGTCTTTTTCTGTCAAATCATTTCAGTCCTTCTCACCCCCTCACAGCACAGGCAAGAAGGGAACGTGTCAGGCAGGGAGAAAGTGGGATTTGGTTTTCTCTGCAGGTGCAGCTCCTTTATCTGGTTATTCTGGTTACCTAGGAAATATGAGTGGGATGAAGAGTGATGCTTTCAGGCTGAGTTTCAAGTAGTGAATCTTTGAGTGTGAGTCACACACACACGTGATGAAGTTGTAATAATCTTATAGTTTTCCTTTTGCAGGGTGTATGGGTGGCCCAGAGAACAATCAGAAATAAAAATCATCTTACCCTCTCAGTGTGCCATGTTGAAACTGCAAATAATCTCTTAGAAGGATCACATAAGCCTGTTTTTATTTATGCATTCATTTCTACACTGAAAAAAAAAGTAAGATAACTTAACTGGGTGATGATGCCTGAACCTTCAACCTGAATTTGCTAAAATGAGAGCCACAGTATGAAGTTGTCTTTAAGGACATACT
>Seq_Long_283 [organism=Homo sapiens] Coordinates_in_GRCh37=|1|-|92220620|92221525| Description=UnannotedIntronicRegionGivingRiseToLongTranscriptsInPlateletsAndFoundUsing__LONG__RNA-seq
CTGTTGCTGCTCTTATTTATTTCTAGTCACAGTAAAGAGCATGTGGGACGGGTGTTGAATTTGCATCTGTATTTATGAAATATCTAGTTTGGCTGGCCCCAGATCAAAAGGGGTTCTGTTTCTCTGGGCTATAGGTCCAGATGAAAGTGTGGGCTACGTATGTCATAGTTGTACTTATCGCTGCCTGGATTCTTTCTTCAGTCTGCCAGTTCATGGGTTTTGACGGAAAGTGTCTTACTCTTAGTTATTAATTTGCTTTAATTTTGCTTAAAATCTGTAAAAACTGCTTCTTGGTCATCAGTTTAGACACTAACAATGAAAGAAGGTGGCCGCTTTAGTAAACAATTGAACGTCAGCCCCATTTGGATCAATCCCATGTAAGGAGATTGCAGATCAAGTAATGAGCCTAAAATTACCAACACGTGGGAGGCAGCATCAGGAGAAGTCAAGGATTTAAATTCCAGGACACCTGAACTCTGCTTTGTTGTCCAGCAGGCTTCCTTTAGGGAAAACGGTTTTTTTCCCGTCTGCACATTTCTTCTTGGCCTGGAAGAGACGATGGAACATCTGTTGTTCATTCACGTTCTCACATCAGCAGACAACGAGTGATGCAAGTCCTTGCACAAGCTGGGCCACTCTCCTTGGGCAGGCTTTTCCCTTCCTCTCTGTGGCCTGAAATGAATTTTAGTTTCTCCTCATCTCCTTGATAGCCTTTGCCACAGAGGGTCTGGTGATCAATAGAAATCCAGTAGTGTGTTCTCTTTATCCATTTGTATAGTTAAGAGTTAAAGTTTGGGGATAAGATAACTAAATTATTTTATATAAAGTGTTCATCAAACACTTCAGAGGGCCCACGGGATCTCTGGAAATTCAGGCTTCACCGTTTTCATCACTGTCTTCTCCGAG
>Seq_Long_284 [organism=Homo sapiens] Coordinates_in_GRCh37=|1|-|92221639|92222286| Description=UnannotedIntronicRegionGivingRiseToLongTranscriptsInPlateletsAndFoundUsing__LONG__RNA-seq
CTCAAAAGGTACATTTACAAGGTGGGCATTACAATAACTTTATTGTAGCCTTTTCTGGGAATTGCAACTCTTATTCTATATTAAAAAGGCCAAAAATCAAAAATCAGTAATTATTTAGTTGTTATTACTAGCACATTTATTTAGCACTTAGGATATTTCAGGTCACTAAATGCTCTAATACTTTAATTCTCACGATAGCCTTCTACAGTACCATAGTGTAGATCCTTTCTTATAGATGAAGAACTAAGATTTAGAGAAGTTAAGTAGTGGGCCAAATCACATGGCTAGTTACTTGCAGAGTTGGTACTCAAACCTAGATGGGACCCATTCTACAAGCTGTTATGCTAAACTGTCTGCCTTCGTACTCATAATCACTGTCAGTCTCCTCTAATTAAAGTTACTTGTGATAGTAATACTAATGGCTCTGATCATAAAGTCATATGCACATTTAGCCCTCATACTGTAGAGCTATACTGTCCAATACTATAGGAAATAGCTGTGCGTGGCTACTTAAATTACAGTTCTTCAGTCCTGCTTAGCCACATTTCAGGTGCTTAGTAGCTATGTGAGGCTAGTGGCTACCACAGTGGGCAGGTTATGGAGGCATTATGAGCAAAGGCAGTGCATGTCCTGGTTTAGATCCAAGCA
>Seq_Long_285 [organism=Homo sapiens] Coordinates_in_GRCh37=|1|-|92223269|92224169| Description=UnannotedIntronicRegionGivingRiseToLongTranscriptsInPlateletsAndFoundUsing__LONG__RNA-seq
GTAAGTGCTTAAACCTCCCCCAAACTGATCCTTAGCACAAGGACATAATGGTCCTTAAACTTTGCCAAACTTTTCATAAAGGCTTACTTTCACTGAAATAATGCCAGAGTCCAAAGAGTGTTAAATTTGGAGGATGCACTTAGTGATATTTGGATGATGACATAGATAAGCATTCACAGAAAGCAGACACACCTGCCCATCTTCTGTGGGCAGAGGCTGGGGTCTAGTGCGCACATTAGAGCAGGACCTGTCGTCATACTCTGTGTGGCCTGAGCTTTGGTTTCAGCTCTGAAACCCCCCTTGTGGCATCAGGAGCCCTGTAAATATTGTAACTGGCTACCGGGTGTGTGGTCCCTGACCACAAAATGAATATGCACGGACCCATACTATTTGTATATAACACAGGCCTAATTCCTGATATGAGGATCTGTTTGTTGAGAAAGTGACACAGTGAGCTCCAAAATGAAGTCATTTGTATTTTATTAAAAAAACAAGCTGGAACTCAGCTCTTGTCGAAAGATCCAAATATTACCTACTATTTGTAAATCATGTCCCTTTGAGTTTGCCAGAACATTCAAGTGTGCTAGTTGTGGAGAAATCGATGGGTTGTTTGGATGGAATTTTTTTGGTGTGATATCATGTCTGATGATGAGCAGCACTGCAACTTGGTAGTTGTAACTCACATTGTCTATTACGAGAGCTGCAGGCTAATGTCCTAACTGCGGTGCCTGAGGCCTTAAACCTCTCTTGCCCACAAGCATCCAAAACAAGTGGAGTCCCCAGTTAATAGTTTTCCTCTTGCCTCATGAATAAACTTTGCCCAGTTAATGTCTCTCAATCCAGATCTGTAGTTTCTTTCCCCTGTGTTTGAAGAGTACTTCTAAAAACTCAAAGGTTCTTG
>Seq_Long_286 [organism=Homo sapiens] Coordinates_in_GRCh37=|1|-|92224308|92226011| Description=UnannotedIntronicRegionGivingRiseToLongTranscriptsInPlateletsAndFoundUsing__LONG__RNA-seq
GTGTCTATGTTAAGCACAGTTTTTTGTTTGCTTGTTTTTGAAACAGAGTCTCACTCTGTAGCCCAGGCTGGAGTGCAGTGGCACGATCTGGGCTCACTGCAACCTCCACTTCCTGGGTTCAAGCGATTCTTGTGTCTCAGCCACCTGAGTATCAGGTGCCTGCTACTATGCCCGGCTAATTTATTTTTGTATTTTTAGTAGAGACGGGGTTTTTCCATGTTGGCCAGGCTGGTCTCAAGCTCCTGGCCTACAGTCCATTTTGGAAATTAAGACATGCATTCTCAAGCTAGTGAACAAGATGATGCAAGTTATTCATAGAATATTTTTGTGGCATTGAAAAGCAGAGAATTAAAACATTATTTTGACATTTGCTGAGTGCTTACCATGTGCTAAAGCCTGGGTTTTGAAAGATAATGAAAGTTTACTGTTTTATTTATCAATGACCTGAGAGCATACTATGATAAGTGACATTGGTCATAAGTGGTCCCTACAAAAAAAGGTAGAAGTATGTTGAGATCACAGTGGGCTGGCAGCCATTGGGAAAATGTGAAATAGTCCAGCATTTAGTGCTGTATCCCTGATGGTTGTATAGACACAGATCGTGGATCTAGACCATGTCATCCTCATGAGGATTCTAGCTGAGATGTACTATTATTCCCAGTGCATCATTCAGTCTGTGTCTTTCTAGCCTAAGTCCTTTTTTGTCCTGTCCCTCCCTTATTACTTTATGGTTATGTTTGATGAGTTCACTCTGTTTAAATATGTGATTCTTGGGTCTTGCCTCCCCGCTCTGTATGGAAAGCCAGTATGAGACAGACTGTATGAAAGTATCTAGTCAATATTTCCTTATATATCCCTTTGTTCTCCTATGTTCATGTTGCCCTGGGCTCATGTGTGCCAAGAGGACTTTGTTGAGTCCATGGTTTGCAGCTCCATTCACAGGTGCTTTTTGGTGATGTTAATGACAACAGTGATGACCTGCAATAGTCCTTGATCTGCTGTCAAAATTGGTTACAGTTTTTGTATCCATCCCATGGTTTTCTTCCCTGTTTTTTTTTTTTTTTTTTTTTTGACAGGGGCTGTATACAATCACTCTTTATTCTGTGTGTCCTCTGTGCTTCATTTCTTTGGAAAAGCCCTTCAAGCTAAAAGCTGAGACAATGAAAGCCCTGGCAGCCTCCCTTGGCAGCCGCTTTTTCTCAGCTTTCGGCACTTTTCTTTGGCAGAACCCATTTCACTTTATAGAGGTTGGAGCTTACCTGGAGGAGAAGAAAGTCATTTCTCTGGAGATCCAGAGGGATGACCCCACCCCAAGGGGATTTTGTTTTCCAAGTTTCACCTTAGTCATTTGACCTAAAGCTTAAAGCAGGCCTAAGGGAAGGTAACTTTTGTTCCACCTTTGCTGACTTTTAGAAAGAAAAAATGTGTTCTGTTTATTTGTTCTTTGGCAGGGAGCTAAATCATGCTTTGGTTGAGATTAGTGTGGTTGACTAATATGAAATAGCCATTTTGTAGTAAAAAATGGTCAAATATTGGCAATATCATCTGGTTCAACTTAATGTATCTTATTCATAGAATCTGAGCTACATTATAGCTTGTTTCTGTTGATAGTGAGTTGCAAAAAAAGTATTCCAGAGGCTGCTCTGAGTGATTTTCATGGAAAGCCAGGGCTAAGATTTCTGCCCTCTTTCTGTTGCTTCCTAG
>Seq_Long_287 [organism=Homo sapiens] Coordinates_in_GRCh37=|1|-|92226051|92231595| Description=UnannotedIntronicRegionGivingRiseToLongTranscriptsInPlateletsAndFoundUsing__LONG__RNA-seq
GGAGAACTTGAGAGGAAATACGTTTGTATAGCACATAGTTATATGGGGCTTTGGTTACATATTAGTGTTAAAAACAAAAAGTGATCTGAATGGATGTATTTATTAAATGTGACAGGGAATATATATATATAAAAAGCAAACTTTCCCTCCATTTTAATCAATTTGCAAATATTGAGTTTCTTCAGTTTGTCTAAAATTTTAATTTCTAATCATTCTAACACACTTAATTGCCTACATGCAAACCCGTGTAAAATTCTATGCCTCTAAAAGATAGTGGAATATTTGCTCAAAATATTTTATCTTTGTTATCTATCCCTAAGGAAGAAAACACGCTCCAAAGGTTTTTTACATTTTATGTGTTTTTATTTGCGTAACTGTTTAAGATAACAAACATTTTCTATTTTCTTTTCTTTGCCTTTTATGGTTCCCATGGATGGCCCAAGTGCCATTCTACGCTGTCTTACACACAGAGAGGATGATGATCAGGGTGGCTTGTCCTACAAAGCCTGGGAGTGGCCTTGGCATGCTGTCCAGCATACCTTCCAGGAAGCATCTCCGTCATTTGTTTCAGTAGCTGGAATCTGCTTATCTTGACTGTGTGTTAATGTTCTGTTTACTATATACACCCCAACCCCCTTGTTCTGGCCAGAAAAACAGGTCAATATGACTCTGTAATTATTATCCTAGTCACATTTCATTAATAACTTTTGTTCGTTCCTTCTTTTATTCCTTCTTTCAGAGAACTTGTGGACTGCCTACTAGATGTCCTGCCCTGTGCTAGGCCTAAGGATGCAGAAATGAGTGTGACTCAGTTTCTGCCCTTGAAGAATGACCTGAGGAATTTATACTGTGACAGGGGGGACAAACATCCAAACCAGGGCGTCCGATCTTTTGGCTTCCCTGGGCCACATTGGAAGAATTGTCTCGGGCCACACATAAAGTACATGAATGCTAATGAAAACTCATGAACGAAAAAGAAAAAAAAATTGCAAAAGAAATCTCATAATGTTTTGAGAAAGTTTACGAATTTGTGTTGGGCCTCATTCAAAGCCATCCTGGGCAGCATGTGGCCGTGGGTTGGACAAGCTTGATCTAAGCAGTTCATTATAGTGCCAGGCAGAGGCAGAGGTAGAAACACCAGTGCTGTCTGAGAGAGCTCTGGCTCTGTCTGAGGGAGGGGGAAAGATTTTACTGGAGATGGCATTGTGAGCTGGACCCACAAGTCCATCCGGAGCACTGTGGTGCACTTTAGGCCAGAATCCTGCAAGGCTGCGGTGTGTTAGTGATGTACACAGTACCCCATTCACACAACCTATCTTAATGCCAAAGAATGATAGAAAAGTGCCTGTCTGTGTCCTCAGACTTGCATCAGTAGTGGCCTGCTGAGGGCACTAGCAGCGTTCCTCCACCCGAACCACCCACACATCAGGGTCTCCGCTTTGCCTGCCTCTCTTCTCCGCAGCCGGGGGAGCTGTGGCTGCTCTGGGAAGGAAGGGCCTGGGTCTCTGGAATCTCCTTGCAACGGCTCCCAGGACCCCTTTAGAAGGTCATGACCTGTAGTTTCATAAATACTCCTCTGTTTATATGAGCTCTTGCCCCTCAACCCCCAACCCAAATTTAGTTCCCAGTATTTTTCCAGGGCATACAAAATATGGAGCAGAGCTTATTTCTGCATCCCGTTTCAGACTTTCATTTTAGGTTTTTTTTTTTTTTTTTTTTTTGTCTCTTTTGTGGTTATATTAGATGATTTTCAGAGGCTCTCAGGGAATCCTGAATCATGTCCTTGTTGGGGGGAAGGGAGATTAGTTTTGAAATAGACTGACAGTGCCCCTCTCAGCACTTTAAGTGGTTTCAAGACAAAACCATTGGGAAAGAGCTTGATACCATTTGACCAAGGAGAATGGTTAGTTGAGTGCCCCAGGTCAGGATGGGGACCCTGGGTGTGTGTGGGGGGGAATGTGTGTGTATGTCAAGATTTCTTGAATTCAGCACCAACTGATTAATATTCTTCTAGAAATTCAGAGAAATATAAAAATAAAAAGGAAAAATTTTAAAGCTCCACACCCAGTTCTCTAAAAATATTTTGAGGGAATCTTTTTATGCCAATTCCCAAATGGTGAAGGACAAGCAATGGTGAATAAAATATCAGCTGTAGGGGTTCCTTAGATCAGAATATACTTTAAATACTGCAGCAGCAACTAAGTAAATACTGTTCCCACCCCTAGCAGTCAGTTGCACATTTTAGATCCATCTGGGGTCAGGTTTGAGTTCCTAAAAGTCATATTGCCCAAATGTCAGTGAAATTTGAGTTCAGTGGGACCCTAGTGTCCTGAAATAGGTTTGTGCCTTTCCATTTGTGGGTGCAAAGTGTGGGTGCTGGGAGACCCAGATTCAGGATGTTTTCAGTTACTACTAACATTGTTGCCAAGTGGGATGTCTCCTTACCCCTGAAGAGGGGACAGATGATGGCTATATACAGACCAGCATGTGATTTTATGGGTCTTGGTTGTAGGCACGCTGTTGGAGTTCTTTTCTTATCTTAGTGTAAACTGATTATTGAATCATCCATTTCAGAGAATTATTTGGTCTGGTTTTAGATAATAAGAGTTTCCCTGGTAGTGTTTTGGATGACTTCATTGCTTCATGAACAGCCCACAGGGGCTGTTCTAAGAATCAGAAATGTTGAAATGGACCTCACTGACACGTTAGCAAAATTGGACAGCTGTTAGACTAGCATATCAGTTGCCTTGCTCACTTTGCTTTTTCGTTCGTTTTAATGAACCCCAGAAGTAGGGGGTCTAACTAATTCATATTCTGAAATCTCTATGGTAGAAATGCCTTGCATCTATATTATGAATCTTGGGAAATTCAAAACAATTTTCATAAGGAATCTTTCCATAAAGCAAGTAGGGTTTCCCCCTCTTCCTGTAATTCATTTTCATAAAGTAATCTACAGAGTTTGAGACAATAGATAGTTTTTGCTTATCAAAGATAACCTTTGGAGAACCCAGAAGCCTTCACTATAACAAGGTCCAGAAAAGATTGTCCTTGTTATTTTCTGCTGATAATGTGAGCAAAGACGTTCTTCCCAAGTGAGAGATAGGGAGGTAGTGTTTCCACTCAGAGGCTTTGTGCTCCTTAGAGTTGTCCTTGACTTTGGGCAAAGTTGTGTTCAGATTCCCCAGAAAAACACTCAGAAGATCTGCTTTGAATTTCTTTATAAAATTGTATGTTTGTTGCATTGCACAGGTAACTGCAGAAGACCTAGTATGAATAGATGTTGTAGAACAGGTTAGACCAATTAACTCTTTTCCATTTAGGGGAAGAATCAGCAATGTATGAGGGATGGTGTTACATAAGGGATGTGGCAGATCAGATTTGCTTGCATTTTCTCACACCATCAGGAATACCGAATATCCAGCACTGTTTGAAACCAGCATGGTTAGAACAGGAACTCTTGGATTAGGCTTCATGGACCAGTTTGTGGTCAAAGTACGGGTTTCACGAGAAACTGCATGTGAAAGTTTTTTTAGTTCTGAGTCTTCATCTATTAAGTTCTTCTGCTGAAAGGATGACATCTTAAGACCAGCGGTGTAATTTGTAGTTTAATTAGATGGATCCATTTTGTTACCATTGTTGCTCTTAGAACTTTCTTACTCTTTTACGATGGGGTTCTTAATCTGGGTTAATGGGTGCCTAACGGGGAGTTCATGGGCCCTGCAATGAATGTAATTCCCTGACATTGTCTGCAAAAGTTTGTGTGATATGGATGTTTTTTGTTTGGTTTGGTTTGGTAAGGAGAGGGTGCACACATGCATTCAGTTCTCAAATGTTCCATGACTCCCAAAGATTTACAAAGAAGCCAGTGGTTTCGAGACTGGTCATTGCTGCTCCTTTGAGCTGCATCCCCTTTGGTTCTACCAGCCTTCACAGCTTGCATGGTCCCAGTGTTCAATTCCTTATTACTTATCAGCCCATAGACAAAGCTGTTAACCTGTATTTTTATGTGTAAATTTGACATAGGATTGATGGTCAACTCTTTAAACTACTGTTTGGATTTCCAAGCTGGAGATTTCTGGATACTCTTTGTATCATTTCTTCATGGGATATTTATTTGCTGTAGTCTGCCTCAGCTCGGCCTTTAGACCATGAGCACTGGAGAGTGTAACCACAAAAAGCTTCAGGATATTCTTATATTTGTAACTGTAGTCTACCCTGAGCTATAATTGATCCTAAGGAGGATTTTCTTTTTCTTTTCTTTTGTCTTTTTTTTTTTCCCCCAAGCCTGGGAGAAATTGAGCAACTTAGCCAGGAATTCTTTGAGATATTGCTGTGTGTTCTCTCTACATTTCTGGAAGCTTTTATACCATGGTTCTTTTGTTAGCTGTTTTGGTTGTCCTTTATCTTCCCTTCAGCAAGATTTACTCAAGCGGGGGAAGCATAGAAAAGACAGGTTGCTGAGGGATTAGGTGAGCAGGCACTTGCAGGACTCATTGTCCCTGCCAAATGATCTTTTAAAGAAACTATTGGGTATTTTTCTTTGAATTTCCCAATTGTAGTGTGAATTCTTCTTTGCCAAATGGCTTTTGGGGCTCTGCCTGGACCCTGTGTGCCAGAGTCAGAGATTCATCTTGGCCAGACACTGCCACATATTGAAGAGGGAGCTGTTTCCAGGAAAGCTCAGAGAGCTGTGGCTCCTAGAAATCTTCCCTTGATTGTATGAGCCAGGCCTCAGCACTTTTGACCATCTGGAAAATTTTGGACCTGAGCACCAATATCTGTCTCATAGATCTTTTTCTTCTCATTTCATGAGCTTTTATAAAAAATTCTTGTTCATTTGAAATACATACTTACTAGTATTTTGTAGTATATATTTTGACCGAAACTTCTGCATATCTATGAGCTCTAAGAAGAATTGTATGCCTGAGGACTGCAAAGAAAATCTTCAGAAGAAGGGTTGATGCAGCCCCTGCAGATATACATTACTAGTCTTTGCATCATTATGGTACTCAGTAAATAGTCTTGAATAAATAAATAGAGAAACCTTTTACTGATACATGCTATTAGTGAAAGAGTGTTGCTTTGCAGTTTTCAGGTACACTGGAACAAATGATGATTTCATCCCTCCTTCATTCTCCATAGTGTGTGTGTGTCTCTTTGTTCAGTACAGTTTGAATCTTTGCTTCTGCTATTTCTATAGCATCTCTTCTTCTCAGTGGCTATCAATCTGTTTATTTCTAGATGCGGACAGCATCTCCAAAGTGTGCTGTGAGGTAGAGTCTTTACAACCAAGGAGCACATTACTTTGCTGTAGCTGTACTTGACATCACTGTTCATCTAGTACTTTGATTTAGTGCTATGCTTATGCCAGATATAAAAATGATCCTAGCTGTGTGCAGAAATAGCTCATGACAGTTGGAGTATTGCTTATTTTTGTATTTTTTTGCAAATTAGCCAGCTAAATTCCTTTGAACCTTTTTTTCCCCTTTAGGTAACATATAAATATATGAATTTGCTGTGATAAGTCAATATTTATTGTGTGTGT
>Seq_Long_288 [organism=Homo sapiens] Coordinates_in_GRCh37=|1|-|92231990|92233122| Description=UnannotedIntronicRegionGivingRiseToLongTranscriptsInPlateletsAndFoundUsing__LONG__RNA-seq
TAGATATTACGCAGAGCACTTCCTTTTGATGAGAGCAGCAAATCTCAACAGGAGCCATGGATCTACCTATTGTCTTTCCTTAGGAGATGATGATGATGATGGTTATTACTACTGCTGCCACCATGATTTTTAACAATAATCCAAGTGCGGTGTTTTTGAATGTTCATGTCTTAGTAATTACTCCTCTCTGGATTTCTGATTTCTGCTAGCAAGGTAACACTGTACTCCTAAAGAATTCCTTACCAGCTTCAGGTTAATATACTTTCTAAGATTGTACTTTAGCCCAGGGGAATCCAAATGCCATCCTTTGCTGCTGAGAGCATCTTAAATCGCTACCTGACTACAACTGCATTTTGTGGGGTTTTGTTTGTTTGTTTTTGCTATTACAAATTAACTAACTTTAAGATGCTGCTTAAACAGAAATCCTTATTGAGATCTTACAGCCATAATAGGTTCATTGTCCAACGTGCGTGGCAAGTCAATACACTGAGATACCAGGTTGCAGCAGAGACAGAGGTTTAATTGTACAGCTGCTGAACTGGGGGAAAACTCAAATCCATCTCCCACAGGAGTTTGGGGTTGGAGTTTTTAAGGGTTTTGGGTGGGCTGAAATATGGAGATTGTTGATGGGTCGAAGAGTGCAGGGTAAAGTCGTGGGACAGGGGGATGAAGAAACTGTGTTCTCATGCTGATTTGGTGGTTCCTTTGTGGGAGTCTTTAAACTGGTTGGTGTCAGCTGTCCCGTTGGAATTCAGGATCTGCTCATGCAACTCTCAAACAAAACCCTTAGGATTCTAACATCAGACATCCTATCTATCTATAGGAGCAATGGGGATGCAAATGGTGAGAATCTAGTGCTATGTGACTTGGTTACAAGAAACTAGGTCAAAGAGCAGCATGTTAATGCTTAATTATATTTTCTGTCCGGAATTCTTGTTAACCCAGTGAGGACAGCTTCAATCTCTGACTGCACGTAGCAGGTGGAATGATTACTCCAGTACTCAGATTTTGTGGGAATTGAGTTCCTGCTATGCTTATTTTGTAAATCAGCTTCTAATGATCACTCTAGTGATTCTCTTTATTATGCAGTTTGATACATCACAGTACTGATGCACAGGCCATTCTAACATTCT
>Seq_Long_289 [organism=Homo sapiens] Coordinates_in_GRCh37=|1|-|92233240|92236398| Description=UnannotedIntronicRegionGivingRiseToLongTranscriptsInPlateletsAndFoundUsing__LONG__RNA-seq
GTAAGTATGTGTACACATCACATGGTTGTTGTTGTATTTCTCAGTGTTCCTGTTTGGGGCAGTTTAAGTTACAGATTTCTCACTACCACTAAGTGTTTTTTAGGAATGCATTGTGTACTGCCAACATAACAGAGGTCTGAAGGATTTTTCTATAAATTTGCTAATGGGAATTGTATATTTTTTAACCTAATTTTTGAGGATATTGTAAGATTACTCAGGTAGACCAATTTGAGTTTCTTTAAAAAGAACAAGTTCCTATATATTCAAGCTATAGTTAACATAGTTAATAATTAAATTAATCATACTAATAAATATTGAAGCCTCTTATAAATCCATGAAGAGATTTCTGTTTTAGTTACTATACTCTATATTTGCTGCTTCTATAGAGTGTAGAAATAGTATGCTGTAGTTTCTTATTTATTATGTAAACTGCAGTATAGATTTAGGGTGGCAGATCAGAGACTAGAACAGGTGATTTTTTTCAATTGGTGTTTAATAAAGTTTAGGTAATTTTTTCTTAAATCTGTAGGAATCAGTCTATGTAAGTTCAGCATGGGATAAAGTCTATTTAGGGTTTTATGAGAAAAATCACCCACTCTTTTTTTTTTTTTTAATCCAGGGTTGGGATCAACAGTTGTTCTAGCATGGGCAGGGTAACTTGATATAATGGCATACATTTTTACCCTGGTCTGCTCTTAGAGCAAATTTGAAATGGTTGTTTTGGAAAATGTGCTATGAGTTTCTCTCCAGACCTTTGCACCAGGGCAGGCAGTCCAGCCTAGCAAATCTTTGGCACTTGATGCGCATCTTTCATAACAGAACTTTGATGCTGAGACTCAGTGTCTTGAAATCAGCACAACAAAATGGTGCCTGAGGAGCAGTGTTTACTTTGATCATTCTTCAACTTCTGTGCCCCAGCCTTTCACAGAGCACAAATTGCTTTACCAGAGTTACGGTGCTGAAGCCCACGACTGTTTTTGTAGTCTGGTTGCTGTGGTGATCCTTAGCCTTCCATGAAACTCCCATCTCTAGGGAAATAGAAACCTTTGCAGCTGTCTCGGCCTTTTTGGTTTTGTATCTGGTGGAGGTCTTCACCGAGCTTGTTCAAGCCTGAGAGTGATCGGTTTGTGTCAGAGTAAAATACACACATGGAAACAGGGCATCCCCTTCAGGATGTGTTGTATTAAAAAAAAAAACAAAAAAAACAAAAACACAGCTCCCTTATCCTTCTCTCCAATCATGTGGGGCCTTTGAAGTATCTCCAAGTCTGGCTAGAGTGAAGTGAGCCTTGGAGATGTTGTTGGTCATGATAGTGCTGTGAGTAAGCTTTGGGAGCGTGACTCAGGAAGTGGGGTGGCCAGGTGGGGAAGAAAGAGAGTGGGGGCAAAGGGGAAGGTTAACAGGGCCCGTGTGTGCCCAGAGAGAAGTTGGTTTAGGAGGAGAATGTGGGCCGAGTCCAAGGATGCCAGCAGCTTGATGTTTAGAGGACTATGAGGAAACCCGTTTTGACTTGAAGCCTCAATGGAGGATGGTATAGACAAGAGCTTCCTTCCATAGGAACCAAGGGAATGGAGAATAGCAGCTGTGGTTTTAGTGGGTAGAAGTAATAATAGCTAACACTTAGAGAGTGCTTACCAGATGCCAGTCACTGTTCTAAGTGCTTTCGACAAATGACAGATTTAACCCTTTGACATCTGATAGAATAGATACAATTATTATCCCCATGTTACAATTGATGAAACTGATGTGAGTAGAGTCTTAACATCCTCGAGGCCCTAGGGTGGGTAGGTGGAGAGCTGAGATTCCAACCTAATGCCTGGCTCTGAGTCACTGTTCTTAACCACCAGGTCAAACTGCCTGTAATTTAGAAAGGAAGGCAGAGTGACCCAAAGGATTGGGTTACGGGAGATGTGGCCAACTTAGAAGAAAATGTAGATCTTGGAAGAGATGAAATTATGCTTTAAAATGTGTGTGTTGATTCATGTATTAGTCCATTCTCACATTGCCATAAAGAAATACCCGAGACTGGGTAATTTATAAAGAAAAGAGGTTTAATTGGCTCACAATTCTCCAGGCAGTACAGGAAACATAGCAGCTTCTGGGGAGGCCTCAGGAAACTTTCAATCGTGGCAGAAGGCGAAGGGAAAGCAGACACATCTTACATGGATGGAGCAGGAGGAAGAGAGAGTGAAGGGCAAGGTGCTACACATTTTTAAACAGCCAGATCTTGTGAGAACTCTCTCATGAGAACAGCACTAGGGGGATGGTGCTAAACCATTCACGAGAAACTACCCCTATAATGCAGTCACCTCCCATTAGGCCCCACCTCCAACATTGGGGATTACAGTTCAACATGAGATTTGGGTGGGGACACAGATCCAAAACCTATCAATTTCTTCATTCAGTCATTCATTCGTTACCAAATATTAATGTAATTCCTGTAAGTGCTAGATACTGGACAAGGTTCTAAGGTGATAAAAATACAAGTCCCACCCCATGCTCTGAGATAGTTTATATGTACAAAGTTAATACAAGGCAGCAGATTCTGGATGCTGTAAGAGATGGGTCAACAGGACATAGGTCAGTAATATCCTCTGGACACAAAGTCTTCTATTTTTTTTTTTTTTTTGAGATGGAGTTTCGCTCTTGTTGCCCAGGCTGGAGTGCAATGGCATGATCTCGGCTCAACTCAACTTCCGCCTCCTGGGTTTAAGGGATTCTCCTGCCTCAGCCTCCTGAGTAGCTGGAATTACAGGCATGCGCCACCACACCCGGCTAATTTTGTATTTTTAATAGAGACGGGGTTTCTCCATGTTGGCCAGGCTGGTCTTGAACTCCCGACCTCAGGTGATCCTCCTGCCTTGGCCTCCCAAAGTGCTGGGATTACAGGCATGAGTCACTGCACCCGGCCAACACAAAGTCATCTTAAAGAGCATGGCTTTTTTTTTTTTTTTCTGTGATCCAATGTGAAAATACAAAACAGTAATTAATGCATTTATCCCTCCTTCCAGAAAGAATTGAGAAGTTACTTTGCTGAGTTTGTATATAGTTTCCAGGAGTAAAATAGTTCCTGCCTCTTACTGCTATAGAGCAGCTTCCCATTCTCCTCTATGTCCCAAGACTAACACCCAAGATTAAAGATGGGGGTGGGTAGGTAGG
>Seq_Long_290 [organism=Homo sapiens] Coordinates_in_GRCh37=|1|-|92236528|92237382| Description=UnannotedIntronicRegionGivingRiseToLongTranscriptsInPlateletsAndFoundUsing__LONG__RNA-seq
AAGTCCTTTCATTACTTAGTGGTGCTTCCCAAATATAAGTTTATATGTGCTATTAGTCTTCACAGTTTGTGTAGTATTCATATATTATTTGCATTATTTACCTTTTTTTTTTTTTTTTTTGAGACAGAGTCTTGCTCTGTCACCCAGGCTGGAGTGCAGTGGCACGATCTCGGCTCACTGCAAGCTCCGCCTCCCATGTTCATGCCATTCTCCTGCCTCAGCCTCCTGAGTAGCTGGGACTACAGGTGCCCGCCACCACGCCCGGCTAATTTTTTTGTATTTTTTAGTAGAGACGGGGTTTCACCGTGTTAGCCAAGATGGTCTTGACCTCCTGACCTCAGGATCCATCCACCTCGGCCTTCCAAAGTGCTGGGATTACAGACGTGAGCCACCGTGTCCGGCCCATAATATTTTTTCTTAAATCTACTCACTTAAAAAATGACTTTAGCTTCATCCTCAACTTCCTAAACATGAAATCATGTTTTTAATTCCTGTAAAAATATATATACATAAAGTATATCTTAAAACATTCTTATTATCTCCACACTTTGGGAAGGATTGACTGAGTAAAGTGCTTTACACATAGTAGCCATTCAGTTTCTGAGGAATGAATAGTAAATGCGCAAAACATAACATGAGAACCTCTTTTCCCTGTTAGTTTAGTAACTTCACGCTTATTAACCTAGAGATAAAAGGAGGAGGGTGCAGCTAGAAAAGACTGAGCAAGCCCGTAAGCCAAGCCATTCATTCCTGTCTGTGAAGCATTTAGGTGTTAGATATTACTAATTACCTCTTATGCATTGCAAACTGCTGGGCTAGAGGGGCCTATGGAACAATAAATTTTGTGGATTGCAG
>Seq_Long_291 [organism=Homo sapiens] Coordinates_in_GRCh37=|1|-|92237462|92239700| Description=UnannotedIntronicRegionGivingRiseToLongTranscriptsInPlateletsAndFoundUsing__LONG__RNA-seq
GTATATCTAAAAGAAATTAGCAAGACCAAGTATATTAACTTGTTTTTAGACTACTACCATGTCAACACTTCCTATTTTAAAATGCACTGTAAATCATGGTTTACCCTTAGGATTAGCTTTGAGTATTTCATTATTTGTTTTGCTTCTGCCAAATGTAAAAGACTAAGTGGGCACACTGACCCAGAATTAAAGTTAAGGAAAGCAAAGAAACTCTCTAAAACAAACATTATTTAATTTTTCAAGCCAGCATTTCAAGACATTTTCACTTGTTGAAAGGAGAAAGCACTTCTATTTTGTTCTCTAGTATTCACTTTGGCAGGCTAAACTAAACTTTTTAAAATTGTTCCTTTTAATTGAGTACACAGATCATTTTAGTGTGACATGGCATTTATGAAATTGATAATTCAGTCACATCAACTCATTTATTGAGATACATTCATTTCTAGAGATCTTTTGTTTTTTGAGATGGAGTCTTGCTCTGTTGCCCAGACTGGAGTGCAGTGGCGCGATCTCGGCTCACCGCAACCTCTGCCTCCTGCATTCATGCAATTCTCCCTGCCTCAGCCTCCTGATTAGCTGAGATTACAGGCGCCTGCCACCAAGCCTAACTAATTTTTGTATTTTTTAGTAGAGACGGGGTTTCACCATATTGGCCAGGCTGGTCTTGAACTCCTGACTTCAGGTGATCTGCCCGCCTTGGCCTCCCAAATTGCTGGGATAATGCTCATGAGCCACTGTGCCTGGCCTAGAGATCTGTCCTGAAGACTTTTACTGACTCTATTAGTTGCTGAAAGAACCATAGGCTCTAGATTTATAGGTGGCCATAGAGATAGAGTCTAACCTTTTCATTTATGGGGAGACTGAAGCCCAAAGTAAGATACTTAAGCCAAAAAAAAAAAAATCATTTATTTATTTATTTTTATTATTTTTAGAGACAAAGTTTCACTATGTTGGCCAGGCTGGTCTCAAACTCTTGTCCTCAAGTGATCTGTCCGCCTCAGCCTCCCAGAGTGCTGGGATTACAGGCCTGAGCTACTGTGCCTAACCCCCTTTTTAAAATGAATGATATGTCAGGATCTTACATTAGGAGGAAGGCAAAATTGGGGAGCACCGGGGTTTGTGGTTTATAGTGAAAGTTAATTTCCTCTGTTTCTCAGACAATTAACTTTTTTTCTCCTTGAGGGCAAACAACAAATGATTATTTTCTAGAAATCAGACAATCCTATTTTTGTTCTAAAATTTCATGCCAACAATTTACTTACTTTCTTCTTTGAAAAGAATGAGAGAGATTCTGACCTAAAATTGTCTGAAATGTGTACTGAAGATGCTAATATTGTATTGGTAGGTCTTGCCAAGATTTAAGAGGGCATCTCAGAAAGACATTGTACACCATTCTACAATGGTAACTTGTTTTCACCTTAGAGATGATAAAGTAGAGGGATAGATAAGAGGCTTAATTCAGCTCATTTCTTACACAGTAGAGAATTATGGATAGAACTTACAGACTTTTACATAAAATAATGTAACCAGGACCAGAATTACCAGGCCCTATAAGTTGTTCCTTATAGAAATGCTCAAGGCTCCTAGCTCAGTTGCTTAATTCATTGATAGTTTATGGTTATACCCCAAACTCAACAAGTGTTTATTGAGGGACTATGACCTGGGGACAAAGCCAAGGAACAAACTCCTCAAGTCTAGGAGATTTAGGGTTGAGGGCTAGAGTTTGATTTTTCTCACCATGCAAGATATTCCTTGGTAATTCAGCAACAATCTAAAGGTACCCTTTAGATCCTAAACAAAAATGGGATTTAAAATTGTTATTAGATTTATGAATGATATGTTTTCTTTTGGGCAAGTAAGTCAGGTAATGGAAGTTCATTTAGTGAATCAGTGCAGTAATGTGGTTAACTAAGTGACACTTACTAAGCCAGAAGTTAATGTACTCATTATCTATCAGGAAGCAAATCAGGGTCTATGTCTCTGAAAAGCAAATGATCGTCTTTCATTAACTGGTTAAGCTTGGCTTTCAAGGCTCATTGTGATCTGGCTCCAGTACCCTTTCAACGACATTCTTCTTTATTCTTTTTTGTATTTCCTTAGCTCCGTCTGAATTAAGTATTCTTCACACCCACTCATGCTGCCTCCACTGCCCTTCTCCTTGTCTGGACCCCTTAGATCCACCTTTCCCCATTCACCCTCTGGCCCAGCTGAAGTGCCCCCTTCCTGCTGCCCACAGATG
>Seq_Long_292 [organism=Homo sapiens] Coordinates_in_GRCh37=|1|-|92239993|92240502| Description=UnannotedIntronicRegionGivingRiseToLongTranscriptsInPlateletsAndFoundUsing__LONG__RNA-seq
ATATAAATTTCATTTTTGGTTTTATCCTTTTGTTTCTTTCAGACTTTTACCAGTGATCTTACAGTAACCAAGTCCACTCACTAGTTCTGATTTCACTCTTTTCTCTATTCCTTTGCTTCTGGAGTAGCCAGTGAAGTACTTGGAAAAAAAAATGTCAGGAGGGAAAGAGAGAATTTCATAACTTTGCACAGTGTACTCAACAGTGCATATTTAACACATTGCCTGTTGCCCTGAAAGAATTCCCAATCACCGCATGAGTCGATTGTGATGACCGAGACTTGTTCTCAGACTAGTGATGTAGGGTTTAACCAAAAAATGCCATTGTCCTTACTGAGGAGGATTTATCCCATCAAAACGGCATTTGAGAACCTGACAGTGGGATACTGTTGTTTGCATTTACTCTTTTTTTTAAATCATATTTTGATTTATTGGAAACTTATATTTCAATAAAAAAAACCTGCTCATCTTTCAGTATCAATTATACAACTCTCTCATTGAAAAGTATATCTA
>Seq_Long_293 [organism=Homo sapiens] Coordinates_in_GRCh37=|1|-|92240691|92243654| Description=UnannotedIntronicRegionGivingRiseToLongTranscriptsInPlateletsAndFoundUsing__LONG__RNA-seq
ATGCTTTTGAGTTTCATTGCTTATATCTTACTGCCTTGCACAGTAAAAATTTCATGATTTTCCAAAGAGCTCTACTGTTTCGTCAGGACAGAGTACATGTGAATCTTTCCCTGTCTTTCTTTTATTTATTGAAATGCAGAAGATTAGAAGAACTAATTATTTCAGTTTGTTGAGTGGAGGCCTCTCTCCACATAAATTAGAACCAGGCAGTTGGACAGTCAGCTGCAGCTGCCTTTGTGAACTGGGCACCGGTGCAAAGCATTGCAGGAGTGAGGAGACAGGCAGCCCTCGGAGCTCACGGTCACCGTGCATCCAGGGACAAAGAGCAACACCTGTAACAGAAAGTACGGAGACGTAGAAACATCTCATCGCCCTAAATACACGAGATAGAAACTTAACCAAATAGATGTAATCAACTACAGCTGGGCTGAGATAAACACGTTAAGTGCTAAGTAATCAGGCATGTTAGGGGGATGTGGGGCTGGGGCTAGGGCTGGGGCTAGAGCTGGGGTTGGGGCTGGGGCTGGGGGAAGGCATTGCTGGAATAATTGGAGCCAGGTGTGCTTGCCTGGTGCTGCTTTTTGGAGGTGAGAAATTGGAAAGGTTTGAAATGGGGATGTGGTTTGGCAGAGGGCTGAAAGGAGAATTTTCCAAGACTAGGGGAGGAGACTGGTAAATAAAATAGAGCCGAGTTGAGTATGAAATATGTTGAGGACAGCAAGTACCTTGGCAGCTGTGAAAGCTTCATCTGATGGTTTTGCCTGTTGGTGTTGATGCTGGGAGAATGGTCTTCAGCTGAACACCACAGGTCTTCAAAGCCAGGTGAATTGTGACAGCCTGTGACACTGGAAGGGGCAGTGTAGACAGGCCTCTGAAGATAAATGTTTGTCCCCAGATTTCCCCACTACAGATTGGGAGAAACCTCTAGCTTTACCTCACAATCCAGTGATGTCAGCTGCCTTGGAAGCAGTTCCTTGCTTTGGCACTTCCTATGTTCCTATTTTTTTGGAAGGTACCTGCCAGGGAGGAAAGGCAGCGAGCACAGGTGATTGAGTTTTTGTTCAGAGATTTGGGGTAACCTCAGAGTAGATGTGGTGTTGGGGTCAGGTGTGGAATGAATGTGGTCTTCCCAGGACCTTTGTTTGTTAGATTCAGAAGTCTCCAGAACTACGGTGAGATTTGGGGAGCAAAACCTGAGCTTGTCCAGGTTAGTGGTGCCTGAACAGGAACAACTAGCAAAGATGTTGATGTTTGTGCTACCTTTCGGCCCTCGTCTTTAATGAGCTCCAAATCCCAAAGGTGAAGGAAAAGCAGACAAATGACAGAACAACCATTAGTTCCTCATGAGGAAGCCAAGTGTTTGGAGGGTCATGTATGCAGCTGCCACCAATTTGTCACCCTGCTTGAAAATCCAGGGACCTGTAGGCAGGAGGTAATGGCACTACACTGATCAGAGCCAAAGTCAAACGCTGGTAGGCTTCTTTCCAGAGAATTACAAAACCTGGCATTTTATTTGTTTTTTTCAACACCCCTGGAAGGGAGATTCTGTTAGCTCTGTTTTACAGGTGTGGAAATTGAGGCTAAGAGAGGTTAAGTATTCTACCCAAGGTCATGAGCTGGGAAATAATTGGTAGAACCTAACCTTGAATTCACAACACACTTCCTATAGATGGAGTTGACATGCACTCTGAGTGGCTCTGGGCAAGGTGGGCTTTCCCAAGGCTTAGGCATTTATTCAATAATGAAATCATTATTTATTAAGCACCTGTTTGTAATGTGTCAGGCACAGTGCCAGGCACTGGCAGTCCTGACCCCCTACCCTTGAGAATTTGCCAAAGGTAACAAAAACACAGTGGATAGTGAGTTCTCCCTTGCTCCCGCTCCCATTTAGATGATCTCAAGCTCTTTACTTTGCTTAAATGTGGGCTTAGATGTTGCACCCAGTGTTGCGTGTTGACTTAATCATATGCAGGTAAGTCTTTGAGCTGCAATGAAACAGCCATCAGGTAAGAGTTAAATGTGAATAGCTGGGCTGTCATCTATAGGTGAAGAGCTTAGAAAGAGGGGCAGGTTAGGGCACCCTGTTATTAACATCAGCTCTGTTCTATACAAACAATTCTCTTACTGGATTACCTGTGCCAAAATATTGCTGAATAGCTTGGAAACAGGTTAGTATTTTGCCCTTTAGCAAAACAGACAAAAGAAAGACCATGGAGTTGAATTTGGAAAGGAATCTTGGAAAATGAATGTTTCAGTACAACAATGTATCATTCACATGCCCAGAAATTCAGCACTGCAGGGCTCCTGCTGGCAGAATCAGGTGAACTCTGGGATGCATTCTGATTTGGTCTTGAATTCTTGCATGTCTTGAGTAGGTTGAAAGTTGGTTATTTTTGTTTTGCTGGCAGTGGCCTTTACTTAGAAGTGCCCAGGAGATATTCTTGGGATAGATGCCAACAGGCTTTGTGTCTTTTCCCTTCAATTTTATAAAAATGTAAATGAAAGGATTTCCCAGCACCAAGTTGTGGAGCTACCTGGGTATTCAAGTGACAGGAAGAGTTGGTTGTTAGGGTGGTTAGGAAGGGCTTCTTAGAGGAAGCGTGCTTGAACTGAGACCTGAATGGTGAAAAGGCGTGAACTATGCCGAGATCTGGGTGAAGAAGAGGCCAAATAAAGGGCCCAGGCCCTCAGCTTGGAAGCAGCTTGTTGGAGATGAGAGAGGGGCCAGTATGGCTGGAGTGGAGTTAGCAAGGGGGAGAGTGGTGGGAGGTGCGATTGGTCATTGAGGGTTGGATCACGTGGGGCCCTGCGGAGTAAGAAGTTGTTTCTTGGCATTTCTTTACATTTCTGTGTTCTTATCTAGTGATTAAAAGAGCTGACCCTAAATTCTGAAGACTTGGGGAGTCCGTGTTTGCTAACAACGGAGAATTGGTTCTATAAGGAGAAATGCGAATAGTTCCACTG
>Seq_Long_294 [organism=Homo sapiens] Coordinates_in_GRCh37=|1|-|92246723|92248762| Description=UnannotedIntronicRegionGivingRiseToLongTranscriptsInPlateletsAndFoundUsing__LONG__RNA-seq
GTATGACTTGGATACTTTTGAAGATAAGAGAGCTAATGAGATGAGGTGTTACTGATTCTCACTGTGAAGCAAGGACAGAGCCCAGCTTTAGGATCCAAGGTCACTACCATAGCCTAACTCTTGCCCGGAGCTGAAGTGTCCCCTTGTGCCCATTATGGCTTAACTTCTATTTGTTGATACATGTGTACACACATCTGATCCATTTTGAATTTGCTCCAGCAAGTCGGTGATGTGGCTGTCGGTTCTCTGTGCCTAGCACTGGGCTTGCCACAGGTTAGGGACTGCATGCCTGTGGACCCGTTTACGTGGAAGCTGCATCGATGTCTTCTTAAAAGGTGAGTCCCCCTCCCAGAGTGAGGTGTGGCCTCACTACCAGTGATGTGAGCACATACCGAGGTGCCTTGGGGGAGAGGGGCAGAGAGGTATAGCAACTGCTGAGAGGCCTGAGCACAAAAGGTCGAAAGTGAGCTGTCGTACCTCTCAGCCCTCGCCATGCCCCTGGGGTCTTTTAATGACCTACAGTTGGATTTTTTCATGAGGTGGAAGTTATATTGAAATTTCTGCCTCAGAATAGTTCCTGAAGAGCATTGACTCTCTGGGAGTCTTAGGTAAATTTAACACTTAATGAAGGTAAAAACAATCCTTTCCACATTCCTCTGCTCCTCCTCTCAACCTCAGGTCAGTCGATGTGCAAGCAGTGCTTTCCTTGGGAGGCAGCAGTTTCTGAAGGTAAAGGAGAAAGCCCTGGTCCAAGGGAGCCAAAGGTCCGTTGGGACACACATGATTCCGTGTTGGGCACATGGGCATGTAGGTGTCTCCTAGCCTTGCCAAGCTGTCTTAAATTCGGGCATCTTCCAAAATCAAAGGCAACTGAAGAGCTTAATTTCCAATGATGATACATTTTGCCTCAGTCATCTGGCCCCAAAAGACTTCTGGGGGCCGATCACCCTCCCTTCTATTCTGAACGCCCTCATCCCCTAGATTGTCACTTGGTGCTTTTGGCCAGGGGGCTCTGCTTCTTCCTTGCTGCGAGTTCTTCCTGCTGAGCCCAGCATCCCCGTGAGGGCTTTCACGCAGGCCCTTCATTGCTCTCGGTATGTTGTCAGCCCATGTGTTGCAGTTTATTTTTGATTCCTGCTTTCATAAGGTTTGAAGATTCCACTCATTTTTCCAGTGGTTGTTAAGATAGTGAGAATCTAAATGAAATGGTAATATTACCATTGTGAACAATTATTTTTCTAAAAGAATCTTTTGTGTTCATTTTTAATGCTGTTAAGATCTAATTCCCAGTATTTTATTTGGAAGCTCTTCAAATTTCCCAAATCATAAAATCTTTCAAAGCCTACTCCAAGTTACTTTTTCTTGATTCAGCTCTCCTATTTGCATTTAAAATAAAAAGGCCAGCCTATTTCCAAATATGGAAATGATCTATGTTTATTAGAGATCAGCAAAGTGATATGGGCCCTTGACTTGCTGTGAGGTTTTTTTTTTAAATGTGTTTTAGAGCAATGTACAAGGGCAATTTTTCGTCCTGTTTTGTCATGTGTTCTTAAATACATTTCCTAAACACTTTCTCTGGCTTGGTGCTATTACTGTGTATACGTCCTACATATGTTTCCTATTTTTTATGACTCATACTTACGGTACTCATAAAGATTTATCCTTTATCTTGGCTCTGAGTAATGAGCCCACTTGCACATTTCCAGCAGAACTGTGGGTTAGGGATTTTACATTTCATTCTGCTGGAGAGGCCTCTGGAAGGCATAGCACAGGCAGCGCAGCATGTTCCTTGTAGGCAGTACTCACTTCTCCCTGAGGGAACAGTTAGCTCAGTTTTTGTGAATTTACTAATTTTTGTTCTCTAGCTTTTCCTTTCCCTTTGCCCTTTTTAGCCATTTTGCTGTTTGAGTGAGGCCACACAAGAGCATGAACAGATGAAACAAATGCTCTACTCCTTTTTGCTGCTGAGTAACTGTGGTGGAGGAAGAAATGGAAATAATGAACTGAAACGATATTATTACATGTGGCAACAAACTCAGG
>Seq_Long_295 [organism=Homo sapiens] Coordinates_in_GRCh37=|1|-|92248822|92250464| Description=UnannotedIntronicRegionGivingRiseToLongTranscriptsInPlateletsAndFoundUsing__LONG__RNA-seq
TAATAGAGGATGAAGACAATGAAGGGGGTAGGCTGGGGCTGAGTGGAAGATGAGACTGGAAAGGCCACGTAAGGATTTGGACTTAATCCTGTGGATCGGCTTCTCAAAGTGTGTGTGCTGTGTGAAGCCCCTGCATCGGATCCCTTGATGTATAGATTCCTGAGCCTCCCCCTGGGCTTACCAGCTAAACCCCTTGCCCCACGCCCTTATTCTTAATTCCACCTGGACTTCTTTCTTCAGTCTCTCAATTCTTGCCACTTTGGAAGCCCATGCTTAGGTCTTAGCTCTTCACCAAACCCTTGCCTGATTGCTTTACCCTCCTCCATTTCTTTCTTTTCTAAACATCGCTCTGAATCTTCTTCCCCCTACCACAACCTGTGCCTTCCCACAGTATGGAATTATATGTTTTATTGTATTACTTGCTGCTGAATCGTGTGTGTTAATTCTGCACACTCAGCTGGTGAGTGGACTGCTTTCGGGCAGGAACTAGGTCTTGGGTCTTTTTTTGCATTATGCAAATTGGGTTATTGCATGGCACCAAGGATGTTATTTAGAGTATAACTGAAAGTCTTCTTAAATGACTTTCCTTTTGCATAGTGCATCTTTATTTGCTTTGCATTCTATTAGTGGACTTAGTGTTTGGTCCCTAGGCCCCTCAACATTGGAGCTAAGCAGGTGTCCTCCATTTTGTATGACTGCTTTGATTTACTTTTTTAATTAAATCTCTTTTAATTAATCTTATTTTTTACTCTAAACTGCAGATCTTTGTTCAGTCTTTTCCCTAGCCCATTTCTAAATCTTTGTTACATTCTTCTTTACTCTGAGGGGTTTTAGTCATCTGCTAGTAAACTAGTTAGTCCTTTCCGTCAGCTGGGTAAAAAGCTATAAATGGTTTTCAACTCTATGCAGCTCCCTTGGGTTGCTCATTTGATCTGAGCCAGGTTTGAAGTTGGGCCATTGAGAATGATCTGTCCTCATGATGTAGGGGGTGACTCCAGCCAATTCTTAATATTGCTGGAATTAATTAACTTTGATTCCTCTAACTGAAAGAGGGCATTTTACTCTACCGTGTATTATTAAATACCTTATAACTTGATTTTTTTGATTTTGTTTTCTTGCTCAGTGAGTACTTAAAATATCCCTGCCGATATAGTAATTTGTTCCCTGTTTAATATGGCTTTTTCCTTTGTTTACTCTGGACTCAAGTCTTTGTAGCTTGTTTTCTAAGTCAGCTCAAAAGTTGCTGGTCATTGGATTTGGCAGCCTTTTCAAGCTTTACCCACCAGAATCCTACAGGAAGTTGTGTGTCGGCCAGAAGAGTCTGTTTATTTAGAGCGTGGTGTCCAGCAGAAGCAATCCATTTATGAGGGTCTGGTCTTAAAGACACAGGCATCTGAGTCTGTGTTTGGAAGACCTGCTGCTTTGGCTTCCATTGCAGCCATGTTCTCCATGCTTTCCTGTCCAGCCCGCCGGGGCACCTCAGTGGCACTGCTGGCTGATTGAAGGAGTCCTTGTCTCTGAGCTCCTTGGCCTTGTCTGAAAGGCTGAAATATCAAGGCCCAGATATTAGACAGGGTTCTAGTCCAAAGCACCCTACAATAATGCTTTGTATTTATGGCTTTTTTTTTCCACCTGAACCACAG
>Seq_Long_296 [organism=Homo sapiens] Coordinates_in_GRCh37=|1|-|92250645|92251325| Description=UnannotedIntronicRegionGivingRiseToLongTranscriptsInPlateletsAndFoundUsing__LONG__RNA-seq
GTACAGAAGCCCAACAAAGGGTGTGTTCATTCTCTCTGGAAGTGAGGGAAGGATTCCCAGAAGAAAGAACATTTGACGGAGGGCTTAAAAGTCAAATTAGTGTTGTTGAGCCAAGGGATGGGAGGACTCAATATACACAGAGTGGGCGCCAGGTGTGGAGGAAAGTTCTTCACCTACACGGTGTGGCTGGTGGACAGATCAAGGGTGCTAGGCAGGACTGAATTCTGCCTGCTGCCTGTTTGTGTTTTTAAAATAGCTTTAATGAGATATAATTTACGTACCATAAAGTTTACCTGTTTAAAGTGTACAAGTCAGTGGTTTTTAGTATATTTATAGAAATGTGCAACCAGTGGCCCATAATCTAATTTTACAACATTTCCATCACCCTAAGAAGAAACCTTGTATCTATTAACAGTCACTCTCCCATTCCCTGTGTGTGCCCCCCACGACCCGGCACTAGCCCAAGGTAGCCACTAATCTACTTTCTAGATTTATCTGTTCTGCACATTCATATGAATGGGATCATGCAATATGTATCTTTTGTGTCTAGCTTCTTTCACTTAGCGTAAAGCACTTGAGGTTCCTCGATGTTGTAGCATGTATCAGTTGTTTCATTCCTTTTTATTCCTGGGTAGTTTTCATTGTGTGGCTATACCATGTTTTGTTAATGCATTCATCAGT
>Seq_Long_297 [organism=Homo sapiens] Coordinates_in_GRCh37=|1|-|92251785|92252884| Description=UnannotedIntronicRegionGivingRiseToLongTranscriptsInPlateletsAndFoundUsing__LONG__RNA-seq
TTTTTTTTTTTTAATTATTACTTTTTGTGAGATGGCGTCTCGCTCTGTCACCAGGCTGGAGTGCAGTGGCGTGACCTCGGCTCACTGCAACCTCCGCCTCCTGGGTTCAAGCGATTCTCTTGCCTCAGCCTCCTGAGTAGCTGGGACCATAGGCATGTGCCACCACGCCCAGCTAATTTTTGTATTTTTAGTAGAGACGGAGTTTCACCATGTTGGCCAGGATGGTCTCAATCTCTTGACCTCGTGATCTGCCTGTCTCAGCCTCCCAAAGTGCGGGGATTATAGGCGTGAGCCACTGTGCCCAGCTAGTAGCACTTCTTTAGAGGGTTCACTGACCATTGAGAAATGTCTCTGTGGCACTTAGGGCCGGTATAGGTACAGTCAACTGCTAGCTAACAGTAATTTTTATTCTCTCTAAAATAGAATTTAAGAACCCTCCCAGGCCAGTTCTCCTGACCCTAGTGCTGGCTTTTCAATCTGGCTTCCCTGACCCATCAATGTCACCAGTACCATCCATCTTGGAACTTTTGAACCATCTTGTATTTACTCATCCTCTTTTTTTTTGTCTTTTTTTTTGGAGACACAGTCTTGCTCTGTCACCCAGGCTGGAGTGCATTGGCGCGATCTTGGTTGACTGCAACCTCCGCCTCCCGAGTTCAAGCAATTCTCCTGCCTCAGCCTCCCAGGTAGCTGGGATTACAGGCACCCGCCACTACACCTGGCTAATTTTTGTATTTTTAGTAGAGATGGGGTTTCACCATGTTGGCCAGGCTGGTCTTGAACTCCTGGCCTCAAGTGATCCATCCATCTCAGCCTCCCAAAGTGCTGGGATTAGAGGTGTGAGCCACCACACCTGGCCTGCCCATTCTCTTTAAACCCTATATTTGGCCAATCACCACATTTTATTGACATTTCCTCTGCAATTGCCCTTGAATTTCTCTGTTTTTCTCCACTTACCCTGGAGCCTCCTTAACTGGTCTCCTGGGACTGGCCTCTTCAGCTTTAGACCCTGATTCTTTCTGTCTAGCTTGTGAACCTCTTCATAAAACCAAACTTCTCTAAATAATGCTCTCATAATGAATTTGTTTATTCATTCACAG
>Seq_Long_298 [organism=Homo sapiens] Coordinates_in_GRCh37=|1|-|92252983|92259624| Description=UnannotedIntronicRegionGivingRiseToLongTranscriptsInPlateletsAndFoundUsing__LONG__RNA-seq
AACCGTTTGACCTGCTGACATGCTAATTAGTCTATAAAGTTTACGTTGGCTCAATTCACTTTTACCAAGATTGCTTACTCCTTCAACTTAAACTCACCTAATGCTTTTTGTTATTTTCAATGGATAACTTGGTTTTTGTAGATATGTCATGATATGGTCTATGCTAAAAATAACAGCTGATCTGTTTTGAGGGTAATAGTAGGAGGGCCAGAGGCAGCCTTTGTGCAGTCTCTACCAATTTTTTTTTTTTTTTTTTTTTTTTGAGACAGAGTCTTGCTGTGTCACCCAGGCTGGAGCACAGTTGTGTGATCTTGGCTCACTGCAACCTCCACCTCCCGGGTTCAAGCAATTCTCATGCCTCAGCCACCTGAGTAGCTGGGATTACAGGCATATGCCACCGTGCCCGGCTAATTTTTTATATTTTTAGTAGAAATGGAGTTTCATCATGTTGGCCAGTCTGGTCTCAAACTCCTGGCCTCAAGTGATCCGTCCGCCTCAGACTCCCAGAGTGCTGGGATTACAGGTGTGAGCCACCTCACCTGGCCTCTACCAAATATTAAAGGCAAATATTTTTCAAAATGAAATAAGTGCCGTTACTTACAAATTAGCAAAACAATTACCGTGCTGGCTCCAAGCTGTAATTGACTATGACTGAAGACTGGAGTAGTTGGTTTTCATGATGTCATCCTTAAATGTGAGGGAATTACTAAATCAGCCCCATTTCCCCTTGGCTTGTTATTGGTGCAAGATCAGTATCAAGATCTATTATAAATCACCCCATATCTAATATTTTACTATTAATAAATTCCTACCTCCCAGGTGCCTTAAAGTTCTTCAGCTGGGGAGAGATTTTTAATTTTCCTGTGTAGAGGCGGTGACAGAGCCTACACCCAAAAGTAGTAACTGCAGCAGGTTGACAAGATTTAGGGAGACAGTAACGCTTAAGTTGGATGAACAGTTTTATAGGCCAGCAGAGAATTTGTATCAGAAACACACTTGTTACAACAGTACATAAAAAGCCCTCAGTACCAAAGCAATGTTTTGTCATCGGCCTCCCTGCTGGGTTCTCCTCGGGTCAGAGTAGACCTATTGTATTTTTCATCTGAGAACACACCTCTCATTTGTAATCATTGGTTTCGGAAACAACAGCCTTGGAAGCGAACAGGAAACTGGAAAATGACTTTCTGGCAACAGAGGACAGCAGAAGAGCATAAACAATGCTGAGAGATCAGATTTATCTTTTAGAGCAAGTGAGGACCAGTGTCATGGTTTCCATCCCCATGAAAACCAGCTCCTAGTACCCTCTGACTTTGAAGTAAAATGCAGCCGCCCCCTTGTGTCGGACTCCCGAGTTTAATTGCTCAGGGCGTTTCCTGATTCCTGAGAGGGGTTACAGCACCATTAGAGGCTTGTTTACAGTAACATACTTTCATTAGTTGCTGGAATGGCAACAATTTTGTTTCCTATCATCTAATTTTTACTTGTGACCTGCTTTTATGTGGTGGTGTGTCTTTTCTATTTCTGACCTATCTAATTGCTTGCTTATTATGAAAAGCTGCTGAGGATAAGTCCCAAGTTAGCCATTACATATGTGTAGAAAAGATATGGACATTTAAATTTATGCATTTGTTTTGACATTAAAGGAGCAATGGGCGTGCCAGTGCCTGGCTGTAGGGGTGGAGTGGGGATCAGGAGGCTCCATTACCATGGGAAAGGGGCCAGGTTTAATAACTTCACCCGTCAAAAAGCTCATAACCCTATGAGCTTCTCTGCCTCATTCCAAAAGAGGATTTGGGATGAGCCTCCAGCAACAGGCATACCAACAGTGTAAGCAGAAATACAGAATGAGGACCAAGGGAAAAAGAAGGGTGCAGCTTGCGAGCCATTTGGGTTTATGTGGTTGGTATGATTGTGTTTGAAATTTGGCTCCAGGCTTTTTGGCAGGCACAGACAAATGGGATGTGTGGTTAATCACACATGTGGCTCCAAGTCACTTTTACTTTGTACCTTCTCTGAGGATTGGCATAAAGCTGTCCCTTTTTTGGTTCTTTTTGAGGGCAGGAAAGACCACAGTGGGGAGAAAGAGAAGGAAGTAAACACTGTCAAGTGCTAACTGCTCGACTTGCCTCTTAACAGCTCTCACATCCCCCAAATGACAATACTAGCAGCCGTAGTGGTGAAGACTGCGTGTCTCCTGTGGGCCAGCCACCTGCCAGGCACTTGTTTGGTTCTGCCAGTCTTGTCGTCAGCCTGAAAGGGAGGCTTGGTGGTCACTGTTTTTGCAGAAGAGGATGCTTGGGCTTAGGGAGGTTATACAACCAGATGGTGAGTTGTGGAGCCAGCCCCCGAGTTGTGTCTGTTGGATTCTACAGTGCAAGCTGCAAGCTTTTCCCATACTCCAGCTAGTTGTCCTTTCCTTTTAGCTCTTACTTGGTTCTGGGCTACAGAACCTGCTAGTCTGCTGAGTCTGCTTTGTTAGACAGCCAGCAAGTAGGTCTGTTAGTGAGGGTTTGGGTTCTGTGCATAGGTTTGTAATAACTCTTTGCAGTGCTTGGAGTCCTTTTTGATTCCCTTCCTTGCAGCTTTGGGGCAGTATTAAGTTGGTCTGTGTGTGGCAGTGTCTCTTTTTTTCCCTTTCATGGTTTAGGATTATCACACCACATGTCAGTAATTATAAAATGCAGGGCTGAGCTCAGGAGCCATTGTGCTCTATGTGGCTGCTAATCCCCATGCTAAATGGCACCACCAAGGGGCCTTTTATGTTCTTGTCTGTTTTCATAGTTAAACATTCCCCCCACCCCCAGGCCTTCAGCTGTGTTCACACAAATAGCTCACCTGTCCTCTGCTTATAATTTACTACGTCTTGTATCCAAACTTGTTTTAACTGTGTGGTAAGAGAGAACTAGCATATTAACTGACTCTTCTTGCTAAGAATGATATGCAAGAGCTTCAGTATTCAGACTTCGCCATCTGATTTGACATCTTTTTGCTTACATTGGGGAATTTGGCAATTCAAAGATTGACCATTTTGGAGATCTTTATCTACCTACCTACCTATCTATATGTAATCCTTCCCCATTTCCACAATATTAATACACGAACACCTTTTCTCTTTTTCCCCCTCGATTATCGAGATTCAGATAATACAGTGCTTGGGGAGGAGTGGGTGTGCCTTGCCCAACACCACTAAAAGAACTGATACAAAATCTCAAGGCTGGGTTTTGGGAGAGTACATATGTGAGAGCAAAAACATTAAACTAGCTACATTCTTTTCTCTATCTGGGGCATTTTTTACCCTGCTGCTATTCATAAATGACTTCCTAATGCAGTCCTGTGCATATGCAGAAAAAACAAAAAACCCAGGGCTATTTATGTTTGAGATACCTTTTATGTGGTATGTACTAAGCAAGTGTCAAAGGAAACCCCTCACACACAGACACTGTATATCAGTGAAATTTGGTTTCTAAACAAATACATTCCGCATATAAGCACTGCCTGGTGTTTGTTTAAAAGGAAGCTGTTCTGGAAATCACCCAGCTTGACAGGGAAGATTACCTCTGAAATGGTCATTTAGTTTTCCACCAGTCCTTAACAGATACTGTCATGCATTGCTTCATGACAGAGACACATTCAGAGAAATGTGTTGTTAGGGGATTGTGTTGTGCAAACATCATAGTGTAGGTACACAAACCTAGATGGTATGTCCTACTACGCACCTCGGCCATATGGTATATATAGCCCATGGCTACTAGGCTACAAATGTGCACAGCATGTTACTATGCTGAATATTGTAGGCAATTGTAACACAATGGTAAGAATTTGTGTACCTAAACATGCCTAAATGTCAAAAAGGTACAGGAAAATTATGGTACTATAATCTTATGAGACCACCGTTGTATATGTGGTCCCTTGTTGATTGAAACATTGTTATGTGGCCCATGCCTGTACTATTTCTCTCTCTCTCTCTTTTTTCTCTGTCTCTCCCCACCTGCCCATTTCCTCTCTCCTTTCTTCCCTTCCCCATTTATTTGAGTATTACTATAGAAATCATTTCATTACCTACAAAGGCAACTGAATCTGTCTGTCCACATAGGATTGGAGGGCCTGAATGAATAGGACACTCATATTATATAAAAAGAGTTACTCCTTTACTTGAAGACACTCAATGCAATTTAAACAATGACACCCTGCTAGGTCGTGTGAAGGTGCCAGTCCAGGCCTGGAAAGGGGAGCAGGGTTAGGGACAGCAAGGCAATGCATCTGCTAGCTGTCACAACAGAGGACAATGCAAGCGAGAGCTGGCACTGGTCACACTAGTCAAGGATGATGTCTAACACTTTGGGGCAAGATGTTCAATCTAAAATTCCAGCTAACTCTCCAATAGGAACTCTCCAAAAATGCAGTCTTGGACTTTTAGAAAAAGTGAAAGCAGAAATCAGAGAGGTAATAGCAAACACCGGGGTTTAGGAAACAAACCAGGACACAAGGCTAAGCTAAGAAGTTAAAACGTTCCTACCAAGATGCAGGTTGGTCACGTCACTTAAATCCTGTCATTCGTCACAGTAATATCCAGATGCTGTAAAGTTGCCCCAGGAAAGTACAGCCCCTGCCCCGGCAGAGGGACTGAGCCTGGTTGGACTCGGCCTTTTTAGAATGAGGTAATGCCGATTTATGTTCTATGCTGGCTGGACAGATTGTAAAAACCTGTCATTATTGCCTCTTCCCCCAGATAGAGACTGCCTTGACACCCCCTTTTTTTTTCGAGACGAGTCTCACTCTGTCGCCTAGGCTGGAGTGCAGTGGCACGATCTTGGCTCACTGCAACCTCCGCCTCTTGGGTTCAAGAGATTCTCCTGCCTTAGCCTCCTGAGTAGCTGGGACTACAGGCATACGCCACCATGCCCAGCTAATTTTTGTATTTTTAGTAGAGTTTTAGTAGAGACGGGGTTTCACCATGTTGGCCAGGATGGCCTCGATCTCTTGACCTTGTGATCCGTCAGCCTCGGCTTCCCAAAGTGCTGGGATTACAGGCGTGAGCCACCGTGCCCAGCTGACCCCTTTTAAAATTTGTCCAGCAGCAGCATTTTCCAACCAGTATGGTGTTTTGTCTTTATGGAGGTTAGGGTTAGAACCCTGACCTGTACTACTGTTGCCATGGTAACTGCCCTTGGCTTTAAAAAAAGAATTATATAATTTCCTGAAAGTGTTGTTAGACAATGTTTTTACAAGAGCACTCTCTGCATTTAAAAATGTGACATTTTGCTCTTAGAACTTTTGGGAGAGTATTAAAAAAAAGCAATAGACCCAAGTCAGGAGCAGCTCTGCAAATCTGAGATGCAGATGTGCTGATTGGGCAAAGGCCCAGTGCATGCGTGTGCAGCGTCTCCAGTTTTCCAGCTTGAGCCTTCTCCTTGCCATTGCTTATCTGCTTCTTGACATTCTGTTTGAGAGTAAAAGGAAACTTAACTGCTAATCGCTGATTTAAATACTTAAACTCTGCAGAAGTATTTATTGCATTGACTTCAATCACTCCTTCCACGGTATTTTCTAAATATTTCTGTGTAAGTTTAGACACGTTTAATTATTTCACTTTTCTTTCTTCCACGATGAAGAGGCCATGTATGACTTGGCCCCTCTGATGCCTCAGGTCAGCTTATTTCTCTTTTCCTTCCCCTGCTCCACTGGAATGAGTGAACATCTGTACGTCCTTCTTTCCCTTCTTCCCTCTCTGTGGCCTGAGCTAATCTCTGGGGAGACCCTGATGATGCCCCTTTGAACAACTCAAGGGCTGCTAGGACTAGAGGGTCCCTGGGGTCCACCTAGCCCTAATACCTTAGGGGAACCAGGCCAGAGGGTGTAGCGGTGACATGTTCACTATTAACCAAGAACTTGGTGCTAGCACTGGACTAGCCCCTCGGGGCACCAACTTCTGTTGCAGAGCTGCCTCTACACATCTGCCTGCCCCACTCTTGCTCCTCCCCAGCTTATGAAGCCTCCAGTGCTGTCAAGCACTCCCTTTCTGGCACCTCCCTCTTGGTTTCCTGGTTCTCATTCTACCATTCCATCTGTTTTTCTGTTTCTTTCTCAGCTGCTCACTCTTTCTTCTTGGGGTTTTTTTTTTTTTCCCCGTGAGACAGGGTCTGGCTCTGTCGCCCAGGCTGGAGTATAGTGGTGCGATCTCAGCTTACTGCAACCTCAAGCGATTCTCCCATCTCAGCCTCTTGAGTAGCTGGGACTATAGGCGCACACCACCACGCCCGGCTAATTTTTGTATTTTTTTCACCATGTTGGTCTCAAACTCCTGAGCTCAAGTGATCCACTCGCCTTGGACTCCCAAAGTGCTGAGCTTACAGGCGTGAGCCAGTGTGCCTAACCTCGGGGGTTCTTGACTGAGGCATAGCCCTTGGCTTTCTGTTTTCCTCTGTCTCCTCTCCCTGAGGTGGCTTGTCTGGTCTTAGGATTTTGCTTGTCACTTCCTTGCTTACAACTCCAAAAACTCTGCCTGGGCTTCTCCAGTGGAACTACAGTCAGATGGCTGAAGCATCCCGGCTCTTGGGTCCCATCTTGAGCTGCCAGGTGCCTCAGATATGGACTGGAGGAGTGGCTGTCACTGTGGTTCGCTCCCATGTTAGATACAGGGCT
>Seq_Long_299 [organism=Homo sapiens] Coordinates_in_GRCh37=|1|-|92260532|92262288| Description=UnannotedIntronicRegionGivingRiseToLongTranscriptsInPlateletsAndFoundUsing__LONG__RNA-seq
TAATAATAATAATTTCATCTTTTAAACATGATTGTGAGAAACCAAATAAGGTACCGTTTTCTCTGTTGTTGTGAAATGTCTTTCCCATTTCCTCCTGTGTCCTCTGTCTTCTTTCTTTACTTTGTCATATGAACTTATTGCTTCTGCAGGATGAGTGAGGGGAAATGGGAACACTCTGGAATAAAGATGGCGGTACTTTGTACTTGCCTGAAAATCCCTGAGCATAGCTCCTTATCACTATCTAGGCAGCTTCCCAAAGGTGGCGGTGACATTAGCGGAGATGGTGATGATAAAGATATATGCTCATAGTTACTCAGCATTTACTCTGCCAAACACTGTTCGAAGCACTCATACAGTAACTCCATGAATCCTACAATTATACTCATTTTACAGGTGACAAAACAGGTGCAGAAAACTTATTTGCGCAAGGTCATCATCTTCAGAGAGAAATGGCGTCCTCTTTCCTGTGGCTCAAAAATGGCCTAGATTGTGGGTGAATGGTCATCATTTAAGAGTACAGATTTCCCAACAAGATAACACAGAGTATTCTGTTTTTAAGCTTCTGTGTGTCAGAAATGTTATCACTCAGGTATTCGCTCTCCAGGGAGAGAGAAACCACAAAAAATCCTGATCATAGTGAAGTATAGGAAAAGTAATGCAGAATGGAATTTATCTTTGAGCTTTCTTCTGGTCAAGAAAGTTAATTTCCAGAGCCACTTGTTTATGTGCCTCAGCCACCCCATCCTTTTGGGGTGGTAGGAAGAGGAGAAGCACGAGATGTTAAGGAAAAGCAAGCTGATTTTAATCTCATGAACGTGTGCAGAGTTGGCTCATTTCAAAGACAGATCATCTAACCTTTCCAGCAACATTGGAAATTATTGTTAATACTCTTGGTTGCTTGCCATTGTTGCTGCAACTCATATTTCAGGTCAGATTTCTTTATCCCAGTAATGTGCCTTTAATTCTGAACTGATGGGGGAGAGTTTGTGGTGAGAGGGAAAGGAGGAGAGGAGGAAATGCAGCTCCTATGAAGCGTTGCTGACTCCAGCAATTCTTTAGCAGCGACAATTACTCATTTTATATATGCTTCTCTCAGAGGAACTCAGAGGGAAAAGAAAGTCCAAGCTGTTACAGAAGCAGCAACAGCAGAAAATTCTTGACGTTAAATTGTGCAGTACTGTTGTTGACTCTGAAAACAAATTCGAGTAAGACTACTGAAACAAGAGAAAAATACCTCGAGGAGTGACAGCAGAGCTCTCCTGCACTTGGTTACTATGTTATTCAAAATGGGATTCATTTTAGGACCTGGCAGTACTGAGGATACATAACATTAGCTGGCATCAGGGACATAGTGTGTTCAGTGAGGAAGAAAAGAAAGAGGGCCTACAAAGGGTAGTCTCAAACTTGTTTAAAAACCTGAACATTATTCTCTTTCGATATTAGTATAGTATATGTATGATTTTGGGCCAGTGATTTGAAGATGTTTCTGAGAATAGACAACAGACGGACCTTTAAGAATTAGATGGTTGTAGTTCAATACTGTTTGAAAACAAGATTTTGGGATAACTGATTTTTGGAGATTCCATCTGGCTCTGCGTTGCTCACATACGGCAGATCTCAGAGTAGTTTGCATATACAAAGTGAGCATAGAGGATAACATCAGAATGAGGGTCAGGACGAGAGAATGAAAGATTGTTTGTGGTTGGTAAGATGGGTGTGTATAAGGATTAAATATCGCTCACTCTTTTGACATATGA
>Seq_Long_300 [organism=Homo sapiens] Coordinates_in_GRCh37=|1|-|92262590|92262843| Description=UnannotedIntronicRegionGivingRiseToLongTranscriptsInPlateletsAndFoundUsing__LONG__RNA-seq
GTAGGTGCAGGTGTCAGCTCTCAGCCCACTGCCACTGAGTCTGCAGAGATGATTTTCTGGACAGAAGTCCTTTTCTTCTCTTCTGGGGTTCAACAAAAGAAGCTCATGTATGAACATAAGAGAACAGATTTAAAATACCAGCTGCTGTCTGGATTGGGCAACTTTAGGATTTCTCTGTCTAGAGATTGGTTGGCTCTCCCCATTTCCTGGCCCTCCGTATTGGAAAAAAACGTTCATAAGAATTTCAACTTTTA
>Seq_Long_301 [organism=Homo sapiens] Coordinates_in_GRCh37=|1|-|92263029|92264516| Description=UnannotedIntronicRegionGivingRiseToLongTranscriptsInPlateletsAndFoundUsing__LONG__RNA-seq
GCATCCAGTTCCTTCTTCCCCTGGGTATGTCTCTATCAATCCAGCCAATGTGAAAGGAGGCTGCAGTGATGTCAGGGCTGTAGCAGCCTATTTCCCTTATTCCCTACAGCCAAATCCAAGTCCCTGGAATGGTGCCCTACTCACTGATCTGAGAGGGGGCAATTTTTTTTAAGCTCAATGATTCATTTATACATTTAACAAACGTTTTTTGAGCATCTCATATATGCCAGGCACTGCAGATGAATGCTGAGGATACAAAGATGAGTACCCACAGCCCTCAGAGAGGTCACATTCGACCAATAAAGATGGATGTGTACACCAGTGGCTATCATGTAAATGCAGTAGTGGAGACAGGCAGATGGATTGCGGGAGGGCAGAGAAAGAGAGCCTTCCTCAGCTTGAGATGTTTGTTGTGGGGGCGGAGTGAGAGTGGAAGAGGAATTTGGGTAAAGGAAGCAGGCTTGAATGAGGACATGGAGTTGGGAAACATCCTGGTGTGTCTGGAGACCTTTAAATAAGTTGACGTGGAGTGGGGAGGGATGAGACATAGGAAGGGGCTAGATCAAGAAGGGCCTCCTGTGCTCTGTGGTGGAGCTCAGGCTTTATTTGGTAGGGCAGCTATTCTGAAGGGACAGGAACTTCCCACAGAGATGCCAACGGCAGGCATTTGCTTTGGGAACACCCGTAACATTGAGTGCCTCTAGGTTAGGTGGACAGTGCCTGTGTGGAAGGTGGCATGCAGAGCTTGAGTCCTCAGACTCCGTTCAGGAAGGTTTGTAATTGTCTAGGGTTGGTAAAGAAGTAGAGATGGAGAGGAGTGGATGGATTTAGGATTTAAGGCTTGACTGATTAGAGGAAGAGGGAATGAAGAAGCAGGAACCAAGTATGACCAGCACTCTACTTTTTCTATTTGAGGCTCTGCTCAGATCCTACTTCTTTTGGGAGGATTTTTCTGACCTCTGGCCCAAATTTTGCTGTACAGCTCTGGCCCTGATCGCCTCTACATGTTACATCTTGCTCTGTATTGTTCTTAAGTTTGTTTTGCTTTCCCTAATAAAGGGAAGCTCTGAAAAGATAGGATCTGTATCTTATACTTTTGTTAAGTGCAATTTTAGGTATTTAATATTATTTATGTATAGTATTATTGGGACTTTAAGCAATTTATTTTATCTCTGATTTTCTACCAAGAGGGAAGAAGGAATTAAACACAAATGTTAAATGGGAAGTGTCTTCTACCCAGAGGAATGCATTCATGACTTGTGAGTCCAAAAGGGAATTTAAAAAATCAAATACATACCAAATTATCCAAAAGAAATTTAAGAGATTGGGATTTTAGAAGATAGGCTAGCTTTTTGGCCACTTAGTCTTGGAACAGTTTACCTGGAAAGGCATCTCTGGTGGGTTGGCAGTGGTTTGATCACCCTTGCCCCTTTGGGGCAGAATTAATTGCTGTTTCTGAGTGGCTTGTGTTTGTGATTCCCTTGGCAG
>Seq_Long_302 [organism=Homo sapiens] Coordinates_in_GRCh37=|1|-|92264591|92266515| Description=UnannotedIntronicRegionGivingRiseToLongTranscriptsInPlateletsAndFoundUsing__LONG__RNA-seq
GTACACGCCACCAAGCCCAGCTAATTTTTGTATTTTTAGTAGACACGGGGTTTACCATGTTGGCTAGGCTGGTCTTGAACTCCTGACCTCAGGTGATCCACCCGCTTCGGCCTCCTGAAGTGCTGGGATTACCGGCATGAGCCACCGCACTGGGCCGAGCAGTGTCTCTTATTACGTTGTATGCTGAACTGTTAAAGATACCATTTCTTATATGACCCTGGGGATGGTGGTAGATAATTCCTGATTTTTTTTTTTTGTCTTTTTGGTGTAAGGATAGTTTAATCATATGTTGTAGCTTTTTTTCTTTTTCAATCTTGGAGGGAAAAAAATTCTATGAGGAACTTCGAAAACCAAATACTACTCTATTGTGTCAGATGGTCAGGAACACACTGTTGAGTGTATTTAAACGTCAAGCCAAGTAAGTCTCTGTATTTTTATTTTTATTTTCTGAGATAGGGTCTCACTCTGTCACCCAGGCTGGAGTACAATAGTGTGATCACGGCTTACTGCAGCCTGGACTTCCCTGGGCTTAGGTGATTCTCCCACCTTTGCCTCCCAAGTAGCTGGGACTACAGGTGTGCACCACCACAACTGCTTTTATATACACACACACACACACACACACACATATACACATATATATACATATATGCATGCATATATGTATATATATGCGTGAGTGTGTGTGTGTGTGTGTGTGTGTATATATATATATATTTTTTTTTTTTTTGTAGAGATGGGGTTTCATCATATTGCACAGGTTGCTTTTGTACTCCTGGGCTCAAGCGATCCACCTGCCTTGGCCTTCCAAAGTGTTGGTGTTACAGGCATGAGCCATTGCACCTGGCCTCCAGTGGGTCTCTGTAAAGAGTCGCTGTCCTGTCACTTCATCAGGGTGTGCCCCATGCATTGCTTTCTCTTTTCTTTGACCTTGGACTGACTCATATAACCAACCCGTGGCTAGAGCTCTAGCCCTTAAAGAGGGTGTTTGCCCTGTTCTGGACTCTGGCAAAACAGAGAGCATAGACTCTAAGGCAAGAAGTGCACATCTTCAGCACTGAAGGCTTCCTGGCACTAGTTCCCTCCCTCTTTGGGAGTACCTTATTATTTGATTTGTTTCCATTGAGTTTTTGCCCCTGCCCCAGTGTGGAGGTGAGCAGTATGGTGATTTAAGGAAGATCTTAATGGGTGATGGTGGCATCATGCAGAGGAGGGCAGATCAAATAGATTGCAGGCCTTTTTGCAGATGTGTTTTCAGCCTGTTCAGAGCTTTGCACACATACAAGAATGGAACTGAAAGGCATTTTTATTTGTGCTTAATTTGTGATAATTGTAAATTCATGGCAGGAGGCTCTGCAACCAGTTCAGAAGGGTTTCCCAGTGTGGGTAGCTGTAGCCAGTGTGTGTCCCCAGAATTGAGTAGGAGTAGGATAATTTCTTGAAGCTCTGGGTGTGAAGTATACCAGACATCCCACTGCGGCTGGGAAAGCCGGAGGCCAGGAGGGCAGGATGAGGGCAGCAGAGGGAGCACCTGCCCATATGGTTTCCCCGCACCCCGCCAGGGGCTCCAGGGAATTTACAGTCAGTACCTCCTGTTGTTGCTCTCGGGACATCTTCCTTCACCACCTTATGCTTTCTCAGAAAGCAGCTGGCCACAGTCCAGAGAGTGGCAGTGACTATTTGAGAAGGCACATACTTCATTTCAGACCAGATAGCTATTATCAGCCTAGATAATTTCTGTAAGTCCTGAAATAGACTTGGCCCACCAGGCAGGGTGTCTGCTTCTGGGTGCAGACTGGCTGGTTCTGAACTTTGTTTGCAACCCTGGAGGGTACCTTTATTATTTAGAAGTCAGGAAGAACAAACTGGAGTACATTCAGGCCTTTTTCGTGGGTTCTATCTGGGAGGTTGTGGTGTAGTGGGCA
>Seq_Long_303 [organism=Homo sapiens] Coordinates_in_GRCh37=|1|-|92268218|92271335| Description=UnannotedIntronicRegionGivingRiseToLongTranscriptsInPlateletsAndFoundUsing__LONG__RNA-seq
AACATGTACAAGATGTGTGGCCCCTAGTGGTGTGGTAACCATACATATGAAGAGTTAACCCCCAGCTTCTCACACAAGGCAGCGGCCCAGGGAGCCACCATGTGCTTCACAGTGTGGCCTCAGGTGGCCCAGCTGCTGAGCACCCGAGCGGTGGGGGCCTGCTTTGTGAAGGAGGCTGGTTTGGCAGTGGCCTTGGCAGTGTGGCCGTGGTCTGGGCCACCTGGGGAGTTTCTCACCAGAGTTTATTTGAATTTGTGCTGTCTTCAGGTCAGTAAATATTTTTGTCAGTAGAAGTAGCATCTTGTGGGTGAAGGGGGCTGTGCCTCTGTGCTGGTGGCCGAGGAGAGTGTACCAAACAGAAGAGCAGAGCCTGACTTCAGTTCAAACAAGACACGACACCCGGCAAGATTTTGAGATCAGATTTCTCGAGTAAGCCAGCAGGGGAGGATTAAACTCAGCTCACACTTTGAGTCCAAGGAAAAGTTAGATTTCTTTGGGAGCTACCCTTAAGGAATCTTGTACTCGTCACATACCAGATGCCCAGAATGAACTGAAATATCCAGATTGGGAGGCACCAGTGAGGATTGTCTCTGGAGGTGAATCCATATGGACATTACTGCCAGGAAGCACTTTTCTGAAATACACATTCTACCTCTGTGTGGCTCACAACAGTTTACTTATAGTGGGTTATAGAGTTTCTGTGAGGCTTTGGATGAAGTATCTGCAACATGCCTTTTCATGATAGAGTATGGTGTGAAGTGAGCACGCGTGTGTGCTTATGAGCATTGTTGCTTTCAGGTGTGTTCTTTCGTCATCGTCCACGCCCTGGTTGATCCTTACGTGGTAACACAGCTTTTGCTGTGCTGCTGATAAGGAGCATCATCAGAGCATGTCACTCACTTGGCTCTTGACTGCAGGGAAGAGATTGCGTAGGGAAGACGGGATGTGGGTTTTCAGCCGTGGCCACAGGAGACACTCCCAGCCTTTTGAGGCTGCCGGTGAGGGCCTACAGTAGCAGCTCCAGAGCTCACAGGTCACCACAAAAGTGAGCAGATGAGTCAGATGGGGTTTCGGAGCATGTTTTCCTGGTTTCCAAGCCTTCGTGGCTGGGAGGTGCTATACTCGGGCCCCATGGTGGTCAAGTGAGAATCTGAGCCACTGTGTTAACTCAGGCACTTGTGCTAGAGCCTGTGGGGTGGATCATGCTGTTCCCAGGTGGAAGCCTTCCTGAATGGAGCTGGCCCTGGCATTGTGCAGACAGATTGCGGAAGGAACCACTATGAGGCCAAGGGGGAAGGATGGGAGACAGGTTCATGAGCTGGCTGTGGCAGAGGGAAAGGGACAGGAAGGCTAGGGCCTGACCCAGAAGTGGCAGGATGAGGCTGGGGCTGTGGTGTGCCAACGGAGAGATAGAGGATTGTCCTGCCACCTGGAGAGAGGGGATTGGCCAGAAGAGTGTCCGGGAAGAGAAGACAAAAACAGATTTGTGTTTCCTGCTTTCTGTGACAGTTGAAGGTGGGGAAGCCCCAACTGGGACTTGATTCTTAGCAACCAAAAATGCCACCTCCTTCATTTCATGGTTGGTGTTTTTTTTTTCTGCCCCTTTTAGTATAAGAGTGAGGCTTTGGCTCTCAGGTAAAGAGTGAAAGCAGGAAGTCTGAGACAGACAGTCCCTTATTGGCACAAAGCCCATGCAGCATGCATCACCCCATGGTTCTTCCCCATTTCTCAGCGATAATTGAGTGTCTGTTTTGTGCCAGATACTGTGCTGGGGTGAGGCAGGCAGCAGCAGACAGAGTGGTTGGGTTCTGTTCTTTCGTGGTGTTTGCAGTCTTTGGGAGCATGTAGATGTGAAACCAATAATTGCACAAATAATTATGTACATCTCATCACAGGAAGTGCTGTGGAGAGAAACGGAGAGTACCATGAGAGTATGAAAAAATACAGATCTAACACAGTGAGGGAGGTTTGGGGAGCTTCCTTGAGAGATCAGTAGAATGAGCAGGAGTTTGTCAGGCCATGGTGGTGGGAAGGAACAGAAACGGTGGGGAATGTGTTCCTGGAGGAAACCTTGCTATTCAGAGGCTCCTTTGGGACAAAGGTTGGCACTTCTGATGAAATAAAAGAAGGCAAGTACATTAATTAGGGTAGGTTAAGCTACAAATGTCAGAAAACCCAAAATAACATTGGCTTATATAAAAAAAAGAGTTTACATTTGTTTCCTATTAAAAAAAAAAAAGCAGTTCAGAGCTGATCCCGTGGCTCCATGTTCATCAAGTACCCAGGTGGCTTCTCAGTTGCTGTGCCCTCCTCAGCATGCTGCTTCTGTCTCATGGCCCCAAAGGCTTGCTCTAGTGCTGCCTGTTACATCCACATTCCAACCAGCAGTCAGAAGGAAATGGCAGAAGAACTGACCTCCTTCCCTTCATACAGGAAGCTGCCAGCTGCTAGCGGGATTGGGAAACATAGCTTTCGTTCTGGGTGGCTGTGTGTCCAGCTGGCACTTGAAGAAAGGAGAATGATGGCTATAGGGAGACAGTGAGCACTTCTGTGCTTCACCAGAATGGCCAAAACACGGGAGCAAGTGTCCGAGGAATGAGAGACGGGGCCGTGGCAGGAAGCAGGGCCAGATCTTGGAGGGCCTTGTAAGTCACGTTGAGGTTTTGGGGCTTCATCTGGACAGCAGAGATGGAGTGATAAGTCTTTTAAAGCAGAGAAAAGCAGGATCAGACTTGGGTTTTTCAGATCAGTTTGGCTGCTCTATAGAAGACATTTTGGTGGAGATAAGAATTAAGAGCATCTTGCAGTAATCAGGGAACGAGAGACGATGGTGCCCATGGAGATGGAGAGGAGGGGTCAGAGTTGAGTGGCCAGAGAGAGAATCCATTGGGTGAGGAGAGGGAAGGGGTGATGTTGGGGCACCTCCCCCAGGTTGGTGCCAGGTGTACGTAGGAAGAGGCTGGTGCCATTTACTTAGGGAGGGAATGAAGGAGGAACAACAGGCACGAGGGGTAAAGATCCTGAGTTCTGCATGTTGAGATTGGGTGTCCATGAGACAAAAGTAGATGGTGAAGGAGCTGTTGAATATTCAGGCCTGGAGCTTAGAAAAAGAAGTATG
>Seq_Long_304 [organism=Homo sapiens] Coordinates_in_GRCh37=|1|-|92271516|92274019| Description=UnannotedIntronicRegionGivingRiseToLongTranscriptsInPlateletsAndFoundUsing__LONG__RNA-seq
TACCAAACAAAGTAAATCAGAAGAACTGTTGGCCAAGATGATGCCAACTGATTGTCTTTATGGATTGATGGAATTCCCTGGAGGCAGAAACATGGCCTGTTCTCGCCTTTGGGAGTTGTACTTCCAGAATGTGCTCAGAGAACAGGAATTTTTACTCTAATACTGTGCATAGTTTAATTTAATTAAAAAAATTTTTTTAAAGAGATGGGGGTCTGGTTATTTTGCCCAGGCTGGTCTTGAAGTCCTGGCCTCAAGCACTCCTGCTTTGGCCTCCCATAGTGCTGGGATTACAGGCATGATTACAGGGAGTACATGCCCAGCTGTAGTTTTATTTTAAGTCTTTCCAGTGCAATTCATAGAAATAATTTCTGGGGAGTAATGCTAGGGAGTAGTATAAGAACATCTTATCTTAGATATTTTATTAATCATTCTAAAAGTTTTTAGAGAAAACAGTTTTTGATTGGAGAAAATGTTCTCATTCATTTATTTCTCTTCCCCTCAAGGGACTTTATGTCTCTAATAGTATTTGAAGTTTGTAAAGCGTTTTCACATATAGTGCATCATTTGATCTATAAGTCAAGCCTGTCATAGAATAAGAGATCATGGAATGCTTAAAACCCAGCTCCTGTATCTCCTGGTTCACTATTTCCCGGTGCTTCTGTAATACAAGGACACCTCTTGCTATGTCCAGTGGTGACTTCTGAGACATGCCACTGCTTCACTTCAGGTCATAAAAACCATGAAACATAACAGCACCACTTCCTCAGAGGGCTGCAGAAATCCCCCTCTGTTGGCACGTCCAGATTGTATAGTGGTATCTTGTTTAGATGGAAGAGTATGTGCCTTTTATAGCTTGGCACTTCCCAACACTTTGAGAATTTGGATTCCTAAAGAACCTGTGCCCTTTGTTTCCTTTTGAACATTTGAAAACACAATTGAATACAGGAAATTCTCCAACATGGTTGCTCCATGATTTCAACACAACAATACACAAATATGCACTGGCTTTTGGCCCAAAAAGTTGGTGGTTGACTTCTTGGAAGAGGGTTAGTTTGTTAGGAGGAAGGTTTGGATGTAGATTTTGCTTGGAGGGTGAAAGAAACCATGATAAGATATGCCTAAGAGTTGTGCTGTAGAAAAATCTAGTTTTTTTCCCCCTGAGAAATCCAAATTACAAGTTTTAGGACTTGTCTACCTTTTTCCTACTAGGGATAAGCTTCAGCCTGAAGCCAGGTTTTATTGTTGAAAAACCCAGGTAGGAGCTGTGGTAGAAGCGCCCTCTTTGGAGTTTAATGGTGGTACATTCCACCGCTCCATCCCCAAGGCGCTGTAGTTCCAATGAATTGTAATTTGAGATGGTACAAACATGAGCATATGTTATGTACACGTCAGGCGTGTTTGTGAGCTCAGGGCATTCCAGGTGTTTTTTTCTTGGAGCTTTGTTTTTGCGTCATATCCTGTGTTGGTAACATTCCTTCTCATGAAGCTCGATTGAAGTGAGGCAGTGCTATTGGCTGAGAAATCATCCTGGGTGCCCTTTCTTACAGATTCTTGCATCCCATGGGGGTAGAAAGGATTTTCAGCCCAAGGGCAGAATAGATCCTGTAGTACCCAGTCCCACAATCTGTGGGAGTTTGTCCCTCTTTGCAGCTGACAGCATTTCAGAATTCCCTGTGGGACAATAACAAAAACCTTATTAGCCAATGGTGTCATTAGAATAAAATCTCCCCACTGCGATGTCTTGGTCCCAGCCTATAATGTTACCCCTTAATTCCCTCTGCATCTTTACCACTTTTATTACAGCTGAACACACGCTCCTCATTAGAACCCTGGGTGATATGGGGAATCAGAGTGCTGAAAATTATGTGGAATAGGTACCAGATGTTTGTGTCAACTTGGTATGCATTGGTATTTAGAATGCTTGAGGATCACATTTATTAAATGTGAAAATTACTTACTATGTCTTCTCCAAAACATTACCCCCCCCGCCAGTATTTTTGTCCATGTTGCATGAGGTGTGATATTAGTAATTTCTTTTGGCACTGATTAAATTTAAAGTCTGTGCAGCAAATGCATCTGTTCCCAAATGCTTTGTCTGCGTTCTGTCGAGTTTTGGAGCTGGCCCACCGCCAGCAGGGATGTGGGGGTTCTGTAACTGAGATTGGAATGCTGTGTTGCAGCTAAAGGACATAATGAAAGGGTGAGTCCATTTGATTTTTTTCTTTAAGTGGAACTGGGAATTTAGACATTGATGTTATAGCGAGATCTTAGGAACGTTTCCCATGTGTCCAGATAAGCAAGCATTAGTGAAAAGGATGGAGGAGGGCATTTGGTAAAATGAGAAACGAGTTTCATTAAGTTCATGAAGTCTTTTAAGTCAACCAAAGGTGATACGTGTGAACCGAGCAGTTTATTTTATTTTAGTAGATATGAATGAATGTTTACATTTGGCCTATGCATCTGTTCACCCAGTCCTGAGGCGAGGAACTGGAAAGTACAAGGCA
>Seq_Long_305 [organism=Homo sapiens] Coordinates_in_GRCh37=|1|-|92274316|92275633| Description=UnannotedIntronicRegionGivingRiseToLongTranscriptsInPlateletsAndFoundUsing__LONG__RNA-seq
CGTCCACTTACCCCCAAAAAACTGTGGTTCTGAACCACAGCAACTGAGCCGAGCACAATCCTTCTGTCTCTCTAAGACCCAGTCTACACTGAGTAGTTCTGTTGATGGCACTGCTTGATGGGCCTGTAACTGCCACAAGCTCTGGAAAAACCAGGTCCACAGCTTCTCAGAGCCTTTTAGCTTCACTGTGAAAGGAGCAAGAGCACACCAGTGACCAGGTGTTCATAATTTCTCTGCAAATGTCAGCTCTCAGTTTCCCTCCTAACAGAAGCACCTGAAGCAGCAGGCTAGCTAGCCTGAAGAGGAAGGAATAGAGTTTAGTCTTATAATTGGGACCTATATATTAAGCTGAATAATTTGGCATTCAGTGTTAAGCATTTGACTCATTCCTGTAACCAATTGTGAGTGCCCTGATTATGTATAAACTCCTTAAAGTAAATGTGTTTTAGTTCGTGGCCCAGTGTGTACACATGGCTGTAATTAACAATATTTTGCACAGCCAAACCAAAAGTTTGCAGATTTTCCTTTTTTAATCCATGGTCTCCTATCTGCAATCAGGACCAGTGGTTATAGGCGATGATTCAACTCCCCAGCAGTTGTGGTTTCCCCCTTCTGCCCTTCCTGACCCTCTTACAGTTTCTCATCTTGCCACTTGTCTCTGCTTCAGACTCTGCACCCCAGACCCTGGCCACCAGCCCTAACAGAATGCTCACCAGGCCCAGAGCATGCCACATGCAATGCATGTTATTCCTCCGTGCTTTTGCACACATTCTTACCTCTCTTTCTCCCATCTTTTTCTTTCTTGCTAGACACCAGTTTGCAAATGATAAAAAAGAGAAAATTAGTGATCATCTTAGGTACAAATCAAGGTCTGAGAGATGAACAGATTTGGTAATGTCATCCCTCAGGGTTAATGAGGTGTAGCTTTGTAGCTCTGCAAGTCTTACTTTGCCATCAGATATTGCATTAGTAGGAATTAAGTTGTAATTTTTTTATGGGATAAAGTTCAGTTTAATATTTTGAATCTAAGTCGATAAAGCATTTGCATTTTAATAAAGAAGTGTACTATCCTTCAGTTATTTTGTATCTGCCAAATTCATAGGGTAGGAGAAAAAAGATCTTATTTTCTCCCATCCTTCAAACCTTCAGATTTGTTCTTGGTCTCTGTTCTGAGCCAATTAGGCAGTAACATCCCATAAATTCTTATCCCCTCCAAAATGAATGCTGTAGCCAGTGTCTCCTTCTGTTTAAGCTTCCTTCTTGTGAGAAGAATAGGGACAGGTGCACCATATTATTGGTCAAAAGTAAATCAGTGCTC
>Seq_Long_306 [organism=Homo sapiens] Coordinates_in_GRCh37=|1|-|92275916|92276492| Description=UnannotedIntronicRegionGivingRiseToLongTranscriptsInPlateletsAndFoundUsing__LONG__RNA-seq
ATGATGTAGTTTCCTTTAGCTAAGTGCTTTGATGAAGTTTCTCTTTTGCATTTTTTTTTCCAGAACACATCTCATAGTTGAAGAGATGGTAATAATTACAGTAATACAATAATAAAAATGAGTTGATCCTAAGAACAGTCTTATGGGGCAGATCCTGTTATTATCCCCATTGTATAGATAAAGAAACAGAGGCAGGGAATGGCTAAGTAGCTGCCCCAGGTTAAAAGGCTAAAATGTGGCAGCGCTGGGATTAAACGTAGGAGACTGGCTCCATAGTCCTTAGAGAATTAGCAGCTTGGGAGTTTGGTTGTTTGGCACATGAATTCATCACTCAACAAATGTTTATGAACACGTGCCGCATGCCAGGCACTGTGTCAAGCACTGGGAGAGAGGAAGTAAAAGAAACACAGTCCTTGCCCTCATGGAGTTTCTGGTAAGTAGAGGACACACAAACATATGCCCAAATAAATGAAGCAATAGATTTATAAAAGCTTATATTTGCTATAAAGGAGTAACAGGTGTAACAGTTTAAGGGACCTCTGAATTTTATCAGGTGCAATACAAAAGTGTAGTTCTG
>Seq_Long_307 [organism=Homo sapiens] Coordinates_in_GRCh37=|1|-|92276585|92277854| Description=UnannotedIntronicRegionGivingRiseToLongTranscriptsInPlateletsAndFoundUsing__LONG__RNA-seq
TATTGTGTGGCGGAAAGGTGGTTCTTTGGGCCAGATGAAGTAAGGTGGGAAGAAAGGAATATGAAATACTGAGAGAAGGAATTACTACTTTAAATAATAGATGTAGCTTTGGTATGTTTTTCTGTGCAAATCTTGAGACAAAGCCCTTTTTGTTGGAGGAAATGGCATGCAAGGGATTTTATTTTCAGTTTGACCATTTGCAAGTATTAGAGCTGTCTCCATGGGAGAAAGGTGAGTTCCCTCTGGCAGTGTGGTTTACGAAGGTTTGCTTGGGAGGAAAAGAGAGGAGCTAGTTGATCCAGAGTGGAAAAACACCAAAGCAAAGTTTTCTCCAAAATAACACACACGGATTTCTGAAAAACAGCAGTTACTTTCACTGAATGTGACAAACTTCAAAAAAAAAAAAAAAGGGAAATCAGCTTTGAAACATCATATGACACATCTGTTTTGGAAGGTTGCTTTGTCAGATACAGATGTATGTTTTACAGTATGTTACTATGTAAAGTTTCGTCTTGAGCAAGCTCAATAGATGTTTTTCTGAACAGGTATCTCATTTATCCCAGTTTTAAATTTTTGGGGGAGAGTTTATTAAACAATAATAGTACAGTACTTTATCTTATTTTTAGGTTAAATACAATTTGATTGAATTATACCCTTCTCTCTTAGCCTTTTATTGAACTGATATCTCTGCTTAGATTTTATCCTTTCAGAAATTGCTTATTGACCCGACACAGCAAAATCCAAACTTTTTGATATATGTCATGGCATATATCATGCCAAGATCACAAACTCCATCACATGCTTTTAGCAAATAAATGCCAGTTTGCTTCTTGCTTTCATACCTACAATAATGCAAATTATTGGTTTAAAAAGTTAAAAATCACTGATTCTTGCTTTATTACAGGCCTCTTAAATTGAGACCTTGGAAAAGTATTTTCTTGCAAGAGCTGATGTTTCCTATTATTATTATTATTAATTTATTTTTTAAGACAAGGTCTCACTGTGTCACCCAGACTGGAGTGCAGTGGCACTATCTTGGCTCATTGCAGTCTTGACCTCCCTGGGCTCAAGGGATTCTCCCACCTCAGCCTCCTGAGTAGATGGGACTACAGGTGTGCACCACCATGCCTGGCTAATTTTTTAATCTTTTGTAGAGATGAGGTCTCACTCTCTTGCCCAGGCTGGTCTCAAACTTATGGGCTCAAACAATCCTCCCACCCTGGCCTCCCAAAGTGCTGGGATTACAGGTGTGAGCCACTGCACCTGCCTG
>Seq_Long_308 [organism=Homo sapiens] Coordinates_in_GRCh37=|1|-|92278470|92279311| Description=UnannotedIntronicRegionGivingRiseToLongTranscriptsInPlateletsAndFoundUsing__LONG__RNA-seq
CCATAGAGGGGCCTTTGGGTGGCCCCGTTAGGTGTTTTCTTTGTGAGGTGGTGCTTTCCAGCCTGCCCTGGACTCTGTGGTTCATGGTAGATCATTCGTACTGACCTGGACCAGGGAGCACTGGTAGGAGTATCTGATTTCTATGAACAGTGCTTGCTGGCACTGACTCAAGAAAGAAGACAGGAAGGAATGGTGAATACAACTTCCATTGAGAAACTAGAGTGGAAAAAATGTGCAAATTATGCTAAAATTGTAATTAATCTGGGCTGTACAGGTTGAATATCTCTTCATCCTGAAAGAAAAGGGGAGGTCACCATGAGAAAATGGGATTGAGGGACCATAAGAACTTTGTCATACCTAGTTATACATTTGTTTTTTTCTCTTAGAACTTCTGAAAAGCTTGAAGCCCCAGAAGCAATAGAATAGAGCTTTTAGCATGGTTTTGTTGTGAACTAAATTCCCAACAGTTCACCTTTAGTGCATAAGCTTAACTTTCTTTGATGGTTTGCCATTCAAATTAGATTACTGTGGACAGTGTCCCTAATATTGTCACTAATATTATGATACAGTATCAGTTTTACAGCAGGTTTGTGCATCATGAAGGAAGTCAGAACGTTTTAGTGAGTTACAAGGAAAATAGCCATCAAAAGTCCATATAGGTTACTCTGTGGATGGGTTGGGGAGCCATCTTCTGGTCTTCATCCAGACTTGATTGACTTAAAATTGAGTATATAAGAGTGTAAAAGATGGTAAGTGATAGGCTTGAGGCAGAGACACAGGCCTGCAGCCAGAACTGGAAAAAAACCCACAAGTATGAAAAGTATAGGCAAAACTATAAAGCA
>Seq_Long_309 [organism=Homo sapiens] Coordinates_in_GRCh37=|1|-|92279636|92286555| Description=UnannotedIntronicRegionGivingRiseToLongTranscriptsInPlateletsAndFoundUsing__LONG__RNA-seq
CATAGAAGGATGGAGAGCAAAGTCAGAGTTCCTCTCGTGTCTCCAACCCGTCTCTAGCATCACCCCTACCTTAGGTAAGAACCATTTATAGTTAGAGTTATCCATTTAATCCTTTTTCTATGCATGTATGTGCATGCATATGGACAAATACACATAGTTTTAGAAGGTTAATAAATTGTATCATTCTTTACATACAAAAAGAACATGTCATAAGATATTTCTGTCTGTACAAATAACAGTGTTTTAAATGCAGCATATGTATTTCATGATATAGATACACCCTTTTTGATGAACATTTAGGTTATTATTATTTTAGACGGAGTCTCGCTGTGTCACCCAGGCTGGAGTGCAGTGGTGCAATCTCTGCTCACTGCAAGCTCCGCCTCCTGGGTTCACGCCATTCTCCTGCCTCAGCCTCCCGAGTAGCTGGGACTACAGGTGCCCGCCACCCCGCCCAGCTAATTTTTTTGTATTTTTTTAGTACAGACGGGGTTTCAACGTGTTAGCCAGGATGGTCTCGATCTCCTGACCTCATGATCCGCCCGCCTCGGCCTCCCAAAGTGCTGGGATTACAGGTGTGAGCCACCGTGCCCGGCTGGTTATTTTAAAGTATTTGTTTATTATAAATACTGTGGCAGTTAACATCTATGCCTGTAATACTTTATAGTACCATAACAGTGATGTTGTTATGGTGTAGTACAGTAGGTGTATTTACATTGATATCAGTTACAGCCTGGTGTAATTACAGTTATGATGTAATGCCTTTAGAGAGAGGTTGGACAGTTCAGTTGCTGTCCCAAACCTGGCTGAGAAGATTACAAAAGATTTAAAATATTTCTACTGGTCTTTATTATTGAATGACTACACCCTCTGAAAAGTATGAATTGAGCATTATGATTGCTCATAGGTAAAAGGTTAGCAGGCATTTAATATGTGCTAGGTATTTTCTTGTGTATTCTCTCATTTGAGTCTTATAATAATCTCATAAAGAATGTGCTGCTATTCACTGTTTATCTGGAACTAAGACTGAGAAAGACTGTGGCTTGCATAAAGTGACACAGCTTCTAAGAAGCCAGTTCAAGATTTGAACCCTCATCTGATGATCAGTTTGTTTTTTCTTTCCCCATTTTCTGAAGCTGGTTCATTCTCTTAAGAACTGTAAGGAGAAAAATGATAGAAGGCAGAATATCTTTGAACTAATGAAATCATCGCATGAGCAGAGAAGCAGAGTGGGCATCCTGTGGATTTAGGGGAGGGAGGGGGTGGTAAAGCCTCTGAACCTGTCACTGGACTTGGAGGTGTGATTCATGACTTCAGGATAGTGGCTATGCTGAGAGACCTTGGTGTCTGACAGCAACGTCCTGCTATTGTAAGCTATGGATTTACTGTCATGCTAAGAAATAAATCATGACCAGGAAAGGCTGTATGTTTAGGTGCTGCTGATGCCTGTAGGCCCTCTCCAAACAGGAGAATGGCTCTCAGTGGATGAATTGTCTCAGCTTCCTCTGAGTTGTAATTTCTATGTGGGTCAAAGGGTTATTTTTAGCCTGTGGGATCCCTAGCTCTTTGAGGAGTGGCCTCGCTTACAAGGTCAGTGGAGTGGGATGATGGTCGGGATTTTTTTTTTTTCCCAGACGGAGTCTTGCTCTGTCACCCAGGCTGGAATACAGTGGCGCGATCTCAGCTCACTGCAACCCCTGCCTCTCGAGTTCAAGTGATTCTCCTGCCTCAGCCTCCTAGGTAGCTGGGATTACAGGCGCATGCCACCATGCCTGGGTAATTTTTGTATTCTTAGTAGAGACACGGTTTCACCATGTTGGCCAGGCTGGTCTTGAACTCTTAACCTCATGATCCACCTGCCTCGGCCTCCCAAAGTGTTGGGATTACAGGCATGAACCACCACACCTGGCGATGATCAGGATTTAAGGATTGTTTCTGAGCTCTTCCTGGACCCTGTGTTTTAGGTCCCCCAAAGAAGGTGTGAACAGCCTTTTGGAATCTGTTTTACTCTGGCAAAATAATCTGTGTCCATAGATTGCAGGAGGATGCTGTTGGTGTTATAATAATGCTCTCACATTTAAAAATAAGTTATCAAGTGTATTTGAGGAAGAAAACTAAGAAAATCTGGAAAAAACCCCACCATCAACAAAAGACATGCAAAACTCTAAAACTTGTAATAGGATAAATGATGTTCTTGTAATGAATGTGTCAGCATTTTAACACATGTGTGCTCAGTGTGTGGTGATGCAGGATGTGTATAACAGAAAGCACAAACGTGGTCTGTGTTTACATTAAATCTCCCACCTCCAAGACACACACACAAAAGGTCCCACTTGAGTATGTGTAATTACATCTCTGAATACTCCCTTGATCCTATTTTTTTCCTTTTCCCTAAACACATATTTTGGTTACTTCTCCAAAGATACATGATATATATTAGCCTCACTCAGAACCACAGGGAACATACTCAATTGAATCACACCTCTATGAGTAGTGTATAAAGTGTAACATTTTAAAACACCAGGGACCAGGGCTGGCAAGGTCCACGGGGAATCCTGAAGGCTGGTTTCCAGCCACAACTGTGCTGGAATGAAAATAGAAAACAATGAGGCATGTGCAGAGTCAGCTTTTCTTTGTGTCACAGCTCAGCAGTTTTTCTGCTGTCCTAAACTTTCCTAAAAAAAAAAAAAAAAAAAAAAAAAAAAAAAAAAAAAAAAAAAGGCTGGGGCTAAGGGGAAATGGTGCAGTTGCAGTTGAAATTTTTTTTTAATAGTAAAGACTGAAAATATAAACTAACAGCTGGTGCTGTAGGAACATGTGAAATGAAGAGTGAATTAATGGTGAGAAATCTCACTGCTCTTTGCTTGGCTGTGAGGACACGCGTAGGAAGGACTTGTGGAAACTTGTTTGGTAAAATAGAAAAAAAAGGAAAAGAAAAAGCTAAGTAACCATCAAGCCTTTTTCAGGAGTGGGGGAAAAATAAAAATTTATATACTCTAAACTTAAAGCTTTATTTATGATCATTATTTTAAATATCTGTAAATGCATCTGTAAAAAACTCCAGCCAAGACAGAGGGAGATGTGAATTATCAAGTATATTGACTTTTTTTTTTTTTTTCTGTTATCAGTAGCATCCTTCAGAAAGTACTGATTAAAAAGGAAGGCCATTCCCAGTTCTTGGTTTATTTGCCTCATAGCGCACCAAGTCAAGGTTGAGCTGGGGCCTTATTCCAGAAAGCACAGGCTTCCTTTCTGATTGGAAATAATATGTATTTTGTTTGACCTTCAGAATACTCATGGCTTTACTGGAATACATGGGCCAACATTTGTCCTGGCAAGGCCAGGGCAGTTTAAGATAGGTATCCACAGGGATTGCTTTATAGAGCAATTAAAAGCAGTGGGAGGGAGGTGACTGCAGAAATTCAGACGTTTGCATCCTTTCTGGCCTAAAAATCAAGTGAGTAATTTCAAAAAGCAGAATTTGAAAACAAACAAACAAGCACTTCTAGAAGTTTCTGTCTGAACACTTGAGAATTTTGCCAAGGTCATAGTGTTCTTTATTTTTTCTTTTTCCTTACATGTTACTTTCTGAAATATGATCATAGTGTTCTTTTGCAACTGATCTTGGTGTGAAGAGGGGGTTACATCTTATATATTACACAGTGCTAATATGTGTAATATTAACATTTTTTTGAAAGATTGTCAAATATGGACCGTGGAAAACAGTTTCCATGCCGTTTGAACGTTATGTTCTTTATGATGCTTTGTTTATAAAAATATTGTTAGATAGCCAGGGATGTTTACTACTGCCAGCTGGAGTTAGGCCTCATGGTAGCTTTTTAAAGTCAGGCTGGAGGTGAATTCAAAGCCTAACACAGAGTTTCAAGTTATTGTTCTTATTTGAAGTAAATGCATAATTGGAGACTGTATTCTGATTTCTTGAATTCTTAGCTATGCCAGTAATTCTTGTTTCTTAGGGCCACAGTTTGGTTCTGTCAAATGTGTAGTTGTAGAGATGATAAATGAGTACTCAGAGATTAGATGAATTCATATATGGTGACATTAAGATGTTTTCTTTAATAAGAATACCTATTATATGGGAGTAAGTGAAAATAATCATGTCTTAATGTTGTTGAAATCCTGTATTCATTTGGGGGAAAAAAAGTAAGTACTTTGTATTCTGCTTATGTAAAGGGATATGAAAGAATGTATATAACTAAATTTCTTAATGCTTCATTTTGCTTTTGATGTGCAAAATATAACTTTACTGCTAGGTAAAATTATACTTGAATATTAACAGTTATTGCATGAGTTTAAAGTTTCAGTTGAGCCCAATATATGGGAACCACGCAGTTTCTAGTGATTTTCAAAATATAGTCCCATAAAGATGAAAGAGACTCAATAGCTGAAATAGGTGGTACACTTGATTTAAGTGAACATTTGCTAACCCAGGAAGAATCAGGAGCCATTCCAACACTGTAGCTGTGTACCATAGATACAAAATAATATGTTATCCAACTTAGTATGTATTTGCTTACTGCAGTTGAGAACGCAGGAGTGGTCAGTGAAGTGTAGGGATTAGGGAAAATAATTGAGAAAAATGAGGAGAAAGAAAGAAAAATAGATGTTTTGGTAATCTTTGTCAAATGTTTTCTCAAAGACCAGGCTCAGATTTAAAATATTATGCAGATGTAGTCTTTGGCCTCTGGTAGTTTCTGATAGGAATTCAGCCTTGAGTTGAACTTTGAGATGGGTTGTTTTCTTTTCGTTTTTTTCTTTTTTAATTACTAAGTGACCAATCTGTTGTAGTTTGTTGATCTATTTTTTCCTCTTGCCATCCTTCTGTTGCTTTCTCCATGAGCTGCTGTTTATTCTGGAATGTTGAACATCCACATTTAGAATTAGGATTTGTGTGGCTCTATCTTAACCAGGAATGGAAAAAATCCAACCCAGTCTTTCAATTCATGGGTTTAAGTGGATTCAGAGAGGTTCTCATCCACAGTGACAGGTTCAGAATTCCCACTTCTAAAGCCCCCGTTTCATTAGGTAATGAATATACAAGCTGAGCCCTTCCAGGTTCACACTGTGGAGGCTTCTCCACTCCTCTGTCTTGGTTGGCTTTCTTCCTTGGGGTGTTTGGGAAGAGTCTGATTACAGCCAACTTCTTTCCTTGTCAGTTGATTTTATAACACAAACCATTAAAGTTCAAACTTTTTGTTCAGCAGATTGATTTCATTTGTCTCTTCTATAGGGATCTCACTTAGAGTTTATAGAATTCTTTGCTATCCTTTACTTTAATTCATTTTGGCAAGGTATGTAGTATTAACTCCAGGTGAGGCAACCAAGAGAGGGGCCCTAAGTCAAGGAACTTGTTAATGGCAGAGATGAGCCTGGAACCCAGGCCTTCTAGGTCCAAATGTAGTGTTCTTTCCTCTGTGCTCCCAAGGTTCCCATTGTATCCTGTGGGCTTCTTTTTTGTAACGTAAAGTGGGTAGTGAGGAGAAAGGAGGTTCTTTTCTGTTGATCTTTCATATACTTATTGATGTTATCTTTATATTTTTATAGAACTTCCTGATTTAATTAAACACTTCTCAAATGCCATGATCTCATTTGTTTTCATGATGACCCTGAGGATTAGCTAGGACAGGACTATCCCTATTTTATTTTATTTTATTTTATTTTATTTTATTTTATTTTTAGATGGAGTCTTGCTCTGTCACCCAGGCTGGAGTGCAGTGGTGCGATCCCAGCTCACTGCAACCTCCGCCTCCCGGGTCCAAGTGATTCTCCTACCTCAGCCTCCCAAGTAGCCGGGATTACAGGCCCCCACAACCATGCTCGGCTAATTTTTGTATTTTTAGTAGAGTTGGGGTTCCACCATGTTGGCCAGGCTAGTCTTGAACTCCTGGCCTCAAGTGATCCACCTGCCTTGGCCTCCCAAAGTGTTGGGATTACAGGCGTGAGCCACTGTGCCTGGCCTCAAAAATGCCTGCTTTTATAAATTGCTCACAGTATAGTAGAGATTTTTACAGTTTGGAGGGTGTTGGAGGTTAATTTTGTTGAAGGAAGTAATTTCTCTAATGTGGAGGAGGTGGTAATTTAGAAGACTATGTTGTAGAACTGCAGCCGGGTATATGTTTACTTTTGTGAGCGCCTGTTTTATTTGCCCGTTTATTTATACCTATGCATTTTGATAGAAAAATAAATATAGTTCTGTTTTGGCTCCCTGAAATAGTTTTTATATTTTCTGGAATTTCCTCACTTATTGTCTTTAATATTCCTAAGTTTTATTATGACTCATTTTGGTCATACAATAGTAGAAGAAGTAGGTGTCGGCCTGTTTGAAGGGGTTTATTAAGTAATTTGGGGAAGTATATTTTTGAAGCCTATAAATATTAATTTGTCCCTGGTGTTGAGATTTGTCTTGTGGTTGTCAGTTGTGCATGTTCTTATATGTTTTGGATAGGGGAGAGTAAAAAGGGGTTGAGCATAGTTTATTTTTTTCTTTGGCTCAAATATGTAGTTTTACCATAAACCACGGAAAGTTTCCTGTTCTTGTTTGATTAAAAAAAAGTACACTTCCATTCATTGTTTCCATGTAACTTCCTATACTTTTTACTAAAAAAGGTTGAAATCTAGGATAAATTATGAGCTATCTCTCGGGCAAAGAAACGATTTCATTTCAGGAAGGAGCTTAGGAAGCGAACCTTCTTGAGTATGAGAAACAGTAATAGCCCTTGGCATGTATGTGTGTGTGTGTATATATACATACATATACATATACATATGCCTTTCCTTACATAATAATGATTTGCAAAGAGTGAATTTGGACCCCGACTTCTAATCAACATGGAAAGGCAGGGAAGATTCCATGTCATGGCTGGATTTTAGAAAGCTGCAAATGGTATTGTACCATAGAG
>Seq_Long_310 [organism=Homo sapiens] Coordinates_in_GRCh37=|1|-|92286949|92288532| Description=UnannotedIntronicRegionGivingRiseToLongTranscriptsInPlateletsAndFoundUsing__LONG__RNA-seq
GGCGACTAAATAGGACATTATTCATCTTTATTTTTATTTTATTTTTGAGACAGGGTCTATCTAGTTCTGTCACCCAGGCTGGAGTGCAGTGGTGTGATCTTGGCTCGCTGCAACCTCTGGCTCCTGGGCTCAAGCAGTCCTCCCACCTCAGCCTCCCAAGTAGCTAGGACTACAAGCACGTGCCACCACGCTGGCCAATTTTTGTATTTTTGTGTAGAGATGGGGTTTTGCCATGTTCCCAGGCTGGTCTCGAACTCCTAGACTCAAGTGATTCCCTTGCTTTGGTCTCTCAAAGTGCTAGGATTACAGGCGTGTACCACCATACCCGGCCCTTATTCAGCTTTGTAAGGGGGTTTATGGCCCTGTAAGGGAGATAAAATAGGCATGCAAATAACTAATGTGAAGCAGAAATTAATAGAGTTGAAGAACAAAGTCTGTGAGAAGTGAAAGAGAGTGATAGCTTTTAGTGAGGAGGATTTGGGAAGGCTAATAAAGGAGATGGGGTTTCAACTGAGCCCCCAAAATAGATTAGATGTGCTGAGATATTATTACCCGTTGATTCTAAAGGGATTTGACTTGATCTTCTGTTCTAAAAGATTGGTGAGGCTGGAAAATGAAGTTTATGTTTGGGAAGGTCACACTAAGATTCATCTTTTTTTTTTTTTTTTTTTTTTTTTTTTTTAATGCTTTGCTCTTCTCAGCCTACAGCGGGCACTAGGAGATACTGGAAATGTTTTCTGTTTGGCAGTAGAAGAATATAAATGTGGCGGTTTGTCTATCATCTCTCCAGATTCTAAAGGCTTCTAGGTGGGATTGAAAAGACTTCTCTTATCCTCTTTGCCTCTTACCCCATATGGTAATAGGTCACATAAGTCACACTATTGCCAAAGCTCTGCTTAGCCATTTGTCTGGTCTCTTTGGTCTCAGCCACCTGGCTTCACTATTTAGCACATATTTGTCCATTGTCTTCTATAGCACATGTTCATAGACTATTAGAGCTGGGAACTTTCAAAATAATCAAATGATAGGCCCTCCCTTTACAGAGGAGAATTGATACTGAAATCTAGAGACTAACCTGGTTAATAATAGTAAAGATAAAAGCTGCCATTTATTGACCATTTAATATGTATCGTATATTTGCATGCATTATGTAATCCTCACAAAGTGTAGATGTCTTCATTTTACAAATGAGAAAACTAAGGCAAAGTTTCAGATGGTATAGACAGAACCAGGATTCAAAGCCAGGTCTTTTCTCTACAGCATCCTACCCAGGCAAGGCCCCAGGTCCGTAGAGTTGCTGACCACAGAGGAGGAGGAAGTTGGGCCACAGCTCTCAGGTCTATGAGAGGGCGTTGTCACTGAAGTGGAGGAAACCAGGATTCTCTGCTTCCTAGAGAGACACTGAGATTGTTCCTTTAAACCACATATGATTTTTAAAATAAGATATGTAGAGCAGAAACCAATCAACTAGCATTGGCTTTGGTCAGAATTATTTTTATGATAAAGTAGAGCATATTTTTAAATTTTTAATTATCTAAGTAATATTCAAAAACACATTTGCACAGTAAAAGCATTAAGAATGTA
>Seq_Long_311 [organism=Homo sapiens] Coordinates_in_GRCh37=|1|-|92291737|92295330| Description=UnannotedIntronicRegionGivingRiseToLongTranscriptsInPlateletsAndFoundUsing__LONG__RNA-seq
AAACAAAACAAAACAAAACAAAAAAAAACCCCTTGTCTGGAACAACTGAGTTTGGAGTTTGTTGTCCCCTTAGAGTCCTTGCTTTCATAGTGATTGTTTTCTTGTGTCCAAAGCATCCTTGGTAGTTTTAACTCTCCATGGGAATTGGTGAGCCATGGACATCATCTTGGAGCACACTTTGAATCTCAGAGCTTCCTTTGAGGGGACTGCTATGTTCTGGGTGCTTCTGGTATTCACAGGTTCTATGATTCTATGGCTGGACCCTTCTAGCATATGTGCCCTTTGGTGTCACTTTGTCAGAACCACAGCCAGTGCATGGGTCTTCTGATGCCATCCTGTGGCTCTCTTCCCCACACCATGCCTTGTTTTTTTTTTTTTGTTTGTTTGTTTTTTTGAAGACCTTCGAGTCTCGCTCTGTTGCTCAGGCTAGAGTGCAGTGGGGCAATCTCAGCTCACTGCAACCTCTGCCTCCTGGGTTCAAGTGATTCTTGTGCCTCAGCCTTATGAGTAGCTGGGATTACAGGTGCGTGCCACCACACCTGGCTAATATTTGTATTTTTAGAAGAGACGGGGTTTCACCATGCTCTCCAGGCTGGTCTTGAACTCCTGACCTCAAGTGATCTGCCCACCTCACCCTCCCACAGTGCTGGGATTACAGGTGTGAGCCATCGTGCCCAGCCACACTGTGCCTTGTTACTGCATGTCTGCTTGGGTCATGGCCCAGGTGTCATGGTGGAGGGGGCGGGGTTGGGAGGTAGAGAGTGCTGGCATTGGTGATTTGCCAGCAGGACACATGCCCAGGAAGATGGTCAGAAAAAGAGGGACTCCTTCACGTACGTATAAGTCAGCTTTAGCCTTAAAGCTTCAAACACCCACTCACTGCATTGAGGAGTCCTTGAGGTCCCTCACCTGCTCTTCCTGGTCTGACTAGATGCCAGGGAATTGGGAGAGAGGGACCTGCAGTGGGAGGGTCCTGGAACTGCAGTGACAGTAATACAGGCTTAAACTAGAATTCCTTCCTGGAAGAATTTCGGTCTTCCTCTACCCCAGCAGCCTTTCACTCCTTAACTTTAGTAGTGTGCCTTGGGGCTTGAGCAGCTGCTGCTTCTGTGGAGGTGACCATCCAGAGGGACCCTTTCACAGCTAAGTTCACTTGCACCTCCGTTTCTGCTTAAGGCAACTACAGTTTCGGGGGTGGCTGCCCCTGTTTGCTCATGATAATTCCTTATGAACTCTCCTGTTGATAAACTGAACTGGATCAGCTTTAGTTTCCCTTTAACTAAGGATTTAAGTCAAAGCGTAACCACAAGTGTCCTGTTCGTTTTCATTCATTTCAGTGCTGAACATTTATACACTGGGCTATGGATTTGATGTTTCCTTCCTGTCTTGGCTGAGATACCTGTGTGAAATATGAGTTTGCCATTTGGCAAACTCTTTTTCCTTTGACTAGTTAATGAAGCCAAAATATTGACGGGGGTGTGGAGTTAGGGGAAGAGGAGGTGTGCATGGTTACATTTGAAAGTTCTTCATGGTGCAGGAGAATCCAGTGCTTCACCCTGAGTAATTGTAATTAGGGTAGTAAGTAAACCCTTTCAGGTTTATTCTATAGCGATCATGACGAGTTATCTTGGGGAAGGGATAAAGAAGACTGTGAGAGGTTGTACAGTTCTGATCCTGTCAGGCTTTGAGAAGCAGACCTCAGCGTGATCTGAAGAGCCGGTACCCTGGAGTAGATGATTAACCAAGATAATGTTCCGGACAGTCTGCAGCTGAACTGAACTGGTGTCTCTGCATCCATTCATAGTTACCCAGTGTGGTTAATAACAAGTCCGTTGGGAGTTATGCCTGTGCTGGCCATAACTACCTTGTATTCTGGATGGGGGTCAGAGAAACTGAATGGATCGATTCATTCACTGAGTAGTGAGTGACTGCAGCCTTACTGAAGCCAGCTCCTTTCCAGCTCTTTGATGACATGCACTATTATTGTTGTTAACAGGTTGGCTAAAAAAGTAAACCTGGGAGAGTTGAGGCTTTGTTCCTCTGTCCAGCACTCAGATATTTCCTGTAGTCATTCAGTAAACATTTACCAAGTGCTTACTGTGTGCCAGGGACTGTGTTATCATAACCAGTAACTTTTTCTTCGTTAATGAATTATCTCATGCGGCGTGCATACAAAGAAGCCTTAAGAAGTGGAGGATAATGGGGGCCTGTCTCTCCCTGCTCATCCTTTGGGGCTGTCACATCACGGAAAGGAAGTAACAGTCAACTTAAATCAGTTTACTTTGGTAATAGCAGTTTTTGAAAAGGTTTGGAGCAGGAAATTGAAACTCTTGAGAAACAGGAGGTTTGGGGATTACTGCTGGATTTTTCTTATTCCTGCTATCCCAAGGACTTGATCCCAGTTACCACTGATAATGGACCCCTTTTATGTTTAACTGTCTTGTCAGTAAGTCAGTGACACATGCTGAGAATAGAAACCAGTACCATTCCATGTCGTAACCGCCAGCCTGTACACGCCCCGCTGGTTCTGTTGTTGTGATCGTTGCTACAGCGCTTAACATCAAATGCCAGCCTCATGCCTGGCACTTTACATCACACCTACGGCGTCCCCACCCCGGGAGCTTACCTTCCCTAGAAGTCCAGGACATTTTCTATGTTGGCACCACAGGAATAGGTAGAGGGCAAGGGACAGAAAGTTTTCCTCAGTAAAATGTGGTCTTTGCTTGAATCAATAAAGGCAACTATGTTCATCTGTTTTAATAGGAAAGGCCTGTAGGTAATTTTTTTTCTCCGTTAAAATCTGCTTTTAAAAATGTTTGGGGTTGAGTATAACAACAGATTGATAACTCTCTGTTCATCGCTTTTCCGTTCTTGCAAAATATGTGACTTGCAGTGGTTGACTAAGTGCTAGGCTCTGACGGGAGGAAATGAGACCCGTGGAACTCCTGGCCCCCTGCTCTGTAGGTGCCTCCAGACCAGGGAGGGGAGACAGGCATCAGGTGGCATGGCCAGGCCTTTTTTTTTTTTTTAATAGTGGATGGGAGAAAATGGGAATATGACTAATTTTATTTAATACTTAGGTTGTTTTGTCTGTTTGCTTTACTGGCATAGGGTCATCTTCAGCTGAAGAAGGATGTGCTGGTGCTTAGGAATGGCTGTCAGGAGCCATCGGTTTGCTCCTTCAAACAGGAAGGGCAATGCTGGCTTCAGCTAAGAGCGAGAGAGGTTCTTTCCCCAGACACCCAGTATGTCTCTCTTTGCAATCATTGGCTGAATTGACTCAGCTTTTCCTCCCATCCTTGAATCAGTCCCTGGTAGAGTAATGGAGTTACAGTGATTGGCTTAGGACAGTCAGCTGGAGAATCAGTCACACCACTCACCACAGCGGCCTCCTACTAAATATAAATGTGAGCGGGACTTAAAATAGAAGAAATGCACATCTAACAGGACCATAACTTAGGGATAAGGTACTGGACAAGGTAATGAAGAGGCGATCATGGCCCTTGTTTGTGTTTCCTCCGTTCCCTCGGCAGCCTTCTAGGGGACCCTCTAATGTGCTACCTCACTGTGTACCTGTCTCTCTATCCTGACTCC
>Seq_Long_312 [organism=Homo sapiens] Coordinates_in_GRCh37=|1|-|92295590|92297969| Description=UnannotedIntronicRegionGivingRiseToLongTranscriptsInPlateletsAndFoundUsing__LONG__RNA-seq
AGCCAAATGTGGTTATTTTGAGGGTCATATAATGGGGAAAAAATGCAAATTTAAAATTCCTGTACAAATTCAAAGGAATATCGATTGTCTCTGTATATCAAAGATGACCTTAGTATTTGCAAAGCTCTCTCTCATTTAGGGCCACTAGCTGTTTTTCCATTTACACTTCCCTATACAGGATATAGAGTTAATTTCTAGGAAATTAGCCATTAATTATTGGTTAATGATGGACTAGGAATGCTCTCAGGAGAGCTGACTAGTTAGAACATGACATAACTTTGAATTATCTAAGCTTTACCTTTACGTGGAATTTTAACTTTGTTGAATTTTTAAGTAAAGGGATATAAAAGCCAGTCTGCTCTATTATTAGATTCACTGTGTTCATAAGGCAACATGGAAAAAAATAGATAATACAGAAAGAAAAATGACAATTTTAAGGAGAAAAGTTTTTGTTTTTAAATAATTTTCTATGTTAATTAAATTCCATGGATGTTTTGTTATTACTTTGTCTCTACAGAGAATGCAGCAGATTTTGAACATGCTTTTTTCCCTCTGCTTAAAATGTGTTGGCTATTATATTTCACAGGACTTACGTCGTTTTCAAAAATAGAGGTAATTAATTGTTACGTGTTTTGATGTTCAGCAGGCAAAGGAAACACATTACTTTGTGTAAACAGAGGTTAATATGGAGTCTTTGAAGTCTAAATTATTGAACTATTTGCCTAAGGACAAACTTCTTAACTGTTTAGGTTTCTTCTGGCCTGTAATAAACTACAGTGGTGGAAATAACACAAAAAATCCTGTGTATAAAACATTTGGGTCCTGGTTGCGTGTTTGACCCAAATCTGCAGGTTTACCTTTGAGTTACACTGCGAATTAGGGACCTTTCATTTCCATTTTCCTTTCCTTGTAGTGGTTTAGTTGGTTCATGGTTGATAAAGACAGAAGCATATGTTTCTGGGAATGGTAAACCTTAATTTTGCTTAAGTTTTAAATGATCACTTATTTCTGGAACTGGCACTGGGGTCGAAGAATGTTTATTATTCCATGTTAACATGGGAATGAGTCTAAAGACTAAGTGACGTTTATGCTCACTTCTATTTTACAGCTTCCTTGGGCTCTAGCCAAGGTGACTTGGTTTTGCAAGAGCGAAGAGGACCTGCCTTATAGTGCAGTTTTTTTTTTTAAATTGTTTTTGTCTGAAATGATCTACCTTGAGGACAGAAGCTGTACTTTGCAGAGTAAAAGACAAACTATTACTGGTTTTAACAAATGAACAACCCAGGCAGGTGGGCATGGTGCAGGTTGTGCCCCAGCTTGTGAGGTCTAGCAGATCTTGTGGCCTTTGGACAGGCTTGCCTTGGGGAGGTGGAAACACAATGGTGATGATTTCTAACTTGAAGAGACCTTTGGGACTCCAGTCCAGAAGTTTTTACCTGTGTGTACTGGGTGGGAGGCGTGTTGTGCTTCCTGCTATGGGGGTGGTGAGAGCCGTTTCCCACCTAAGTGGGACAGGGAGAAAGCGTCTGATCGGCACACAGGGTGCAGAAGCAGCACTGGCCCAACTCCACACTCACTTTTCCAGGATCATTCCTTTTGCACCAAGCTCTGACCCTGTGCCCTCTCACTGCTCTGGGGACTGTTGAAGCCACAAGGAGGAAGTTGCTACTCCTTATGCCCTTCATTCTTCCTGTGCCCCAGACCGAGATCTGTCAGGGGTGGGGTATTGGACCCCACCTGAAATCACTTGTGTATCTGGCAGCTTTCTTGGGAGTTTCTCCTCAGGGGGCAGACTCCCATATAAAGTACTGGCTGGTATGACTGCAGCTCCCGTTGACCCACTCACTGTTCACAGAAGCCTAGGAACAGACTGTAGAACCCAGAGAAAGCTCTGGGTGACCTCTGTTATTTAGCAGCTGCTTGCAGCACCAGTCACTGTGGCAACTGGGCTTTGTTTATGAAAATGAATGAGGACCTCAAGCCTGGGGCATCCATACCGTGGACAGAGCTCCCCCTGGAAATCGACTGCCTGCCAGATTGCCAGGGCTAAACCAAAACAAAGACATACCAAACACAAGTAGCCAGGAAGTATTCTGCCCTTGGGGACGAGCACCAAGTCCCGATTGCCTGTATCCCTCTTCACCAAGCATAACCCTGCCAGGCTGAGCTGATCTTGGTTATGCCAGAGAAAGACAGAGGCAAAGAACATGGTACTAGTATTGGCAGTTTTTGGAACACAGCCTTGTATTGCTCAGGTCTGGCCTCTAGTTCTGGTTTTAGATGGAAAGAGTGTTGAGTACCAAAGATCTAGCTTTTTGAAAATTTTATTTCAGGCCCTGCCTTTATGTAAACTGTAACGATCATTTGGGTCTGTACTCAA
>Seq_Long_313 [organism=Homo sapiens] Coordinates_in_GRCh37=|1|-|92298160|92300079| Description=UnannotedIntronicRegionGivingRiseToLongTranscriptsInPlateletsAndFoundUsing__LONG__RNA-seq
TTCAAATGATGGAATTAAAGATCAACTCTGAACTCTCAAAGGCAGATAGATTTTCACTTTAGTGCAGGAAAATAAACACTCATATGTCATGCCCATTCTTCAGGCCTGAACCAAAGGGGAACCTGTCAGAGGATAGGAAATGAGATCTCAGCAGCGTCTGTTACTATTTGCAATTTTCAAATACATAAAGAGAAAAGTATCTTTTGTCTTTTTGATATGTGAAGATTTTCTAGAAAGGAGAGGTTTCAACTCTTATTGAAGGCGGGAGACACCATGCTATCAGAATTGGATTTTAAAATCAGCCCAGCTGGATAGTAGCTTCAAACTGCAGCCAGCATGATGTGTTACATGAGTTTAGCTTTGAGTGTTAAAAGAACAAGTTTGCCAGAAACATGAATTGTTAAAAAACCATGAAAACATTACAATGTAGGAAAAAAATGTAGTGAAAATTCCAGTATATAATGTCCAAATAGTTCCTTTTTCTGGAGGCTTTAAACATTTTCTTAGGTAATTTGCAAAGAATATTGGACAATGTAGAAAATATGTGTAGAGTTAAAATGATATTGAGAATTCTGAGCAGATGATTAAGGAAATCTGGACCTCCTTTTTTCTTTGTTTCTTTCTTTCTTTAATATGTTAGTACTTGAGTTTTCCATAGAATTAGGACATATATTTAGGTCAGATCTCACTGGGATATTCCTTGGGATATCTTGATTCAGGGTTTTCTTCCTTTTTTTTTTTTTGAGATGAAGTCTCACTCTGTCACCCAGGCTGGACTGCAGTAGCACCATCTTGGCTCACTGAAACCTCCGCCTCCTGGGCTCAAGCAATTCTCCTGCCTCAAGGCCTCCCAAGTAGCTGGAATTACAGGTGTGTGCCACCGCACCCAGCCAATTTTTTTTTTAATTTTTATTTTTAGTAGATGTGGGGTTTCACCATATTGGCCAGGCTGGTCTTGAACCCCTGATCTCAAATGATCCACCTGTCTCAGCCTCCCAAAGTGCTGGGATTATAGGCGTAAGCCACCGTGCCTGGCCTTTTTTTTTTTTTTTTTTTTTTTTTGAGACAGAGCTTTGCTCTGTCGCCCAGGGTGGAGTGCAGTGGTGTGATCTTGGCTCTCTGCAACCTCCGCCTCCTGGGTTCAAGTGATTCTTCTGCCTCAGTCTCCCTAGTAGCTGGTATTACAGGCGTGGGTTACCAGGCCTGTTTTTTTTTTTTTTTTTTTTTGAGTCGGAGTCTCCTACTGTCGCCTGGGCTGGAGTGCAATGGAGTGATCTCGGCTCACTGCAACCTCCGCCTCCTGGGTTCAAGCGATTCTTCTGCCTCAGCCTTCCAAGTAGCTGGGATTACAGGCTCCCGCCACCAAGACTGGTTAATTTTTTGTATTTTTAGTAGAGACGGGGTTTCGCTATGTTGGCCAGGTCAGTCTCAAACTCCTGACCCTGTGATCCACCTGCCTTGGCCTCCCAAAGTGCTGGGATTATAGGCCACTGCACCTGGCTTTTTTTTTTTTTTGAGACAGATTCTTGCTCTGTGGCCCAGGGTGGAGTGTAGTGGTGTGATCTGGGCTCACTGCAACCTCCACCTCCCGGGTTCAAGTGATTCTCCTGCATCAGTCTCCTGAGTAGCTGGAATTACAGGCATGTACCATTTTTATATTTTTATATAATTTTTGTATTTTTAATAGAGACAGGGTTTCGCCATGTTGGCCAGGCTGGTCTTGAACTCCTGGCCTCATGTGATCCGCCTGCCTCGGCCTCCCAAAGTGCTGGGATTACAGGTGTGAGCCACCATGCGTGACCCCGATTCAGAGTTTTCTCTGAGAAGAAACTCCCTTCGATTTTGGAACCCAGGAGGCTGGACTGCCTTCTAGTCTAGGTTCTACCTTCCCCCTGCTGTCTGGTTTGGCTTAATCACTTG
>Seq_Long_314 [organism=Homo sapiens] Coordinates_in_GRCh37=|1|-|92300536|92301906| Description=UnannotedIntronicRegionGivingRiseToLongTranscriptsInPlateletsAndFoundUsing__LONG__RNA-seq
CTGTTGTTCCATTATTGTTTAGTTAGCAATTGTTAAGTTTTAGGTTATTTCTTCATGACATCTGAATTTTTTTTAAAATTTATTTATTTGTTTATTTTCCTTGAGATGGAGTTTTGCTCTTGTTGCCCAGGCTGGAGTGCAATGGTGCAATCTCGGCTCACCGCAACCTCTGCCTCCCAGGTTCAAACGATTCTCCAGCCTCAGCCTCCTGAGTAGCTGGGATTACAGGCATGCACCACCACGCCTGGCTAATTTTGTATTTTTAGTAGAGATAGGGTTTCTCCAAGTTAGTCAGGCTGGTCTCGAACTCCCGACCTCAGGTGATCCGCCCACCTTGGCCTCCCAGAGTGCTGGGATTACGGGCATGAACCACGGCCGACATCTGAATTTTTATCTCATTAACAACATATATCCTCAAGTAATGTTTTAGGGTAAGTTACATCTGGGAAGATTTGGTATTCATAGGGCATGGTAGAGTTCTAGTGGTATGTTGGCTTTTTTTTTTTTTTTTTTTTTTTTTTTGAGGTGGAGTCTCGCTCTGTCACCCAGACTGGAGTACAGTGGCACAATCTCGGCTCACTGCAAGCTCCGCCTTCCGGGTTCACGTCATTGTCCTGCCTCAGCCTCCCCAGTAGCTGGGACTACAGGCATCCGCCACCACGCCCGGCTAATTTTTTGTATTTTTAGTAGAGACGGGGTTTCACCGTGTTAGCCAGGATGGTCTCGATCTCCTGACCTCATGATCTGCCCACCTCAGCCTCCCAAAGTGCTGGGATTAGAGGTGTGAGCACCACGCCTGGCCTGTGTTGGCATTTTAAGAATCCTTGGAGATTATCTGGTCAAACTCAGCCTGATATGTAAACTACCTTTCTAATATCCTGTTGACTAAGCCCCCAACCTTTACTTGAATTTAAAACATCCCTGACTCTTGGGAAATTCTTCCTTGTGTTGTGCTACAGTTCATCTGGCTGTAACCTCCTCTCCCAGCCCTTACTTCTTCCTTGTAGAGCTACATAGAATTTTTGTCTAACAAATAACCCATCTGAATGGTGACAGTGAAGCAAATGAATTCTGGACAATTTAAGTGTTGTATAAAAGTGGCCGGATGGTGTGTGTCAAAGTTGAGGGAGCTCAGAGGACTTTGCTCCCTGTTGGTAAAAGAAGCAAGGCTCAGATTTGTGGTTAGAGCTATCCTGATCTAGTTGGGAACACTTTTGCCTCATTGAGCCTATGATGGGGCTGTGAGCCAGACAGGGGATAGGCAGTGGCTGGGTCTCTGGGCCCCCCACTTGCATAAAGCACCCCCATCCATTGCTATACTTGTCCTTTCCTGGAGGAGGAGCTTCTTTGTGCCTTAAAAATTATCTCACC
>Seq_Long_315 [organism=Homo sapiens] Coordinates_in_GRCh37=|1|-|92302340|92302778| Description=UnannotedIntronicRegionGivingRiseToLongTranscriptsInPlateletsAndFoundUsing__LONG__RNA-seq
TATCCTTACTTATAGTCTTCATGAAGTTAATTTGTTATTTTGGTTCTTTGGTTTTAAAAAAAATTATTAGGTCTGTATTTACAAATACAGACTTAAAAATGTACCAGCTAGAATCTATTAAGAATCCCCAACTTTGGAACTAACATTTTTCTTTTTTAGTTTAAATGAAAGGCAATTTGATGGCTTAGTTTTTTAAAATGGGGAAACAAAAGGGAGGGGAAGCCAGTAGTATCTTGTCGTGTTAAGTATCAGTTTAAATCAAATGTTAAACAGGATCCTGCATTCTTGTAAAGTGAATTTAGTAATGGAAACTGCCACAGTGGAGGGCCAGCTCTGTCATAATCACCAACTTGAGCATCTCTGATATTTAGCAGAAATATAAATATCTAATGCAGCGTGTATGTGTTATACTGTCATGGCAAAATGTTGTAACTGATTT
>Seq_Long_316 [organism=Homo sapiens] Coordinates_in_GRCh37=|1|-|92303096|92303750| Description=UnannotedIntronicRegionGivingRiseToLongTranscriptsInPlateletsAndFoundUsing__LONG__RNA-seq
TTTTTTCTGAATAATACAGAAGAGATATCTTAGTAGGGGAATCTTTTCTTCTGGACCAAATAAAGATTTAATGAAGGACTCCACCAAGGACTCTTGGTCCTTGCAGGGAAGTCACTCAATTATCAGTGTACTCAGCTGGCAGATGAGGGGGATTGCCTTGTACTATCTCCAAGTTTCTTTAAACCCCAAACTACATGATTTCAAATCACTATCATTGTCAGCATGGGCATTATGCAGCAATCTCCCGAGTATGCTATTTGCTAGGTTAAAGATGAAGGTTATATGTAAGGATATAATGCAGTAGTATTTGTGAAGCAGGGACTCCAGGGACTTTTCTTTTTGGGCCTGTAAAATTATTTCTTTCACTGCTCCTTTAAAAGAATAGAAGTTTTCATGATTATTAGATTTTACTGTAATGAGCAAGGGAAAGATTTTTAATTATTGCTGAAAATTTTTGTCAATTTATGTATATCACAAATTTAAAAATGCATGATTTCTGAGAATTTTTCTGCTCTAATGTATATGTGTAAACTTATGTGAATATTTGTAAGTATTTACATAAATCATTTAAATTTGTTAATGGGTTCTAAATATACCACTGATGTCTCTGTTGAAGTAGACTCGGGTTGCATATCCATTATATCCTTACTTACCA
>Seq_Long_317 [organism=Homo sapiens] Coordinates_in_GRCh37=|1|-|92307896|92308305| Description=UnannotedIntronicRegionGivingRiseToLongTranscriptsInPlateletsAndFoundUsing__LONG__RNA-seq
GTTAGGTCTTCAAAAAGTTAATCTTTATTTAGACAATATATATGTGTAGGAAAAGAGGGGGAGAGAGAGCTAGAACAACCTTATTATGGGCAGAATGCATTTGCTGTTTAGCTTTGTGCTCCCAATGGAGAAAAAGCAGGTTGGGGAATGTCCTTGGGAGATGGCTGAGGAGCTGTTGGCTGAGCCAGGTGGATTTGAACTGAGCACCTGGATGGAAAAGACCTTGTTTTCTTTTGAGGCAGTGACTTGGTCTTTAACTGGAAGTTACAGGGTAAAGATGAATGCTCAAGAACGGTGGCGGTGCTGAGGATCAGGACCAGTGGGGGACAGGAGAACCCAAGTGAAGTGGATTGAGGCTGTGTATTGGTAGTTTTCCTCATCTATATGGTACCTCTAGGCTCAGTCCCAGT
>Seq_Long_318 [organism=Homo sapiens] Coordinates_in_GRCh37=|1|-|92308412|92309164| Description=UnannotedIntronicRegionGivingRiseToLongTranscriptsInPlateletsAndFoundUsing__LONG__RNA-seq
CCAGAGGATCACGTTTATTATGAATGAAACTACTGGAAATAGTATTCTTTGAAAATGTTACCATAGTACTTACCTAGTTTGGACTGCTATAACAAAGTCACATATAAGTCACACATAGATTGTATGTCTTATAAACAACAGAAATGTATTTTTCTCACAGTGCTGGAGGCTGTAAGTCTGTGATCAAGATGCCAGCATGGTTAGGTTCTGGAAAGGGCCTTTTCCAAATTGCAGACTGATGACTTTTCATTGTATCCTCACATGGATACAGTCCTCAAAAAGACAAACTAGAGAGTTCTCTGGAGTCTCTTTTAAGACACTCATACCATTCATGAGAGCGCTGTCCTCATGACCTAATTGCTCCACCTGTTAGCGTGCCCCATCTCCCAATACCATCACACTGGGGTTAGGATTTTAACATACAAATTTTAGGGGGGTACACATTCAGTCCGTAACACATGGTGGACATATTTAATCAGTCTTTTAAGTTGCAGTTCTATTATTCAGGCATATTTTTGGTACAAAAATTAGATCTGATCCTGAAATATAATGTTGCTGTTAAACAGACTTTATTGATGCCCAGTTTCTTTATTTTCCGTAAGTTTTACTTAGAGCAGTACAGTGGAAATACCACAGTGGTACAATGGGAGTGATGGAGTTGGGAGAGGGTGTGGATAAGAAGTGCTCTCCCTGCCCCCCAACTTTTTGTTTTGTTTTGTTTTGGAGATTTGAGTCCCAGTTTTGTGGTTTGCA
>Seq_Long_319 [organism=Homo sapiens] Coordinates_in_GRCh37=|1|-|92309348|92318126| Description=UnannotedIntronicRegionGivingRiseToLongTranscriptsInPlateletsAndFoundUsing__LONG__RNA-seq
GACCCAGAGTGGATAGGGTAGCCTGCATTTTAGAGTGTATTCCCTTTGAGGATATTGTGCACAGCCAAGTGTGATGAAGCACCTCCCCACCTACCTTCTCCATTAGATTTTTCTACAGAAACAGCATGTGCGTGCATGCGTGTGCAAACACAACACACACATGCATGCGCACACACACACATACACACACACGGGAGTTGAGGCAGTAGTTGAGAGAAAGGTGAGTTCATTTCTCAAAGATTCCCTTGCCCTGTATGGACCTGTGTGTGTGTGGAGGTGGGGTGGATAGCCTAATGCAAGGCCTTTTACTTTTTTTTTTTCCCTGAGACAGGGTCTCACTCTGTTGCCCAGGCTGGAGTGCAGTGGCACGGTAGCTCACTGCAGCCTTGGCCTCCTGGGCTCAAACGATCCTCCCACCTCAGCCTCTTGAGTAGCTGGAACTACAGGCACATGCCACCACACCTGGCTAAGTTTTGTATTTTTTGTAGAGACAAGGTTTCGCCATGTTTTCCAAGCTGGTCTCAAACTCTTGAGCTAAGCAATCCACCTGCCTTGGCCTCCCAAAGTGCTAGGATTACAGGCGTGAGCCACTGTACCTGGCCCTTTTTATCATTTTCAAGGAGAGTTTACTAATAGCTAGTTGGGCAACTGAATGTGCATATAGTGGAGGGGAGGATGTTTACCAAGAATGAGTAAGATTATTGCTAGATGTGATGTTAGCCAAGTCAAGAGAATCGAGGTTTCTCTTTGCTTTGCATCCTTATCGTAGGCTGTATAATTGCCACCCAGCTTTCTGGATTTCTGATTGATTTGGGTTATTTTAGGACAGCAGTGATGGTGTGTTTTACAGTGATCAACACTTCCATCAAGACACAGCTTTATCTGTATGTGCCTACACAGCTCTTTAATTGCTAAAAGCTTACCCTTGCACACGGTTGTGTATATAGGAAATTAGACTTTCTCAGCTTGTTTGCTTTGGTAATTAATCCAACTCTGGAGGTATCTTTATCACCCCATAGAGCTTCGAGCTCTGAGCACGCTGATTTTGGAAGTGATGTAGGAGCAGGGAGTGTTCTGGGAAGTGTTCCGGGAAGCGTGCCAGCAAGAGGCCTTCCTTTAGGACTGACCCTGCTCAGCACCGAGGCGCATGATTGGCCCATCCCGCACCACATCCATGGCAGCCACTGACTTTCATTTTCTTTAAAACGATCTCTGCCAGAATGGCCTAAAAAACATTTATCCTGAACTTCAATCTAGTCATATTTTTGTTTTCTGAGAGGGCACTGTCAATCAGGTGGAATTCTAGAGGGCTGAAAAATGCCATAGCTCTTGGAACGTTCCTTCCAAGGAGTAGGCAGCAGGTGCTCTGGGGACTGAAGCCCAGCTATTCCCCTGCCCTCCCTTGCCAGCTCTTAAACATCTTTAAAAAAATCTACAGTGTAATGTGGAAAATTTTACTACCTTCAAAGGGAAATGTTGATTTAAAAAATTATTTTAAAGTTACTCTGTTTGTTGGCAATGAGGGGAACCATATATGGCAAAAGGAAAAGGTCTTGATAAAATTGCTCTGTGTTCTTTGTTTTGCTTCCTTTTGTCCTCATATGCCTGAGTAACTGCGTCCTAGTCCAGAAGATTGACCAGGGCCATCTGAGTAACACCTCCCTTCCTTCCTACTCTCCTACTCCACCCATGAGGATACACAGGTAGCATAGGCCTCAAAGGAGGGCAGAGGTTCAGCCTCTGGAGTCAGCCCCTGCTCTGCATTTTTTTTTTTTTTTTTTTTTTTTTTGAGACAGGGTCTTGCTCTGTCACCCAGGCTGGAGTGCAGTAGTGCAGTCTTGGCTCACTGCAGCCTCAACCTCCCAGGCTCAAGAGATCTTCCTGCCTCAGCCTCCTATGTAGGTGGGACTACAGGCACGTGGCACCACACCTGGCTAATTTTGTGATCTTTTATAGAGATGACATCTCACTGTGTTGCCTAGGCTGGTCTCAAACTTCTGGCCTCAAGTGATCTGCCCACCTTAGCCTCCCAAAGTGCCAGGATTACAGGCGTGAGCCACCACGCCTGGCCTCCCTGCTGTGTTGTTTTCATCATTGACCCCGCTGGACTGCTACAGCATTTTCCTGTGATGAACTTTTCCAGTGGGATGCACCTGTGCATGACAATTATGTTGTTAAATTGCTGAAAGTTAAAGTTATAATACTACATGGTGAAGCAAAATGCTCTATAGCTCCTGCCCGCCCTTATCTTTTCCTTTTGAGTTAATTAGAGGACAGAACCACTTATTTTGCCTTTTCTTTATACTTTTAAATAACTACTATGTTTTAGATGAAGACTTGTAGTCTGGTCAACGTTAAGTACCTCCTAAGATTCAGGTACTTTGCTAGCTTCTGAGGCACAGAAAGGGGAGAGACTTTGGGGTTAGTGCAAATAATGAGTTTTTTCATTTTTTTCTTTTTCTTTCTTTTTTTTTTTTTTTTTTTTTTTTGAGATGGAGTCTTGCTCTGTTGCCCAGGCTGGAGTGCAGTGACGCGATCTCAGCTCACTGCAAGCTCTGCCTCCCAGGTTCATGCATTCTCCTGCCTCAGCCTCCCGAGTAGCTGGGACTACAGGCACCCGCCACCATGCCCGGCTAATTTTTTGTATTTTTAGCAGAGACGGGGTTTCACCGTGTTAGCCAGGATGGTCTCAATCTCCTGACCTCGTGATCGGCCCGCCTCGGCCTCCCAAAGTGCTGGGATTACAGGCGTGAGCCACCTCGCTGGCCTTTTCATTTTTTTCTAATACAGTTAACTTTCCTAAAGTGTTGATTGATTGATTTAACAAGGATTTACTGAGTACCTATTGTATTTCAGACACTATTCCAAGTGTTGGAGAGATAGTAGTAAACAAAACAGATAAAAATCCTTGTCCTTATGAAGCATGTCTCTAGTGGAGAGAGACCAGAAACAAACAAAATGCATATATCAGCAGGTTCGTCGAATAAAAAGCAAAGAGGTTGGGGATTGTTAGCGGGGATTGCAATTTGAAGTAAGGTGATTAGGAAGGGCTTCACTAGGAACATTGAGCAAAGGTTTGGAGGAGGTGAGCTAAGTGGATATCTGGGGAAAGAGCATTCCAGGCAGCAGGAAAAGCAAGTGCAGAGGCCCTGTGGTGGAAGTTTGCTTGCAGTGCTCAGGCAATAGCAGGTGGGCCAGGTGCCTGCTGGAATGGGAAGTCAGAGAGTTAACTGAGGGGTGGGAGACGGTGCGGGTGTGTATAGCCCAAGGCATTGCAGGCCATCATAAGGTTCTCACTCTGAATGACACTGAGCCATTGGAGAGTTTGAGCAGAAGAATGATATGATCTGAAGGATGTCTTAACAGGACCACTCTGGCTGCTGGGCTGAGAATAGGCTGTTGGGCAAAGGTGGATTTGGAGATACTGGCAAGAGAAAATGATGACCAGGACTCCTTATTAGAAGGAAGGACCCTTGGGAGTCATATGCTTAGGAAATTCAGAATGATGCTTTTGTAATTTTTCCCCAACCTATTCCTTTTGAGGAGGAAAGTGGATAAAGATGTATTTCTCACATCAGTGGAATACTGTGCCATAGCCTAATATTAAAGATAATTACATCTATAGAACTGAAAAAGCTGAGTCTTAAAACACAAAACAACCTCCCCAAACCATCTAAAGAAAATCTCTTTGTGTTGTGAATGAATGTCCTTGAAAAATCATCGTCTTAATAGCCTAAACCCTCTTTTCCTTGCTTACTTACCCTCCTGATTTCCAAGTCTTGTTCTTTTCATTTCTCAGGGGGCCTGGTTTTCAGGATCATGAGTTTTGAGGGTCTTACCACCTTTTGCAGAAGTGCTTCTTACAGTGTTGTAAATTACAGTTTCGAAGAAATACAGTTGCATCCAGTTTTACATAGTAAATGTTTCTGAGTTGTAGGTCAACCTATTTTTATAAGTTAAACTACATATTAAATGTGAGCAAGGAGCATGATACAACAGATTTTTTTCTATAAAGAAAATAATCACTTTTAAATATATTTTATAATAAGGATATTCATAGTGGTTTTGCCAGAGGTGAGTGGTTTTGCCAGAGGTGGAATATACCATCTTGTTTATGGAATAGGAAGTTTTGCTTTTGGAGTTTGAGGTTATAAACAAATATTAGGCCAGTGCTTTCTTATATGCATGAGAATCACCCAGGGATCTTGTTAAAATGCAGATTCTGTTTTAGTAGGCCTTGATGGGTCAAAGACTGTAGATTTTTAACAGGCTCATAAGATGCTGATACCGTTAGTCTGAGGACCACATTTGACAGCATAGGTCATCTGTTTTCTCAATGCACAAATTGTAACACAGAAACTGCAAACACCTAGACAATTTCTTAGTGCCATAAAAGGGAGCTTGATTTTAGCATGCCTTTACAACAGCTACCTTGAACACCTTTGGTAAACTTGTTTGGGTCAGAGGGATCCATGTGCTGGAGAGGAAGTTGGTTTGAGGCAGTGAGTTCCACAGATGCCTTTAGCTCTCTGACTGTAAGTGTGGTGCACCTGCAGAAACCAGGTGCATCTTTATTAGCTGGGGCTACACCTTGACATAATCCTAACAGTTGTTAAAGAAGGAATTCTTCCCGCCCCCACCATTTCTTCCTTTTATGTGCCTCTTTTGCCTTGTCTCATTTCTTGCCTTGTGACTTAGTAGACCAAGGTAGGAGATTCGTGTTGGGTCACTGAGGGCGGGGTCATTGGTCCCGGAACCTGTGGCCAAGGGACTCTTCGGTAATGAGAGGTGATATGGGCTGAGTGGATAAAAGGGGGACTTTAGGTGGGTTAGCGAGGGTGGCTCTGGAGTTAGGGACTAAAAGTTAAAAGTTGGGTATACCTCATTTCTGCTAGCAGGGCTCTAATTTTCTAGCTCAGGTTTCCCCATTGACTTCCTACTTTATTCTTTTTTTTTTTTTTTTTTTGAGATGGAGTTTTGCTCTTGTTGCCCAGGCTGGAGTGCAATGGCGTGATCTCGGCTCACTGCAACCTCCGCCTACTGGGTTCAAGCGATTCTCCTGCCTCAGCCTCCCGAGTAGCTGGGATTACAGGCATGCACTACCACGCCTGGCTAATTTTGTATTTTTAGTAGGAATGGGGTTTCTCCATGTTGCTCAGGCTGGTCTCGAACTCCCAACCTCAGGTGATCTGCCTGCCTCATCCTCCCAAAGTGCTGGGATTACAGGCATGAGCCACCGCGCCCGGCCCTACTTTATTCTTATAATCACACTCCAGTCTAGAGCTTTTAAAAAATTAACATTTTTTAGAAGGGAAAAATTTCTGTAAGTTGTAATTGATGTTTATTAAGCACCCTGACACCACATTTATTATAAGTGGGGATAAGACTGAGAATATTTAAGCTCTGTGCCTGAAAAGTTGTGTTTTAAACTAACTTTTATTTGTTTACACTGCCATTGAGTAGTTTATAAGGTTTTCTGATTTGCTTTCTCTGGCCTCATCACTGTTTTTGGAGAGGCAGCGTACAACCTATGTACAGCTCTGGAGCTCGCCGCAAGACTCAGGTGGTGGTCATTCTGCTTTTGAAATTGAACCAGAAAAGTCCTGAGGAATGTAACAATATTTTTTCTTTTTGCCCCCCTGCTAGCTTTTTTCTAGCCCTCCCAAAAATGTGTTTATGTTGCTGTCCATGCATGTGGAGCAGTCTGGAATTCTGTGTGACATTAGATAGTGAAAAAAATAGATTTCCCACGTGACTGAGGTTATAGGAGTGAGAAATCTTGGATTATGCAAGGACTCTTTGATTGGAAGAAGGACATTTTGAGATGAGATTTATTTTAAGATATAGTAAAAAAAAACCTAGTATACAACTTTTTGTTTTTTTCTAAACTAACCCTTTTCGGGGGTGACAGGATGGGGTGTGGACTAGAAGCAATACCAAACTTTTAAGTATCAAATCTTCACTCAGAAGAAAAAAAATGTCTTCAGGGTGAAAGAATAGCTCAAATGCGAAAAGCCTGATAGTTATATAATTTGAGAGTAGGGTCTGGCATATTATAGAGGACTCCGAGAGCCTGATCCAAGCAGCCTGCCATTTTCATCACCCCAGGATTATCTGTAAGGACAACTTTACTGTCTGTCACCTGCCAGGTCTCAGCCTGGCCCTTGTGAGTGCCAGGAAGTTTGTGTCCTCTGTTTTGCCAAGCTTAATTAGCTCTAGAAATACCCTATCAAAGGCTGTCTGGCAGTGTTCCATTAATGGTATGGGGTGAATTCAAAAGCACTAATTAATTGTTAGATTATTTGCAAAGCCCATGCTGAAAAACCTAATGCCTGCAGGAGAAAGTTGGCAGAGAGACGGTACAGAGATTAGCTTGGACCTTACCCGGCTCAATTGCGTTTTGGAATTGGGCCAAGAGGGGAGTTGCTTTTCTTTTTGGAGAAGTGCTTGTGGCTATATTGTTTTCTAAACTGCCAGTGTACTGCTCTAGGCTCTCCGTGAGGGAGCTCATATGGACACTTGCAGACCTAGAGAGCCCAGAGACCATCTTCAAGAGGTTTTGTTTATTTTTGTTTTGTGAGAGAAACACAATTGTTTAACTTTCATTAACTAAATAAATTCTTCGCAAGGGCCTCTTCTTAAATAGAGGAAAAGGAACTCTAGTTTGTAGTGTAACAATTCAGGTTTTAAGTGTTAAATGTTCAAAGGAGCCAGGATCAGGGCTTTAAATAGTTTTTTCTTCTTAAAATAAAACAAGTCAGGTTCCTCATGTCCTCTGTTTAGGTGGCCCAGGTCAGCAAAAAGTGAATTTTCCAACTGCTACTGCAGTTGGAAGATGCTGTTTAAAAAAATCTTCATTTGAAATCAAGTGCATGCCAATTTAAGGTCAGGGTATACTACATGCAGGAAAGGAAGAAACAGGTAAACAGGTTTGCATTATTTTGCTACATTTGACATATAGAATGATAACACCTATAATTAACTCAGCTTGACAAATTGTAGACAAATAATAGAAGTCCCTGTCCCTTATAGATGAGAGAGATTTGAGGCTTTTGGAGCCAAGTGCCAGTTTCTGTTGACTCTGAAGGCAACGGAGACAGCTGAAGATCAAAGTATAGAAGGATATTTCAGACTTATCTAAAAGCCAATTGAGTGTTATATAAGGGAGCTGTGTGTAGCTCTGTTTGAAAACATCCATCCAGTAATCTTCCAGTTCCTGAGCCTGGCCCTGCCTCCTGTTGACAGGCCTCAGCGTCTTTTTCTTGTCCTTTTGGGCTTGAGCAACATGTGAGTAAGTACTTATGTACAAATCCCAGACCAAATCTTACTTTATTAACATGATTCAGAAGAAAAGAATTCTAATGAAAAATTTCAGAGGACTGTGCCGAAACATTTCGTGATGTTGTCAGATCTCCCTGAACTCAGGAAAGGCCCCCAAAAATCTATTATTTCTGTTTATTACTCAACTTGGAAAAAGCTTACAAGAATGCCTCAGGAGAGTATGCACTGGTTGAGGAATTTATTCCTGGGTGTACAGCATCCCCTACGTTTACTCTGTGTGAGGCGGGCTATCCTGAAACCCTGGGCAACCTGCCTGCTCCTCAGCCAGCAGGTCTAGAGTAGCAGCTTAGTATTTTTAACCCTTTCTGTCATATGACTCCCAGCCAACTTTTTGAGTTGATAGAAACACAGATCTGAGAGCTATGAGGAATTATGAAAGCCTTTGTACTGACAAAAGACTATGATTTTTCTTTGCTGCTTTATTATGGTTAAAAGGTCTCATTATGCTTTTATTTTGGAGAGGTAATTCTGTATAACAAGACCTACTTGTATATCCCAGTTAGGTTGTGAGATATCATGAATAACATTACAACTGATAGTTAAATTGAAGACTTTAAATGATTTTCCTCAAAAAGATAAAACTAAATTCAAGGTTATTCTAAAATAAGTATGGTTATTTGCATTTAAAAATATTTCAAAGGGAGAAAGAGAAGTTAGGATTACAAGTGATAGAATGAAAAGTGCTCATAATTTGTTGCCTGTAGTATCTGTTTTGCTATTCATGAACATGGTACACCCATTCATTTGTTTAGGTTTTCCTTAATTTCTTTCAGCACTGCTTTTGTAGTTTTCACTAGTTTCTTTTGAAGACTCTAGTGTGTCCAAATGTGAACAAGATTCATCATGTCTGTCTTATTAGAATTATGTTTAAGAACCTCTGTTTTAGAGCTGTAATGCTATCCTCTTCAATCTACTCTTCATTAATAATGATGAAAACTGATACTCCCTCTGACTTTCCTGGAGAGTGAGCTCAGGGGTGTGTAACTAAGGCTATTGCTAAAGTGAGTTATCGGCCTGGCTGCCTTTGCTCTAAGTTGTAGGAACTCAAAGCTCAGTGTGTACTGTGAGATATGTTCTTTAAGGCTGAAGGCTAGTGTTGCTGAGCAAGAGATGTAGTAAAATGAATATCCTTGTTCCTTTGGACTAAATGTCAGAGTTAGAGGCAGTCTTGGAACCCAAAGATTGGATGTTGTGCCTTTCCATCAGGCCGTTGGGCTTTCCCAGCAGAGTTTCGCTGGAACAGAGTCACTCCAGTGAACTTTCATTTTGGACTTGTAACAAAAGGATTTTGTAGAGATTTTACCCTCTGAATGTGGGTAATACCTGAGGGCTTTATCAAGATGAAGAGTAACTTTGTTGGGTTGCTGCACCTTTATTTAGGGAAAGTAATTCTCCACCACAGTGTCAAGAGTGGTCTTGACAGAGACATATGAAAGGT
>Seq_Long_320 [organism=Homo sapiens] Coordinates_in_GRCh37=|1|-|92318284|92321624| Description=UnannotedIntronicRegionGivingRiseToLongTranscriptsInPlateletsAndFoundUsing__LONG__RNA-seq
CTCATGCTTTCCCTCCCCTCCCTCGTTCCTTCGTTATCATATAGCACTGTTGAGGATGGAGGGTGGACTGTGCTCTTGGTGAACACGAGCTGTGTAAGGACCATAATGCCTCTTGATTAGAAATTAGCTTAGGTGATTTACTTGGGTTAAAAAAAAAAGAGAGAGAATAAATACAAGAGATTTATTGGGGTTAAAAACAAAAAAGAAAAAAAAAGAAATTATCTAAGGTTATTTATTGGCCTCTTAGATCCTGTAAGCTACCTAATGTAAGAAAAGTGGGAAGTTTAAAAAATAAGTGCTTGATACTATGGGCTTAAGTCTAAGTTTTGCTTTAAAAACTCGTCTATACTTGTGTTATAACATTACTATTATTGAAAATATCTGCTTTCCAGGCTGAAGTGATTCATTTATTATTCTAGTTCTGCTTTCCTCCTTTGTAATTTGTGATAATTGTGCTTTTCTTTTTAATACAAAAAATGGATAAAAATAAAAACTTGAAAAGGCAAAAACAAAAACAAAAACAAAACAACCTCCCAACTGTTCTACACATCTTTAAAAGATATTAGCTGCTGCCTCTGAGGCTTGCCAACATTAGGCAGGGCTATGTTTCCAGGAGTTTTAGTAATAAGAAAAAGAGGCATGCATGGAGAATTCAGGGAAATCAGTTTTATTGGAAGGGCTGGAGTTATCACTGGCCCCTTGTGCCAGGTGAGAGGGGTGCCGCTGAGGTGAGCTCTGGAGCAGGGCTGCTGGCATTGATGCCAGTGGGCTCTTGGTGGAATGGCTAACTTCTTCATTCCACTGTCTCAATTCAGTACCCAGATGTATCCTTTTGGAAACTCGCCTGCAAACTGTGCACAGATTTCTATTGAGAAACACATTTCTTTTCCTCTCTACTGGATGTACCTGGAATTCCAGGTAGAGTCCACAGGAAAATCGAGATGCTTTTAGTCTGAGCTATTTTCCTGCTCAGAAAGCTCTGAACTCTTTGTGTCTGTGGGAGAGCAAGCTGAGATACCAGCTGGTTAATACTTGGTCTGGAATGGTACAAGCTGGCAGCCTTGAGTAGAGGCTAATAATACCATATTGTATTTGTAATCTTAAAAATGTTTTTATAACAGGTATTTCATTTGATCCTCACAGCAGCCTCTGGGGGTAGGCAGGCACTATTTTCTTCATTTCTAGAATGAGAATAATAGGGCTTAGAGAAAGTAAGTGATTTAGAAAGATAATTCAAGTCTTGGTTGGACCAGAACTTAGACATGCTTTTGCAGACAAACTGCACCAACAAATCCTGTGACCTTTTTGGTATAGTGCACCCTTAGCACCTCTTGACAAATAAAAATTGTATATATTTATGGTGTACATCATGATGTTTTTATACATGTCTACATTGTGGTGAGTAAATCAAGCTTTTTAACATATGCATAACCTCACACACTTATCATTTTTTGTGGTGAGAACACTTAAAATATACTCTCTTAACAATTTTCATGTGTAAAATATATTATTTTTTTTCACATTTTTATAGGGGGCTGTAGGAAGGGGGCCTCCTCACTGTCGAGTGAGGTGGTCACAGTTTCTTTGGCAGCTCCAAGCTGGGCACTGGGGGTCCTGGAGGTGGCTCTGTATGTCAGCATGTTCCTACCACCTTGGAAGGGCACTAGATAGTTTCAGGGCGTCACCTGGTTGGTCATGATGTTGTACTTGGTAGGGGCTGAGTATTGGCCCCCATGGTGAAGGACATGACTGGCACCAGCTCCATGGCCCAGGCATTTTTGAGGAAGGCATGAGTCCTAGAGGGGTAGGTGAGTGGGGGTCACCTCTACAGGGGTCATGGCCATCTTAGGCTCAGTGGTGGCAGTGGCTACTATAATACCTTGTTATTAACTATAGTCACCATGGTGTACAGTCAATCTCTTGAACTTATTCCTCCTGTCTAATTGAAATTTTGTATATTTGACCAACATCTCCTCAGTCCTTCCACCCCCACTCCCCAGCCTCTGGTAACCACCATTTTACTGTTTCTATGAGTTTGACTTTTTTTCTGGGAGGGGGTGGGATGGAGTCTCACTGTGTCACCCAGGCTGGAGTGCAGTAGCATGATCTCAGCTCACTGCAACCTCCGCCTCCCGGGTTCGAGTGATTCTCCTGCCTTGGCCTCCTGACTGGGACTACAGGCATGCGCCGCCACACCTGGCCAATTTTTGTTATTTTTAGTAGAGATGGGGTTTCACCATATTGGCCACGCTGGTCTCGAACTCCTGACCTTGTGATCTGCCCGCCTTGGCCTCCAAAAGTTCTGGGATTACAGGCCTGAGCCACCGCTCCCGGCCATGAGTTTGGCTTTTTAAGATTCCGCATATAAGTTTGATCATATATGATATTTGTCGCTCTGTGCCTGGCTTATTTCTCTGAGCATAATGTCCTCCATGTTCATCTGTGTTGTTGCAAATGACAGGATTTCCTTCTTTTTTAAGGCTGTATAGTATTCCACTGTGTATATATACCACATTTTCATTATTCAATTTATTCATTTATCCTGTACTTGAAAGAGAAATCTTGGATGTGAGTTAACGGCCTGTGAACCTCAGAGGTGGTTCTGCCATAGTTATCTCCTGTCTGCCAAACGAGTGATCAAAGGCTGTAATACTCATAAGGGCAGGAAGGCTGGAGGGTGCTGGCAGGGGACTACCACCAGGGAATGTAAGGATAGAAGATGGATAGGCTCAAAGGTTCAAAGCAAACTGAAAAAAAGCCCCCTCCCCTTTTTTTCTTCTTCTTCTTTTTTTTTTTTTTTTTTTTTTTGCCAACCCTCAGGTCTTAGAACACAGCTAGTTGATTTGGTCTGTGATTATTATTGTTTTTAGCTGATTATTTTATCTTATTTTTATTTTATTTGTTTTTTTGAGACAGGGTCTCACTCTGTTGCCTGGGCTGGAGTGCAGTGGCGCGATCATGGCTCACTGCAGCCTCGACCTCCCAGGTTCAAGCCATTTTCCCCCCACAGACCCCCAAGTAGCTGGGACTACGGGTGCACGCCGCTATGCCTGGCTAATTTTTGTGTTTTTTTTCTGTAGAGATGGGGTTCCGCCATGTTGCCCAGGCTGGTTTGGAACTCTTGAGCTCAAGTGGTCCACCCATATCGGCCTCCCAAAGTGCTAGGATTATAGGTGTGAGCCATCATGCCTGGCCTTTAGCTGGTTATTTTAACCAGTTTTGTGTTTAATTCTGCTTTTTGATACACAAGGAAAGGATATTGTCAAATGTGATACCAGTTATCACCAGAGTGCCAAACTTTATTTTAAAGAGCAAATAACTGCTATTAAAAGACCTAGAGT
>Seq_Long_321 [organism=Homo sapiens] Coordinates_in_GRCh37=|1|-|92321923|92327027| Description=UnannotedIntronicRegionGivingRiseToLongTranscriptsInPlateletsAndFoundUsing__LONG__RNA-seq
GTAAGTTGCATAATATAAATTGCATATTTGTTATATATTTTTGGATATATTTTGTCCCAGTCTCTTTAGTTGAGATGAAGTTTCACTCTGTTACCCAGGCTGGAGTGCAGAGGCATAATCATGGCTTACTGTAGGCTCTACCTCCTGGGCTTAAGCGATCCTCCCACCTCAGCCTCCTAACTAGTTGGGACTACAGGCGTGTGCCACCATGCCCAGCTAATGTTTTATTTTTTGTAGAGATAGGGTTTCCTATGTTGCTCAGGCTGGTTTCAAACTCCTGACCTCAAGTGATCCTCTCTTCTTGGCCTCCTAGCATGCTGGTATTACAGGTATGTGCCACTGTGCCTGACCTGTATTTACATTTTTGTCCCTGAATAAGGATTTCAAGAAAGCATTTTTGTCCTTTATTAGCAAATAAATAGATCTTCTAGATTGAGGTGACACTCTTGACATAGGCTGCTTGGGAGGTATTTAGTTTTGCCTATTTCACATATTTCAATATGTAACCTTTTTTTTTTTTTTTTTTTTTTTTTTTTGTGGAGACAGAGTCTTGCTCTGTCACCCAGGCTGGAGTGCAATGGCCTGATCTCGGCTCACTGCAACCTCCTCCTCTTGGGTTCAAGCAATTCTCGTGCCTCAGCCTCCCAAGTAGCTGGGACTGCAGATGCCTGCCACTACACGTGGATAATATTTGTATTTTTAATAGAGACAGGGTTTCACCATTTTGGCCATGCTGGTCTTGAACTCCTGACCTCAGGTGATCCGCCTACCTTGGTCTCCCAAAGTGCTGGGATTACTAACTTTTTAAAAAGTAGAGAAATACACTGAGCTTCCTGGAGGCCAAATGAGATTGGAGATGAAAAGATGCAAATGACTTGGAACATTGTTGCTTAACTAAGAGTATCGGATCTCCCACACCACCATCTTAGTGTGTTTACTGTGAGGGGTTACTTAGTAAATTTGGAAGCTTAATTTGCTCTATTTTATTATAATTTCCATTGTGTCTATTCTGTAATGAGCTACATAAAACTAATTTGTTGGACCAGTTCTGGAAACTGGCAGGTCTCAGCAAGAAAAGCATTGACTCGAAAAGTGATTAGCTGCTTGGTTTTGGCTGTTGAATTGCACATACAGATGAGAGTGATAGTAATGATCATCTATTGAGTGGGCACTATATCCAGGCACTGGGCTAAACAATTAAAGAATATAAAAATGAATAAGGATATTCTTATTTAATGAGCTCACTTAATCACAACTTGGAGGTAGAATTAATTTGGCATTTTATAAATGATGAAATGAGATATGGAGAGATTAGGTAACTTGCGTAGTGTCATGTAGCTGGAAAGTGGAAGAGCCAGATTTTACATTCAGATTTTACATCTATGCTCTTCACCTCTGTGTTATACTGAAGAAACCAGATCTCCCTTAAGACTCCAATAGACTCAGATCTGGGGTTGTGTGCAGACGTAGACTAAGCGAGAGTCAGCTGGCAGAAACTGGTTTATGGATTGGAAAGTAGAATGTTCCTCTCATTGCAAGTATCTTTTTTTTTTTTTTTTTTTGAGATGGAGTCTCCCTCTGTTGCCCAGGCTGGAGTGCACTGGTGTGATCTCGGCTCACTGCAACCTCTGTCTCCTGGGTTCAAGCGATTCTCCTGCCTCAGCCTTCCGAGTAGCTGGGACTACAGGCGTGTGCCACCATGCCTGGCTAATTTTTTGTATTTTTAGTAGAGACAAGGTTTCACCATGTTAGCCAGGCTGGTCTCGATCTCCTGGCCTCAGCCTCCCAAAGTGCTGGGATTACAGGCGTGAGCCACTTCCCCTGGCTATAAATATCTTGAAAGAAAGTTGCTAGGCCTTTTTTGTTGTTGTTGTTTTTTGAATGCCAGTTTATGAATTTCAACTGCCCATTCTCTATTTTTGTCTATCAGCAGTTTCATTTTGTCTCATTATTGAAGTGCTATTTGCCTTTTAGCCTGTGTATTAAAATGGAATTGACTTAAAATCTCATCGAAAAGTAGTAGAAATGCACCCCCCCACCCCCACCTCCCAAAAAAAAAGAGAGAGAGAAAGAGGGAGAGAAGCGGCTTGATGGAAAACATGCTGTTTTGATGACAAGATGTCTAGTCTCACCTTGTGGGTTTGAGGCTGGGCTTTCTGCCTTCATTGATGCCTGGGTCAGACTGAAAAACACAACTGAAGAAGGCACTTTATGGGAAAGGAGTGAGTTCAATGGCCCTGTCCAGCCTTGATGAATTTGATAGTGAATCAGTTTTGCTTCAGATCTTCCTTTCCTATTTGAAGCCTTTGGGAAAATATACACACAAGTATATATATATTTGAGTTGAATACACACTCAAGGCTTTGCTGAGGTGGAAGGGACAGTAGAGTTACAGATTTTTTTTTTTTTTTTGATACAGAGTCTCGCTCTGTGTGTCACCCAGGCTGGAGTGCAGTGGTGCCATCTCGGCTCACTGCAACCTCTGCCTCCTGGTTCAAGCGATTCTCCTGCCTCAGCCTCCTGAGTAGCTGGGATTACAGGCATGCACCACCATATCCAGCTAATTTTTGTATTTTTGGTAGAGATGGGGTTTTGTCATGTTGGCCAGGCTGGTCTCGAACTCCTGACCTCAAGTGATCCACCCCCTTCAGCCTCTGAAAACGCTGGGATTACAGGTGTGAGCCACCACCGCTGGATGAATTACAGATTTTATAATAGCATGAGGCAACTGATAAATAGCACAGAGGTATGGATGCCTTTTTGGTGTAGAAGTTTGTTGGTTGTTTCCCTTTTGCACAACATAATAGATCAAATGAATGAAGAAGAGGGAAATTTTGTTTTTTTTTTTTTTTTTTTTTTTGAGACAGAGTCTCACTCGCCCCGGCTACAGTGCAGTGGCACAATCTTGGCTCATTGTAACCTCCATCTCCTGGGTTCAAGCAATTCTCCTGCCTCAACCTCCCGAGTAGATGGGAGTACAGGCACACGCTGCCACGCCCAGCTAATTTTTTGTATTTTAGTAGAGATGGGGTTTCATCGTGTTGCCCAGGCTGGTCGTGAACTCCTGAGCTCAGGCAATCCGCCTGCCTCGGCCTCCCAAAGTGCTGGGATTACAGGTGTGAGCCACTGTGCCTGGCTGCAAAAAAAATTTTTTATATGCTAATATCTGATATTTTTCTCTGTAGGCCCAGCATACTTTACAAAATGGTTTTTTGGGCATTCTGGATGAGCTGAATTTAGCTCATCTGGGTAGTTATAACAATGATGAATATTTCAAATAATTACTGTGTGTCAGGCCCCAAATTTCTTTACATGTATTATCTCATTTCATCCTCATAAATACTCTAAGAAATATAGATACTTTAATAATCCATAGTTTATAAGTGAGGAAATGGAAGCACAGAGAGGTCAAATAACTTTCTTAAGGTCACACAGCTAATAAATGGCAGGTGGAACTATAAACCTACTTAGTCCAGGTCTGGAGATTGAGCCTTTAGGCCTCTCTACTATATTGATTTGAAGGAAATCATTTGTTTGGAAAGAATGGTAATAGGTTTTGAGCCATTTATGTCCTCCTGAAACATTAAATCATTTATTCACTGATCCCTGCTGAGTACAAAGCACAGTAGTAGTCACTTAGGGATATACATGCAAAGAAATGTAAGATTCGTTCCCACCCTATTTTTTTTATTTTTGGAGAGATGGGATCTTGCTGTGTTGTCCAGGTTGACCTTGAACTCTTGACCTCAAGTGATCCTCCCACCTCAGCCTCTCAAAGCACTGGGATTAAAGGCGTGAGCCACTGTGCCCAGCCATATTCATCCCTTCTTTTGAGTTGCTTGTACTTTATTTAGGCTTATAAAATATAACCATATAACCAAATAATGAATGTGTAGTGAAAGCCAAGTAAAACCCAAAGACCTCAGAGGGGTCACGAGGGGAAGCCCTGTGGGTCAGAGTAGCCAGGGACAGCTATGTGGAAGCTCTAGATCTTGAACTCTGTCTTGAAGACTGGGCAGAATCTAGGAAGAAGGAGGCACTGAGTTCACCAGGTGGGAAAACCTGGCCTAGCACGGAATGTGGCATTTAGGTGCTTAATTTTTTTTTTTTTTTAAATAAATGGATGACCTGGAGAGCTGGTGTGGAAATGTAGCAGGAGGTCTATTTGGAAAGAAGGATGGAGTAGATTATGAAAGTTCTTAAATATCATAATGAGGCTTGTGGATTTTATTCTGTGGTTTGGATGCTCTCTTCTTCCATCCCTTGGAGCCAAAGGCATGCACTGTTTAATCTTGGAATTCAAACGGTGGCCTCAAACAGTGAGGCTGAGTATGTGGCCTCATTAGCTTCAGACCCAGCAGTGCTTGGCTCACAGGCTGTCATTTATCAAGGGCTTGATCTCTGCCAGCTAATTTATTTAAGACAACTCTATGAGATGGGTATTATTATTATCATCACCTCCATTTTACAAACAAGGAAATTGAGACTCAGTTTGGTTAATAATTTGTACAAAGTCCTGGAACTAATAAGTGGCAGAGTTGAGACTTGAACCTGGCAGTTTGGCTCTAGAATCCAGCCCATCAACCACTAGATCCTTCTCTAGGGAGGAGACCCTGTGTGTGGGATGAATAAACCTCTTCTTGATTGATTAAATACCAGGTGAGTAGCTACCAGTGTGACATCCTGGAACCAGATTAAGCCCCTTTGGCCTCAGAAGAGACAGACACAGGTCATCAGAGCAGAAGGACCCTCAAGTAGTGGGCCTTCTTTATTCATATTCTGACTTAACCAAAGTGGCCTTAAAGCTGTAAATCGGTGGGAAGGTGTGGAGGTCTGGCAGCAGAGGGGTGAAGGTTGTCAAAGGCCTCCTTTTGGTTATGTGGCCAGAGGAGGGGCAGAGCACAAGGGAGCACGTAAATTGAGCCCAAGTTAGAATAATAGGAGCCTGCTTGTTCCAGCTCCATAGGTTTGTCTGGGCCTTCAGTGAAAACCTTTCTTTCCTTCTCTGCTTGTGATAGAGAGTGAATGAAGGCAGTCGGGGCCGGGTGGGTCGGGGGATATCCATGTCCCAGTGTTAGTGTTGTTCTGACAAAACTCATGCTTTC
>Seq_Long_322 [organism=Homo sapiens] Coordinates_in_GRCh37=|1|-|94340350|94341200| Description=UnannotedIntronicRegionGivingRiseToLongTranscriptsInPlateletsAndFoundUsing__LONG__RNA-seq
[truncated: 9,976,839 more chars]
